# Supplementary material for: Infrared laser sampling of low volumes combined with shotgun lipidomics reveals lipid markers in palatine tonsil carcinoma
Source: Mol Oncol. 2025 Dec 23;20(6):1513–34. doi: 10.1002/1878-0261.70188 (PMC13238681; doi:10.1002/1878-0261.70188)
Supplement: Supplementary file 2 — Table S1. Quantified Lipid Concentrations (absolute, relative and log2 – transformed values). [file MOL2-20-1513-s003.xlsx]

## Sheet: INFO
Quantified Lipid Concentrations (absolute, relative and log2 – transformed values)
S1a	Chamber based setup - Lipid Class Concentration
S1b	Chamber based setup - Lipid Species Concentration
S1c	Chamber based setup - Lipid Class Composition
S1d	Chamber based setup - Lipid Class Concentration log2
S1e	Chamber based setup - Lipid Species Concentration log2
S1f	Fiber coupled setup - Lipid Class Concentration
S1g	Fiber coupled Setup - Lipid Species Concentration
S1h	Fiber coupled Setup - Lipid Class Composition
S1i	Fiber coupled Setup - Lipid Class Concentration log2
S1j	Fiber coupled Setup - Lipid Species Concentration log2
* Both lipid species FFA(16:0) and FFA(18:0) were excluded prior statistical analysis due to interferences during mass spectrometric measurement.

## Sheet: S1a
	Patient A						Patient B									Patient C						Patient D						Patient E									Patient F												Patient G
	A-1			A-H			B-1			B-2			B-H			C-1			C-H			D-1			D-H			E-1			E-2			E-H			F-1			F-2			F-3			F-H			G-1
Lipid Class	1	2	3	1	2	3	1	2	3	1	2	3	1	2	3	1	2	3	1	2	3	1	2	3	1	2	3	1	2	3	1	2	3	1	2	3	1	2	3	1	2	3	1	2	3	1	2	3	1
CE	714.254	819.547	1105.74	2115.07	1927.06	2823.51	410.036	481.939	680.393	353.78	500.618	760.752	818.096	803.456	622.117	1423.74	586.114	1559.34	729.16	727.055	672.872	722.233	352.099	389.452	614.704	667.731	655.73	2401.73	2044.97	1500.69	916.437	1106.33	778.24	1155.99	1775.98	1854.63	728.337	677.052	1332.82	790.448	777.18	725.469	713.541	645.704	697.967	635.065	494.076	970.6	7323.97
Cer d18:0	23.4629	41.849	36.4842	10.8343	NaN	8.31792	3.91838	5.24469	7.52821	6.05992	5.14484	8.13218	6.12096	14.33	10.6942	16.3423	6.52639	11.4649	2.94053	16.9005	14.9639	29.9364	19.7727	14.338	5.86903	11.8146	16.4054	17.344	12.4581	13.2503	13.0286	8.23978	8.9116	20.1033	10.5847	4.44196	14.3854	17.0928	21.6544	3.15351	10.6346	14.703	13.3887	9.20165	6.92949	12.4768	4.49148	6.99009	23.5011
Cer d18:1	278.506	209.672	285.602	115.743	100.775	140.589	71.4121	114.016	115.461	60.9626	78.7813	124.277	32.5662	37.031	49.9272	58.0644	17.7322	78.1642	31.0925	23.1186	26.1822	38.1521	53.95	43.4441	39.5018	42.0084	56.2649	123.024	111.729	132.342	125.309	63.3676	63.7382	40.1328	27.7612	23.9342	88.2655	92.9764	150.527	31.4824	29.8717	21.1101	58.7266	50.9261	48.7832	81.6945	37.402	75.6125	123.515
DG	997.252	906.48	1239.43	944.718	1130.89	1154.63	389.912	543.842	624.037	237.485	334.292	465.513	280.561	258.022	312.957	379.864	159.275	411.203	336.009	249.138	238.948	216.092	266.625	345.959	222.319	199.509	273.927	519.003	468.041	685.288	559.6	415.771	333.349	363.957	268.11	343.285	367.396	330.506	847.774	216.276	228.348	202.259	222.655	251.857	183.742	444.149	367.217	606.025	362.532
FFA	17284.8	19605.9	18790.2	11557.3	13581.3	12003.3	7340.69	9074.71	8618.19	6597.99	8391.3	10445.8	11715.3	9427.1	10731.4	10436.2	6569.35	10773.6	8528.64	11721.5	12370.9	6345.91	6225.46	6447.97	8322.24	7612.78	7606.52	11605.8	11863	11376.9	9554.56	11762.4	8812.86	10056.1	10950.6	11483.4	9416.61	7761.62	10685.4	58787.8	38589.4	56332.7	50094.2	59283.3	39163.8	10081.4	13527.4	9415.8	8977.95
HexCER	126.239	107.396	126.426	64.9765	66.778	84.5877	25.2006	39.0366	41.0695	48.0941	64.4492	92.5342	19.1949	25.1535	22.4102	26.3745	11.3394	34.1325	17.7143	15.0383	23.2767	22.3208	27.7104	27.201	19.1378	16.1956	25.9105	89.2573	68.3649	115.51	75.4831	41.6338	54.7289	23.9886	18.591	15.7524	53.1625	59.5882	102.223	16.3528	20.8222	15.1853	48.754	40.7058	39.5966	49.0979	25.3833	68.3859	55.2905
LPC	385.906	421.632	580.674	265.83	301.327	230.899	110.99	113.273	99.8154	296.786	358.175	474.821	141.964	85.1908	104.023	195.396	142.068	277.53	121.84	149.706	193.63	187.411	284.608	203.219	129.976	101.594	111.689	216.047	596.786	819.857	384.788	346.609	333.416	279.397	324.126	297.59	169.406	323.448	428.321	109.89	161.027	127.374	361.157	365.765	299.503	223.992	155.106	327.755	585.012
LPE	1247.75	1853.98	2783.11	711.433	539.359	619.943	236.254	284.959	281.36	1039.24	1180.98	1518.28	561.676	224.33	404.467	458.383	339.503	628.14	583.111	623.035	994.195	551.687	1100.14	721.436	523.589	352.599	512.252	230.588	1815.27	2889.32	1533.09	1443.85	1366.81	1322.93	915.89	684.404	221.928	821.161	1057.53	237.751	547.429	370.256	1393.63	1390.38	992.191	843.409	580.221	1125.43	1738.65
LacCER	84.6589	62.2586	48.9316	22.9649	24.1553	27.5008	2.83225	8.29969	7.71726	75.2492	114.567	157.474	3.00872	2.71544	3.42632	9.57946	2.48821	12.7391	2.32382	2.10208	2.51687	7.62393	27.1637	10.7233	5.87966	5.78346	3.49008	72.8318	233.184	27.4428	87.2378	263.65	112.213	4.52608	2.46658	3.80379	22.9699	35.8532	55.4344	11.4475	3.29471	5.50563	81.5164	88.4444	79.1763	7.95457	2.05085	21.6314	22.0642
PA	618.077	491.635	744.227	511.966	424.661	513.3	394.601	594.633	514.099	322.526	346.573	337.662	239.834	255.414	327.668	281.017	181.979	276.401	243.013	207.428	235.335	166.89	307.79	390.28	309.18	251.476	330.093	356.936	420.844	591.13	406.474	278.651	317.036	306.774	272.196	198.735	240.976	260.578	514.827	262.109	232.218	171.757	139.31	177.8	151.542	422.261	346.166	497.319	344.461
PC	8582.71	10148	10469.8	3408.68	4920.61	4605.63	2683.31	4636.21	4156.24	7025.7	11121.1	15871.3	3011.08	3298.63	2926.54	2445.65	1574.87	4337.84	1470.55	1841.81	3355.99	4117.57	4864.86	4071.74	1789.49	1044.92	1224.07	7606.38	5424.81	10401.5	4218.08	2821.86	3297.74	2391.36	2387.61	2317.54	5668.21	6998.75	11244.1	2224.35	3369.6	3512.97	9357.17	8855.16	7939.94	4193.7	2682.82	7677.12	6775.46
PE	6223.88	6647.94	7192.94	2517.85	3388.53	2738.54	1778.91	3075.23	2881.31	3399.04	5489.16	7272.14	1523.96	1958.54	1634.04	998.295	392.112	1666.31	798.211	955.562	1684.16	2570.72	2622.06	2230.5	819.851	441.024	747.693	3911.45	2317.29	5353.34	2378.3	1488.58	1780.05	1345.75	913.113	778.632	3586.53	4003.75	6965.58	1067.07	1893.74	1808.08	5057.27	4711.32	4346.95	3071.01	1581.2	4559.39	3226.98
PG	186.887	182.176	220.465	121.925	130.012	106.95	54.3403	79.2789	78.7023	97.0058	121.477	182.499	35.2944	38.5407	48.5178	72.4003	13.7344	116.158	47.6797	27.6797	70.9371	73.7091	105.966	109.017	34.9355	33.8635	53.1691	82.8078	70.9674	118.295	84.0577	61.0221	55.8142	40.9985	22.041	22.1781	94.3877	120.426	245.888	40.4533	67.6186	39.6249	102.162	102.425	86.8816	74.3736	55.4717	131.338	166.479
PI	1704.5	1935.9	2185.56	931.224	1282.37	1229.07	523.417	677.221	794.665	1102.21	1957.87	2633.96	390.592	249.225	306.733	438.662	313.905	760.935	468.583	699.781	1026.3	1062.06	662.325	893.307	639.344	185.245	360.686	1037.7	1061.56	2063.3	1211.81	884.083	636.897	521.521	743.966	734.138	1030.97	1178.14	2140.06	754.084	329.126	496.881	1084.11	1148.2	1194.01	837.484	543.197	1139.25	916.881
PS	391.716	433.523	654.526	218.462	NaN	319.043	NaN	257.808	NaN	245.162	398.771	540.503	NaN	NaN	NaN	NaN	NaN	NaN	NaN	NaN	NaN	NaN	NaN	238.848	NaN	NaN	NaN	196.08	370.625	251.408	166.664	166.459	237.397	NaN	NaN	NaN	163.037	228.726	447.609	NaN	151.652	NaN	244.106	281.54	263.913	146.62	NaN	373.159	NaN
SM	1938.23	2385.58	2484.82	1258.27	1606.7	1836.55	872.557	1424.6	1246.21	1633.11	2317.62	3493.65	1000.37	908.536	874.185	927.711	529.517	1513.28	661.824	796.088	1431.74	1289.04	1502.15	1133.61	896.306	525.621	644.2	2468.81	1872.96	2885.55	1462.23	1227.88	1236.47	1241.57	1148.67	1057.22	1194.56	1449.71	2589.6	595.38	866.125	857.466	2420.62	2224.34	2131.82	1060.82	712.241	1871.94	2558.69
TG	1118.11	1604.13	3830.18	104075	133018	231328	628.762	781.521	2013.88	947.012	1313.58	1941.28	1356.42	784.861	1164.68	1911.41	1075.18	1559.41	2213.49	1459.79	886.695	1738.3	1615.81	1490.53	942.546	1039.38	1309.27	3085.61	2195.92	2134.98	1879.6	2362.07	1501.58	2476.06	4095.42	6528.71	10066.6	3367.62	4846.25	890.516	933.587	1130.53	1481.59	1328.58	1569.8	1789.98	1743.95	2149.81	1768.79
[truncated: 35 more columns]

## Sheet: S1b  
	Patient A						Patient B									Patient C						Patient D						Patient E									Patient F												Patient G
	A-1			A-H			B-1			B-2			B-H			C-1			C-H			D-1			D-H			E-1			E-2			E-H			F-1			F-2			F-3			F-H			G-1
	1	2	3	1	2	3	1	2	3	1	2	3	1	2	3	1	2	3	1	2	3	1	2	3	1	2	3	1	2	3	1	2	3	1	2	3	1	2	3	1	2	3	1	2	3	1	2	3	1
CE 12:0	NaN	1.96779	3.4026	NaN	NaN	NaN	NaN	NaN	1.68573	NaN	NaN	NaN	1.58632	NaN	NaN	2.10263	NaN	2.10892	1.85677	1.65673	NaN	1.11548	NaN	1.01287	NaN	NaN	NaN	1.92306	1.89944	1.54339	NaN	1.72177	NaN	1.94676	1.8755	2.80018	NaN	NaN	2.15268	1.42246	NaN	NaN	NaN	NaN	NaN	1.20526	1.06773	4.11166	9.55944
CE 14:0	9.54678	15.7137	28.4753	24.0472	25.4529	37.272	4.80383	5.87446	18.9151	4.92969	7.51357	11.4568	9.5788	6.67999	7.27136	20.5898	8.93	19.7677	16.2807	13.6141	9.24421	8.58635	7.93448	8.45356	6.77521	6.55633	7.14508	30.8818	27.3516	19.7352	13.9985	19.7418	11.6819	22.2082	24.6986	33.9843	11.4164	10.825	31.86	9.75974	10.8403	9.86777	12.2244	12.3241	8.4782	10.7962	10.7185	20.6283	73.8602
CE 14:1	2.23615	9.36931	24.0629	7.29061	13.4511	13.6017	1.56097	3.15521	12.3167	3.32239	3.67716	7.99369	5.65097	2.64393	3.57169	8.17402	4.06187	5.34049	13.2394	9.17528	3.45772	4.68521	4.15964	7.04671	3.28961	2.96917	3.69639	8.94316	7.91006	7.19747	5.67173	8.9972	4.24477	13.0587	9.28032	18.8053	4.33122	4.76583	22.0149	2.50968	2.60023	3.57151	4.77079	5.21074	1.7008	5.92124	7.6309	12.1696	21.9625
CE 15:0	9.26421	16.8617	33.4843	13.4111	17.1669	21.0762	3.69828	5.15551	15.2998	4.72407	8.01816	10.6255	7.33765	3.98547	6.95445	14.5083	7.27545	13.2852	15.7561	11.2344	5.73122	12.1138	5.83028	8.1835	5.9432	5.11457	6.45002	17.5683	14.1112	12.8381	10.4998	14.8437	8.42789	21.1159	16.1213	25.7345	6.86013	6.55368	25.9133	6.77636	6.0963	7.78086	9.1938	10.6402	5.85055	9.73669	9.11497	15.2934	24.3494
CE 16:0	64.9273	80.0122	92.5305	202.969	192.773	280.62	37.2756	43.4671	68.1974	33.6051	50.0635	69.8669	82.4174	78.7464	63.2642	129.474	58.7558	142.936	60.9038	60.8509	58.0979	64.6541	33.8553	36.3645	60.8928	63.0005	65.4143	180.821	157.012	117.38	72.323	92.0782	63.3761	95.8318	151.634	158.463	71.9888	63.5474	128.76	81.2683	81.55	78.49	76.6801	63.8602	73.423	60.988	47.761	96.794	514.594
CE 16:1	36.5788	74.3847	144.462	117.367	126.844	169.924	27.7842	34.0054	78.4221	30.9602	45.0756	65.9964	73.9396	64.7696	58.3528	65.3473	32.1516	56.821	82.4966	55.1017	28.7443	34.6434	26.2073	42.3688	27.6007	31.2087	33.981	144.787	125.806	101.283	61.5597	78.0877	47.9809	107.536	114.721	153.685	44.6908	46.7819	148.444	48.2462	50.2666	49.5165	54.9478	52.0923	41.4571	54.1043	49.1156	92.3738	272.53
CE 17:0	NaN	NaN	NaN	NaN	NaN	NaN	NaN	NaN	NaN	NaN	NaN	NaN	NaN	NaN	NaN	NaN	NaN	NaN	NaN	NaN	NaN	4.25353	NaN	NaN	NaN	NaN	NaN	NaN	NaN	NaN	NaN	NaN	NaN	NaN	NaN	NaN	NaN	NaN	NaN	NaN	NaN	NaN	NaN	NaN	NaN	NaN	NaN	NaN	5.89853
CE 18:0	14.631	13.4723	21.861	15.8905	17.6889	26.9274	3.81238	6.2493	12.5234	3.92367	5.30521	6.83302	4.17416	4.02558	3.984	21.1414	9.05554	20.2719	7.42791	5.90526	4.80932	19.8496	6.50671	4.4929	5.40084	5.10198	5.3705	19.1791	19.9886	12.668	10.4308	11.3885	7.5323	8.7461	11.0672	12.8658	7.91781	6.97707	12.4172	6.09746	5.41441	5.95665	6.04037	6.24716	4.73219	12.7009	3.60042	8.36142	93.081
CE 18:1	219.585	225.909	314.849	488.217	431.597	641.572	98.0739	123.625	172.49	87.5273	121.164	190.678	172.883	164.091	126.832	311.124	117.842	309.424	125.373	123.053	120.034	201.392	86.6187	84.4007	136.915	143.854	136.864	472.384	420.979	309.336	183.749	221.836	161.621	224.301	341.511	347.145	159.178	153.089	285.455	182.523	185.538	163.692	192.656	169.279	180.692	129.252	105.14	205.681	2712.41
CE 18:2	193.004	227.846	215.963	915.654	809.633	1201.93	154.068	131.299	137.715	108.068	153.656	231.538	346.597	369.461	265.551	564.624	211.006	655.805	314.813	347.646	352.945	119.281	116.411	129.097	269.447	305.837	291.632	992.069	857.417	653.818	367.861	463.843	325.574	515.851	879.046	834.217	268.887	243.908	436.159	322.363	311.225	287.048	232.454	200.089	253.596	233.176	179.618	366.963	766.336
CE 18:3	8.94765	10.1752	9.82118	33.969	28.398	42.5148	2.95348	3.1833	2.96425	1.72616	2.73304	4.41878	4.91043	5.69986	4.20867	14.609	4.37614	16.1	8.63401	8.50453	8.75443	4.49182	3.79051	5.24154	8.67821	9.05711	9.10502	47.1462	39.166	28.9099	13.1745	14.2245	10.6034	15.7191	26.8371	27.7706	8.8432	8.81984	15.2916	9.82511	9.74355	7.96204	6.95886	6.96599	7.98686	7.55518	6.53759	11.7322	24.5002
CE 18:4	NaN	NaN	NaN	NaN	NaN	NaN	NaN	NaN	NaN	NaN	NaN	NaN	NaN	NaN	NaN	0.557423	NaN	0.711965	NaN	NaN	NaN	NaN	NaN	NaN	NaN	NaN	NaN	1.14309	NaN	0.828276	NaN	0.745549	NaN	NaN	0.807492	0.803286	NaN	NaN	NaN	NaN	NaN	NaN	NaN	NaN	NaN	NaN	NaN	NaN	1.46412
CE 20:0	3.15411	4.37804	6.97751	5.53746	9.23622	9.31328	2.09326	2.65525	4.69638	2.01965	2.88384	3.51398	3.49188	2.09734	3.3319	19.141	10.5615	23.8003	6.44865	8.62487	5.8715	4.81667	3.03248	2.98638	9.15295	9.33534	7.88712	18.7556	17.3706	8.62083	5.523	6.26268	4.93357	6.70617	6.41148	13.687	3.20988	3.37129	4.9732	4.55813	2.94741	4.23307	2.81382	6.54008	3.02496	15.0199	5.14169	4.49967	15.7917
CE 20:1	9.58574	9.30127	17.2844	4.44418	6.09619	6.01286	3.41913	5.23124	8.85722	3.98549	5.14839	11.3187	2.94418	1.16408	2.27541	19.3634	10.4596	26.5172	4.42624	4.61395	3.76474	16.7075	5.9305	3.22888	4.94572	5.08403	4.99094	20.6146	17.7756	9.1841	7.8465	7.45988	5.53956	5.60978	4.65658	10.5712	4.79332	3.74335	8.06946	3.0704	3.3184	3.91007	5.83429	5.30748	5.77944	3.02982	2.9211	3.43158	120.429
CE 20:2	6.27949	5.85742	15.2398	NaN	2.99544	2.09076	2.1158	3.92007	8.56281	2.27448	3.92679	6.28522	1.19126	0.955847	1.03199	8.64145	4.79184	10.3609	2.24507	1.42653	0.70026	8.6914	1.74507	2.2259	0.965402	1.08931	0.997884	10.1321	8.43538	5.47471	5.00099	3.88268	3.27266	2.35233	2.1541	3.64347	2.46263	2.14927	5.4688	1.27774	1.73073	1.31762	2.51327	3.09351	2.53302	1.67244	1.31395	2.03343	121.677
CE 20:3	24.7343	19.666	37.8789	25.3572	19.5379	29.5742	8.20651	17.2337	25.7517	9.91617	12.7317	20.5805	7.00467	6.84242	6.20499	33.8548	17.611	40.8443	5.58759	5.66982	5.76837	40.496	5.15529	5.25815	5.71849	5.79208	5.61354	59.9856	44.011	26.5478	21.8662	14.8466	15.0901	9.64685	14.9564	15.0329	13.3122	13.2592	18.1969	7.69333	8.144	7.53839	12.6728	12.2532	12.051	6.00658	4.43761	8.26924	588.261
CE 20:4	58.4252	57.643	59.5191	209.696	172.634	267.289	34.0984	44.1302	51.0846	33.6672	45.3082	67.0543	72.4679	76.3098	52.1393	92.8106	40.3037	104.624	35.2864	40.2826	41.0157	95.0573	24.3769	26.6442	48.4588	52.0479	51.2514	231.017	175.569	109.481	78.9559	85.1756	64.1154	71.9699	127.337	120.892	77.0839	73.2552	123.466	71.8906	70.8919	65.3626	61.1457	54.9594	64.4314	50.1971	39.4189	85.3109	1017.88
CE 20:5	9.8156	8.09121	10.3599	28.062	22.5954	38.4328	3.88562	3.9381	3.37706	2.28997	3.24158	4.41989	4.64167	4.38372	3.91672	18.8263	8.81668	21.5291	10.8224	12.345	12.9276	10.5282	4.02204	4.76782	6.62148	7.45913	9.37964	24.2642	18.9287	14.2414	10.6137	13.3627	8.79941	11.6427	20.7248	18.5757	10.2021	9.38615	16.8661	9.4457	9.8056	10.3175	10.4119	8.85644	9.37442	7.91783	7.4742	13.7658	79.2221
CE 22:0	NaN	2.44121	5.13808	NaN	NaN	NaN	NaN	1.44541	3.07026	NaN	NaN	NaN	NaN	NaN	1.17864	6.07179	3.32424	6.89884	1.43787	1.62359	NaN	4.17152	1.03349	1.22747	1.216	1.33477	1.67604	6.30445	3.96457	2.27883	2.5378	1.84879	1.34677	2.20909	1.79913	7.93424	1.91232	1.12395	2.32425	1.52568	NaN	0.999758	NaN	1.34105	NaN	5.4785	1.24797	NaN	13.0397
CE 22:1	3.71756	3.89973	8.544	NaN	NaN	NaN	2.62922	2.91779	6.43451	1.92057	3.22244	6.42926	1.75736	NaN	1.2586	7.87872	3.51487	8.20293	1.95406	1.65911	1.2507	6.83729	2.35234	2.39408	2.00087	1.20103	1.33132	8.76602	6.47872	5.08507	3.77809	3.00131	2.7574	1.97383	2.80206	6.93223	3.36799	2.29871	4.41874	2.02959	1.55096	1.59709	2.89645	4.07302	2.92345	2.77951	2.6537	2.27412	46.9291
CE 22:2	1.57889	1.33674	2.65845	NaN	1.5603	NaN	0.726006	1.24463	1.59004	0.770701	1.27641	1.68598	0.672143	NaN	NaN	2.48001	1.10397	3.28901	0.938266	0.788947	NaN	1.49377	0.75193	0.90706	0.958414	1.03288	0.769821	2.98667	2.73026	1.96701	1.26827	1.06835	0.970083	1.00505	1.00219	1.62974	0.882458	1.04331	1.64939	0.751833	NaN	0.736559	0.675111	1.18504	0.920793	0.623662	NaN	0.829229	22.8554
CE 22:4	10.8756	6.42979	11.9246	1.24074	1.89586	2.46901	5.35347	13.2435	13.7804	4.70276	6.67366	10.6206	1.05113	0.858866	0.695952	10.1687	4.61483	9.8287	0.916768	0.507162	0.598478	19.8642	2.54265	2.52312	0.629114	0.39419	0.560601	30.5638	23.1613	14.998	12.2586	12.4843	8.01453	0.828323	NaN	1.06179	6.25424	4.42056	8.36008	1.65339	1.79767	1.70708	3.28374	4.17936	3.17887	1.51734	0.791848	1.57607	329.356
CE 22:5	8.50797	5.43001	9.08469	4.42965	4.85413	5.48666	5.08051	11.4468	9.28416	3.12513	4.71005	6.16914	2.68964	1.92639	2.13129	12.5449	6.86342	14.2094	1.94938	2.43861	1.94368	13.7927	2.28997	2.76514	2.78485	2.67663	2.7939	23.6956	18.5142	13.0785	8.5919	8.3835	7.32315	2.03429	2.75373	2.48508	5.25926	4.28334	6.88187	2.91756	2.8013	2.93526	2.61065	3.50686	2.40797	1.92794	1.17789	2.85356	160.7
CE 22:6	9.79733	7.23938	9.81359	17.484	15.6388	22.6691	4.40535	10.8304	8.28988	3.61986	5.50325	7.88799	7.1296	6.02543	4.80468	16.7273	6.98875	17.9085	4.71994	5.03233	5.1827	7.02324	2.26876	2.68285	3.47174	4.09345	3.99535	16.4608	13.2976	9.24542	6.0294	9.88224	6.3409	5.75118	8.40449	7.61527	7.31628	6.81039	11.2742	7.2374	6.925	6.86346	5.84706	5.10895	6.68284	4.53689	3.80506	6.96718	164.054
CE 24:0	2.9255	4.7371	8.19005	NaN	4.49319	4.73333	1.30739	2.18278	6.08494	2.23631	2.23668	3.64727	1.97474	1.71125	1.65173	11.4201	7.40184	13.9656	2.85865	3.09869	1.2186	7.32651	1.85556	2.08196	1.82271	2.13311	2.83475	10.1159	6.85474	5.52082	4.54443	3.75706	2.82299	5.05706	3.04336	16.2225	2.19616	2.43721	4.34612	2.94287	2.14092	1.87765	1.02366	3.12398	2.13337	7.11762	2.24703	2.51152	29.8227
CE 24:1	6.13569	7.3848	14.2136	NaN	2.51836	NaN	2.68501	5.50461	8.99979	4.46489	6.5479	11.7318	2.00464	1.07868	1.50466	11.558	6.30305	14.7878	2.78726	2.20262	0.811608	10.3609	3.428	3.09681	1.01519	1.35718	1.98961	21.2228	16.2357	9.42953	8.3534	7.40336	5.87149	2.89236	2.33212	12.0785	5.97042	4.2018	8.06071	2.66224	1.85203	2.18746	5.88661	5.46722	4.60905	1.80361	1.14063	2.16919	93.4113
Cer d18:0/16:0	9.00114	11.8767	17.852	5.96981	NaN	8.31792	2.02389	2.48953	3.87844	1.95478	2.10196	4.91971	2.36368	9.55797	5.66003	2.84566	NaN	4.21432	2.94053	5.87807	5.32302	4.28711	3.30918	2.26487	3.15897	3.9024	7.39894	9.82111	4.68521	4.28311	3.76436	3.52603	3.26713	8.37623	4.05652	4.44196	4.87333	5.30155	8.47694	NaN	3.24792	4.58237	3.02317	2.02011	4.00902	4.21938	2.31915	3.59768	9.22634
Cer d18:0/18:0	3.30714	5.13542	NaN	NaN	NaN	NaN	NaN	NaN	NaN	NaN	NaN	NaN	NaN	NaN	NaN	NaN	NaN	NaN	NaN	NaN	NaN	NaN	NaN	NaN	NaN	NaN	NaN	NaN	NaN	NaN	NaN	NaN	NaN	NaN	NaN	NaN	NaN	NaN	NaN	NaN	NaN	NaN	NaN	NaN	NaN	NaN	NaN	NaN	NaN
Cer d18:0/20:0	NaN	NaN	NaN	NaN	NaN	NaN	NaN	NaN	NaN	NaN	NaN	NaN	NaN	NaN	NaN	NaN	NaN	NaN	NaN	NaN	NaN	NaN	NaN	NaN	NaN	NaN	NaN	NaN	NaN	NaN	NaN	NaN	NaN	NaN	NaN	NaN	NaN	NaN	NaN	NaN	NaN	NaN	NaN	NaN	NaN	NaN	NaN	NaN	NaN
Cer d18:0/22:0	NaN	5.81133	4.98423	NaN	NaN	NaN	NaN	NaN	NaN	NaN	NaN	NaN	NaN	NaN	NaN	NaN	NaN	NaN	NaN	NaN	2.48243	4.53138	3.68213	NaN	NaN	NaN	NaN	NaN	NaN	NaN	1.59595	NaN	NaN	NaN	NaN	NaN	NaN	2.96055	3.54726	NaN	NaN	NaN	NaN	NaN	NaN	NaN	NaN	NaN	NaN
Cer d18:0/24:0	5.75771	9.03858	6.40736	NaN	NaN	NaN	NaN	NaN	NaN	NaN	NaN	NaN	3.75728	4.77199	5.03419	4.52351	2.79546	3.68076	NaN	4.31075	4.36503	9.97885	7.94422	3.38201	2.71007	5.86921	6.12814	4.0511	2.98185	3.92035	3.43137	2.18257	3.2536	5.49916	NaN	NaN	3.56433	4.87086	3.83846	NaN	4.18213	5.67636	4.42922	3.76696	NaN	4.78061	NaN	NaN	7.54267
Cer d18:0/24:1	5.39692	9.98694	7.24056	4.86448	NaN	NaN	1.89449	2.75517	3.64977	4.10514	3.04289	3.21247	NaN	NaN	NaN	4.75773	3.73093	3.56984	NaN	3.46141	NaN	11.139	4.83716	6.05008	NaN	2.04296	2.87833	3.47184	4.79109	5.04689	4.2369	2.53119	2.39087	NaN	3.02817	NaN	5.94773	3.95987	5.79175	3.15351	3.20456	4.44422	5.93629	3.41458	2.92047	3.47684	2.17233	3.39241	6.73206
Cer d18:0/26:0	NaN	NaN	NaN	NaN	NaN	NaN	NaN	NaN	NaN	NaN	NaN	NaN	NaN	NaN	NaN	4.21535	NaN	NaN	NaN	3.25029	2.7934	NaN	NaN	NaN	NaN	NaN	NaN	NaN	NaN	NaN	NaN	NaN	NaN	2.78629	NaN	NaN	NaN	NaN	NaN	NaN	NaN	NaN	NaN	NaN	NaN	NaN	NaN	NaN	NaN
Cer d18:0/26:1	NaN	NaN	NaN	NaN	NaN	NaN	NaN	NaN	NaN	NaN	NaN	NaN	NaN	NaN	NaN	NaN	NaN	NaN	NaN	NaN	NaN	NaN	NaN	2.64107	NaN	NaN	NaN	NaN	NaN	NaN	NaN	NaN	NaN	3.44163	3.50006	NaN	NaN	NaN	NaN	NaN	NaN	NaN	NaN	NaN	NaN	NaN	NaN	NaN	NaN
Cer d18:1/14:0	3.16961	2.16075	3.04784	NaN	NaN	NaN	NaN	NaN	1.80664	NaN	NaN	NaN	NaN	NaN	NaN	NaN	NaN	NaN	NaN	NaN	NaN	NaN	NaN	NaN	NaN	NaN	NaN	NaN	1.13413	1.2743	1.79152	NaN	0.830396	NaN	NaN	NaN	1.96271	1.91189	3.78259	NaN	NaN	NaN	0.634746	NaN	NaN	1.16808	NaN	1.28691	1.46171
Cer d18:1/16:0	139.659	93.8982	130.32	33.7139	27.6324	45.7859	36.3194	59.8285	60.4795	23.1033	31.4197	46.877	11.4363	14.7286	19.1263	20.5576	6.95411	33.5978	13.3652	10.056	11.2295	13.934	20.1152	15.1132	14.8839	17.3722	26.4603	48.7166	44.9322	46.5974	51.1046	26.913	26.9732	17.3517	10.6057	8.12067	37.4068	41.8886	68.9232	12.2478	13.4201	8.45573	28.0102	25.0911	22.8039	29.0096	15.3373	29.3091	43.9666
Cer d18:1/18:0	14.0027	11.1131	13.8217	15.7768	16.4992	14.1243	1.85056	3.02217	2.33567	1.59209	2.35634	3.31906	1.66851	1.4943	2.84325	3.99956	NaN	2.88328	1.88074	1.28392	1.06921	1.00497	1.55783	1.52652	1.7331	2.26768	3.83013	4.41036	3.63738	4.13838	3.79306	1.96532	2.18877	2.02998	1.54212	1.14827	2.8007	2.75343	3.90879	1.45725	1.11992	0.925023	0.83071	NaN	NaN	5.0902	2.07056	3.97063	3.24959
Cer d18:1/18:1	NaN	NaN	1.31341	NaN	NaN	NaN	NaN	NaN	NaN	NaN	NaN	NaN	NaN	NaN	NaN	0.620959	NaN	NaN	NaN	NaN	NaN	NaN	NaN	NaN	NaN	NaN	NaN	NaN	NaN	NaN	NaN	0.673042	NaN	NaN	NaN	NaN	NaN	NaN	NaN	NaN	NaN	NaN	NaN	NaN	NaN	0.950425	NaN	NaN	NaN
Cer d18:1/20:0	7.03654	7.03813	8.24059	3.81321	3.54758	5.00777	NaN	1.6662	1.28239	1.53954	1.85546	2.91914	0.826336	NaN	1.2665	1.03306	NaN	0.970141	0.892415	0.765505	1.00368	1.06142	1.66781	1.29052	0.871434	1.2837	1.71778	4.81334	3.63532	5.23073	4.53832	1.0541	2.10014	1.44689	0.884966	0.589908	3.55168	3.70343	5.41805	0.768163	0.760372	NaN	NaN	NaN	NaN	3.6835	0.884949	2.08846	3.96701
Cer d18:1/22:0	15.077	14.1629	16.4643	9.90109	9.95938	11.7412	2.71293	4.41041	4.14263	3.22792	3.74273	6.12338	1.70275	2.02755	2.34802	4.25696	1.15901	4.49414	1.8853	1.01314	1.40263	2.6705	3.56407	2.83753	2.26317	2.71164	2.40917	10.1136	8.43789	10.5198	10.6237	3.69494	4.06109	2.68324	1.777	1.83498	6.49462	6.9189	11.063	2.15148	1.58967	1.4046	1.687	1.66949	1.41594	4.87643	2.20544	4.62812	9.96702
Cer d18:1/22:1	2.04924	1.58317	2.23475	NaN	NaN	NaN	NaN	NaN	0.837963	NaN	NaN	NaN	NaN	NaN	NaN	0.760068	NaN	NaN	NaN	NaN	NaN	NaN	NaN	0.574265	NaN	NaN	NaN	1.15532	1.0662	1.19679	1.33867	0.662203	NaN	NaN	NaN	NaN	NaN	NaN	1.51263	NaN	NaN	NaN	NaN	NaN	NaN	0.969783	NaN	NaN	NaN
Cer d18:1/24:0	21.2311	25.3564	27.316	18.665	16.4291	21.7575	6.82632	11.3186	10.8587	11.4138	12.1569	20.4065	4.94424	5.38969	7.70632	9.97511	4.23143	12.543	4.78328	4.0128	4.50549	7.43166	10.3012	5.89649	7.32236	7.76075	9.06657	27.612	21.2528	32.285	24.6033	9.7061	10.8089	6.69309	5.22866	4.46294	15.9562	15.8786	24.0522	5.06081	5.86669	4.25062	8.83456	7.70774	6.74131	12.0505	5.06499	9.56346	32.1149
Cer d18:1/24:1	72.7276	49.4831	76.5097	31.8905	26.707	36.4305	21.2278	30.7119	29.7498	12.8256	19.4603	30.8599	8.05499	7.90485	10.5903	13.7324	4.46747	20.5278	5.68293	2.87456	3.33449	10.2199	14.3996	13.7508	7.35548	7.46143	5.97226	21.9928	23.6565	24.7847	23.8307	16.5172	14.3768	5.85609	4.81241	5.20401	12.7175	12.2076	23.2354	7.57973	6.36722	4.59573	13.3924	12.7265	12.7322	16.6715	9.06831	19.7822	19.8132
Cer d18:1/26:0	1.35232	1.87679	3.19653	NaN	NaN	2.82647	1.07315	1.09556	1.76465	4.55136	5.06443	7.69954	2.43175	2.99043	3.69839	1.99788	0.92015	1.83138	1.52118	2.20607	2.57324	0.888704	0.952542	1.08533	3.62173	2.19284	5.09181	2.6189	2.06565	3.7019	1.84891	1.16272	1.03869	2.39193	1.83486	1.54473	4.29886	4.2408	4.08014	1.15149	0.747751	0.876577	2.65748	2.10212	2.42156	4.90745	1.74102	2.91643	5.47536
Cer d18:1/26:1	2.20154	2.99985	3.13687	1.98216	NaN	2.91495	1.40181	1.96274	2.20338	2.70895	2.72553	6.07213	1.50126	2.49554	2.34818	1.13072	NaN	1.31663	1.08146	0.906508	1.06396	0.940931	1.39181	1.36939	1.45065	0.958205	1.71682	1.59112	1.9113	2.61279	1.83603	1.019	1.36024	1.67995	1.07556	1.02872	3.07648	3.47307	4.55089	1.06563	NaN	0.60182	2.67952	1.62906	2.66839	2.31703	1.02939	2.06728	3.49955
DG 12:0_16:0	4.92334	4.12017	5.64875	NaN	NaN	6.01387	NaN	NaN	NaN	NaN	NaN	4.15392	NaN	NaN	NaN	2.85746	NaN	2.53773	2.10799	NaN	NaN	2.10735	NaN	NaN	NaN	2.22402	NaN	NaN	NaN	3.25744	NaN	NaN	NaN	2.27262	NaN	NaN	2.90275	NaN	4.3047	NaN	NaN	NaN	NaN	NaN	NaN	2.56294	NaN	NaN	NaN
DG 12:0_18:0	NaN	NaN	NaN	NaN	NaN	NaN	NaN	NaN	NaN	NaN	NaN	NaN	2.90617	NaN	NaN	NaN	NaN	1.66257	NaN	NaN	NaN	NaN	NaN	NaN	NaN	NaN	NaN	NaN	NaN	NaN	NaN	NaN	NaN	NaN	NaN	NaN	NaN	NaN	NaN	NaN	NaN	NaN	NaN	NaN	NaN	NaN	NaN	NaN	NaN
DG 12:0_18:1	16.5364	17.7776	18.2122	34.9219	61.5511	57.8585	19.2294	21.523	20.169	15.0655	15.0201	21.3125	23.0601	19.0117	33.1205	17.2621	18.879	18.1862	18.9558	17.5298	14.8571	15.4964	15.713	14.4924	12.5483	14.5282	20.6248	15.4112	13.8144	24.2629	15.6065	21.5605	14.1333	24.5065	20.9482	16.5895	22.2631	15.3756	16.996	22.0017	22.6694	21.7545	20.8624	21.3392	17.9492	14.7792	17.5934	17.7863	18.3095
DG 12:0_18:2	17.9862	22.364	35.0965	26.0858	29.353	24.8117	12.3283	13.3812	19.9379	13.4758	16.527	22.2029	24.0626	12.7571	24.0506	30.2735	12.129	16.4931	20.9786	13.7438	12.6876	12.7976	9.55056	13.0248	15.7423	11.7603	14.2081	29.6247	15.4414	16.2763	11.4053	18.611	10.2425	19.3003	20.0454	21.0067	20.299	13.2523	25.9658	11.4518	13.195	14.2275	18.29	14.4205	12.7001	15.2998	14.7275	18.0452	13.9156
DG 12:0_20:0	NaN	NaN	NaN	NaN	NaN	NaN	NaN	NaN	NaN	NaN	NaN	NaN	NaN	NaN	NaN	NaN	NaN	NaN	NaN	NaN	NaN	NaN	NaN	NaN	NaN	NaN	NaN	NaN	NaN	NaN	NaN	NaN	NaN	NaN	NaN	NaN	NaN	NaN	NaN	NaN	NaN	NaN	NaN	NaN	NaN	NaN	NaN	NaN	NaN
DG 14:0_14:0	NaN	NaN	4.04446	2.48366	2.64353	NaN	NaN	NaN	NaN	NaN	NaN	NaN	2.10978	NaN	NaN	2.39604	1.04067	1.50979	1.88471	1.47985	NaN	NaN	NaN	1.43161	NaN	NaN	NaN	NaN	NaN	1.83597	NaN	1.75867	1.26779	1.84304	1.87057	2.26171	1.34978	NaN	2.81461	NaN	NaN	NaN	1.19265	NaN	1.17222	1.14082	1.61967	1.6925	1.01523
DG 14:0_16:0	21.4346	24.8672	37.4285	19.7702	25.4637	27.774	8.62018	11.7142	12.7871	4.55967	7.15572	11.1702	11.2615	4.59294	9.81988	12.9561	5.08034	11.8032	12.1722	8.56762	5.79053	8.64829	5.68443	9.02724	6.29524	4.68377	6.33242	10.5283	10.5651	12.2577	9.74131	13.1873	7.66942	11.015	10.2413	12.8123	10.3202	5.54576	20.1079	6.12967	5.47789	5.67167	9.38934	7.29547	5.33022	7.71301	8.49513	11.0739	7.45008
DG 14:0_16:1	5.07227	9.42841	26.3504	6.38092	9.29377	8.33258	1.78217	4.09997	8.52771	NaN	3.88856	6.27193	6.03208	NaN	4.27983	6.88369	3.65943	4.73063	12.3561	7.71412	2.28594	4.5954	3.81563	7.49365	4.2096	3.35485	3.41009	8.78031	6.12992	6.62044	5.87899	8.42477	NaN	14.4055	8.01498	16.8512	4.39349	3.76152	23.0275	NaN	2.85693	3.15094	5.6268	6.72135	NaN	5.66723	10.4996	12.2707	NaN
DG 14:0_18:1	8.76101	7.84148	15.4464	17.8505	24.1921	26.6955	7.89305	8.43813	10.4775	4.92945	6.41176	9.49107	7.87788	7.50275	11.4541	6.19748	5.60913	7.50677	10.5934	7.02645	4.92125	5.70073	6.25904	6.27139	5.42556	6.13521	7.32333	8.44946	7.50598	11.5787	7.63066	10.5189	7.04249	11.5098	8.82981	11.0695	10.1577	6.21893	13.3268	6.40948	7.52987	6.69653	7.23852	9.29943	5.44886	6.4764	9.52746	10.3294	8.97396
DG 14:0_18:2	4.16109	4.1908	9.99177	7.74974	9.76655	8.79664	2.2232	3.26814	4.43038	2.47429	3.16681	4.98103	4.41491	3.45523	3.41656	5.70577	1.8736	4.34611	6.04146	3.12424	2.94115	2.91942	2.04896	4.11462	3.21817	3.17679	3.35284	4.33768	4.32655	4.99528	3.41181	5.30564	3.05493	4.81409	4.28135	5.74603	3.00289	3.32388	6.14723	2.49741	2.7858	3.21475	3.69981	3.48063	2.97725	4.64724	4.29602	4.58931	3.99282
DG 14:0_18:3	NaN	3.20183	3.4964	3.43669	NaN	NaN	3.18355	NaN	NaN	NaN	3.0014	NaN	NaN	NaN	NaN	2.31247	NaN	3.00746	NaN	6.91406	NaN	NaN	NaN	1.84859	2.86691	NaN	NaN	NaN	NaN	NaN	1.84227	3.07455	NaN	NaN	2.0436	NaN	3.67165	NaN	2.16614	3.90014	NaN	8.35214	NaN	6.64813	NaN	7.38616	7.11677	NaN	3.31965
DG 14:0_20:0	NaN	NaN	NaN	NaN	NaN	NaN	NaN	NaN	NaN	NaN	NaN	NaN	NaN	NaN	NaN	NaN	NaN	NaN	NaN	NaN	NaN	NaN	NaN	NaN	NaN	NaN	NaN	NaN	NaN	NaN	NaN	NaN	NaN	NaN	NaN	NaN	NaN	NaN	NaN	NaN	NaN	NaN	NaN	NaN	NaN	NaN	NaN	NaN	NaN
DG 14:1_16:0	6.32463	7.0974	10.6532	9.70148	17.9319	18.9269	5.3465	7.23524	5.94877	3.69514	5.53286	9.06423	6.47131	5.71336	7.45728	8.01681	4.24886	5.70633	6.81625	6.74668	54.2629	3.86353	5.01302	5.49773	5.43091	4.32721	5.46026	6.35005	7.79227	7.17285	5.15139	7.50972	6.85837	7.91629	7.56815	9.72071	6.70898	5.93653	13.3085	5.76659	5.08232	5.04151	5.79091	6.23029	3.13039	7.10561	7.94928	9.89073	5.8715
DG 14:1_18:1	3.34695	3.76328	4.52402	8.83346	11.9345	14.6997	NaN	NaN	3.66377	NaN	3.08201	5.72853	3.84764	4.22667	5.26669	3.71087	2.15907	2.83561	4.43573	3.36932	2.56776	2.79537	2.58605	2.98708	2.74456	2.58358	3.45103	4.59421	4.15344	6.01032	4.136	4.85348	NaN	3.89301	5.67662	4.93365	3.94317	2.29605	5.66074	2.71038	2.51688	4.61016	3.86771	3.50007	2.61681	3.206	4.68626	4.8354	3.4414
DG 14:1_20:0	4.18308	3.30613	NaN	8.16738	11.0777	12.8515	2.92387	3.95441	4.43023	3.88989	3.6632	4.35888	3.038	3.65971	3.56588	3.5003	4.2741	3.15298	3.63332	2.86598	9.26511	4.7982	3.15914	3.1256	2.80848	4.1011	3.55205	4.43342	3.58903	5.38912	4.45625	4.89275	2.21457	3.54796	4.68935	3.50312	5.57564	3.86534	5.39762	3.59295	3.25211	3.8111	3.11675	3.33286	3.395	6.97887	4.06138	5.38893	4.08402
DG 15:0_18:1	3.848	4.59163	12.102	NaN	7.87704	9.0474	4.71541	5.49597	4.95135	2.1682	3.90541	3.7457	4.66133	2.93891	4.01101	4.88558	3.77318	5.53819	7.51447	5.62351	2.67575	2.32419	2.65994	3.4657	2.74081	2.42646	2.74635	5.78454	4.34543	6.09679	5.05648	5.307	3.54808	7.74738	4.80537	7.31356	4.09112	2.58746	9.36041	2.9742	3.138	2.83451	4.23763	3.70921	2.43356	3.31135	4.56576	4.58324	3.6982
DG 15:0_18:2	NaN	NaN	4.65305	NaN	NaN	NaN	NaN	NaN	NaN	NaN	NaN	NaN	2.57038	NaN	NaN	2.58238	NaN	NaN	3.39388	2.52657	NaN	NaN	NaN	NaN	NaN	NaN	NaN	2.73509	NaN	2.07649	2.32403	2.61918	2.02235	3.56835	2.11049	3.82643	NaN	NaN	3.58561	NaN	NaN	NaN	NaN	NaN	NaN	2.01436	2.64316	2.67597	NaN
DG 15:0_20:0	NaN	NaN	NaN	NaN	NaN	NaN	NaN	NaN	NaN	NaN	NaN	NaN	NaN	NaN	NaN	NaN	NaN	NaN	NaN	NaN	2.75551	NaN	NaN	NaN	NaN	NaN	NaN	NaN	NaN	NaN	NaN	NaN	NaN	NaN	NaN	NaN	NaN	NaN	NaN	NaN	NaN	NaN	NaN	NaN	NaN	NaN	NaN	NaN	NaN
DG 16:0_16:0	202.292	181.966	207.431	141.572	165.031	165.386	34.5008	53.5838	51.47	16.1304	27.0673	33.5247	22.9892	14.3943	20.3994	33.9529	11.2903	36.5777	21.9971	14.7731	10.7009	14.8529	17.4905	23.7225	17.3975	13.4418	15.4698	34.2565	36.7186	43.1581	36.9531	33.0621	22.7743	20.5652	18.8418	23.9541	24.9895	20.9916	47.8912	15.5848	17.2339	13.1718	18.6845	14.8958	12.7644	37.9587	25.023	46.5044	21.431
DG 16:0_16:1	26.1127	35.8161	84.8235	23.0192	36.9626	48.5043	21.3722	27.2458	44.8905	10.1394	16.5946	29.2318	17.6575	11.1029	13.6912	19.0414	9.76138	16.3823	33.9663	22.5124	8.28627	14.3859	18.3354	28.9051	12.4059	12.0147	16.4727	34.6871	24.7465	36.496	33.8767	24.6808	17.0506	34.5337	19.4076	43.3843	15.4228	16.965	73.0284	10.3984	15.1643	10.3441	15.6687	17.1392	8.26311	18.5691	28.2235	37.6942	12.7198
DG 16:0_18:0	142.128	149.637	134.675	136.987	147.929	145.391	6.71022	7.34604	9.0956	4.45417	7.44136	8.94533	6.94195	5.30559	7.12908	11.165	4.50638	8.84155	5.91386	4.60086	3.94255	5.06704	4.97711	5.55676	4.71707	3.97678	5.02896	9.43057	10.1306	8.22227	8.77907	10.3525	5.67881	5.19496	6.53609	5.04254	7.33661	5.28727	7.93552	5.30776	2.94745	4.40053	4.64131	4.25087	3.29905	6.26867	5.40176	8.03583	5.53112
DG 16:0_18:1	131.433	108.544	158.537	120.794	145.423	162.015	79.6447	103.324	111.835	48.1407	56.9909	77.9277	28.1699	38.2673	37.9573	37.9256	16.4311	57.9034	33.0481	19.8979	18.7435	30.7066	48.7728	58.1394	29.5216	24.8157	37.8593	80.215	76.1421	112.75	100.747	50.9289	56.6915	40.5327	23.66	33.3869	53.8244	57.2086	139.555	25.7997	35.7194	22.1797	23.0907	24.8391	24.4689	56.775	35.4998	81.5908	52.4247
DG 16:0_18:2	32.479	27.5559	39.9223	63.865	71.4938	61.8194	13.0792	17.2839	21.1721	13.346	16.5785	25.3901	10.2802	17.9323	15.0843	27.956	9.20505	30.1394	16.6685	10.7914	12.7696	7.62618	12.0093	13.9909	13.9387	12.9686	18.6239	32.6603	29.6747	42.6382	40.1167	20.1663	20.8643	19.7792	12.0862	14.7926	13.8033	12.7148	35.0477	7.83787	9.65437	6.76902	9.02888	9.9598	9.13219	18.9554	13.6425	30.1186	20.5732
DG 16:0_18:3	4.58088	4.79314	5.36478	6.14	6.56402	7.48467	1.6964	1.36205	NaN	NaN	2.50496	NaN	NaN	NaN	1.08497	1.48332	NaN	2.07087	1.39361	3.77281	NaN	NaN	NaN	0.994867	1.76123	1.08456	NaN	1.71537	1.70888	2.83165	2.29447	2.01056	1.52545	0.73666	NaN	1.25035	2.5277	NaN	2.5062	2.42953	1.01425	4.13746	NaN	4.49424	NaN	3.18202	3.8252	1.6172	2.03658
DG 16:0_20:0	6.81988	6.54559	8.80284	8.79164	6.81101	8.23905	1.56764	2.56727	2.72518	NaN	2.88221	NaN	3.27412	NaN	NaN	3.86485	1.55085	2.81601	3.12728	2.52613	1.46258	2.45936	NaN	NaN	1.57318	NaN	NaN	NaN	3.99343	4.17486	3.44747	3.42374	2.46225	NaN	2.26055	2.83491	2.59492	NaN	3.20385	2.37155	NaN	NaN	NaN	3.02213	NaN	NaN	2.54723	2.69633	2.71284
DG 16:0_20:3	10.9666	5.66561	9.41627	4.75422	6.74677	6.78311	3.76227	6.24166	6.83141	3.33047	4.21967	4.71033	1.81676	2.27233	NaN	3.75093	1.26967	5.7134	2.63889	1.16679	NaN	1.89097	3.66871	4.41687	1.79003	1.40766	1.55619	10.1235	7.62351	16.4867	14.2868	4.16389	5.97426	2.09124	1.39488	1.68581	3.28645	4.64633	8.72895	2.06944	2.13887	1.50132	1.93939	1.32411	1.82264	5.36165	2.38281	7.09553	3.39581
DG 16:0_20:4	52.6485	27.7607	51.0406	32.367	32.6873	34.5355	21.1937	36.5337	36.2885	10.2542	20.3562	19.696	7.73747	7.4261	9.45063	15.0577	3.29741	20.9385	6.0257	2.39716	3.08606	5.69593	12.4691	21.0308	7.66224	7.10158	5.53676	39.6777	36.9243	57.4211	40.2409	17.8418	23.1186	5.80169	4.78062	4.2132	19.0434	19.3363	42.0222	13.4223	8.12483	4.83777	5.02991	5.35912	5.66839	39.8656	23.2906	61.8099	14.3652
DG 16:0_20:5	2.75623	NaN	1.92361	NaN	NaN	NaN	1.20715	1.91838	1.4353	NaN	NaN	2.03734	1.97135	NaN	1.87788	2.53763	1.58604	2.84314	1.67965	1.8988	1.41115	1.2049	1.42575	1.68547	1.56738	NaN	1.74443	1.76284	1.62664	2.55899	1.91409	2.12282	1.50644	1.24317	NaN	NaN	1.74218	NaN	2.07853	2.0598	NaN	1.21685	2.20952	1.71173	1.05849	NaN	1.84187	2.20618	1.54647
DG 16:0_22:5	11.006	6.55511	10.0846	9.15025	8.75339	8.39242	5.06376	9.31288	10.4103	2.82073	3.91572	4.64519	3.14048	2.71264	3.07949	2.97235	1.6919	6.70143	2.25783	3.64418	1.43649	2.14433	2.75352	4.16223	2.6711	1.59194	2.38533	12.5256	9.72655	16.7378	12.5308	4.51045	5.5361	2.1583	2.58693	1.83962	4.79604	5.11216	9.75065	2.39661	2.39713	2.08556	2.67868	2.8711	2.34669	6.84785	3.6334	7.89625	3.15632
DG 16:0_22:6	10.2793	7.07711	11.3966	9.72763	9.90713	8.26627	4.31152	7.70632	9.18691	2.69672	4.75696	5.59826	3.71254	3.56877	3.29442	5.31885	2.13637	8.05731	2.95271	2.04089	1.96726	2.0595	2.9637	3.68356	1.95658	1.95988	1.99141	9.42683	7.24697	9.66427	8.42969	3.84311	3.72676	2.23347	1.62616	1.44603	5.38442	5.52405	11.6682	3.05191	2.68354	1.72985	2.26628	2.41157	2.34015	7.6784	4.33502	10.4049	4.70455
DG 16:1_16:1	2.47827	6.85932	22.3668	3.46919	5.62402	6.13678	1.61624	3.03632	7.42543	2.30386	3.40084	3.94938	3.76808	1.75009	3.61144	5.78399	2.4427	2.0988	10.0471	5.87776	2.49431	3.44912	2.76112	5.81414	2.93628	2.63214	3.41067	6.60055	4.29392	6.41646	4.27824	6.05483	3.18627	10.4016	6.60494	13.1085	2.98725	2.93302	18.8991	1.9409	2.66619	2.43593	3.22712	3.68297	1.32009	4.21881	8.1269	10.4248	2.13893
DG 16:1_18:0	7.61576	10.1468	11.2397	5.95582	7.953	5.87608	3.48908	4.28623	6.61044	2.62924	3.47837	5.29355	3.6599	4.16804	4.66658	4.86887	2.60582	3.10346	5.1529	4.39463	3.66532	2.85287	3.73608	4.24366	3.40844	3.29874	7.27048	4.90386	4.37338	5.79453	3.85208	4.51281	3.35144	7.21362	5.13817	5.9532	3.46623	2.8096	12.3436	2.32762	3.65227	3.00386	5.79698	3.25193	3.04539	4.62947	4.3005	7.45422	3.02
DG 16:1_18:1	13.0781	17.445	31.3838	16.4794	22.7537	24.1084	9.80443	12.3992	17.0587	6.57347	9.16909	13.2102	7.65611	7.07012	8.50957	6.43408	3.18719	7.47558	11.2592	8.24837	4.70745	7.07958	6.53139	10.8858	6.48138	5.25267	8.92498	12.1366	9.05501	15.5109	12.9896	9.78093	6.71815	13.8174	8.98425	16.1677	9.39399	8.08337	29.9205	4.6276	8.20557	5.61413	7.98656	7.90211	5.8099	9.80402	8.86415	16.1321	8.53827
DG 16:1_18:2	4.09301	7.14968	12.93	7.3702	7.73299	8.25929	NaN	3.4261	5.4981	1.8989	2.27939	4.13735	2.67783	3.36183	3.1004	3.07685	1.53867	1.68676	6.68626	3.86877	NaN	1.86561	2.14784	3.25174	2.97979	2.22417	4.85627	6.18895	3.61568	6.68007	4.44971	4.45685	3.30474	7.62276	4.33654	8.01908	2.99172	2.90793	12.846	NaN	2.55568	NaN	NaN	2.97066	NaN	3.07553	5.44194	6.18874	2.9423
DG 16:1_18:3	NaN	NaN	2.52318	NaN	NaN	NaN	NaN	NaN	NaN	NaN	NaN	NaN	NaN	NaN	NaN	1.05096	NaN	NaN	NaN	3.01564	NaN	NaN	NaN	NaN	NaN	NaN	NaN	NaN	NaN	NaN	NaN	NaN	NaN	NaN	NaN	NaN	1.34935	NaN	1.82355	1.64025	NaN	3.37857	NaN	2.75425	NaN	2.12804	2.75558	NaN	NaN
DG 16:1_20:0	1.80177	2.73183	NaN	NaN	NaN	NaN	NaN	NaN	NaN	NaN	NaN	NaN	NaN	NaN	2.24612	NaN	NaN	NaN	2.08521	NaN	NaN	NaN	NaN	NaN	1.64307	1.51975	NaN	NaN	NaN	3.05757	2.31624	2.57107	NaN	NaN	NaN	2.58411	NaN	NaN	NaN	NaN	NaN	2.12958	NaN	NaN	NaN	NaN	2.39367	NaN	NaN
DG 16:1_20:2	NaN	NaN	2.07614	NaN	NaN	NaN	NaN	NaN	NaN	NaN	NaN	NaN	NaN	NaN	NaN	NaN	NaN	NaN	NaN	NaN	NaN	NaN	NaN	NaN	NaN	NaN	NaN	NaN	NaN	NaN	NaN	NaN	0.951813	NaN	NaN	1.31424	NaN	NaN	NaN	NaN	NaN	NaN	NaN	NaN	NaN	NaN	1.41021	NaN	NaN
DG 16:1_20:4	1.76093	NaN	NaN	NaN	NaN	NaN	1.81612	2.27177	NaN	NaN	NaN	NaN	NaN	NaN	NaN	NaN	NaN	NaN	NaN	NaN	NaN	NaN	NaN	NaN	NaN	NaN	NaN	NaN	1.16757	1.91924	1.55269	NaN	NaN	NaN	NaN	NaN	1.28852	1.56392	3.03119	NaN	NaN	NaN	NaN	NaN	NaN	1.19522	NaN	1.67208	NaN
DG 16:1_22:6	NaN	NaN	NaN	NaN	NaN	NaN	NaN	NaN	NaN	NaN	NaN	NaN	NaN	NaN	NaN	NaN	NaN	NaN	NaN	NaN	NaN	NaN	NaN	NaN	NaN	NaN	NaN	NaN	NaN	NaN	NaN	NaN	NaN	NaN	NaN	NaN	NaN	NaN	2.19791	NaN	NaN	NaN	NaN	NaN	NaN	NaN	NaN	NaN	NaN
DG 17:0_20:0	NaN	NaN	NaN	NaN	NaN	NaN	NaN	NaN	NaN	NaN	NaN	NaN	NaN	NaN	NaN	NaN	NaN	NaN	NaN	NaN	NaN	NaN	NaN	NaN	NaN	NaN	NaN	NaN	NaN	NaN	NaN	NaN	NaN	NaN	1.88347	NaN	NaN	NaN	NaN	NaN	NaN	NaN	NaN	NaN	NaN	NaN	NaN	NaN	NaN
DG 18:0_18:1	45.1852	40.9253	47.0199	45.8825	47.0637	60.8943	25.9313	38.1571	41.9921	10.8729	10.4657	19.3319	10.9548	13.782	18.7666	18.3191	5.59686	25.5376	13.759	9.28978	8.80307	11.9654	14.3093	17.7155	11.0033	12.5372	19.483	19.8965	24.0843	29.5721	26.1021	21.6392	15.5866	14.5388	8.40396	7.96506	16.5914	19.4193	43.0832	10.2574	10.6195	6.29418	5.35611	7.41702	5.73489	20.836	15.2609	26.0577	20.6292
DG 18:0_18:2	26.3266	19.5881	27.2285	34.9865	38.6086	35.3358	8.69315	14.3873	12.3762	5.81914	8.15337	10.1118	7.16052	13.3648	11.6453	19.3638	5.87612	23.3653	11.5574	8.37836	11.2508	4.12609	7.06997	8.66979	8.19847	10.1833	16.4466	14.57	15.7552	23.6321	20.9459	15.1131	11.0382	15.9586	7.84986	7.42802	6.91747	7.11547	14.328	5.07673	5.74454	3.3885	4.41064	5.37566	4.17054	12.1581	8.69309	19.1816	14.5365
DG 18:0_18:3	2.50387	3.61387	2.60945	3.15481	3.99925	NaN	1.05516	NaN	NaN	NaN	NaN	NaN	NaN	NaN	NaN	NaN	NaN	1.46112	1.09376	1.97348	NaN	NaN	NaN	NaN	NaN	NaN	NaN	1.08159	NaN	5.08459	NaN	1.81276	0.823957	NaN	NaN	NaN	1.53702	NaN	NaN	1.41928	NaN	2.48048	NaN	1.91767	NaN	1.70848	2.38594	NaN	NaN
DG 18:0_20:0	4.07871	3.98689	4.46106	NaN	6.61342	NaN	NaN	NaN	NaN	NaN	NaN	NaN	NaN	NaN	NaN	NaN	NaN	NaN	NaN	NaN	NaN	NaN	NaN	NaN	NaN	NaN	NaN	NaN	NaN	6.11294	NaN	NaN	NaN	NaN	NaN	NaN	NaN	NaN	NaN	NaN	NaN	NaN	NaN	NaN	NaN	NaN	NaN	NaN	NaN
DG 18:0_22:6	16.0807	8.25714	15.7538	23.6845	24.2427	15.504	6.97803	12.1379	14.1749	3.09427	4.41585	4.84628	3.50834	2.50785	3.87118	7.61903	3.44853	10.9552	4.08848	1.74684	4.97792	3.12607	3.6242	4.88043	3.23732	2.82992	3.09541	9.22757	7.74242	13.2924	11.7826	5.82808	6.23185	1.90258	1.40572	2.46789	7.04565	6.93362	11.721	3.14185	3.5199	1.87137	2.24812	2.43504	3.19052	12.6982	7.32531	12.9216	5.16609
DG 18:1_18:1	45.6497	40.4485	48.157	47.5556	52.4511	59.2894	25.1302	33.925	39.7598	19.4112	23.5035	36.7587	12.9586	19.2156	15.4261	10.7587	4.19337	15.3918	10.2725	8.46176	7.92361	13.1108	18.4881	20.0094	10.0094	9.94325	15.1121	20.8338	22.1984	30.7328	27.2935	18.1489	17.7546	16.5686	11.4425	13.4989	19.2074	21.7199	55.0697	10.0902	12.7141	8.39838	10.6742	13.0438	13.2638	18.799	14.376	27.9182	30.6493
DG 18:1_18:2	18.3227	15.3185	23.3327	20.9177	27.7556	24.6642	7.47842	9.94849	10.3104	8.24656	10.0666	15.324	6.4671	11.8915	9.08188	8.50993	3.06805	8.43834	7.26286	5.7991	5.43284	4.02433	6.16517	6.78405	6.74628	5.82668	11.0547	11.1656	10.468	15.3889	15.0139	8.74418	8.89874	11.9211	7.15113	6.70712	8.18627	8.52138	19.3463	4.33188	4.53458	3.08454	5.64146	7.06052	6.58314	10.2929	7.79578	15.1747	16.4277
DG 18:1_20:0	2.26445	3.77231	NaN	NaN	NaN	9.08369	NaN	1.989	2.41258	NaN	NaN	NaN	NaN	NaN	NaN	2.79278	NaN	NaN	1.83105	NaN	NaN	NaN	NaN	NaN	NaN	NaN	2.22504	NaN	2.5642	NaN	NaN	NaN	NaN	NaN	NaN	NaN	NaN	1.88099	NaN	NaN	NaN	NaN	NaN	NaN	NaN	4.05573	1.8059	2.14083	2.94604
DG 18:1_20:1	4.75651	2.30088	4.62277	3.44598	NaN	4.49609	2.47102	2.73844	3.31062	1.50985	2.5216	3.21522	NaN	NaN	NaN	1.68133	NaN	2.02625	1.55149	NaN	NaN	1.63944	2.29984	1.89589	NaN	NaN	1.02025	2.51942	2.43193	2.44279	3.3891	2.17659	NaN	1.31845	NaN	NaN	2.25777	2.19726	5.6847	NaN	NaN	NaN	NaN	1.58948	1.40857	1.76604	1.4378	2.00309	2.08903
DG 18:1_20:2	3.14847	NaN	NaN	NaN	NaN	NaN	NaN	1.29242	2.7631	NaN	NaN	3.78358	NaN	NaN	1.21088	NaN	NaN	NaN	NaN	NaN	NaN	NaN	2.20862	1.2589	NaN	NaN	NaN	2.11231	1.7483	2.13163	2.16431	1.4474	1.13234	NaN	NaN	NaN	NaN	NaN	4.28639	NaN	NaN	NaN	NaN	NaN	NaN	1.57642	NaN	1.55345	2.11494
DG 18:1_20:3	8.84755	4.23968	10.156	2.96128	5.25677	NaN	4.54114	4.86955	8.58954	2.23134	3.20065	4.00727	1.59796	2.42508	1.52825	2.24423	NaN	2.2189	1.55846	NaN	NaN	1.64382	3.02212	3.04208	NaN	NaN	NaN	5.89599	4.6649	6.88843	7.1264	2.97841	4.07097	2.61829	1.6231	NaN	3.51498	4.22423	10.5255	1.60612	1.85105	1.38838	NaN	2.18094	2.3881	3.38079	2.06454	5.34118	4.81552
DG 18:1_20:4	36.7815	19.4818	37.8389	22.8937	21.2389	23.5863	19.1414	27.9811	33.3373	9.19687	12.5459	14.7742	6.62248	6.37231	7.06726	7.33867	1.86448	12.3966	3.37262	2.06351	2.51192	4.77611	7.42165	11.3916	3.50429	3.59658	2.63154	19.4901	17.5551	25.5021	19.5402	12.6137	13.7155	4.91848	4.63194	5.07704	15.9415	17.1191	39.8267	7.47012	4.38703	3.5424	4.52762	5.77806	5.24197	23.6856	11.6642	30.2546	13.8587
DG 18:1_20:5	NaN	1.83881	NaN	NaN	NaN	NaN	NaN	NaN	NaN	NaN	NaN	NaN	NaN	NaN	NaN	NaN	NaN	NaN	NaN	NaN	NaN	NaN	NaN	NaN	NaN	NaN	NaN	NaN	NaN	NaN	NaN	NaN	NaN	NaN	NaN	NaN	NaN	NaN	NaN	NaN	NaN	NaN	NaN	NaN	NaN	NaN	NaN	NaN	NaN
DG 18:1_22:4	5.16837	14.3076	8.70789	NaN	NaN	NaN	3.91478	6.7516	6.73073	2.12698	3.10489	4.50568	2.0464	2.60428	NaN	NaN	NaN	2.47643	1.87702	2.6353	4.23521	2.29211	1.90116	2.16051	1.17788	NaN	NaN	2.59008	2.81047	4.53513	3.46563	2.35918	2.81667	2.56693	2.62875	1.99072	3.12945	3.78709	5.73306	NaN	2.31508	1.75404	2.62001	1.9395	3.26743	4.00266	2.2848	6.55582	2.66981
DG 18:1_22:5	3.86379	2.80469	4.24721	NaN	4.29967	NaN	3.05311	4.1854	5.69749	NaN	NaN	4.19713	NaN	NaN	NaN	NaN	NaN	NaN	NaN	NaN	NaN	NaN	NaN	1.26844	NaN	NaN	NaN	5.05696	4.14442	5.7908	5.65347	1.92477	3.07773	NaN	NaN	NaN	3.1599	2.28394	5.12345	NaN	NaN	0.705914	NaN	NaN	NaN	2.3501	NaN	2.85354	2.17041
DG 18:1_22:6	5.83953	4.07023	6.92517	NaN	5.90335	4.76825	2.44302	4.40686	5.32536	NaN	3.32303	3.87938	1.47783	2.66784	2.73499	2.20042	NaN	3.17885	NaN	NaN	NaN	NaN	2.45509	2.09956	NaN	NaN	NaN	3.56565	3.18795	5.28988	4.52526	2.60618	2.4618	NaN	NaN	NaN	3.04919	3.61721	7.079	NaN	NaN	NaN	1.61534	1.55685	NaN	4.28873	2.09372	4.43581	4.77562
DG 18:2_18:3	NaN	NaN	NaN	NaN	NaN	NaN	NaN	NaN	NaN	NaN	NaN	NaN	NaN	NaN	NaN	NaN	NaN	NaN	NaN	1.22503	NaN	NaN	NaN	NaN	NaN	NaN	NaN	NaN	NaN	NaN	NaN	NaN	NaN	NaN	NaN	NaN	NaN	NaN	NaN	NaN	NaN	NaN	NaN	NaN	NaN	NaN	1.75835	NaN	NaN
DG 18:2_20:3	2.19324	NaN	NaN	NaN	NaN	NaN	NaN	NaN	NaN	NaN	NaN	NaN	NaN	NaN	NaN	NaN	NaN	NaN	NaN	NaN	NaN	NaN	NaN	NaN	NaN	NaN	NaN	NaN	NaN	3.06533	NaN	NaN	NaN	NaN	NaN	NaN	NaN	NaN	2.66532	NaN	NaN	NaN	NaN	NaN	NaN	NaN	NaN	1.82794	NaN
DG 18:2_20:4	5.33285	2.72642	4.78938	3.41057	NaN	NaN	NaN	2.11596	NaN	NaN	NaN	NaN	NaN	NaN	NaN	1.89353	NaN	1.39032	NaN	NaN	NaN	NaN	NaN	NaN	NaN	NaN	NaN	1.8458	2.25349	3.33797	2.90145	2.59658	1.82841	NaN	NaN	NaN	NaN	2.26545	4.70498	0.934643	NaN	NaN	NaN	NaN	NaN	2.92654	1.30178	3.65408	2.90775
DG 18:2_22:4	NaN	NaN	NaN	NaN	NaN	NaN	NaN	NaN	NaN	NaN	NaN	NaN	NaN	NaN	NaN	NaN	NaN	NaN	NaN	NaN	2.19058	NaN	NaN	NaN	NaN	NaN	NaN	NaN	NaN	NaN	NaN	NaN	NaN	1.3797	NaN	NaN	NaN	NaN	NaN	NaN	NaN	NaN	NaN	NaN	NaN	1.15037	0.874063	1.44762	NaN
DG 18:2_22:5	NaN	NaN	NaN	NaN	NaN	NaN	NaN	NaN	NaN	NaN	NaN	NaN	NaN	NaN	NaN	NaN	NaN	NaN	NaN	NaN	NaN	NaN	NaN	NaN	NaN	NaN	NaN	NaN	NaN	NaN	NaN	NaN	NaN	NaN	NaN	NaN	NaN	NaN	NaN	NaN	NaN	NaN	NaN	NaN	NaN	NaN	NaN	NaN	NaN
DG 18:2_22:6	NaN	NaN	NaN	NaN	NaN	NaN	NaN	NaN	NaN	NaN	NaN	NaN	NaN	NaN	NaN	NaN	NaN	NaN	NaN	NaN	NaN	NaN	NaN	NaN	NaN	NaN	NaN	NaN	NaN	NaN	NaN	NaN	NaN	NaN	NaN	NaN	NaN	NaN	1.94958	NaN	NaN	NaN	NaN	NaN	NaN	NaN	NaN	NaN	1.46678
DG 18:4_20:0	NaN	NaN	NaN	NaN	NaN	NaN	NaN	NaN	NaN	NaN	NaN	NaN	NaN	NaN	NaN	NaN	NaN	NaN	NaN	NaN	NaN	NaN	NaN	NaN	NaN	NaN	NaN	NaN	NaN	NaN	NaN	NaN	NaN	NaN	NaN	NaN	NaN	NaN	NaN	NaN	NaN	NaN	NaN	NaN	NaN	NaN	NaN	NaN	NaN
DG 20:5_20:0	NaN	NaN	NaN	NaN	NaN	NaN	NaN	NaN	NaN	NaN	NaN	NaN	NaN	NaN	NaN	NaN	NaN	NaN	NaN	1.08257	1.93776	NaN	1.12715	1.51843	NaN	NaN	1.26593	1.81096	NaN	2.13968	NaN	1.7331	1.43573	NaN	1.71965	1.53894	1.94954	1.17375	NaN	1.24773	NaN	NaN	NaN	NaN	NaN	1.41458	NaN	NaN	NaN
DG 22:2_20:0	NaN	NaN	NaN	NaN	NaN	NaN	NaN	NaN	NaN	NaN	NaN	NaN	NaN	NaN	NaN	NaN	NaN	NaN	NaN	2.10132	NaN	NaN	NaN	NaN	NaN	NaN	NaN	NaN	NaN	NaN	NaN	1.94194	NaN	NaN	NaN	NaN	NaN	NaN	NaN	NaN	NaN	NaN	NaN	2.74516	NaN	NaN	2.95472	NaN	NaN
DG 22:4_20:0	NaN	NaN	NaN	NaN	NaN	NaN	NaN	NaN	NaN	NaN	NaN	NaN	NaN	NaN	NaN	NaN	NaN	NaN	NaN	1.72087	NaN	NaN	NaN	NaN	NaN	NaN	NaN	NaN	NaN	NaN	NaN	NaN	NaN	NaN	NaN	NaN	NaN	NaN	NaN	NaN	NaN	1.04925	NaN	NaN	NaN	NaN	2.41944	NaN	NaN
DG 22:6_20:0	NaN	NaN	NaN	NaN	NaN	NaN	NaN	NaN	NaN	NaN	NaN	NaN	NaN	NaN	NaN	1.36108	NaN	NaN	NaN	NaN	NaN	NaN	NaN	NaN	NaN	NaN	NaN	NaN	NaN	NaN	NaN	NaN	NaN	NaN	NaN	NaN	NaN	NaN	NaN	NaN	NaN	NaN	NaN	NaN	NaN	2.25614	NaN	NaN	NaN
FA 12:0	833.024	1178.27	885.093	627.596	852.08	644.211	497.223	552.93	467.29	439.627	611.296	716.014	698.733	645.882	581.166	557.942	447.475	882.165	471.009	914.435	642.219	480.804	420.324	408.829	690.309	446.398	522.731	658.258	648.135	639.06	551.266	679.062	471.682	492.494	613.122	568.175	575.698	602.621	614.205	787.49	483.724	2141.28	1028.68	1958.08	1119.36	950.284	1221.04	715.338	578.322
FA 14:0	2758.79	3149.08	3132.38	1975.02	2321.22	2123.41	1045.26	1204.52	1261.59	929.141	1389.84	1521.36	1865.5	1391.69	1480.2	1377.83	899.465	1468.63	1058.24	1826.4	1369.25	833.368	867.358	874.23	1154.67	1013.59	960.918	1451.4	1486.24	1794.47	1270.69	1533.19	1089.2	1240.82	1366.05	1437.41	1307.74	950.169	1422.69	1943.91	1090.66	3500.93	1826.19	3558.34	1542.45	1610.57	2419.79	1280.39	1239.27
FA 14:1	201.098	222.895	268.219	170.357	182.777	182.344	108.506	133.488	144.604	111.394	129.18	162.086	172.831	165.338	156.001	156.592	118.897	146.914	140.009	184.637	1245.47	120.824	114.755	116.605	139.609	131.95	137.344	257	227.037	190.136	171.768	186.888	173.642	184.475	182.726	217.308	145.253	150.992	210.157	179.244	128.565	237.635	182.526	257.906	146.673	189.533	249.978	196.053	167.16
FA 15:0	2104.22	2645.84	2339.33	1440.01	1677.67	1591.58	835.553	1080.97	1011.43	720.138	1117.59	1291.39	1581.73	1042.95	1337.1	1263.59	701.625	1182.83	880.814	1417.06	2162.7	668.047	671.443	695.962	1088.98	767.076	774.616	1201.97	1317.72	1587.52	1169.51	1164.66	918.038	1050.41	1134.64	1283.79	1269.93	746.894	1197.57	1759.73	948.793	2507.55	1325.46	2598.39	1063.14	1315.99	1846.97	1116.48	938.071
FA 16:1	1277.9	1754.64	1989.65	977.246	1148.03	1085.88	406.405	506.753	610.487	357.559	454.118	595.116	786.451	591.029	715.589	565.324	401.344	483.528	646.868	616.085	538.361	361.913	379.125	452.023	426.722	434.794	475.019	985.565	797.465	720.707	602.208	736.537	566.929	983.809	731.878	1056.39	417.607	426.138	944.739	777.511	507.141	684.802	646.309	791.543	430.196	491.057	806.352	667.452	558.912
FA 17:0	1561.68	2142.51	1958.56	996.552	1191.01	1099.04	704.967	840.041	740.009	620.475	896.462	1093.48	1349.67	830.917	1094.81	1092.63	623.674	1040.94	732.689	1348.07	911.058	559.079	579.448	579.405	1081.56	692.728	656.87	1097.89	1308.38	1324.17	1090.47	1185.93	969.366	1043.84	1178.49	1251.68	1166.44	702.671	929.725	1250.74	753.501	1664.79	896.369	1861.76	958.114	1054.12	1482.04	910.399	940.558
FA 18:1	1668.3	1801.48	1863.7	1025.43	1223.51	1020.13	629.705	771.284	776.248	472.687	613.725	780.823	782.951	675.449	822.394	700.182	474.766	848.4	824.228	766.269	665.002	506.654	522.235	585.552	595.153	658.236	728.55	1163.08	1068.45	1023.05	849.82	1449.67	995.968	1201.41	1083.29	1116.63	872.162	723.196	1103.03	920.834	639.396	796.753	768.388	896.857	625.662	743.826	916.617	896.925	818.429
FA 18:2	567.57	559.141	638.886	396.821	461.704	408.901	213.046	205.729	203.293	133.194	163.07	229.61	220.302	227.035	234.887	212.237	137.04	287.364	237.081	240.05	237.424	135.09	156.013	173.267	167.152	188.991	204.911	424.674	335.166	278.161	258.741	516.983	326.302	386.536	348.685	386.606	308.584	254.407	335.482	268.32	188.241	202.849	182.494	219.616	175.559	253.777	266.112	281.909	242.296
FA 18:3	188.175	230.666	252.711	162.781	210.636	205.249	157.447	163.057	156.669	131.328	160.408	197.624	191.599	178.251	181.123	158.859	133.502	178.8	157.942	209.648	186.249	128.958	134.764	130.957	139.908	141.225	163.301	244.285	260.164	213.255	200.917	310.697	225.25	223.329	249.195	233.81	212.135	181.175	194.203	229.554	175.882	219.931	142.966	215.978	172.152	174.769	222.939	153.809	203.314
FA 18:4	68.7932	71.1739	66.8224	53.9584	64.3109	60.6867	44.0818	52.0145	61.2119	42.5874	47.2979	74.9834	59.2378	80.0293	77.87	56.0139	40.602	49.6579	46.0381	60.7441	69.6643	39.7099	38.9197	38.8146	47.6636	44.5163	50.8094	150.051	96.4579	68.4261	52.4878	59.8589	55.0224	52.8347	59.0237	55.2163	42.5775	49.5515	61.6413	68.0489	47.518	58.8612	44.0997	54.7844	46.6554	65.9184	60.9255	54.5138	55.3911
FA 20:0	958.887	1159.21	889.704	805.188	947.993	696.851	598.812	843.131	730.249	658.127	644.146	994.962	959.343	895.163	1074.14	861.715	540.217	978.893	766.481	877.602	1272.25	552.562	487.047	466.505	508.374	740.065	638.979	666.184	790.896	584.211	592.402	800.895	567.91	712.097	927.962	845.995	588.689	587.82	739.366	1398.14	714.862	982.603	902.602	1061.95	699.283	556.707	700.705	568.114	664.859
FA 20:1	409.515	405.753	417.684	251.218	292.953	226.514	223.801	233.069	225.969	174.16	245.07	300.078	331.378	278.057	359.209	270.26	210.504	294.339	238.56	430.175	316.969	192.265	185.628	168.749	206.341	218.825	215.427	279.36	380.764	273.595	239.589	336.116	243.272	243.244	284.811	276.296	242.367	231.056	289.359	436.835	223.89	394.47	252.603	482.845	239.59	343.366	426.173	254.333	253.483
FA 20:2	299.098	320.379	311.222	165.162	189.782	166.844	69.8804	61.5829	71.3908	42.8911	70.2828	87.2364	86.7232	73.1976	88.7672	70.9196	46.8029	74.501	59.9948	109.501	72.0473	44.0864	42.9636	48.4254	69.7972	49.9603	54.7721	108.713	90.2611	79.4636	78.6298	75.0718	62.6011	74.9118	65.7963	81.0181	86.4981	56.2846	96.2277	92.9048	54.4995	95.6875	52.7406	101.877	61.627	96.2633	122.581	79.122	63.1239
FA 20:3	266.707	182.458	211.295	98.0147	107.267	105.659	71.8125	84.8489	93.5077	56.6365	77.5375	98.8895	101.894	88.7842	103.48	106.807	63.2136	89.5615	100.337	105.002	89.8618	62.9996	66.6852	70.0255	80.593	72.6583	76.2582	193.906	148.311	135.249	131.958	135.301	116.461	105.983	119.582	111.476	81.8177	88.6706	116.076	99.003	67.8524	83.3128	69.8088	93.2958	78.2584	109.402	117.857	104.05	111.584
FA 20:4	760.295	470.292	678.274	290.909	339.367	302.844	156.93	237.627	217.451	91.8439	124.874	153.974	110.282	127.69	134.651	148.975	63.7163	172.492	103.749	111.883	87.4201	72.6616	87.3379	113.547	85.3262	79.9951	80.0088	265.044	215.315	251.231	217.004	219.002	196.349	101.784	107.663	100.065	126.31	136.696	193.288	128.845	81.0414	102.658	88.0643	125.439	112.891	181.749	173.948	201.463	172.132
FA 20:5	324.71	172.105	128.469	106.714	141.83	114.091	96.1373	97.1303	95.3101	69.1876	94.5256	165.068	163.868	118.646	122.786	212.635	79.8805	132.777	94.4492	170.343	139.407	103.577	74.0834	75.6104	117.627	88.4145	102.755	164.6	143.541	131.151	126.998	143.372	111.952	95.8144	125.524	110.742	131.56	94.2433	132.455	131.836	74.2536	149.523	82.3406	148.189	79.5973	158.761	193.039	143.598	114.086
FA 22:0	625.946	662.855	530.914	462.878	533.958	376.859	365.023	506.097	434.811	343.161	353.838	535.543	539.616	521.204	656.477	503.608	336.171	590.934	466.516	524.889	706.809	333.391	286.842	308.119	324.123	458.481	385.182	444.754	508.016	360.299	398.478	459.003	353.066	418.072	569.92	555.333	369.368	358.337	452.43	682.284	338.407	467.046	488.662	529.66	344.512	344.223	431.124	356.728	400.242
FA 22:1	664.463	726.529	661.114	413.352	439.278	462.299	330.541	479.995	390.819	425.274	395.291	427.304	593.349	452.504	402.404	750.122	433.882	645.218	506.348	610.4	589.967	387.784	379.04	396.921	460.6	474.184	457.64	434.247	645.737	559.994	506.953	581.645	436.178	464.465	623.741	623.917	470.006	433.092	517.971	740.66	414.63	561.038	667.436	637.337	497.179	430.067	582.393	446.553	474.567
FA 22:2	116.025	111.448	119.625	55.9309	67.1284	69.5654	59.2643	70.5278	64.8182	40.9295	57.6921	80.3229	97.8086	80.3877	96.8051	76.8087	43.1957	75.8213	69.6185	96.5561	65.6372	45.1027	44.6184	48.471	66.178	53.2823	56.5652	115.203	98.8841	72.9455	76.6768	79.1434	57.4299	70.7234	73.2898	89.894	80.8015	59.0445	91.6947	74.0879	44.1404	82.4352	48.2798	82.3396	52.6562	83.3688	113.401	79.4944	58.8117
FA 22:4	175.466	132.124	133.137	84.694	83.9769	68.6864	70.2014	97.2349	81.078	51.3475	54.5081	80.3338	64.8973	82.4108	71.9053	75.1556	55.6971	72.936	64.3251	81.0766	68.1257	50.8903	58.7245	66.5997	64.7265	65.3979	66.3654	106.31	108.17	103.453	97.2588	93.9312	87.5459	79.4567	85.3522	83.5917	59.8587	80.8616	90.203	58.506	54.0996	56.6603	56.4249	64.4281	50.7542	82.2473	94.7684	82.0509	81.1533
FA 22:5	235.073	217.122	204.59	149.103	172.769	137.451	134.952	134.193	133.671	100.63	96.525	155.329	118.789	188.415	190.452	122.381	102.062	119.132	137.259	121.711	113.992	91.3829	92.1227	97.9906	105.445	110.25	108.825	267.882	193.942	167.389	135.765	126.937	126.592	122.955	127.511	123.685	114.38	141.902	130.888	101.369	105.702	102.297	105.706	105.466	108.606	127.986	155.153	126.753	102.941
FA 22:6	243.343	230.661	226.778	148.137	173.573	144.596	120.125	153.611	143.382	94.1438	118.231	160.011	164.147	165.08	203.261	183.335	100.723	191.712	128.151	188.864	191.825	103.89	92.6155	100.455	133.689	130.869	119.129	316.017	216.696	181.731	158.313	185.539	141.716	137.397	191.595	164.268	161.973	128.81	172.356	155.749	91.7264	161.832	113.872	162.848	93.5051	199.681	220.827	147.493	151.126
FA 24:0	410.041	450.459	405.269	296.745	364.668	316.104	118.998	162.886	171.516	102.7	151.648	181.631	227.898	159.247	215.228	293.794	131.772	201.713	167.042	182.681	145.899	120.232	107.266	113.846	162.951	143.861	140.023	196.927	207.048	183.929	159.371	173.184	135.345	178.023	199.782	187.543	221.975	151.625	224.029	138.988	103.482	163.618	166.04	170.238	123.184	177.188	216.812	180.292	143.024
FA 24:1	565.682	608.802	476.819	403.518	393.78	393.485	282.018	401.989	331.392	388.828	324.15	362.61	446.252	367.744	330.695	618.505	383.126	564.349	430.892	527.38	483.276	350.637	336.101	317.064	404.754	407.027	429.522	412.491	570.201	453.327	417.283	529.799	385.043	391.212	500.925	522.604	362.882	425.365	425.64	474.082	317.268	452.905	529.152	465.843	370.28	340.522	485.843	372.482	445.093
HexCER d18:1/14:0	2.6327	1.66979	1.98772	4.63797	8.73653	6.6427	0.799969	1.45112	1.6528	NaN	0.722965	NaN	0.554844	1.35723	1.08806	1.05889	NaN	1.10491	0.698814	0.560103	0.679454	NaN	NaN	0.688617	0.749781	0.777658	1.09742	1.10967	0.601241	1.34001	0.834318	0.848535	0.587261	1.06583	0.719916	0.692595	0.93288	0.909596	1.60011	0.819377	0.57432	NaN	NaN	NaN	NaN	1.77821	0.810274	1.72929	NaN
HexCER d18:1/16:0	40.267	32.7853	41.81	4.2701	6.00958	8.82382	5.12885	7.43381	8.17726	18.5384	23.9793	34.8924	4.01574	5.10741	4.54033	4.84761	3.21806	6.98329	3.59797	4.41743	5.93968	6.94934	7.12102	6.20669	2.44284	2.69401	4.91469	19.7302	16.9365	23.7064	18.504	13.4726	13.517	6.24866	4.39446	3.23599	18.5378	23.6088	40.5106	4.1308	8.93616	6.05877	24.0309	21.9207	20.629	13.0004	5.94228	19.8147	13.2304
HexCER d18:1/18:0	9.44286	8.11425	8.26288	7.96773	9.87773	11.7191	1.86886	2.80732	2.48356	1.44453	2.36971	2.53962	1.85372	1.92455	1.71903	2.56302	0.561325	2.50956	1.40019	0.954546	1.65205	1.15033	1.5555	2.13413	1.9207	1.81239	2.24429	3.71172	3.21599	4.89597	3.30607	2.19694	2.33882	2.18929	1.56186	1.41127	2.44388	2.12656	3.91884	0.980308	1.06101	0.698977	0.569587	NaN	NaN	3.47323	1.75043	4.26467	2.39743
HexCER d18:1/18:1	NaN	NaN	NaN	NaN	NaN	NaN	NaN	NaN	NaN	NaN	NaN	NaN	NaN	NaN	NaN	NaN	NaN	NaN	NaN	NaN	NaN	NaN	NaN	NaN	0.336906	NaN	NaN	NaN	NaN	NaN	NaN	NaN	0.363582	NaN	NaN	NaN	NaN	NaN	NaN	NaN	NaN	NaN	NaN	NaN	NaN	NaN	NaN	0.648646	NaN
HexCER d18:1/20:0	7.73127	7.79924	8.46909	7.54016	9.02108	10.4284	1.63494	3.79906	3.96148	2.38681	3.17076	4.30974	1.04899	2.38012	2.05301	2.44052	0.476049	2.47533	1.48387	1.23132	1.73892	1.4365	2.47595	2.41425	1.93207	2.19581	2.82399	9.46666	6.1192	11.976	7.82603	2.30708	4.98155	1.75219	1.53941	1.20234	3.86063	4.1013	8.43316	1.36363	1.03022	0.812815	0.79461	NaN	0.581911	3.32038	1.97322	3.82537	3.95266
HexCER d18:1/20:1	6.18403	4.05721	4.95672	9.362	14.0089	13.136	6.57052	12.1718	12.6371	1.29633	1.69242	1.75183	1.8408	3.46707	2.96561	3.45366	0.607528	5.30356	2.20227	1.16314	1.27805	1.28511	2.02731	3.39766	2.67702	2.26616	1.90528	3.03145	4.19169	3.51356	3.70336	3.36176	2.53449	2.18129	1.64341	1.60362	2.12669	2.1205	3.60809	2.36253	1.52126	0.742947	NaN	NaN	NaN	5.10671	3.03911	6.10171	2.36145
HexCER d18:1/22:0	14.6177	14.2929	16.0336	5.31418	4.28569	5.92569	1.66416	1.85715	2.5018	5.51018	6.7718	9.21722	1.96737	1.62675	1.37807	2.80873	0.987325	2.64237	1.34738	1.12908	1.85925	2.61545	4.01541	3.09127	1.69495	1.21269	2.21155	15.9757	9.98923	19.9734	11.1684	4.2033	7.84489	2.26836	1.65852	1.70261	6.48038	6.91412	11.8345	1.40538	1.76116	1.51942	3.04478	2.42385	2.0216	4.15494	2.24834	6.67592	7.1778
HexCER d18:1/22:1	1.61552	1.44236	1.90706	NaN	NaN	NaN	NaN	NaN	NaN	NaN	NaN	NaN	NaN	NaN	NaN	NaN	NaN	NaN	NaN	NaN	NaN	NaN	NaN	NaN	NaN	NaN	NaN	1.0036	0.827514	1.843	0.988297	0.744946	0.926898	NaN	NaN	NaN	0.778803	1.00356	1.14389	NaN	NaN	NaN	NaN	NaN	NaN	0.8387	NaN	1.21532	NaN
HexCER d18:1/24:0	18.2615	17.2871	20.9234	10.7772	6.03218	10.6786	2.52661	3.80035	4.12227	8.01015	10.6694	16.6486	2.34148	2.92821	2.8397	4.80755	2.41867	6.23577	2.54282	2.01286	3.95238	3.53487	5.16358	3.93132	2.75388	1.82448	3.66466	22.0732	15.0165	29.4133	17.3205	6.47811	11.6251	3.34035	2.46167	2.17672	8.84761	9.31506	15.4691	2.7707	3.23891	2.78903	7.10676	5.51087	6.1903	6.26701	3.02897	7.14206	15.9152
HexCER d18:1/24:1	24.5076	19.2016	22.0756	15.1071	8.80626	17.2334	5.00672	5.71596	5.53321	6.92208	10.0824	15.5828	4.17124	3.36587	2.75281	4.39449	2.43023	6.87769	2.43459	1.48966	2.39054	5.3492	5.35164	5.33703	1.89823	1.38837	1.33834	12.1865	10.6831	15.8989	10.4012	8.02052	9.04365	2.04536	2.83733	2.75221	6.11252	6.60989	12.6308	2.52005	2.69914	2.56333	10.2851	8.64907	7.98284	9.60406	4.81046	14.2931	8.19668
HexCER d18:1/26:0	NaN	NaN	NaN	NaN	NaN	NaN	NaN	NaN	NaN	2.83352	3.46176	4.95467	1.40067	1.63873	2.12958	NaN	0.640194	NaN	1.33786	1.39896	2.90068	NaN	NaN	NaN	1.81701	2.02406	4.79522	NaN	0.783928	1.74422	0.672117	NaN	0.965655	1.85786	0.982558	0.975014	1.87145	1.72363	1.37077	NaN	NaN	NaN	1.64617	1.22794	1.01505	1.55426	1.02266	1.62781	1.31626
HexCER d18:1/26:1	0.97933	0.74579	NaN	NaN	NaN	NaN	NaN	NaN	NaN	1.15212	1.52871	2.63729	NaN	1.35754	0.94404	NaN	NaN	NaN	0.668499	0.681192	0.885652	NaN	NaN	NaN	0.914382	NaN	0.915062	0.96857	NaN	1.20476	0.758777	NaN	NaN	1.03944	0.791827	NaN	1.16981	1.15524	1.70273	NaN	NaN	NaN	1.27615	0.973305	1.17588	NaN	0.757586	1.04733	0.742557
LPC 14:0	2.46021	2.45305	4.13173	NaN	NaN	NaN	NaN	NaN	NaN	3.53287	3.25266	5.92446	NaN	NaN	NaN	1.997	1.76182	3.15897	NaN	NaN	1.40565	2.32534	5.28681	2.7133	NaN	NaN	NaN	NaN	6.62725	9.28798	4.33272	4.8714	4.61307	3.27167	3.8145	3.56942	1.88186	3.27243	4.89069	NaN	NaN	1.43484	4.3929	4.39304	3.66288	3.90149	2.12454	4.65482	8.14196
LPC 14:1	NaN	NaN	NaN	NaN	NaN	NaN	NaN	NaN	NaN	NaN	NaN	NaN	NaN	NaN	NaN	NaN	NaN	NaN	NaN	NaN	NaN	NaN	NaN	NaN	NaN	NaN	NaN	NaN	NaN	NaN	NaN	NaN	NaN	NaN	NaN	NaN	NaN	NaN	NaN	NaN	NaN	NaN	NaN	NaN	NaN	NaN	NaN	NaN	NaN
LPC 15:0	2.97465	4.6317	5.79495	NaN	NaN	NaN	NaN	NaN	NaN	NaN	1.79483	NaN	NaN	NaN	NaN	1.85572	NaN	2.92244	NaN	NaN	1.48257	2.4223	2.79971	2.04641	NaN	NaN	NaN	2.75125	4.68659	6.36527	3.93119	3.85516	3.52499	2.47945	3.53703	2.44659	2.06483	NaN	3.21883	NaN	1.60042	1.57528	4.63994	6.04011	4.53274	3.38146	2.47867	4.16542	4.88556
LPC 16:0	98.4102	106.775	173.449	42.1363	50.3621	47.4777	37.4449	30.6338	27.0633	67.7246	88.8782	114.609	39.6393	28.1958	26.4071	54.166	35.2923	85.6111	26.4952	33.6086	43.8457	41.3598	68.4425	53.3542	31.6688	23.4306	22.8797	76.3127	187.011	257.959	108.508	97.6388	97.2451	60.5239	95.0433	92.9137	52.9698	80.3543	124.525	36.2769	54.0338	38.447	102.093	104.293	92.2335	78.6966	48.1882	117.302	143.946
LPC 16:1	7.71372	10.0513	20.0767	3.03608	NaN	NaN	2.61397	2.13496	2.69276	8.73515	9.54404	13.4469	3.72983	NaN	3.17976	2.44291	2.37475	5.05785	3.53366	3.89512	5.98486	6.36056	14.1052	8.16289	4.39912	1.57846	3.64481	4.03608	13.1631	21.2257	9.41282	7.379	9.45405	12.0714	9.93915	7.96796	3.4966	9.85092	14.1548	2.32416	5.42021	3.03478	13.6278	14.1668	11.3924	6.11581	5.85248	9.61963	12.691
LPC 17:0	3.70867	4.97551	4.93105	1.98496	3.14194	2.56286	1.23296	NaN	NaN	2.11796	1.75024	1.9771	NaN	1.40522	NaN	1.59088	NaN	2.63668	1.06061	1.41783	2.18904	2.30124	2.09244	1.58633	NaN	NaN	NaN	2.46632	3.99768	5.13655	3.03304	2.24932	2.36042	3.2967	3.38535	3.2597	1.35443	2.18942	2.77822	1.18259	1.59006	1.44799	4.71534	4.48193	2.65488	2.58988	1.92203	3.29598	2.59368
LPC 18:0	58.4207	54.165	63.5467	20.9506	27.9931	27.9982	12.2058	13.205	11.4263	13.5505	22.0953	29.2461	8.11623	7.75866	7.19312	20.6276	8.76621	27.6194	7.56424	11.7464	15.3297	6.14458	10.2124	9.21592	8.36102	6.2031	6.17675	28.037	31.6095	42.1882	18.0075	19.3957	16.6905	13.0931	21.7067	21.6182	15.7853	14.4122	24.2186	10.0986	12.2039	10.9898	18.9488	18.2866	17.3831	13.8832	9.43461	22.5608	25.9386
LPC 18:1	45.9589	66.3456	84.3957	21.8782	16.1756	19.3362	9.84381	9.66608	9.47892	42.1671	43.0393	63.9135	17.8202	7.37071	13.4149	17.5436	16.7205	29.4587	17.0878	24.2236	34.6885	42.7234	64.2136	32.5259	17.2694	13.3804	20.7203	19.9601	80.5795	102.371	48.0373	55.7504	48.1697	54.2256	49.7352	41.4521	22.4291	66.8964	79.4008	9.51352	21.1758	14.1259	52.4803	54.2632	43.9828	26.239	18.8723	37.1459	91.9806
LPC 18:2	10.1567	16.6625	19.9813	20.7446	14.0483	11.2922	3.66455	2.24497	2.37196	16.9748	16.9197	29.1167	9.01298	3.35022	5.79214	14.3244	12.0579	19.9058	12.7254	17.9809	26.11	9.43254	16.332	8.97907	9.95301	7.95629	10.7844	10.3181	39.9772	43.4853	21.2743	26.1017	20.888	35.2711	36.7174	31.0047	7.05297	14.8848	18.8261	5.12691	9.32687	6.54158	33.7959	36.0784	23.8726	10.2281	10.1526	19.2518	37.8219
LPC 18:3	3.79831	5.07763	4.60513	4.54036	3.47577	5.34537	3.47136	3.52283	4.16657	4.1467	3.92537	4.21555	3.28953	4.16531	3.36224	3.8768	3.42071	3.76181	4.1285	4.65771	4.65626	3.72071	4.46109	3.72921	3.80909	4.53155	4.03667	4.07572	4.4366	6.02398	4.31205	4.27711	4.03342	4.12561	5.04257	4.41416	3.93023	4.69701	4.15952	3.47382	3.82784	3.93826	4.32892	4.92738	4.44952	4.69106	3.5821	4.34431	5.02974
LPC 19:0	2.90379	2.59295	3.436	NaN	NaN	NaN	NaN	NaN	NaN	1.02796	NaN	1.51057	NaN	NaN	NaN	NaN	NaN	1.62523	NaN	NaN	NaN	NaN	NaN	0.919509	NaN	NaN	NaN	NaN	1.55751	2.271	0.964101	NaN	1.25048	NaN	NaN	NaN	NaN	NaN	NaN	NaN	NaN	NaN	NaN	NaN	NaN	0.939974	NaN	NaN	NaN
LPC 20:0	1.85414	1.79728	3.51033	2.73679	NaN	NaN	1.26042	NaN	NaN	2.73499	2.21251	2.31478	1.89882	NaN	1.27433	3.4796	4.73427	3.21459	4.21478	4.50757	3.66122	1.80331	3.82991	3.35643	4.13456	3.95047	4.10522	1.80743	9.05191	6.85622	6.58995	7.00832	7.07692	8.37547	7.07252	6.43911	1.23707	3.46325	2.8359	NaN	2.14083	NaN	2.36372	2.85359	2.31213	3.02625	3.67292	3.56898	7.683
LPC 20:1	12.781	24.1007	17.0757	6.36749	8.32131	9.17318	1.88633	2.46022	3.43035	8.99754	10.9702	14.0683	3.36202	2.51485	2.81579	2.73741	2.1373	2.85681	2.10211	2.06626	2.46906	5.95336	8.5033	2.83694	2.07145	1.34741	2.11805	2.26436	4.51631	5.91354	4.19728	3.76992	3.12229	3.10845	2.68903	2.47022	2.34317	2.88937	3.06968	2.0998	1.86241	2.87695	6.08954	5.84727	4.86106	1.60359	1.58958	1.99586	4.37935
LPC 20:2	4.3991	8.25401	6.66151	6.89947	12.1731	5.62572	NaN	NaN	NaN	5.78821	7.55793	8.98954	1.5371	1.63368	1.77891	1.80207	1.20986	1.98244	NaN	1.09704	1.33382	2.39265	3.40087	1.70369	NaN	NaN	NaN	NaN	2.29963	3.33366	2.50239	1.33968	1.65101	1.5327	1.00933	1.07438	1.06179	1.16641	1.42549	NaN	0.966922	1.58987	5.26016	4.58275	3.55976	NaN	NaN	NaN	3.00715
LPC 20:3	6.31775	7.19976	14.3218	7.93782	4.57302	5.52518	3.24429	3.21174	3.14494	9.51398	9.38023	11.0027	4.05005	3.36931	4.06018	5.27519	5.40959	7.65371	4.01002	4.20391	5.14035	7.98384	10.6253	8.17989	4.52787	3.82683	3.43834	4.73017	14.1775	22.3833	12.3312	8.42272	9.53854	7.09338	8.79358	8.31903	4.93576	10.4865	11.3572	3.90169	4.75347	3.95871	11.5234	12.964	9.41325	4.78301	5.57777	6.6606	16.329
LPC 20:4	25.4887	16.496	44.8435	44.8225	41.4404	20.9433	NaN	6.09469	NaN	38.855	48.9081	63.0541	10.6658	NaN	1.26011	18.9231	8.71333	22.6493	6.93115	5.91767	11.4852	12.6071	20.449	18.5692	8.45204	2.606	2.31407	8.9485	102.308	166.945	63.6975	44.5335	44.0944	29.0495	31.3458	30.1294	9.33754	58.9269	75.3747	1.7787	6.1553	NaN	39.0461	38.1594	25.0052	25.3765	8.44204	44.9377	139.244
LPC 20:5	22.3	22.7409	23.0363	24.1793	25.9188	22.8125	21.3084	20.5856	20.6317	20.9483	22.5926	22.4725	22.1062	20.2737	22.2076	21.6479	21.322	23.2653	22.8284	20.9635	21.5676	22.5223	23.2106	22.2643	21.0478	22.7127	21.193	22.2868	24.3792	24.4529	23.6415	23.3172	22.3594	22.0688	23.6693	23.1319	20.0307	20.6634	24.4517	21.999	22.095	22.0981	25.8094	25.4114	25.3662	20.5601	21.1422	21.8391	21.9701
LPC 22:0	10.2099	9.75246	7.07166	2.36163	4.61	3.94238	1.00475	1.48207	1.64825	2.15414	2.98703	3.58514	1.46239	NaN	1.18278	2.11164	1.53204	3.16172	NaN	1.30988	NaN	NaN	1.53905	1.2534	1.24928	NaN	NaN	4.19637	3.06256	3.87636	1.91207	1.57032	1.21439	0.6151	1.00395	NaN	2.23608	1.33696	1.69402	0.963223	1.115	1.31586	1.58862	1.81828	1.08771	NaN	NaN	1.36748	NaN
LPC 22:1	4.78658	5.23298	6.27616	4.10928	7.72676	4.43056	2.20219	2.40936	NaN	4.10613	3.90705	4.60996	2.83636	1.67279	2.1957	3.90073	4.2402	4.72994	4.43287	3.76501	3.43563	2.66332	4.73085	3.49753	3.88739	3.82044	4.26455	2.85774	6.57102	6.68989	5.71756	5.27308	5.78235	6.43039	5.32676	5.36848	2.19451	3.23908	2.96996	1.94528	2.87449	2.34224	3.43186	3.98863	3.50956	3.724	3.33937	3.55312	6.46505
LPC 22:2	2.1231	1.72477	2.05206	NaN	NaN	NaN	0.756061	NaN	NaN	1.37243	1.94504	NaN	NaN	NaN	NaN	NaN	0.839314	1.31896	1.20933	NaN	NaN	1.21342	1.62762	1.07891	0.752372	0.75216	NaN	NaN	1.74585	1.67524	1.28078	1.60771	1.19869	0.915047	NaN	NaN	NaN	1.0934	NaN	NaN	NaN	NaN	NaN	NaN	NaN	NaN	NaN	NaN	2.25058
LPC 22:4	26.3374	21.6769	34.9857	33.8838	59.536	30.3164	5.27708	9.24082	8.26608	26.628	35.6701	52.087	7.11981	3.48057	4.74418	4.00945	2.26594	5.9534	2.08447	1.8412	2.39726	4.12447	5.9928	5.71583	3.04106	1.41242	2.04413	5.50911	15.3448	20.8054	10.5305	8.98612	9.51084	3.38378	4.15247	3.35549	6.27318	6.18637	8.3039	3.80079	3.9379	4.81384	11.6574	11.2559	9.0295	3.2073	2.39878	4.2498	22.0713
LPC 22:5	3.83604	3.67516	10.0436	7.07929	6.51644	5.59292	0.988677	NaN	NaN	5.55125	5.97456	8.56513	1.50824	NaN	NaN	3.38634	3.27755	3.9569	1.4311	2.53642	2.0055	3.38155	4.83735	4.62366	1.68628	0.992791	1.09503	2.36451	18.3483	26.7671	13.8975	8.39586	9.52657	2.98128	4.09153	3.82673	2.19319	6.80699	7.33463	1.3748	1.34836	2.02502	5.17935	5.5022	4.38692	3.90961	2.66659	6.24966	10.9576
LPC 22:6	5.3085	4.49274	9.17049	6.96002	3.75664	NaN	NaN	1.02867	NaN	4.63447	6.34716	8.56337	2.46256	NaN	NaN	3.68773	3.46422	5.64846	NaN	2.51944	3.04713	2.67018	3.69469	3.29301	1.71984	1.06101	1.36142	2.55672	12.4869	22.9068	11.1916	5.92068	5.82793	3.06442	3.96118	3.64443	2.57512	7.13704	8.9365	1.42411	2.01717	1.34559	6.46119	6.45123	4.86873	3.92612	2.51744	7.44889	14.1617
LPC 24:0	13.4209	12.0216	9.25012	3.2215	6.13463	3.65841	1.50251	3.07884	2.91818	2.81598	4.10114	5.77494	1.34635	NaN	1.40142	3.6567	2.52805	6.52753	NaN	1.44839	1.39485	1.58729	2.49663	1.98392	1.94553	1.17872	1.51299	6.44768	5.11244	6.77951	3.25339	2.68942	2.22508	1.3653	1.14269	1.18435	2.07392	1.72732	2.05476	1.33206	1.47664	2.23093	2.12571	NaN	1.93845	1.86016	1.15138	1.69159	1.85534
LPC 24:1	10.2365	8.73646	8.02743	NaN	5.42323	4.86584	1.08197	2.2738	2.57599	2.70759	4.42128	5.7739	NaN	NaN	1.75307	2.35339	NaN	2.85253	NaN	NaN	NaN	1.71814	1.72376	1.6291	NaN	0.852566	NaN	4.12076	3.73665	4.1586	2.23157	2.25545	2.05785	1.05521	0.946681	NaN	1.94898	1.7673	2.34022	1.27455	1.1048	1.24157	1.59786	NaN	NaN	1.34854	NaN	1.85083	1.60939
LPE 14:0	NaN	NaN	6.29214	NaN	NaN	NaN	NaN	NaN	NaN	NaN	NaN	NaN	NaN	NaN	NaN	NaN	NaN	NaN	NaN	NaN	NaN	NaN	NaN	NaN	NaN	NaN	NaN	NaN	NaN	NaN	NaN	NaN	NaN	NaN	NaN	NaN	NaN	NaN	NaN	NaN	NaN	NaN	NaN	NaN	NaN	NaN	NaN	NaN	NaN
LPE 15:0	NaN	NaN	NaN	NaN	NaN	NaN	NaN	NaN	NaN	NaN	NaN	NaN	NaN	NaN	NaN	NaN	NaN	NaN	NaN	NaN	NaN	NaN	NaN	NaN	NaN	NaN	NaN	NaN	NaN	NaN	NaN	NaN	NaN	NaN	NaN	NaN	NaN	NaN	NaN	NaN	NaN	NaN	NaN	NaN	NaN	NaN	NaN	NaN	NaN
LPE 16:0	44.6864	55.6846	101.394	32.7255	25.1284	23.7908	14.5942	11.9653	12.8384	39.809	42.1705	57.1696	22.9441	14.3688	20.0498	18.6683	17.0613	19.2004	16.3024	15.6326	20.2479	22.1215	44.6432	40.2641	19.2539	12.322	16.2082	18.0639	80.3715	136.718	85.606	47.2383	72.9816	60.0625	44.5391	30.951	13.1878	33.2324	45.9745	13.2165	25.0364	15.8488	51.0197	43.4826	39.1255	35.2648	22.7316	48.8397	62.9946
LPE 16:1	29.8262	80.3326	112.413	NaN	NaN	NaN	NaN	NaN	NaN	11.1828	11.7104	15.7719	10.9235	NaN	10.3874	NaN	NaN	NaN	20.9886	18.4808	35.2659	18.5098	31.6003	18.026	20.5427	13.0519	20.6103	NaN	20.8058	30.6413	18.0125	11.1278	16.5495	59.6011	34.6183	24.9034	NaN	8.89662	16.3467	NaN	27.1236	13.6679	25.8021	17.8839	15.4105	19.8511	11.9187	24.7045	15.5229
LPE 17:0	NaN	6.00397	6.10694	NaN	NaN	NaN	NaN	NaN	NaN	NaN	NaN	NaN	NaN	NaN	NaN	NaN	NaN	NaN	NaN	NaN	5.73692	NaN	NaN	NaN	NaN	NaN	NaN	NaN	NaN	NaN	3.57772	NaN	NaN	7.78046	5.16416	3.64071	NaN	NaN	NaN	NaN	3.15065	NaN	NaN	5.33024	NaN	NaN	NaN	3.1969	NaN
LPE 18:0	61.0777	49.7886	68.7933	34.3284	34.9255	26.7763	6.76404	8.45936	11.6879	11.7203	16.1567	23.7554	7.52112	6.58053	7.17805	12.1286	5.47671	12.813	5.31484	5.07648	9.83225	3.56514	6.28875	5.86365	3.19732	2.50637	4.36935	12.2936	10.5556	23.197	11.8387	8.01908	11.6618	4.66873	5.26372	5.2955	6.09766	7.60448	9.29047	5.24355	6.66742	6.15718	11.7867	8.4167	10.233	7.66537	5.49873	10.389	13.2092
LPE 18:1	213.736	453.018	528.885	120.833	53.0372	91.8584	34.6934	37.9301	35.6032	153.283	160.791	198.27	103.572	42.9036	74.2906	72.3426	47.2894	110.391	156.435	177.224	289.693	133.372	262.968	121.954	127.62	89.7602	163.726	36.1603	394.674	382.765	265.935	344.529	245.943	362.946	223.859	163.21	31.3663	134.541	163.78	26.4053	107.721	69.3745	175.357	159.049	121.366	148.525	111.55	197.181	238.363
LPE 18:2	28.7428	102.469	78.0237	21.0109	15.6166	24.5319	4.66097	NaN	NaN	70.9597	63.2784	70.8152	52.1835	16.0089	50.1359	23.8694	20.9786	29.9775	90.1025	108.222	190.334	35.5301	80.0528	31.2487	54.809	31.1177	65.2145	6.97522	104.892	56.6646	51.1844	118.275	60.2915	153.118	83.0556	61.8036	6.07721	24.6408	25.3483	6.85573	36.6159	22.4697	94.6451	79.4155	51.6046	36.3268	34.5934	52.8098	80.0358
LPE 18:3	7.22645	8.30236	8.53988	4.84851	NaN	NaN	NaN	4.29086	4.58216	7.98926	NaN	NaN	4.79376	3.92778	4.57013	5.98432	5.17072	6.42205	7.56499	5.46472	9.02279	5.018	7.44001	6.14447	5.91847	6.53923	5.63515	5.96171	9.1722	7.71446	6.29255	5.82436	7.11246	6.6375	6.70118	7.24762	5.97038	6.03999	4.95459	5.60793	7.54512	6.26143	8.19932	6.30095	6.51443	6.01755	4.59895	5.70986	4.92314
LPE 18:4	NaN	NaN	NaN	NaN	NaN	NaN	NaN	2.31066	NaN	NaN	NaN	NaN	NaN	NaN	NaN	NaN	NaN	NaN	NaN	NaN	NaN	NaN	NaN	NaN	NaN	NaN	NaN	NaN	NaN	NaN	NaN	NaN	NaN	NaN	0.804788	NaN	NaN	NaN	0.0704451	NaN	NaN	NaN	2.32971	NaN	NaN	NaN	NaN	NaN	NaN
LPE 20:0	2.88538	2.44143	2.16476	NaN	NaN	NaN	NaN	NaN	NaN	NaN	NaN	NaN	NaN	NaN	NaN	NaN	NaN	NaN	NaN	2.80629	NaN	NaN	2.47528	NaN	2.2289	NaN	3.31067	NaN	3.86379	5.2112	3.63864	3.32948	4.19655	5.60811	4.53636	2.90677	NaN	3.20006	NaN	NaN	NaN	NaN	2.6488	NaN	NaN	NaN	NaN	NaN	5.43885
LPE 20:1	112.177	283.139	207.272	40.7243	36.7827	50.3868	13.6871	18.8905	20.1274	42.2321	53.1365	69.3098	18.8535	14.9573	20.2137	7.57078	5.24994	9.36356	9.94123	7.36348	13.9968	16.9044	36.6363	9.53763	12.2375	5.52105	11.1047	6.49706	19.3111	27.9628	19.5577	14.6168	15.2134	17.6196	11.763	7.32498	3.66766	4.43433	6.79027	8.56538	13.5598	19.4048	26.6503	23.4027	18.7089	9.80215	4.77353	10.4363	14.9549
LPE 20:2	16.9943	72.5661	39.1532	10.2893	NaN	10.6529	NaN	NaN	NaN	19.872	22.8964	24.7675	7.43683	6.36154	10.1723	4.31967	3.50831	5.83509	3.2443	4.4126	8.20083	10.0954	20.6435	4.71703	4.04932	1.87386	3.39149	NaN	9.00581	14.006	8.69047	9.29203	7.67893	6.72706	6.58342	3.83177	NaN	NaN	4.42581	NaN	6.699	9.56652	14.4571	11.3945	9.91739	5.80983	4.14728	7.11477	9.99084
LPE 20:3	27.4332	51.3335	78.4989	11.9006	10.3552	11.1928	8.19795	6.71721	9.70546	43.1135	35.3645	49.6446	17.6778	8.23966	13.8756	14.7135	15.2729	21.0321	22.5268	28.2212	41.4812	39.4506	87.9111	39.7305	14.461	10.1963	16.098	7.13362	43.2333	61.8893	41.773	44.4912	36.2021	50.2946	28.3976	20.048	6.49247	25.3862	31.234	8.4225	39.1762	24.2042	76.228	70.4949	50.8109	21.0971	16.8709	24.0109	63.9445
LPE 20:4	222.537	216.397	573.985	182.105	138.934	155.016	47.7718	56.6544	64.6967	281.865	317.371	429.185	142.248	37.3044	79.5788	128.172	86.9298	164.628	103.292	101.222	163.374	103.973	223.706	177.858	125.948	80.5124	100.005	39.841	469.284	868.87	405.281	399.596	352.176	293.267	233.923	181.761	73.941	326.487	434.185	65.4413	129.518	71.6904	459.644	487.822	328.344	205.25	148.326	281.037	612.699
LPE 20:5	25.8405	37.8873	40.7593	29.333	25.3232	29.5492	22.0702	25.5552	25.769	26.7448	28.7869	29.123	28.1664	24.4135	27.4505	31.7648	26.5518	31.1692	32.4794	38.5784	46.7676	29.2769	37.7798	26.9708	26.7903	29.5659	32.2366	25.125	36.4495	38.064	35.8897	36.5489	31.3539	37.3717	34.835	28.8135	21.5316	28.4808	29.703	25.3322	34.9188	33.0483	55.9022	59.1726	49.5777	24.6029	28.6526	30.6367	38.6663
LPE 22:0	NaN	4.07014	NaN	NaN	NaN	NaN	NaN	NaN	NaN	NaN	NaN	NaN	NaN	NaN	NaN	NaN	NaN	NaN	NaN	NaN	NaN	NaN	NaN	NaN	NaN	NaN	NaN	NaN	NaN	NaN	NaN	NaN	NaN	NaN	NaN	NaN	NaN	NaN	NaN	NaN	NaN	NaN	NaN	NaN	NaN	NaN	NaN	NaN	NaN
LPE 22:1	10.2398	11.0616	15.9074	8.33542	NaN	NaN	NaN	3.65145	NaN	5.13086	6.14019	9.93998	NaN	NaN	NaN	NaN	NaN	NaN	NaN	2.87699	NaN	3.9957	8.73352	3.20003	3.31656	2.76131	NaN	NaN	5.58591	7.3428	3.85107	NaN	3.57101	5.74671	NaN	NaN	NaN	NaN	4.15179	NaN	NaN	NaN	NaN	3.99016	4.59235	3.2921	NaN	3.83381	11.0193
LPE 22:2	10.123	11.0396	14.7503	NaN	NaN	NaN	NaN	NaN	NaN	6.7868	NaN	8.79128	NaN	NaN	NaN	NaN	NaN	NaN	NaN	NaN	NaN	5.33998	10.243	4.84021	NaN	NaN	2.57969	NaN	4.95739	8.11431	5.50291	NaN	4.74507	6.9015	4.61126	3.86823	NaN	NaN	NaN	NaN	NaN	NaN	4.24376	NaN	3.76987	NaN	NaN	NaN	9.53337
LPE 22:4	210.134	203.924	317.259	116.343	122.912	117.213	54.7932	72.073	65.7715	152.405	209.287	285.438	59.0897	25.5152	39.3123	35.7502	17.4785	74.3508	23.5057	14.4813	22.433	39.9865	73.9933	76.5579	41.5223	28.558	26.3408	24.4197	178.443	311.486	158.919	149.861	167.796	75.9847	56.6701	43.0976	18.7989	48.9407	74.302	31.2406	39.2233	35.2555	103.933	116.554	83.5553	63.423	33.2645	81.3007	253.494
LPE 22:5	101.816	90.1855	249.044	50.4194	38.1699	40.9306	12.3753	12.5687	14.8599	65.42	81.4859	97.1422	25.7492	8.26316	14.8274	38.9065	30.4115	50.6148	29.7062	27.9147	39.6997	41.4995	72.8758	77.6227	24.7811	17.5526	17.0338	23.651	224.035	448.163	224.544	144.454	191.307	82.4266	63.929	48.0944	15.5051	74.8705	92.4262	18.4425	27.5536	15.789	111.674	111.57	75.1429	112.108	64.1092	144.575	103.488
LPE 22:6	116.248	107.735	326.653	48.236	38.1741	38.0438	16.6463	19.7953	15.7186	100.725	132.407	149.154	60.5171	15.4853	32.4243	64.1918	58.1237	88.7821	61.7065	65.0579	98.1089	43.0477	92.1541	76.9008	36.9129	20.7604	24.3875	24.4659	200.627	450.866	180.013	106.646	138.035	86.1652	66.6353	47.6058	19.2917	94.4063	109.964	22.9777	42.9202	27.5174	169.106	186.105	123.518	144.373	89.1857	195.132	200.376
LPE 24:0	NaN	NaN	NaN	NaN	NaN	NaN	NaN	NaN	NaN	NaN	NaN	NaN	NaN	NaN	NaN	NaN	NaN	3.5603	NaN	NaN	NaN	NaN	NaN	NaN	NaN	NaN	NaN	NaN	NaN	3.82344	NaN	NaN	NaN	NaN	NaN	NaN	NaN	NaN	NaN	NaN	NaN	NaN	NaN	NaN	NaN	NaN	NaN	NaN	NaN
LPE 24:1	6.02719	6.60324	7.21876	NaN	NaN	NaN	NaN	4.0971	NaN	NaN	NaN	NaN	NaN	NaN	NaN	NaN	NaN	NaN	NaN	NaN	NaN	NaN	NaN	NaN	NaN	NaN	NaN	NaN	NaN	5.82491	2.98361	NaN	NaN	NaN	NaN	NaN	NaN	NaN	4.58339	NaN	NaN	NaN	NaN	NaN	NaN	NaN	NaN	4.51771	NaN
LacCER d18:1/14:0	NaN	NaN	NaN	NaN	NaN	NaN	NaN	NaN	NaN	NaN	NaN	NaN	NaN	NaN	NaN	NaN	NaN	NaN	NaN	NaN	NaN	NaN	NaN	NaN	NaN	NaN	NaN	NaN	2.26466	NaN	NaN	2.20491	1.2524	NaN	NaN	NaN	NaN	NaN	1.87924	NaN	NaN	NaN	NaN	NaN	NaN	NaN	NaN	NaN	NaN
LacCER d18:1/16:0	49.21	35.2835	25.8368	7.73689	11.5636	11.9975	2.83225	3.89579	4.13646	50.5049	77.9824	106.839	3.00872	2.71544	3.42632	5.16527	2.48821	5.86275	2.32382	2.10208	2.51687	5.64363	17.4246	6.32415	2.7469	3.95615	3.49008	43.6689	134.854	14.5311	50.7717	156.598	67.3845	3.44848	2.46658	3.80379	15.5269	23.1347	34.4205	7.14524	3.29471	5.50563	55.46	63.4344	54.6841	5.35645	2.05085	11.9963	11.9835
LacCER d18:1/18:0	2.48411	2.19798	NaN	7.14776	4.54764	6.78581	NaN	NaN	NaN	NaN	NaN	2.8326	NaN	NaN	NaN	NaN	NaN	NaN	NaN	NaN	NaN	NaN	NaN	NaN	NaN	NaN	NaN	NaN	3.81803	NaN	1.63489	3.9363	2.47375	NaN	NaN	NaN	NaN	NaN	NaN	NaN	NaN	NaN	NaN	NaN	NaN	NaN	NaN	NaN	NaN
LacCER d18:1/18:1	NaN	NaN	NaN	NaN	NaN	NaN	NaN	NaN	NaN	NaN	NaN	NaN	NaN	NaN	NaN	NaN	NaN	NaN	NaN	NaN	NaN	NaN	NaN	NaN	NaN	NaN	NaN	NaN	NaN	NaN	NaN	NaN	NaN	NaN	NaN	NaN	NaN	NaN	NaN	NaN	NaN	NaN	NaN	NaN	NaN	NaN	NaN	NaN	NaN
LacCER d18:1/20:0	1.70457	NaN	NaN	NaN	NaN	NaN	NaN	NaN	NaN	NaN	NaN	NaN	NaN	NaN	NaN	NaN	NaN	NaN	NaN	NaN	NaN	NaN	NaN	NaN	NaN	NaN	NaN	NaN	1.93478	NaN	NaN	1.54112	NaN	NaN	NaN	NaN	NaN	NaN	NaN	NaN	NaN	NaN	NaN	NaN	NaN	NaN	NaN	NaN	NaN
LacCER d18:1/20:1	NaN	NaN	NaN	NaN	NaN	NaN	NaN	NaN	NaN	NaN	NaN	NaN	NaN	NaN	NaN	NaN	NaN	NaN	NaN	NaN	NaN	NaN	NaN	NaN	NaN	NaN	NaN	NaN	NaN	NaN	NaN	NaN	NaN	NaN	NaN	NaN	NaN	NaN	NaN	NaN	NaN	NaN	NaN	NaN	NaN	NaN	NaN	NaN	NaN
LacCER d18:1/22:0	5.03527	5.27346	4.89831	1.72949	NaN	3.08282	NaN	NaN	NaN	3.49751	5.39025	5.57647	NaN	NaN	NaN	NaN	NaN	1.71118	NaN	NaN	NaN	NaN	1.62415	NaN	NaN	NaN	NaN	4.09404	11.329	2.07894	5.4032	11.2565	4.43665	NaN	NaN	NaN	1.5327	2.13221	3.5355	NaN	NaN	NaN	4.17656	3.36707	3.17437	NaN	NaN	1.76583	2.21243
LacCER d18:1/22:1	1.40119	NaN	NaN	NaN	NaN	NaN	NaN	NaN	NaN	NaN	NaN	NaN	NaN	NaN	NaN	NaN	NaN	NaN	NaN	NaN	NaN	NaN	NaN	NaN	NaN	NaN	NaN	NaN	2.3489	NaN	NaN	2.29328	NaN	NaN	NaN	NaN	NaN	NaN	NaN	NaN	NaN	NaN	NaN	NaN	NaN	NaN	NaN	NaN	NaN
LacCER d18:1/24:0	5.32028	4.81301	6.08448	2.02774	2.47921	NaN	NaN	1.25579	NaN	4.29006	5.78497	7.08022	NaN	NaN	NaN	1.31345	NaN	2.2332	NaN	NaN	NaN	NaN	1.60442	0.780654	1.57465	NaN	NaN	6.97445	11.4267	2.51719	5.98157	15.063	7.07312	NaN	NaN	NaN	2.01307	2.83578	4.0555	1.26101	NaN	NaN	4.23939	4.15611	4.58551	NaN	NaN	2.09981	3.87447
LacCER d18:1/24:1	19.5034	14.6906	12.112	4.32305	5.56485	5.63462	NaN	3.14811	3.58081	16.9567	25.4097	35.1458	NaN	NaN	NaN	3.10074	NaN	2.93197	NaN	NaN	NaN	1.9803	6.51058	3.61846	1.55812	1.82731	NaN	18.0945	65.2079	8.31551	23.4465	70.7578	29.5926	1.0776	NaN	NaN	3.89718	7.75051	11.5437	3.04123	NaN	NaN	17.6405	17.4869	16.7323	2.59812	NaN	5.76941	3.99383
LacCER d18:1/26:0	NaN	NaN	NaN	NaN	NaN	NaN	NaN	NaN	NaN	NaN	NaN	NaN	NaN	NaN	NaN	NaN	NaN	NaN	NaN	NaN	NaN	NaN	NaN	NaN	NaN	NaN	NaN	NaN	NaN	NaN	NaN	NaN	NaN	NaN	NaN	NaN	NaN	NaN	NaN	NaN	NaN	NaN	NaN	NaN	NaN	NaN	NaN	NaN	NaN
PA 30:0	NaN	NaN	NaN	NaN	NaN	NaN	NaN	NaN	NaN	NaN	NaN	NaN	NaN	NaN	NaN	NaN	NaN	NaN	NaN	NaN	NaN	NaN	NaN	NaN	NaN	NaN	NaN	NaN	NaN	NaN	NaN	NaN	NaN	NaN	NaN	NaN	NaN	NaN	NaN	NaN	NaN	NaN	NaN	NaN	NaN	NaN	NaN	NaN	NaN
PA 32:0	27.4486	18.1669	39.8508	13.7542	NaN	16.3539	17.1706	26.3224	29.6217	11.9218	17.2817	26.4533	8.52979	NaN	NaN	7.37738	6.30836	9.55124	6.08808	6.33796	5.16254	NaN	12.7067	17.3331	9.6964	6.45802	5.56514	12.8648	16.1348	25.7728	13.4305	7.59263	14.6806	9.17947	6.01612	5.49596	NaN	9.2554	20.7187	NaN	9.80155	NaN	NaN	NaN	5.43183	21.2973	17.0397	21.5564	12.111
PA 32:1	11.9892	12.1296	17.4876	6.72035	NaN	NaN	8.39892	11.3373	18.1812	NaN	NaN	NaN	NaN	NaN	NaN	5.87618	NaN	NaN	4.33388	NaN	NaN	NaN	8.3833	9.68304	8.33251	5.42908	9.49167	NaN	10.5937	12.3152	7.44428	3.85989	6.1125	6.62162	NaN	4.13563	NaN	NaN	12.6482	NaN	5.91166	6.01913	NaN	NaN	5.15241	10.546	7.85285	9.23683	4.94567
PA 34:0	4.44529	5.63221	7.92915	4.34124	NaN	NaN	3.42487	9.21614	NaN	4.76328	NaN	NaN	NaN	NaN	NaN	3.94834	NaN	NaN	NaN	NaN	3.62903	NaN	5.27141	3.55656	2.32499	1.85641	2.84377	NaN	5.86108	7.13271	5.28569	3.16241	4.04296	2.8067	2.76884	NaN	2.65296	NaN	4.47543	NaN	NaN	NaN	NaN	NaN	NaN	3.77751	2.10236	3.0834	1.71867
PA 34:1	87.3254	77.9235	111.489	57.5421	44.9069	63.5302	49.1691	83.4545	78.2011	54.4402	59.124	72.8127	32.2162	36.9967	48.6197	30.2429	21.7389	30.9722	23.8787	21.4817	27.7695	24.3795	48.5444	64.4113	43.7502	33.0521	50.9315	54.0436	58.9228	89.7809	59.278	33.2059	38.8398	33.2728	30.8816	18.505	36.0486	39.152	92.6777	36.3905	31.3007	22.6886	21.3947	22.2695	23.1682	59.6553	44.9074	65.9055	43.1476
PA 34:2	23.7233	22.1652	37.8621	41.2863	44.6195	34.1569	21.7712	24.141	26.512	18.8072	19.1443	NaN	13.613	NaN	25.3382	21.5038	9.23709	20.0412	14.553	10.4077	15.2392	6.59994	15.9965	23.3211	18.6687	14.6393	23.6627	27.2082	26.1044	32.3954	26.7038	23.0551	17.9458	20.6529	17.041	13.0077	22.3907	15.5338	19.2437	19.5439	12.981	9.92556	10.2771	8.73237	11.0959	22.7951	19.4524	26.1954	23.5918
PA 34:3	11.3254	10.4105	14.1886	11.6526	11.9212	15.0347	12.9892	11.9324	NaN	9.27142	NaN	NaN	10.0222	NaN	NaN	8.5247	11.1004	9.86371	12.7546	10.9586	10.7202	10.3329	9.8361	11.9247	10.8032	14.1397	10.6217	15.9075	11.6441	12.1108	11.3705	9.87999	10.4312	14.0771	11.533	11.0026	12.4939	10.0822	12.0948	12.7259	10.3034	10.8724	NaN	12.5867	7.72239	9.69749	10.6916	13.1372	13.1795
PA 34:4	NaN	6.4483	NaN	NaN	NaN	NaN	NaN	NaN	NaN	NaN	NaN	NaN	NaN	NaN	NaN	NaN	1.26487	NaN	NaN	NaN	NaN	NaN	NaN	NaN	NaN	2.07787	NaN	NaN	NaN	17.2822	NaN	NaN	NaN	NaN	6.05393	NaN	NaN	NaN	NaN	NaN	NaN	NaN	NaN	NaN	NaN	NaN	NaN	NaN	NaN
PA 34:5	59.5602	66.4094	62.3265	74.5196	93.4943	73.3896	64.4938	66.2905	66.7953	61.1881	57.5975	82.4228	70.8837	99.5727	77.2806	56.871	54.2093	61.3259	61.9729	64.7363	66.1239	60.6713	52.9802	55.0709	57.5473	57.5568	61.9332	70.0232	63.7928	58.8363	60.3987	60.4898	57.8061	61.7546	71.3072	65.3049	61.817	58.62	61.3584	81.0663	60.907	67.0567	62.6001	68.6948	49.8526	46.6824	62.847	54.2602	65.4146
PA 36:0	21.1095	20.9032	15.2737	11.1249	22.5507	15.7336	8.58179	18.2829	26.6131	15.3179	11.2961	36.562	11.3125	49.0263	31.1614	6.90755	10.7274	7.48413	8.79908	10.1995	8.6693	11.7877	10.0103	8.61454	8.33929	10.8382	8.51433	15.179	9.94569	10.5029	8.73244	5.78107	8.17094	11.2647	11.148	8.33049	10.2083	9.87452	10.06	13.6766	8.83322	8.61818	10.4668	9.14006	9.37795	6.33251	7.61655	12.0228	12.0146
PA 36:1	105.89	91.979	144.808	87.8598	68.5828	112.353	69.0011	104.932	103.793	49.1088	52.1949	66.9321	34.1969	35.6613	53.7879	41.0128	22.6851	37.4908	36.459	28.1853	31.8106	21.4346	42.3218	52.7207	42.4491	35.8018	53.9783	41.5728	54.5914	67.6733	46.3552	38.174	42.1276	39.6808	35.4469	21.8661	23.9648	32.4555	62.4471	28.2084	29.8281	20.1647	10.6426	13.2783	9.71652	50.4947	42.2871	68.4539	36.2675
PA 36:2	59.4385	48.8049	72.2031	54.2826	53.2572	51.9157	37.2481	49.5786	56.8634	36.0203	42.426	52.4795	24.1878	34.1565	46.7706	32.9906	20.3142	24.0124	27.2847	20.8432	33.6538	18.4567	37.3235	42.4838	35.6388	27.5484	42.3185	35.293	39.2102	50.8956	39.8384	27.7552	30.4316	36.8401	32.6227	23.8781	24.9407	25.9271	49.2245	33.9296	24.3598	18.6896	15.3072	16.0812	15.2877	41.7417	36.0035	49.0016	44.3306
PA 36:3	20.9949	17.6202	27.2265	22.4552	19.2779	25.6533	14.5472	11.1116	NaN	15.551	17.1979	NaN	12.576	NaN	26.4398	11.6509	4.96701	12.6493	14.0207	9.80851	14.7156	NaN	12.3761	15.6795	14.3046	12.5246	16.1575	21.3691	21.8659	27.9006	20.3329	15.8591	15.6667	21.1604	19.7256	9.70274	14.9968	10.9394	20.6519	12.0213	11.5636	7.72202	NaN	9.55666	8.31644	18.108	14.5203	22.2248	23.0423
PA 36:4	21.0653	16.47	27.0341	21.9143	22.9956	28.9448	10.5941	14.0547	18.0606	6.55997	12.4263	NaN	10.4384	NaN	NaN	8.24128	6.0325	7.50793	5.39204	5.43397	NaN	4.98425	8.82737	13.5585	8.95892	6.63742	9.48896	18.7072	17.7088	29.7389	16.8148	8.53952	10.3682	8.06301	7.22757	NaN	8.89577	10.8872	17.1338	8.88467	5.37219	NaN	NaN	5.05678	NaN	22.9758	17.4307	30.7839	10.2131
PA 36:5	NaN	NaN	NaN	NaN	NaN	NaN	5.48747	NaN	NaN	NaN	NaN	NaN	NaN	NaN	NaN	5.39574	2.97505	3.84726	3.70238	4.62378	NaN	NaN	NaN	NaN	NaN	NaN	3.16411	NaN	NaN	NaN	3.71355	3.64138	NaN	NaN	NaN	3.81014	NaN	NaN	5.12258	NaN	NaN	NaN	NaN	NaN	NaN	4.22009	NaN	NaN	NaN
PA 38:1	6.87112	NaN	10.9749	NaN	NaN	NaN	NaN	NaN	NaN	NaN	NaN	NaN	NaN	NaN	NaN	4.31834	NaN	3.71488	NaN	NaN	NaN	NaN	NaN	4.08809	NaN	NaN	NaN	NaN	NaN	6.12425	5.81082	NaN	NaN	NaN	NaN	NaN	NaN	NaN	6.12793	NaN	NaN	NaN	NaN	NaN	NaN	NaN	NaN	NaN	NaN
PA 38:2	13.597	8.90192	11.7383	5.26204	NaN	NaN	NaN	8.17484	NaN	NaN	7.88377	NaN	NaN	NaN	NaN	3.87825	NaN	4.50191	2.2654	NaN	NaN	NaN	8.17158	7.22115	6.12083	NaN	4.75596	NaN	7.11409	7.74446	5.1331	NaN	3.50129	4.5501	NaN	NaN	NaN	5.2426	14.5613	NaN	5.07554	NaN	NaN	NaN	NaN	5.82515	5.7022	6.1887	NaN
PA 38:3	26.8824	19.7524	36.3277	15.7871	12.6526	16.7649	12.6137	21.6776	NaN	9.53952	13.2959	NaN	NaN	NaN	NaN	9.92336	NaN	11.0685	10.6917	6.91484	8.25806	NaN	11.684	13.5064	8.65472	7.45432	7.07908	14.3569	18.1803	32.7637	18.0069	8.20379	10.5093	9.41533	11.523	5.5491	6.64452	7.91577	16.9891	NaN	6.10821	NaN	NaN	5.20498	NaN	18.8716	11.4339	21.3913	11.8312
PA 38:4	62.8216	38.8519	58.7818	43.6984	30.4022	44.9524	25.8067	50.9709	34.3125	20.4045	25.2255	NaN	11.8574	NaN	18.2695	13.9376	7.55786	16.1708	10.8166	7.49697	9.58292	8.24302	17.0321	19.2902	14.8025	11.1886	11.2408	30.4113	25.313	37.8135	21.5166	16.1235	20.1283	14.0687	8.90012	8.14594	10.6633	14.3895	25.7198	15.6621	9.87189	NaN	8.62146	7.19859	6.42007	34.9953	25.5638	41.9324	22.7951
PA 38:5	18.4399	9.06603	24.6772	9.8915	NaN	NaN	NaN	13.6521	NaN	NaN	NaN	NaN	NaN	NaN	NaN	NaN	NaN	4.84577	NaN	NaN	NaN	NaN	6.32442	7.11814	5.87358	NaN	NaN	NaN	13.9522	19.4561	8.91657	5.14354	7.64488	5.72662	NaN	NaN	5.25906	5.6139	14.2235	NaN	NaN	NaN	NaN	NaN	NaN	13.4728	9.36198	15.0615	8.71954
PA 38:6	NaN	NaN	NaN	NaN	NaN	NaN	NaN	NaN	NaN	NaN	NaN	NaN	NaN	NaN	NaN	NaN	NaN	NaN	NaN	NaN	NaN	NaN	NaN	NaN	NaN	NaN	NaN	NaN	NaN	NaN	NaN	NaN	NaN	NaN	NaN	NaN	NaN	NaN	NaN	NaN	NaN	NaN	NaN	NaN	NaN	2.90355	NaN	4.37219	NaN
PA 38:7	NaN	NaN	NaN	NaN	NaN	NaN	NaN	NaN	NaN	NaN	NaN	NaN	NaN	NaN	NaN	NaN	2.86053	NaN	NaN	NaN	NaN	NaN	NaN	NaN	NaN	NaN	NaN	NaN	NaN	NaN	NaN	NaN	NaN	NaN	NaN	NaN	NaN	NaN	NaN	NaN	NaN	NaN	NaN	NaN	NaN	NaN	NaN	NaN	NaN
PA 40:1	NaN	NaN	NaN	NaN	NaN	NaN	NaN	NaN	NaN	NaN	NaN	NaN	NaN	NaN	NaN	NaN	NaN	NaN	NaN	NaN	NaN	NaN	NaN	NaN	NaN	4.27316	5.63131	NaN	NaN	NaN	NaN	NaN	NaN	NaN	NaN	NaN	NaN	NaN	8.69787	NaN	NaN	NaN	NaN	NaN	NaN	NaN	NaN	NaN	3.92445
PA 40:2	NaN	NaN	NaN	NaN	NaN	NaN	NaN	NaN	NaN	NaN	NaN	NaN	NaN	NaN	NaN	NaN	NaN	NaN	NaN	NaN	NaN	NaN	NaN	4.27935	NaN	NaN	NaN	NaN	NaN	NaN	NaN	NaN	NaN	NaN	NaN	NaN	NaN	NaN	10.3212	NaN	NaN	NaN	NaN	NaN	NaN	4.21159	NaN	NaN	NaN
PA 40:3	NaN	NaN	NaN	NaN	NaN	NaN	NaN	NaN	NaN	NaN	NaN	NaN	NaN	NaN	NaN	NaN	NaN	NaN	NaN	NaN	NaN	NaN	NaN	NaN	NaN	NaN	NaN	NaN	NaN	NaN	NaN	NaN	NaN	NaN	NaN	NaN	NaN	NaN	6.18879	NaN	NaN	NaN	NaN	NaN	NaN	NaN	NaN	NaN	NaN
PA 40:4	10.0155	NaN	NaN	8.25927	NaN	14.5173	23.6687	36.9461	39.7276	9.63191	11.4789	NaN	NaN	NaN	NaN	3.48784	NaN	6.79567	NaN	NaN	NaN	NaN	NaN	8.10289	5.92129	NaN	NaN	NaN	NaN	15.306	7.54897	NaN	7.63196	3.63403	NaN	NaN	NaN	NaN	7.54584	NaN	NaN	NaN	NaN	NaN	NaN	7.82276	4.53375	7.00274	7.21435
PA 40:5	14.1297	NaN	12.4255	9.01365	NaN	NaN	9.63454	20.7014	15.4176	NaN	NaN	NaN	NaN	NaN	NaN	NaN	NaN	4.55706	NaN	NaN	NaN	NaN	NaN	8.31559	2.97073	NaN	2.71436	NaN	11.4769	16.612	11.5937	5.07211	6.58878	4.00488	NaN	NaN	NaN	NaN	9.10262	NaN	NaN	NaN	NaN	NaN	NaN	7.78901	NaN	11.4849	NaN
PA 40:6	11.0048	NaN	11.6225	12.6009	NaN	NaN	NaN	11.8558	NaN	NaN	NaN	NaN	NaN	NaN	NaN	4.92834	NaN	NaN	NaN	NaN	NaN	NaN	NaN	NaN	4.02259	NaN	NaN	NaN	8.43193	12.9722	8.24819	3.11255	4.40728	NaN	NaN	NaN	NaN	4.68882	7.49184	NaN	NaN	NaN	NaN	NaN	NaN	8.04575	6.81898	14.0229	NaN
PC 14:0_14:0	NaN	NaN	NaN	NaN	NaN	NaN	NaN	NaN	NaN	NaN	NaN	NaN	NaN	NaN	NaN	NaN	NaN	NaN	NaN	NaN	NaN	NaN	NaN	NaN	NaN	NaN	NaN	NaN	NaN	NaN	NaN	NaN	NaN	NaN	NaN	NaN	NaN	NaN	NaN	NaN	NaN	NaN	NaN	NaN	NaN	NaN	NaN	NaN	NaN
PC 14:0_16:0	68.107	89.1685	66.059	NaN	NaN	NaN	22.5916	37.4076	46.1921	42.7327	70.682	127.825	NaN	NaN	NaN	NaN	NaN	35.57	NaN	NaN	NaN	51.0456	54.764	45.2013	NaN	NaN	NaN	48.0762	41.0933	63.0917	22.5155	19.75	29.6579	NaN	NaN	NaN	50.5672	60.3596	98.1092	NaN	29.2403	40.142	67.1508	81.7967	95.7051	45.067	24.421	50.8363	76.8882
PC 14:0_16:1	NaN	NaN	NaN	NaN	NaN	NaN	NaN	NaN	NaN	NaN	NaN	NaN	NaN	NaN	NaN	NaN	NaN	NaN	NaN	NaN	NaN	NaN	NaN	NaN	NaN	NaN	NaN	NaN	NaN	NaN	NaN	NaN	NaN	NaN	NaN	NaN	NaN	NaN	NaN	NaN	NaN	NaN	NaN	NaN	NaN	NaN	NaN	NaN	NaN
PC 14:0_18:1	65.9902	107.638	73.995	NaN	NaN	NaN	NaN	NaN	NaN	46.3929	52.0272	93.0179	NaN	NaN	NaN	NaN	NaN	NaN	NaN	NaN	NaN	46.9034	61.7688	NaN	NaN	NaN	NaN	NaN	NaN	NaN	NaN	NaN	NaN	NaN	NaN	NaN	NaN	NaN	64.3094	NaN	NaN	30.1937	NaN	45.3272	60.1759	NaN	NaN	NaN	89.2825
PC 14:0_18:2	NaN	NaN	NaN	NaN	NaN	NaN	NaN	NaN	NaN	NaN	NaN	NaN	NaN	NaN	NaN	NaN	NaN	NaN	NaN	NaN	NaN	NaN	NaN	NaN	NaN	NaN	NaN	NaN	NaN	NaN	NaN	NaN	NaN	NaN	NaN	NaN	NaN	NaN	NaN	NaN	NaN	NaN	NaN	NaN	NaN	NaN	NaN	NaN	40.4967
PC 15:0_18:1	NaN	NaN	110.308	NaN	NaN	NaN	NaN	NaN	NaN	NaN	NaN	NaN	NaN	NaN	NaN	NaN	NaN	NaN	NaN	NaN	NaN	NaN	NaN	NaN	NaN	NaN	NaN	NaN	NaN	NaN	NaN	NaN	NaN	NaN	NaN	NaN	NaN	NaN	NaN	NaN	NaN	NaN	NaN	121.812	126.544	NaN	NaN	NaN	NaN
PC 16:0_16:0	854.957	751.264	1035.85	207.119	269.711	286.314	259.088	472.828	408.209	584.986	1112.11	1532.53	206.347	201.358	175.679	164.324	134.547	362.102	68.5017	89.7542	134.979	288.146	296.82	340.308	101.651	55.4476	50.9264	638.544	410.766	753.068	274.254	244.104	259.06	105.269	103.749	108.085	403.058	461.709	813.8	161.228	238.972	217.787	670.304	684.948	609.889	423.628	206.336	617.853	484.985
PC 16:0_16:1	281.796	471.189	437.772	57.3731	82.2138	96.968	102.976	193.287	146.841	221.431	391.522	562.152	127.856	114.073	136.352	55.418	59.4408	116.056	67.7338	65.9053	120.091	221.25	242.809	233.323	91.8945	46.4025	66.4465	265.625	140.767	352.454	158.697	73.1475	112.864	143.542	102.341	83.3459	180.704	283.065	534.821	75.8904	230.086	201.793	466.301	401.171	455.628	129.73	95.7353	245.335	176.344
PC 16:0_18:0	143.15	155.094	195.87	82.1727	150.872	123.881	35.3389	76.7137	76.2646	111.506	116.33	239.209	NaN	NaN	NaN	54.3636	38.3766	103.094	41.6935	48.8599	84.4181	36.3058	60.9619	62.8107	NaN	NaN	NaN	143.955	89.1629	114.211	81.6061	68.0911	34.0254	34.8316	NaN	41.5973	79.1899	83.2685	110.728	NaN	32.7743	47.1107	138.106	93.0032	68.1688	58.8059	43.1343	111.528	81.0396
PC 16:0_18:1	2072.58	3095.95	2578.9	719.402	1017.12	1150.87	668.697	1059.73	1076.87	2235.79	2794.83	4634.38	752.084	1071.87	1001.54	511.079	409.056	1169.68	389.283	528.962	946.257	1451.26	1691.49	1143.31	563.337	312.662	359.028	1949.33	1373.55	2592.01	1130.82	637.759	895.119	661.959	610.029	566.711	1974.11	2611.13	3849.05	582.666	1220.32	1309.64	2786.77	2326.12	2111.93	918.793	595.331	1516.86	1881.32
PC 16:0_18:2	528.019	767.267	634.835	730.507	1118.8	785.357	143.934	210.285	185.57	761.398	1135.42	1722.05	382.043	520.489	425.908	514.772	313.539	732.96	290.478	354.441	652.864	306.214	435.013	340.931	287.632	209.383	203.474	1068.01	786.438	1191.16	643.37	400.057	414.942	477.483	455.302	472.041	465.419	550.57	784.625	217.4	382.188	355.137	1530.19	1526.03	1300.47	338.746	261.5	795.38	856.456
PC 16:0_18:3	NaN	NaN	NaN	NaN	NaN	NaN	NaN	NaN	NaN	NaN	NaN	NaN	NaN	NaN	NaN	NaN	NaN	NaN	NaN	NaN	NaN	NaN	NaN	NaN	NaN	NaN	NaN	NaN	NaN	55.0814	NaN	NaN	NaN	NaN	NaN	NaN	NaN	NaN	NaN	NaN	NaN	NaN	NaN	NaN	NaN	NaN	NaN	NaN	NaN
PC 16:0_20:1	NaN	NaN	NaN	NaN	NaN	NaN	NaN	NaN	NaN	NaN	NaN	90.2231	NaN	NaN	NaN	NaN	NaN	NaN	NaN	NaN	NaN	NaN	NaN	NaN	NaN	NaN	NaN	NaN	NaN	NaN	NaN	NaN	NaN	NaN	NaN	NaN	NaN	NaN	NaN	NaN	NaN	NaN	NaN	NaN	NaN	NaN	NaN	NaN	NaN
PC 16:0_20:2	73.1886	NaN	83.0813	NaN	NaN	NaN	NaN	NaN	NaN	NaN	64.0033	62.888	NaN	NaN	NaN	NaN	NaN	NaN	NaN	NaN	NaN	NaN	NaN	NaN	NaN	NaN	NaN	NaN	NaN	88.553	NaN	NaN	NaN	NaN	NaN	NaN	NaN	NaN	NaN	NaN	NaN	NaN	NaN	NaN	NaN	NaN	NaN	NaN	NaN
PC 16:0_20:3	215.647	205.677	244.042	83.8122	125.709	114.114	58.3421	65.4489	69.8573	133.073	214.299	291.722	95.6456	NaN	NaN	99.9645	NaN	128.292	NaN	NaN	55.4137	98.7964	125.738	97.0261	NaN	NaN	NaN	282.778	173.441	440.465	188.19	93.8235	109.657	36.4095	69.0147	62.4537	120.751	193.233	225.336	72.2966	65.5391	72.4732	177.961	228.334	221.969	133.157	81.3633	204.965	181.035
PC 16:0_20:4	1097.19	895.419	1173.25	391.165	538.523	434.523	237.516	495.389	449.637	806.812	1785.84	1845.85	311.085	229.132	198.838	202.587	123.593	314.825	81.7379	117.809	108.628	377.508	479.321	565.001	118.052	91.0558	74.9248	1036.54	773.645	1577.99	442.721	339.082	437.481	117.485	159.219	189.327	657.677	746.981	1145.34	318.893	275.711	239.92	633.511	641.486	560.612	747.527	396.985	1387.92	523.374
PC 16:0_22:4	NaN	81.0827	NaN	NaN	NaN	NaN	87.2533	NaN	NaN	NaN	145.398	225.071	NaN	NaN	NaN	NaN	NaN	NaN	NaN	NaN	NaN	NaN	NaN	NaN	NaN	NaN	NaN	NaN	108.485	147.901	NaN	NaN	NaN	NaN	NaN	NaN	NaN	NaN	NaN	NaN	NaN	NaN	NaN	NaN	NaN	NaN	NaN	NaN	NaN
PC 16:0_22:5	NaN	NaN	NaN	NaN	NaN	NaN	NaN	NaN	NaN	NaN	NaN	NaN	NaN	NaN	NaN	NaN	NaN	NaN	NaN	NaN	NaN	NaN	NaN	NaN	NaN	NaN	NaN	126.552	NaN	233.242	NaN	NaN	NaN	NaN	NaN	NaN	NaN	NaN	123.809	NaN	NaN	NaN	NaN	NaN	NaN	NaN	NaN	77.3535	NaN
PC 16:0_22:6	80.014	NaN	NaN	NaN	NaN	NaN	NaN	NaN	NaN	NaN	NaN	NaN	NaN	NaN	NaN	NaN	NaN	NaN	NaN	NaN	NaN	NaN	NaN	NaN	NaN	NaN	NaN	NaN	NaN	97.1591	NaN	NaN	NaN	NaN	NaN	NaN	NaN	NaN	96.7383	NaN	NaN	NaN	NaN	NaN	NaN	NaN	NaN	NaN	NaN
PC 16:1_18:0	40.1554	54.91	52.5219	NaN	NaN	NaN	NaN	29.6793	NaN	31.6782	27.1416	57.3211	NaN	NaN	NaN	NaN	NaN	NaN	NaN	NaN	NaN	NaN	NaN	17.2847	NaN	NaN	NaN	NaN	NaN	24.4694	NaN	NaN	NaN	NaN	NaN	NaN	NaN	NaN	47.1931	NaN	20.2127	NaN	NaN	17.881	NaN	NaN	NaN	NaN	NaN
PC 16:1_18:1	395.887	520.937	481.748	251.524	249.592	268.111	216.207	370.632	365.338	336.231	409.464	568.261	304.592	453.467	407.032	256.797	238.349	261.225	215.742	226.651	293.087	272.889	300.215	303.69	265.088	240.319	230.008	327.271	231.858	234.108	189.603	208.245	194.893	221.721	222.548	194.982	290.605	415.897	453.065	242.373	261.392	311.704	401.284	325.061	350.865	244.068	257.565	315.679	278.054
PC 16:1_18:2	NaN	63.6303	45.8549	NaN	NaN	NaN	NaN	NaN	NaN	35.2394	64.6834	81.2759	NaN	NaN	NaN	NaN	NaN	NaN	NaN	NaN	93.2724	NaN	NaN	NaN	NaN	NaN	NaN	NaN	NaN	NaN	NaN	NaN	NaN	55.2276	42.8692	NaN	NaN	NaN	48.5479	NaN	NaN	NaN	87.916	70.4761	85.7643	NaN	NaN	50.1386	NaN
PC 17:0_18:1	NaN	NaN	NaN	NaN	NaN	NaN	NaN	NaN	NaN	NaN	NaN	NaN	NaN	NaN	NaN	NaN	NaN	NaN	NaN	NaN	NaN	NaN	NaN	NaN	NaN	NaN	NaN	NaN	NaN	NaN	NaN	NaN	NaN	NaN	NaN	NaN	NaN	NaN	NaN	NaN	NaN	NaN	156.949	101.809	NaN	NaN	NaN	NaN	NaN
PC 17:0_20:1	NaN	NaN	29.2469	NaN	NaN	NaN	NaN	NaN	NaN	NaN	NaN	NaN	NaN	NaN	NaN	NaN	NaN	NaN	NaN	NaN	NaN	NaN	NaN	NaN	NaN	NaN	NaN	NaN	NaN	NaN	NaN	NaN	NaN	NaN	NaN	NaN	NaN	NaN	NaN	NaN	NaN	NaN	NaN	32.8335	NaN	NaN	NaN	NaN	NaN
PC 18:0_18:0	18.8884	14.8557	NaN	NaN	NaN	NaN	NaN	NaN	NaN	NaN	NaN	NaN	NaN	NaN	NaN	NaN	NaN	NaN	NaN	NaN	NaN	NaN	NaN	NaN	NaN	NaN	NaN	NaN	NaN	11.6694	NaN	NaN	NaN	NaN	NaN	NaN	NaN	NaN	NaN	NaN	NaN	NaN	NaN	NaN	NaN	NaN	NaN	NaN	NaN
PC 18:0_18:1	298.223	455.946	410.891	98.4569	117.572	166.091	112.488	220.353	175.94	196.028	221.786	415.21	91.7917	87.4212	118.729	65.9695	54.3705	141.36	39.9432	53.4714	111.791	179.279	191.158	123.826	NaN	NaN	45.5655	214.386	138.024	264.504	152.434	129.975	73.4778	56.6222	65.3156	55.0466	272.471	316.812	425.856	78.4317	91.1564	117.207	184.719	124.498	141.804	130.448	86.2164	186.607	254.828
PC 18:0_18:2	240.496	290.901	255.4	252.702	379.869	310.397	60.0116	100.511	86.2947	151.355	228.595	343.881	91.9671	120.149	102.852	157.148	101.495	229.828	98.9229	108.053	209.358	82.9815	116.888	95.9628	77.7484	61.3221	49.1435	285.413	218.542	264.341	184.977	167.07	98.7279	112.022	118.452	139.049	136.881	124.977	175.723	42.263	96.4509	74.5148	269.454	250.574	234.886	91.874	106.698	203.037	264.049
PC 18:0_20:3	83.2172	74.3997	129.505	NaN	NaN	NaN	NaN	NaN	NaN	NaN	42.2397	NaN	NaN	NaN	NaN	NaN	NaN	NaN	NaN	NaN	NaN	NaN	NaN	NaN	NaN	NaN	NaN	NaN	NaN	111.236	NaN	NaN	NaN	NaN	NaN	NaN	NaN	42.0163	42.3335	NaN	NaN	NaN	NaN	NaN	NaN	NaN	NaN	47.7675	67.9589
PC 18:0_20:4	985.46	714.839	1104.32	220.988	411.848	401.029	304.524	611.498	501.111	305.04	534.903	653.932	129.99	NaN	NaN	227.34	NaN	309.268	NaN	NaN	NaN	163.392	222.778	265.465	105.079	NaN	NaN	473.04	377.939	639.518	288.891	206.034	220.353	NaN	120.46	122.699	326.91	334.445	602.512	191.84	184.428	159.035	223.465	246.903	204.259	355.391	192.379	633.445	340.673
PC 18:1_18:1	341.957	509.232	416.953	58.4217	97.3935	133.529	125.581	197.648	190.045	373.518	466.142	792.334	166.34	217.901	156.312	49.0875	35.8798	116.595	61.9475	86.2435	167.302	243.76	327.456	174.241	63.9121	28.3236	58.8637	169.697	133.133	249.204	119.479	110.059	96.7277	121.573	102.935	95.0355	242.206	273.3	443.367	57.5589	151.819	136.329	447.295	395.58	349.952	144.853	108.017	288.584	413.471
PC 18:1_18:2	230.268	309.913	242.789	134.266	171.704	159.941	75.0537	116.203	105.501	344.189	400.86	674.659	185.514	249.92	203.303	86.7981	66.2239	138.784	114.563	131.483	322.577	104.605	130.423	111.819	115.1	NaN	67.3691	186.532	146.752	301.533	143.344	98.3558	98.1983	202.623	186.789	162.879	132.885	167.23	237.063	57.4266	89.3005	84.2223	614.749	567.915	579.45	142.046	98.1889	280.483	397.624
PC 18:1_20:3	NaN	66.2107	91.4417	NaN	NaN	NaN	NaN	42.4893	NaN	NaN	89.7365	103.538	NaN	NaN	NaN	NaN	NaN	NaN	NaN	NaN	NaN	NaN	NaN	NaN	NaN	NaN	NaN	NaN	NaN	99.2583	NaN	NaN	NaN	NaN	NaN	NaN	44.1125	NaN	73.8184	NaN	NaN	NaN	87.8357	72.45	70.546	NaN	NaN	53.4446	NaN
PC 18:1_20:4	435.718	412.164	535.44	120.773	189.683	174.51	173.706	336.099	272.575	276.795	706.61	693.685	165.828	NaN	NaN	NaN	NaN	178.195	NaN	NaN	NaN	193.24	127.264	151.54	NaN	NaN	NaN	366.565	281.211	468.938	197.18	NaN	222.552	NaN	NaN	NaN	270.949	333.76	698.995	126.08	NaN	115.757	354.235	342.378	240.152	289.561	128.955	472.831	294.663
PC 18:2_18:2	31.7959	40.2903	39.6941	NaN	NaN	NaN	NaN	NaN	NaN	31.5042	46.5014	60.2947	NaN	32.8537	NaN	NaN	NaN	NaN	NaN	30.1739	55.9507	NaN	NaN	NaN	NaN	NaN	18.3228	24.0621	NaN	26.3083	NaN	26.3129	NaN	44.5952	28.5847	24.2835	19.709	NaN	29.9369	NaN	NaN	NaN	58.9768	69.8333	71.1651	NaN	NaN	34.6152	72.9199
PC 18:2_20:4	NaN	NaN	NaN	NaN	NaN	NaN	NaN	NaN	NaN	NaN	NaN	NaN	NaN	NaN	NaN	NaN	NaN	NaN	NaN	NaN	NaN	NaN	NaN	NaN	NaN	NaN	NaN	NaN	NaN	NaN	NaN	NaN	NaN	NaN	NaN	NaN	NaN	NaN	118.988	NaN	NaN	NaN	NaN	86.9362	NaN	NaN	NaN	102.452	NaN
PE 14:0_18:1	NaN	10.0786	NaN	NaN	NaN	NaN	NaN	NaN	NaN	NaN	NaN	NaN	NaN	NaN	NaN	NaN	NaN	NaN	NaN	NaN	NaN	NaN	NaN	NaN	NaN	NaN	NaN	NaN	NaN	NaN	NaN	NaN	NaN	NaN	NaN	NaN	NaN	NaN	NaN	NaN	NaN	NaN	NaN	NaN	NaN	NaN	NaN	NaN	NaN
PE 14:1_18:1	NaN	17.0416	8.6709	NaN	NaN	NaN	NaN	NaN	NaN	NaN	NaN	NaN	NaN	NaN	NaN	NaN	NaN	NaN	NaN	NaN	NaN	NaN	NaN	NaN	NaN	NaN	NaN	NaN	NaN	NaN	NaN	NaN	NaN	NaN	NaN	NaN	NaN	NaN	NaN	NaN	NaN	NaN	NaN	NaN	NaN	NaN	NaN	NaN	NaN
PE 16:0_16:0	7.71702	6.98799	8.69898	NaN	NaN	NaN	4.05604	5.475	5.54204	5.99372	9.23706	10.1027	2.7439	NaN	NaN	NaN	NaN	NaN	NaN	NaN	NaN	3.06554	NaN	4.09193	NaN	NaN	NaN	5.17321	NaN	8.03019	4.06141	NaN	NaN	NaN	NaN	NaN	4.40428	3.81668	8.51826	NaN	4.11727	NaN	8.17572	6.09147	3.81687	3.50455	NaN	5.69751	NaN
PE 16:0_16:1	14.1787	34.0708	32.3718	NaN	NaN	NaN	NaN	NaN	NaN	6.76719	NaN	15.1378	NaN	7.29314	11.0201	NaN	NaN	NaN	NaN	NaN	9.17643	9.69787	9.78859	8.2686	NaN	NaN	NaN	NaN	NaN	11.7393	NaN	NaN	NaN	9.08803	NaN	NaN	7.06043	11.0678	18.9915	NaN	17.4075	17.3043	20.6246	16.6576	16.5595	7.63788	NaN	10.7675	NaN
PE 16:0_18:0	NaN	6.63488	NaN	NaN	NaN	NaN	NaN	NaN	NaN	NaN	NaN	NaN	NaN	NaN	NaN	NaN	NaN	NaN	NaN	NaN	NaN	NaN	NaN	NaN	NaN	NaN	NaN	NaN	NaN	NaN	NaN	NaN	NaN	NaN	NaN	NaN	NaN	NaN	NaN	NaN	NaN	NaN	NaN	NaN	NaN	NaN	NaN	NaN	NaN
PE 16:0_18:1	156.437	267.687	213.208	35.7078	47.589	71.8679	56.7339	64.6313	92.2811	152.461	188.694	275.32	83.5592	132.106	101.614	26.7278	20.2769	65.6661	50.5352	55.1896	88.7864	103.786	102.67	99.4244	48.9918	36.1291	56.5135	96.0389	78.6666	148.064	81.331	47.1487	65.0553	89.4096	64.9894	45.7976	155.88	234.141	364.663	55.7645	113.327	136.762	189.587	168.852	168.6	80.8104	58.1036	124.16	127.244
PE 16:0_18:2	34.5645	72.2904	46.6814	20.309	21.773	27.0836	11.3816	13.4972	9.89116	53.0995	60.4487	106.428	33.0928	50.5917	37.8622	18.0165	12.1062	27.0074	24.449	29.5633	62.3919	26.7502	28.4019	23.6525	20.2939	11.9427	24.239	33.0462	28.8929	48.4592	29.9963	NaN	17.4433	46.4712	33.0622	25.7395	26.0346	44.4506	69.149	15.1523	35.5504	36.4914	126.26	117.868	105.489	33.6699	15.2932	43.2583	39.5437
PE 16:0_20:2	NaN	NaN	NaN	NaN	NaN	NaN	NaN	NaN	NaN	NaN	7.86797	NaN	NaN	NaN	NaN	NaN	NaN	NaN	NaN	NaN	NaN	NaN	NaN	NaN	NaN	NaN	NaN	NaN	NaN	NaN	NaN	NaN	NaN	NaN	NaN	NaN	NaN	NaN	NaN	NaN	NaN	NaN	NaN	NaN	NaN	NaN	NaN	NaN	NaN
PE 16:0_20:3	21.5982	17.755	24.5605	NaN	NaN	NaN	NaN	NaN	NaN	17.57	23.7623	34.3963	NaN	NaN	NaN	NaN	NaN	10.1602	NaN	NaN	NaN	13.491	17.7595	10.2135	NaN	NaN	NaN	18.3118	NaN	29.3614	20.9049	NaN	11.6463	NaN	NaN	NaN	15.0275	27.3029	41.5424	9.71509	17.467	13.5263	25.6493	27.454	33.3387	14.7529	NaN	19.5965	15.2911
PE 16:0_20:4	118.282	103.924	129.206	31.6004	37.2743	36.2106	26.547	40.5705	43.9741	71.8448	134.1	157.175	28.674	21.4097	30.4237	23.8717	10.0841	36.8066	13.6653	13.1572	18.7966	48.4005	50.7525	55.9243	15.4338	15.221	NaN	89.5538	68.1207	154.912	58.2453	26.9275	56.3378	20.5691	22.8403	11.1973	94.8405	105.531	202.556	36.5136	49.1556	45.5232	133.951	145.113	129.504	94.8085	48.9593	144.273	57.7561
PE 16:0_22:4	29.7095	20.5907	33.9942	NaN	NaN	NaN	33.7805	60.2541	62.2571	38.5607	64.2902	103.734	NaN	NaN	NaN	NaN	NaN	22.1939	NaN	NaN	NaN	15.2875	23.8805	22.9503	NaN	NaN	NaN	38.9902	18.4574	49.665	30.3856	NaN	23.5418	NaN	NaN	NaN	23.9985	26.7203	47.9387	NaN	NaN	NaN	34.6939	15.659	NaN	24.4408	NaN	21.3234	25.423
PE 16:0_22:5	35.7515	29.1328	33.7766	NaN	NaN	NaN	17.7592	43.1644	NaN	30.2494	46.5797	53.4419	NaN	NaN	NaN	NaN	NaN	NaN	NaN	NaN	NaN	NaN	22.5985	20.3876	NaN	NaN	NaN	47.7681	33.7226	73.9827	36.4829	NaN	19.6536	NaN	NaN	NaN	38.9246	48.1592	76.339	NaN	NaN	NaN	41.7864	37.0363	25.2569	28.9363	16.401	31.2621	NaN
PE 16:0_22:6	38.8552	29.7905	52.6828	NaN	NaN	NaN	20.5905	25.4634	24.827	23.1378	59.739	56.0946	NaN	NaN	NaN	NaN	NaN	25.3724	NaN	NaN	NaN	19.5008	20.3944	20.0337	NaN	NaN	NaN	37.0608	NaN	42.9233	NaN	NaN	NaN	NaN	NaN	NaN	39.3169	51.3322	75.6767	NaN	NaN	NaN	42.9936	52.8741	36.5034	26.6567	16.0489	41.2695	NaN
PE 16:1_18:0	11.2171	16.9809	11.7109	NaN	NaN	NaN	NaN	NaN	NaN	NaN	NaN	NaN	NaN	NaN	NaN	NaN	NaN	NaN	NaN	NaN	NaN	NaN	NaN	NaN	NaN	NaN	NaN	NaN	NaN	NaN	NaN	NaN	NaN	NaN	NaN	NaN	NaN	NaN	NaN	NaN	9.26916	NaN	NaN	NaN	NaN	NaN	NaN	NaN	NaN
PE 16:1_18:1	41.0225	79.0587	84.9736	NaN	13.3713	13.1398	11.3769	17.5057	17.5837	19.5122	22.5694	37.5147	11.9241	18.7695	18.1125	NaN	NaN	NaN	11.7466	16.5508	29.0492	21.7195	18.4428	NaN	NaN	7.7622	11.1128	18.6361	13.6499	22.7309	19.3587	12.0329	13.613	23.1858	20.1663	16.0574	18.2646	29.7647	62.0228	NaN	20.5327	22.4791	39.5007	31.6974	29.5708	18.8346	12.5185	26.8525	20.3663
PE 16:1_18:2	10.6779	25.6163	11.9807	NaN	NaN	NaN	NaN	NaN	NaN	NaN	NaN	14.7676	NaN	NaN	NaN	NaN	NaN	NaN	NaN	10.5638	22.4329	NaN	NaN	NaN	NaN	NaN	NaN	NaN	NaN	NaN	NaN	NaN	NaN	21.0679	11.3053	NaN	NaN	8.89562	14.3495	NaN	NaN	7.37632	21.789	17.5318	16.8357	NaN	NaN	11.9244	NaN
PE 17:0_18:1	NaN	31.2016	NaN	NaN	NaN	NaN	NaN	NaN	NaN	NaN	NaN	NaN	NaN	NaN	NaN	NaN	NaN	NaN	NaN	NaN	NaN	NaN	NaN	NaN	NaN	NaN	NaN	NaN	NaN	NaN	NaN	NaN	NaN	NaN	NaN	NaN	NaN	NaN	NaN	NaN	NaN	NaN	NaN	NaN	NaN	NaN	NaN	NaN	NaN
PE 17:0_20:1	NaN	11.1539	NaN	13.1609	12.9133	NaN	14.9971	NaN	14.53	13.5573	11.669	14.3296	NaN	17.4927	NaN	12.0924	12.4211	13.6069	NaN	13.2156	12.5114	12.2273	12.0263	12.9912	11.9669	10.9427	10.6417	NaN	NaN	NaN	NaN	14.4456	8.65702	14.2863	11.0146	14.6566	14.5272	15.3922	17.4096	NaN	13.0789	12.7361	NaN	11.6064	14.6683	15.7519	13.2116	11.227	15.222
PE 17:0_20:4	NaN	NaN	NaN	NaN	NaN	NaN	NaN	NaN	NaN	NaN	NaN	NaN	NaN	NaN	NaN	NaN	NaN	NaN	NaN	NaN	NaN	NaN	NaN	NaN	NaN	NaN	NaN	NaN	NaN	NaN	NaN	NaN	NaN	NaN	NaN	NaN	NaN	NaN	20.4485	NaN	NaN	NaN	NaN	20.8492	NaN	16.4274	NaN	33.9307	NaN
PE 17:0_22:2	NaN	NaN	21.9291	NaN	NaN	NaN	NaN	NaN	NaN	NaN	NaN	NaN	NaN	NaN	NaN	NaN	NaN	NaN	NaN	NaN	NaN	NaN	26.4647	NaN	NaN	NaN	NaN	NaN	NaN	NaN	NaN	NaN	NaN	NaN	NaN	NaN	NaN	NaN	NaN	NaN	NaN	NaN	NaN	NaN	NaN	NaN	NaN	NaN	NaN
PE 18:0_18:0	21.9512	22.6446	21.3661	7.10377	10.3144	9.97436	6.99646	8.40267	6.80897	9.92878	18.7004	21.8153	5.40404	8.69607	NaN	5.89003	NaN	9.45214	4.26556	4.94873	NaN	7.14773	7.33486	6.2436	NaN	NaN	NaN	17.4722	9.49828	18.9096	7.3411	4.21108	NaN	NaN	NaN	NaN	10.5062	10.13	15.1109	NaN	4.78232	6.04104	17.2152	16.9281	17.7133	15.5647	7.83721	22.6145	8.17314
PE 18:0_18:1	275.421	310.588	336.979	70.0395	79.4476	88.0582	79.0785	133.617	124.944	161.096	207.003	342.293	60.2243	75.477	63.5082	44.8001	34.4494	81.9375	26.82	32.5123	52.8546	113.332	118.936	98.0837	36.0013	20.8774	29.306	122.986	125.663	177.605	111.746	101.971	77.991	48.8695	32.9826	31.8049	155.411	179.185	320.112	41.6373	83.0904	90.9761	143.318	126.916	121.82	63.5299	37.354	103.439	183.142
PE 18:0_18:2	91.6979	163.973	128.093	121.635	125.721	91.5993	26.8187	30.6608	26.0052	110.266	142.103	210.8	54.2495	69.0191	70.5586	60.2152	25.0209	66.8487	46.7653	52.7939	89.3749	46.8033	54.1226	46.4624	33.4614	18.9278	31.3638	55.6465	39.4893	85.1681	50.6592	44.4084	33.512	64.8326	44.3158	35.5408	53.6391	62.7334	97.8463	21.5772	47.4275	38.9942	162.792	164.159	164.396	57.9291	29.4122	82.0272	113.795
PE 18:0_20:2	9.98442	NaN	11.0858	NaN	NaN	NaN	NaN	NaN	NaN	NaN	NaN	10.3447	NaN	NaN	NaN	NaN	NaN	NaN	NaN	NaN	NaN	6.41782	NaN	NaN	NaN	NaN	NaN	NaN	NaN	NaN	NaN	NaN	NaN	NaN	NaN	NaN	NaN	NaN	9.42291	NaN	NaN	NaN	NaN	NaN	NaN	NaN	NaN	NaN	NaN
PE 18:0_20:3	113.88	97.4349	120.994	12.7665	17.6347	20.0009	20.5782	31.7086	32.6387	42.5595	54.5864	89.3633	21.3887	17.449	14.7677	16.5611	NaN	29.3465	NaN	7.75895	15.0102	29.2414	39.8247	38.502	NaN	NaN	NaN	57.2084	37.8054	87.0431	42.3376	11.0505	31.1006	NaN	11.1861	NaN	46.2478	57.8754	93.5356	15.4223	26.6127	18.4478	58.9659	59.7444	63.9399	28.304	11.4071	31.7131	59.8769
PE 18:0_20:4	1472.83	964.332	1546.12	599.156	900.977	518.793	263.184	551.907	492.834	468.85	776.683	895.806	218.353	167.579	190.153	200.568	71.2998	272.872	103.811	116.425	168.314	303.652	314.491	404.11	91.1824	57.8639	55.7733	611.066	398.254	1040.85	446.126	317.389	368.567	158.133	104.288	109.698	572.72	690.281	1099.54	226.176	218.375	199.024	707.124	630.313	534.978	701.866	297.722	942.327	581.561
PE 18:0_20:5	NaN	11.9944	NaN	NaN	NaN	NaN	NaN	NaN	NaN	NaN	NaN	NaN	NaN	NaN	NaN	NaN	NaN	NaN	NaN	NaN	NaN	NaN	NaN	NaN	NaN	NaN	NaN	NaN	NaN	NaN	NaN	NaN	NaN	NaN	NaN	NaN	NaN	NaN	NaN	NaN	NaN	NaN	17.3479	30.0138	20.774	NaN	NaN	NaN	NaN
PE 18:0_22:4	44.6176	42.2716	46.1134	NaN	NaN	NaN	42.9289	99.1334	85.3374	30.8966	57.8672	88.6382	NaN	NaN	NaN	NaN	NaN	19.7488	NaN	NaN	NaN	14.018	16.9356	23.8549	NaN	NaN	NaN	33.5799	NaN	51.631	NaN	NaN	NaN	NaN	NaN	NaN	24.4108	19.9457	41.7314	NaN	NaN	NaN	NaN	NaN	NaN	NaN	NaN	NaN	27.1172
PE 18:0_22:5	67.5444	46.1531	67.5151	20.2064	42.1487	NaN	17.3546	34.7283	30.1513	NaN	41.0234	43.5426	NaN	NaN	NaN	NaN	NaN	NaN	NaN	NaN	NaN	NaN	15.5644	NaN	NaN	NaN	NaN	41.2422	27.743	84.5452	35.9502	23.8955	23.7294	NaN	NaN	NaN	27.5932	NaN	47.665	NaN	NaN	NaN	NaN	21.8496	NaN	NaN	NaN	25.1103	20.2331
PE 18:0_22:6	48.8307	34.5699	62.795	33.7235	56.1139	23.0954	13.0517	26.6936	NaN	22.1647	37.7223	50.9567	NaN	NaN	NaN	NaN	NaN	NaN	NaN	NaN	NaN	NaN	NaN	NaN	NaN	NaN	NaN	42.3449	NaN	39.1754	NaN	NaN	NaN	NaN	NaN	NaN	27.4051	27.9428	42.8865	NaN	NaN	NaN	35.925	26.7796	33.6232	23.6597	NaN	21.4842	NaN
PE 18:1_18:1	136.264	200.744	205.102	23.086	26.4431	36.1485	46.514	59.6295	77.6298	149.576	194.674	346.838	58.1816	96.8121	65.3032	14.9817	9.76181	29.671	28.1675	33.1563	48.642	78.9368	110.838	70.4823	26.0958	12.5535	20.643	79.9759	51.3578	109.791	66.1851	31.0439	47.3074	56.9056	38.6684	31.3189	89.7493	134.105	237.511	29.0581	54.9559	52.5471	142.088	140.974	135.802	50.5983	34.1537	73.6436	185.79
PE 18:1_18:2	63.4261	118.111	84.4112	39.443	54.843	38.8214	18.5047	16.165	20.6023	97.9469	130.108	202.856	47.21	80.3948	52.3615	17.0991	10.8365	23.6401	27.9096	34.6056	64.2387	31.9282	45.4763	32.8386	19.9241	9.02923	16.5012	32.1204	31.5087	74.9365	43.6878	NaN	29.4047	78.129	47.7197	32.0916	36.5401	44.8659	99.8295	13.6698	34.9798	29.5588	176.864	188.955	167.61	38.5424	29.4725	60.3436	136.954
PE 18:1_20:1	NaN	NaN	NaN	NaN	NaN	NaN	NaN	NaN	NaN	NaN	NaN	19.0014	NaN	NaN	NaN	NaN	NaN	NaN	NaN	NaN	NaN	NaN	NaN	NaN	NaN	NaN	NaN	NaN	NaN	NaN	NaN	NaN	NaN	NaN	NaN	NaN	NaN	NaN	7.15148	NaN	NaN	NaN	NaN	NaN	NaN	NaN	NaN	NaN	NaN
PE 18:1_20:2	8.24281	NaN	7.80762	NaN	NaN	NaN	NaN	NaN	NaN	NaN	NaN	14.895	NaN	NaN	NaN	NaN	NaN	NaN	NaN	NaN	NaN	7.95035	NaN	NaN	NaN	NaN	NaN	NaN	NaN	12.9341	NaN	NaN	NaN	NaN	NaN	NaN	NaN	NaN	12.1184	NaN	NaN	NaN	NaN	NaN	NaN	NaN	NaN	NaN	NaN
PE 18:1_20:3	38.5943	33.6018	48.779	NaN	NaN	NaN	NaN	14.7612	18.7605	38.5394	44.7451	84.3952	11.6347	18.2749	NaN	NaN	NaN	NaN	NaN	NaN	NaN	18.5242	23.6624	15.1587	NaN	NaN	NaN	27.6173	18.6594	55.5721	30.0952	NaN	17.8519	13.122	NaN	NaN	26.6408	31.4279	62.996	14.2155	20.2249	14.2184	53.0353	56.0787	52.1557	14.442	9.20678	24.0309	41.0038
PE 18:1_20:4	306.431	229.797	343.742	121.567	142.104	91.7431	86.1213	157.148	162.524	174.136	351.36	424.609	65.6941	76.5907	64.3923	40.6203	NaN	62.5116	31.4208	24.3681	37.9824	109.002	132.14	117.395	26.985	NaN	21.719	313.022	195.191	456.675	216.903	85.9049	196.029	58.6399	30.5218	45.2059	262.571	356.991	658.098	73.566	81.8281	85.2251	390.587	355.776	371.854	226.231	112.408	307.632	251.776
PE 18:1_22:0	NaN	9.99001	NaN	NaN	NaN	NaN	NaN	NaN	NaN	NaN	NaN	20.2424	NaN	NaN	NaN	NaN	NaN	NaN	NaN	NaN	NaN	NaN	NaN	NaN	NaN	NaN	NaN	NaN	NaN	NaN	NaN	NaN	NaN	NaN	NaN	NaN	NaN	NaN	12.4575	NaN	NaN	NaN	NaN	NaN	NaN	NaN	NaN	NaN	NaN
PE 18:1_22:4	19.6083	16.8011	NaN	NaN	NaN	NaN	37.8874	48.6191	57.7888	29.8462	63.3967	80.4067	NaN	NaN	NaN	NaN	NaN	NaN	NaN	NaN	NaN	NaN	NaN	NaN	NaN	NaN	NaN	30.9951	NaN	46.3049	NaN	NaN	NaN	NaN	NaN	NaN	NaN	19.3215	38.1604	NaN	NaN	NaN	NaN	NaN	NaN	NaN	NaN	NaN	26.9522
PE 18:1_22:5	20.3044	NaN	41.5878	NaN	NaN	NaN	15.2276	30.0959	NaN	24.0341	33.014	55.1416	NaN	NaN	NaN	NaN	NaN	NaN	NaN	NaN	NaN	NaN	NaN	NaN	NaN	NaN	NaN	60.6862	36.8498	81.8994	41.8749	NaN	26.381	NaN	NaN	NaN	17.924	33.7282	51.3973	NaN	NaN	NaN	23.3821	17.8439	30.6497	NaN	NaN	19.7785	NaN
PE 18:1_22:6	35.7496	26.9615	30.1557	NaN	NaN	NaN	NaN	NaN	NaN	30.7142	40.1254	53.8359	13.9534	NaN	NaN	NaN	NaN	NaN	NaN	NaN	NaN	NaN	NaN	NaN	NaN	NaN	NaN	35.0714	NaN	61.9352	NaN	NaN	NaN	NaN	NaN	NaN	27.1446	38.5432	46.6475	NaN	9.56687	NaN	50.5158	46.0677	27.2893	NaN	NaN	26.7776	NaN
PE 18:2_18:2	5.75499	6.91052	4.44894	NaN	NaN	NaN	NaN	NaN	NaN	9.52427	9.22747	15.1305	4.31807	NaN	5.18052	NaN	NaN	NaN	NaN	7.45507	7.1202	NaN	NaN	NaN	NaN	NaN	NaN	NaN	NaN	5.40455	NaN	NaN	NaN	6.96233	NaN	NaN	NaN	NaN	7.13719	NaN	NaN	NaN	12.3841	12.9084	11.0871	NaN	NaN	5.10905	12.163
PE 18:2_20:4	29.944	25.0221	24.8219	NaN	NaN	NaN	NaN	NaN	NaN	NaN	25.9314	28.4889	NaN	NaN	NaN	NaN	NaN	NaN	NaN	NaN	NaN	NaN	NaN	NaN	NaN	NaN	NaN	NaN	NaN	30.6153	NaN	NaN	NaN	NaN	NaN	NaN	19.079	32.2545	54.4978	NaN	NaN	NaN	NaN	33.1132	19.2384	21.5353	NaN	31.5795	33.4857
PE P-16:0/16:0	36.0665	33.4628	37.9901	16.6685	17.835	21.3097	14.2629	22.7114	21.5757	13.6279	16.5692	25.306	NaN	10.3729	5.44594	10.4044	NaN	13.2104	NaN	NaN	5.42717	10.561	14.4667	15.8126	NaN	NaN	5.19836	20.9517	18.0324	22.426	12.8706	8.86705	12.2169	NaN	NaN	NaN	9.96153	10.001	23.7157	NaN	12.6988	8.98712	13.6554	8.20581	8.81957	21.4575	10.674	24.5416	15.3767
PE P-16:0/16:1	38.095	118.243	83.3396	NaN	NaN	NaN	5.85514	NaN	7.07257	NaN	7.89198	12.6162	6.26237	9.70104	11.9708	NaN	NaN	NaN	6.22649	7.1798	15.8898	22.44	21.2115	13.5642	10.3427	NaN	13.6988	NaN	NaN	8.44133	NaN	NaN	NaN	11.3483	NaN	NaN	6.00196	7.08214	13.6589	NaN	27.3728	19.3325	13.0216	8.14282	11.1567	13.4014	8.80943	20.2085	NaN
PE P-16:0/18:0	NaN	6.49069	3.27885	NaN	NaN	NaN	NaN	NaN	NaN	NaN	NaN	NaN	NaN	NaN	NaN	NaN	NaN	NaN	NaN	NaN	NaN	0.870121	NaN	NaN	NaN	NaN	NaN	NaN	NaN	NaN	NaN	NaN	NaN	NaN	NaN	NaN	NaN	NaN	NaN	NaN	NaN	NaN	NaN	NaN	NaN	NaN	NaN	NaN	NaN
PE P-16:0/18:1	266.653	631.333	398.996	125.382	103.929	146.481	78.1946	113.44	117.658	88.5894	149.298	183.855	74.087	127.001	86.0583	35.8255	20.6805	77.9329	73.4113	88.625	156.427	198.059	156.431	80.6571	60.9325	50.0543	99.8371	129.801	101.62	128.52	83.1097	79.7999	53.2508	84.3664	60.6757	53.1084	106.608	102.112	187.27	40.3296	116.241	100.896	107.968	84.6322	74.6134	109.001	77.4362	178.699	85.7656
PE P-16:0/18:2	47.1588	213.004	72.2673	67.6862	53.9988	41.4685	10.7202	16.7208	NaN	54.3606	56.2235	79.1394	50.7722	60.4338	85.7081	28.2805	12.6654	32.1473	49.5953	65.2363	147.278	87.3883	64.3277	26.5674	37.2148	23.3225	45.4879	30.9735	30.7746	26.3611	21.9592	18.2459	15.9507	58.3312	32.273	27.9188	15.6449	21.4406	35.1344	13.6089	65.0824	46.6889	67.362	62.8588	55.6998	38.55	29.8331	65.716	35.8364
PE P-16:0/18:3	NaN	NaN	8.20129	NaN	NaN	NaN	NaN	NaN	NaN	NaN	NaN	NaN	NaN	NaN	NaN	NaN	NaN	NaN	NaN	NaN	NaN	NaN	NaN	NaN	NaN	NaN	NaN	NaN	NaN	NaN	NaN	NaN	NaN	NaN	NaN	NaN	NaN	NaN	NaN	NaN	NaN	NaN	NaN	NaN	NaN	NaN	NaN	NaN	NaN
PE P-16:0/20:1	NaN	NaN	NaN	NaN	NaN	NaN	NaN	NaN	NaN	NaN	NaN	NaN	NaN	NaN	NaN	NaN	NaN	NaN	NaN	NaN	NaN	10.5036	NaN	NaN	NaN	NaN	NaN	NaN	NaN	NaN	NaN	NaN	NaN	NaN	NaN	NaN	NaN	NaN	NaN	NaN	NaN	NaN	NaN	NaN	NaN	NaN	NaN	NaN	NaN
PE P-16:0/20:2	10.3933	12.0865	12.8923	NaN	NaN	NaN	NaN	NaN	NaN	NaN	NaN	NaN	NaN	NaN	NaN	NaN	NaN	NaN	NaN	NaN	NaN	12.2617	12.5025	NaN	NaN	NaN	NaN	NaN	NaN	NaN	NaN	NaN	NaN	NaN	NaN	NaN	NaN	NaN	NaN	NaN	NaN	NaN	NaN	NaN	NaN	NaN	NaN	NaN	NaN
PE P-16:0/20:3	57.568	120.757	74.2329	14.4266	11.4652	17.7745	13.3055	19.0511	25.5093	39.4015	42.3917	90.76	14.7386	19.2097	30.937	10.9105	8.46718	15.7996	13.869	14.2097	28.9953	98.394	73.4812	37.873	8.99222	NaN	10.2922	26.5871	14.399	25.7021	13.2668	15.0166	11.5166	15.2585	10.5485	NaN	35.4096	25.2389	50.3582	17.8804	74.6203	57.5595	75.9378	47.633	64.7528	21.9351	13.5175	31.1605	27.3925
PE P-16:0/20:4	528.867	622.215	635.672	291.549	415.308	378.71	217.73	350.04	341.541	363.388	581.706	801.952	206.693	274.816	206.325	131.663	59.0289	232.48	88.947	88.3687	184.561	265.938	297.547	248.985	107.427	48.0465	89.9795	419.134	195.832	493.761	219.756	132.677	150.393	119.797	115.694	83.7637	596.219	559.835	916.456	152.34	284.469	259.484	643.302	584.955	575.853	325.753	185.187	470.137	370.783
PE P-16:0/20:5	9.93225	26.9668	12.975	NaN	7.85866	NaN	NaN	NaN	NaN	NaN	NaN	NaN	NaN	NaN	NaN	NaN	NaN	NaN	NaN	12.5937	24.5581	17.238	13.9698	NaN	NaN	NaN	NaN	NaN	NaN	8.94896	NaN	NaN	NaN	NaN	NaN	NaN	NaN	NaN	13.5077	NaN	15.1187	14.7817	37.7692	38.3411	31.6847	NaN	NaN	10.0241	NaN
PE P-16:0/22:4	150.899	126.438	142.524	71.6451	94.6129	93.4546	133.59	184.122	215.135	118.052	183.249	270.103	38.0478	47.1606	54.4255	28.3084	NaN	57.5006	NaN	NaN	NaN	60.078	63.8567	90.6258	30.464	NaN	17.1181	153.647	81.0188	187.625	76.8235	48.6151	68.7323	23.3356	18.4572	27.1795	60.8285	69.5506	118.266	37.1308	40.5509	51.6865	92.2493	85.349	90.4782	58.0591	41.7619	102.127	120.266
PE P-16:0/22:5	227.78	180.754	241.164	78.2313	108.794	97.23	32.9596	63.3919	52.6675	69.1678	132.771	149.732	39.9732	34.146	25.0501	44.3647	NaN	64.6983	NaN	22.2423	30.5817	85.5219	79.8085	87.2787	23.2231	NaN	NaN	244.042	87.9185	240.794	104.383	43.3962	63.4797	32.5604	31.5094	34.9206	86.6707	102.486	183.773	41.5303	39.4606	54.4907	140.864	108.069	127.49	154.159	71.5298	218.371	47.3858
PE P-16:0/22:6	166.733	147.728	182.371	44.6191	72.6888	50.2537	31.0898	73.4867	64.5061	72.0715	133.615	131.022	35.9289	64.1447	38.29	37.6349	NaN	69.2837	25.6879	34.8053	52.2366	64.4773	54.6287	65.5413	19.0911	NaN	13.4596	148.268	58.8598	165.082	70.1182	20.6457	44.7054	20.5085	NaN	NaN	74.7364	71.2612	110.366	27.3963	38.708	43.8533	154.647	117.014	115.195	106.933	56.307	175.393	63.0692
PE P-18:0/16:0	15.614	14.8821	14.0988	NaN	NaN	NaN	NaN	NaN	NaN	NaN	9.74559	12.3614	NaN	NaN	NaN	NaN	NaN	NaN	NaN	NaN	NaN	9.9984	6.86776	NaN	NaN	NaN	NaN	11.2923	8.17738	9.37234	NaN	NaN	NaN	NaN	NaN	NaN	NaN	NaN	NaN	NaN	NaN	6.46578	NaN	6.77998	5.74632	8.64436	NaN	12.4004	NaN
PE P-18:0/16:1	7.63883	19.7185	14.5633	NaN	NaN	NaN	NaN	NaN	NaN	NaN	NaN	NaN	NaN	NaN	NaN	NaN	NaN	NaN	NaN	NaN	NaN	NaN	4.1027	NaN	NaN	NaN	NaN	NaN	NaN	NaN	NaN	NaN	NaN	NaN	NaN	NaN	NaN	NaN	NaN	NaN	NaN	NaN	NaN	NaN	NaN	NaN	NaN	NaN	NaN
PE P-18:0/18:1	43.5515	66.2467	52.7197	20.2463	26.1723	32.6985	NaN	13.5268	NaN	20.8444	33.9008	45.4208	14.3603	18.9377	12.6414	9.25285	NaN	NaN	NaN	NaN	17.8376	28.8954	27.5159	13.3059	4.0246	10.5324	15.2792	29.1086	29.044	27.3834	24.9469	24.6376	14.5453	13.3015	NaN	NaN	14.3316	12.4055	19.512	NaN	10.354	10.4475	15.4299	19.5049	17.0075	21.2835	11.3345	22.3386	15.5184
PE P-18:0/18:2	19.6466	43.4186	21.3648	17.9734	15.9395	19.3792	NaN	NaN	NaN	26.7956	34.0693	33.0852	16.3203	14.9426	23.4708	9.18762	NaN	9.06876	21.1072	23.7597	34.5907	23.8565	20.0601	NaN	7.34311	NaN	15.5195	18.0436	23.2157	17.0602	11.7033	16.1349	NaN	13.9734	6.40792	NaN	NaN	NaN	13.8407	NaN	15.9793	11.1817	21.3506	19.0859	18.5068	9.88614	9.18919	14.4148	10.9869
PE P-18:0/20:3	16.3775	23.8381	13.8182	NaN	6.48768	NaN	NaN	NaN	7.08736	14.385	14.1484	20.0991	NaN	NaN	NaN	NaN	NaN	NaN	NaN	NaN	NaN	22.8822	19.705	7.63418	NaN	NaN	NaN	7.93443	NaN	10.8404	NaN	7.99323	NaN	NaN	NaN	NaN	4.20534	NaN	8.18431	NaN	8.42164	4.2822	NaN	10.8601	NaN	4.35994	NaN	8.89539	NaN
PE P-18:0/20:4	519.581	411.483	522.114	291.306	372.281	356.271	117.654	229.375	183.094	266.107	418.803	487.17	113.711	149.651	116.243	104.25	46.648	154.031	62.2168	60.1572	111.309	196.772	197.105	162.465	99.1378	60.6328	72.6161	383.19	251.105	412.316	213.288	185.135	140.935	68.2936	55.8633	64.4891	241.794	211.494	319.487	87.1992	117.246	123.334	245.587	237.802	183.831	197.325	128.365	292.449	256.494
PE P-18:0/20:5	NaN	NaN	NaN	NaN	NaN	NaN	NaN	NaN	NaN	NaN	NaN	NaN	NaN	NaN	NaN	NaN	NaN	NaN	NaN	NaN	NaN	NaN	NaN	NaN	NaN	NaN	NaN	NaN	NaN	NaN	NaN	NaN	NaN	NaN	NaN	NaN	NaN	NaN	NaN	NaN	NaN	NaN	26.4954	21.467	NaN	NaN	NaN	NaN	NaN
PE P-18:0/22:4	41.4977	37.0888	35.8191	NaN	24.0728	NaN	23.376	42.5652	43.2205	NaN	43.6999	49.6649	NaN	NaN	NaN	NaN	NaN	NaN	NaN	NaN	NaN	NaN	16.7442	NaN	NaN	NaN	NaN	NaN	29.0762	22.0845	NaN	19.0402	NaN	NaN	NaN	NaN	NaN	NaN	NaN	NaN	NaN	NaN	NaN	NaN	NaN	13.5425	NaN	16.7419	22.2255
PE P-18:0/22:5	58.702	49.8525	60.3049	NaN	33.5225	NaN	NaN	NaN	NaN	25.3963	40.0928	25.9038	NaN	NaN	NaN	NaN	NaN	NaN	NaN	NaN	NaN	21.0126	17.4595	18.1703	NaN	NaN	NaN	42.2342	NaN	43.6647	NaN	NaN	NaN	NaN	NaN	NaN	NaN	NaN	19.3001	NaN	NaN	NaN	NaN	NaN	NaN	23.3208	13.0782	40.8685	NaN
PE P-18:0/22:6	50.9273	44.3832	44.7064	NaN	NaN	NaN	NaN	NaN	NaN	21.3725	42.4755	39.4587	15.6653	NaN	NaN	NaN	NaN	NaN	NaN	NaN	NaN	NaN	NaN	NaN	NaN	NaN	NaN	38.364	NaN	NaN	NaN	NaN	NaN	NaN	NaN	NaN	10.5678	NaN	NaN	NaN	NaN	NaN	NaN	NaN	NaN	21.7673	NaN	34.6371	NaN
PE P-18:1/16:0	36.9925	32.257	41.5246	23.5836	27.1427	31.4701	17.2455	19.3186	19.4703	15.3866	24.2591	35.6197	12.1675	20.9114	10.7553	NaN	NaN	13.5273	NaN	NaN	NaN	13.7557	18.3999	19.2444	NaN	4.77949	NaN	20.4938	15.8184	25.8546	16.6478	9.61696	13.3155	11.7702	6.78856	NaN	17.4752	17.9171	37.7664	8.11367	8.87421	6.86523	25.1337	19.421	18.5365	24.5464	11.6426	28.4342	14.5179
PE P-18:1/16:1	11.3242	27.6978	25.357	NaN	NaN	NaN	NaN	NaN	NaN	NaN	NaN	NaN	NaN	NaN	NaN	NaN	NaN	NaN	NaN	NaN	NaN	7.07292	NaN	NaN	NaN	NaN	NaN	NaN	NaN	NaN	NaN	NaN	NaN	NaN	NaN	NaN	NaN	NaN	8.0858	NaN	NaN	NaN	NaN	NaN	NaN	NaN	NaN	7.99708	NaN
PE P-18:1/18:1	78.7648	118.908	100.694	49.1876	36.2283	65.5274	27.0429	47.1221	43.5751	39.0702	63.1343	63.8537	24.1038	36.9602	25.407	NaN	NaN	15.8503	21.7767	16.1703	29.8042	56.8556	48.3731	29.654	13.1526	7.32652	15.3398	26.0573	29.0824	34.1101	20.0267	19.1875	15.2418	25.8663	16.1835	NaN	31.0063	30.4313	61.4119	NaN	21.6025	19.9007	35.487	29.5448	30.8811	35.1134	21.9104	48.7597	23.3206
PE P-18:1/18:2	27.3264	50.78	37.7417	32.6339	43.7066	22.3641	NaN	14.9482	11.4231	38.9472	47.1089	59.7672	16.1474	26.4331	27.3735	NaN	NaN	16.9999	19.3534	21.221	37.3905	29.4783	18.0419	16.6876	12.08	NaN	11.5781	28.893	24.9894	49.8446	23.8122	14.9913	15.6259	18.8913	14.7976	10.8182	12.4029	15.8166	25.3598	NaN	13.3731	17.0403	54.7261	56.3181	51.3868	18.0066	19.7265	38.0799	26.8327
PE P-18:1/20:3	14.4572	21.2497	26.7956	NaN	4.18636	NaN	NaN	NaN	7.65897	11.8563	19.9137	26.9701	NaN	NaN	NaN	NaN	NaN	NaN	NaN	NaN	NaN	22.3397	16.8345	12.6061	NaN	NaN	NaN	NaN	NaN	NaN	NaN	NaN	NaN	6.05055	NaN	NaN	8.62734	5.41254	19.2215	NaN	13.3313	10.5572	23.7618	25.7715	19.3231	NaN	NaN	7.18686	NaN
PE P-18:1/20:4	309.669	252.165	334.696	223.206	306.148	273.649	154.696	283.836	263.596	244.315	421.058	507.306	124.378	185.768	148.681	66.7693	38.3649	96.9385	46.4642	48.7283	80.5893	144.404	146.117	139.412	56.0891	35.0804	44.4749	186.819	104.794	218.504	91.9176	104.156	92.3214	112.429	70.8541	77.325	397.709	353.381	581.527	89.0763	108.482	113.01	510.291	421.15	420.483	179.985	121.39	295.521	108.337
PE P-18:1/20:5	NaN	NaN	NaN	NaN	NaN	NaN	NaN	NaN	NaN	NaN	NaN	NaN	NaN	NaN	NaN	NaN	NaN	NaN	NaN	NaN	NaN	NaN	NaN	NaN	NaN	NaN	NaN	NaN	NaN	NaN	NaN	NaN	NaN	NaN	NaN	NaN	NaN	NaN	NaN	NaN	NaN	NaN	33.8364	25.0387	40.2889	NaN	NaN	NaN	NaN
PE P-18:1/22:4	26.2022	NaN	24.0301	NaN	NaN	NaN	29.722	67.7366	49.6114	23.0739	49.3576	52.2183	NaN	NaN	NaN	NaN	NaN	NaN	NaN	NaN	NaN	NaN	NaN	13.3415	NaN	NaN	NaN	NaN	NaN	NaN	NaN	NaN	NaN	NaN	NaN	NaN	NaN	NaN	24.9137	NaN	NaN	NaN	NaN	NaN	NaN	NaN	NaN	18.8734	NaN
PE P-18:1/22:5	34.8687	21.6403	37.5454	NaN	NaN	23.9643	NaN	NaN	NaN	NaN	28.208	33.4389	NaN	NaN	NaN	NaN	NaN	NaN	NaN	NaN	NaN	NaN	NaN	NaN	NaN	NaN	NaN	NaN	NaN	33.5452	NaN	NaN	NaN	NaN	NaN	NaN	NaN	18.9941	32.1238	NaN	NaN	NaN	NaN	28.0243	NaN	21.5513	NaN	34.9482	NaN
PE P-18:1/22:6	39.5026	30.955	32.7802	NaN	17.484	NaN	NaN	NaN	NaN	NaN	38.2407	33.709	NaN	NaN	NaN	NaN	NaN	NaN	NaN	NaN	NaN	18.7902	NaN	NaN	NaN	NaN	NaN	NaN	NaN	30.2318	NaN	NaN	NaN	NaN	NaN	NaN	20.4723	22.9885	37.0139	NaN	NaN	NaN	41.8442	35.2089	32.1383	21.256	NaN	37.3127	NaN
PE P-18:2/20:4	NaN	NaN	NaN	NaN	NaN	NaN	NaN	NaN	NaN	NaN	NaN	23.7681	NaN	NaN	NaN	NaN	NaN	NaN	NaN	NaN	NaN	NaN	NaN	NaN	NaN	NaN	NaN	NaN	NaN	NaN	NaN	NaN	NaN	NaN	NaN	NaN	NaN	NaN	29.8574	NaN	NaN	NaN	NaN	12.4266	NaN	12.7368	NaN	NaN	NaN
PG 14:0_18:1	NaN	NaN	NaN	NaN	NaN	NaN	NaN	NaN	NaN	NaN	NaN	NaN	NaN	NaN	NaN	NaN	NaN	NaN	NaN	NaN	NaN	NaN	NaN	NaN	NaN	NaN	NaN	NaN	NaN	NaN	NaN	NaN	NaN	NaN	NaN	NaN	NaN	NaN	6.93001	NaN	NaN	NaN	NaN	NaN	NaN	NaN	NaN	6.16954	NaN
PG 16:0_16:0	NaN	NaN	NaN	NaN	NaN	NaN	NaN	NaN	NaN	NaN	NaN	NaN	NaN	NaN	NaN	NaN	NaN	NaN	NaN	NaN	NaN	NaN	NaN	NaN	NaN	NaN	NaN	NaN	NaN	NaN	NaN	NaN	NaN	NaN	NaN	NaN	NaN	NaN	NaN	NaN	NaN	NaN	NaN	NaN	NaN	NaN	NaN	NaN	NaN
PG 16:0_18:0	NaN	NaN	NaN	7.05137	NaN	NaN	NaN	NaN	NaN	NaN	NaN	NaN	NaN	NaN	NaN	NaN	NaN	NaN	NaN	NaN	NaN	NaN	NaN	NaN	NaN	NaN	NaN	NaN	NaN	NaN	NaN	NaN	NaN	NaN	NaN	NaN	NaN	NaN	NaN	NaN	NaN	NaN	NaN	NaN	NaN	NaN	NaN	6.46593	NaN
PG 16:0_18:1	58.9224	63.7343	71.1095	12.1605	22.9285	16.4066	9.18528	12.4089	15.5034	44.8302	56.5398	81.8563	11.7911	9.74956	9.02036	15.2262	6.68208	21.4082	7.46085	NaN	17.7738	22.5483	35.039	44.7035	8.86271	NaN	4.39885	31.3972	20.1207	51.6233	18.377	9.57808	17.0676	10.6556	NaN	NaN	31.4793	36.5807	77.1802	13.4646	20.9841	15.8936	60.8613	64.4837	56.6658	26.3009	15.9108	33.6314	55.6654
PG 16:0_20:2	NaN	NaN	4.50292	NaN	NaN	NaN	NaN	NaN	NaN	NaN	NaN	NaN	NaN	NaN	NaN	NaN	NaN	NaN	NaN	NaN	NaN	NaN	NaN	NaN	NaN	NaN	NaN	NaN	NaN	NaN	NaN	NaN	NaN	NaN	NaN	NaN	NaN	NaN	NaN	NaN	NaN	NaN	NaN	NaN	NaN	NaN	NaN	NaN	NaN
PG 16:0_20:4	NaN	NaN	NaN	NaN	NaN	NaN	NaN	NaN	NaN	NaN	NaN	NaN	NaN	NaN	NaN	NaN	NaN	NaN	NaN	NaN	NaN	NaN	NaN	NaN	NaN	NaN	NaN	NaN	NaN	NaN	NaN	NaN	NaN	NaN	NaN	NaN	NaN	NaN	11.166	NaN	NaN	NaN	NaN	NaN	NaN	NaN	NaN	NaN	NaN
PG 16:1_18:1	72.148	70.7747	85.2	40.4158	41.7215	39.915	36.6263	44.5422	45.7926	28.4116	38.3884	50.9813	14.6171	17.8597	26.6643	18.4411	NaN	43.3669	20.8248	13.0612	22.8356	28.8984	34.0142	36.7804	15.6874	19.0277	27.2812	32.8636	30.3569	41.74	40.526	34.7046	25.0425	14.7829	11.5499	10.3038	35.6527	49.957	81.5318	17.3651	26.1706	16.5464	18.9013	14.2945	17.7176	30.5751	21.1262	44.8509	59.2009
PG 16:1_18:2	24.1277	20.0923	25.7548	55.9998	58.7516	50.6278	8.52877	14.0248	17.4064	9.81802	12.245	16.3876	8.88617	10.9314	12.8331	38.733	7.05233	51.3826	19.3941	14.6186	20.5844	7.84386	14.2785	13.296	10.3855	14.8358	21.489	18.547	20.4899	22.2009	25.1548	16.7394	13.7041	15.5601	10.4912	11.8743	10.8846	10.9394	21.0838	9.62355	11.6902	NaN	9.33053	11.3478	NaN	17.4976	18.4347	27.5204	24.8778
PG 18:0_18:1	13.8175	22.546	16.7485	NaN	NaN	NaN	NaN	8.30299	NaN	13.9459	14.304	27.7436	NaN	NaN	NaN	NaN	NaN	NaN	NaN	NaN	9.74331	14.4185	19.553	10.8456	NaN	NaN	NaN	NaN	NaN	NaN	NaN	NaN	NaN	NaN	NaN	NaN	16.3711	18.7696	40.6715	NaN	8.77379	7.1849	13.0691	12.2986	12.4982	NaN	NaN	8.67	23.7053
PG 18:1_18:1	4.7893	NaN	5.86703	NaN	NaN	NaN	NaN	NaN	NaN	NaN	NaN	5.53041	NaN	NaN	NaN	NaN	NaN	NaN	NaN	NaN	NaN	NaN	3.08172	3.39138	NaN	NaN	NaN	NaN	NaN	2.73057	NaN	NaN	NaN	NaN	NaN	NaN	NaN	4.17919	7.32469	NaN	NaN	NaN	NaN	NaN	NaN	NaN	NaN	NaN	3.02985
PG 18:1_18:2	7.22815	NaN	NaN	NaN	NaN	NaN	NaN	NaN	NaN	NaN	NaN	NaN	NaN	NaN	NaN	NaN	NaN	NaN	NaN	NaN	NaN	NaN	NaN	NaN	NaN	NaN	NaN	NaN	NaN	NaN	NaN	NaN	NaN	NaN	NaN	NaN	NaN	NaN	NaN	NaN	NaN	NaN	NaN	NaN	NaN	NaN	NaN	NaN	NaN
PG 18:2_18:2	5.85373	5.0281	5.61206	6.29761	6.61072	NaN	NaN	NaN	NaN	NaN	NaN	NaN	NaN	NaN	NaN	NaN	NaN	NaN	NaN	NaN	NaN	NaN	NaN	NaN	NaN	NaN	NaN	NaN	NaN	NaN	NaN	NaN	NaN	NaN	NaN	NaN	NaN	NaN	NaN	NaN	NaN	NaN	NaN	NaN	NaN	NaN	NaN	4.03005	NaN
PG 18:2_20:3	NaN	NaN	5.67071	NaN	NaN	NaN	NaN	NaN	NaN	NaN	NaN	NaN	NaN	NaN	NaN	NaN	NaN	NaN	NaN	NaN	NaN	NaN	NaN	NaN	NaN	NaN	NaN	NaN	NaN	NaN	NaN	NaN	NaN	NaN	NaN	NaN	NaN	NaN	NaN	NaN	NaN	NaN	NaN	NaN	NaN	NaN	NaN	NaN	NaN
PI 15:0_20:0	NaN	NaN	NaN	NaN	NaN	NaN	NaN	NaN	NaN	NaN	NaN	NaN	NaN	NaN	NaN	NaN	NaN	NaN	NaN	NaN	79.8485	NaN	NaN	NaN	NaN	NaN	NaN	NaN	NaN	NaN	NaN	NaN	NaN	NaN	NaN	NaN	NaN	NaN	NaN	NaN	NaN	NaN	NaN	NaN	NaN	NaN	NaN	NaN	NaN
PI 15:0_22:0	148.161	112.314	93.9962	103.946	115.512	158.519	111.209	106.909	158.581	102.241	97.3696	143.094	91.5877	90.0557	97.6896	110.683	127.698	125.993	NaN	126.823	141.356	108.798	96.8995	123.023	129.442	83.3545	116.002	131.267	113.74	119.886	114.857	89.1459	106.263	132.836	126.122	130.438	136.771	125.167	92.288	117.904	99.7129	95.0103	124.331	124.973	108.193	122.151	100.263	96.5846	102.989
PI 15:0_22:6	84.3664	148.831	98.051	160.844	207.926	303.553	89.9877	NaN	91.6064	NaN	81.1264	NaN	92.8309	NaN	85.7789	165.934	105.879	106.351	141.605	192.107	NaN	140.581	120.628	152.403	134.925	101.89	121.436	80.567	119.457	236.896	196.202	137.129	NaN	NaN	164.464	172.411	127.105	80.9284	119.184	153.816	NaN	142.088	NaN	160.502	106.356	142.925	175.969	143.886	163.296
PI 16:0_16:0	NaN	35.6719	NaN	NaN	NaN	NaN	NaN	NaN	NaN	NaN	NaN	NaN	NaN	NaN	NaN	NaN	NaN	NaN	NaN	NaN	NaN	NaN	NaN	NaN	NaN	NaN	NaN	NaN	NaN	NaN	NaN	NaN	NaN	NaN	NaN	NaN	NaN	NaN	NaN	NaN	15.5154	18.1289	NaN	26.6798	NaN	NaN	NaN	NaN	NaN
PI 16:0_16:1	NaN	NaN	NaN	NaN	NaN	NaN	NaN	NaN	NaN	NaN	NaN	NaN	NaN	NaN	NaN	NaN	NaN	NaN	NaN	NaN	NaN	NaN	NaN	NaN	NaN	NaN	NaN	NaN	NaN	NaN	NaN	NaN	NaN	NaN	NaN	NaN	NaN	NaN	NaN	NaN	NaN	NaN	NaN	NaN	NaN	NaN	NaN	NaN	NaN
PI 16:0_18:0	45.1151	NaN	69.2439	NaN	NaN	NaN	NaN	NaN	NaN	33.7596	41.8018	73.4618	NaN	NaN	NaN	NaN	NaN	NaN	NaN	NaN	NaN	NaN	NaN	NaN	NaN	NaN	NaN	60.809	69.7945	144.173	NaN	49.4426	NaN	NaN	NaN	NaN	NaN	NaN	63.5399	NaN	NaN	NaN	NaN	NaN	NaN	74.6432	NaN	NaN	NaN
PI 16:0_18:1	61.482	214.835	131.956	NaN	NaN	NaN	NaN	NaN	NaN	84.6836	74.9912	161.247	NaN	NaN	NaN	NaN	NaN	NaN	NaN	NaN	57.5393	86.1238	65.2883	NaN	NaN	NaN	NaN	NaN	NaN	NaN	NaN	NaN	NaN	NaN	NaN	NaN	NaN	NaN	71.4945	NaN	58.0831	57.5959	131.529	124.076	122.027	NaN	NaN	NaN	NaN
PI 16:0_18:2	NaN	NaN	NaN	NaN	NaN	NaN	NaN	NaN	NaN	NaN	NaN	NaN	NaN	NaN	NaN	NaN	NaN	NaN	NaN	NaN	NaN	NaN	NaN	NaN	NaN	NaN	NaN	NaN	NaN	NaN	NaN	NaN	NaN	NaN	NaN	NaN	NaN	NaN	NaN	NaN	NaN	NaN	NaN	NaN	NaN	NaN	NaN	NaN	NaN
PI 16:0_20:3	NaN	NaN	NaN	NaN	NaN	NaN	NaN	NaN	NaN	NaN	NaN	NaN	NaN	NaN	NaN	NaN	NaN	NaN	NaN	NaN	NaN	NaN	NaN	NaN	NaN	NaN	NaN	NaN	NaN	NaN	NaN	NaN	NaN	NaN	NaN	NaN	NaN	NaN	72.1266	NaN	NaN	NaN	NaN	NaN	NaN	NaN	NaN	NaN	NaN
PI 16:0_20:4	NaN	NaN	71.6983	NaN	NaN	NaN	NaN	NaN	NaN	NaN	90.2756	115.91	NaN	NaN	NaN	NaN	NaN	NaN	NaN	NaN	NaN	NaN	NaN	NaN	NaN	NaN	NaN	124.828	72.3706	148.903	NaN	NaN	NaN	NaN	NaN	NaN	NaN	75.3997	153.815	NaN	NaN	NaN	NaN	NaN	113.875	NaN	NaN	NaN	NaN
PI 16:1_18:0	NaN	NaN	NaN	NaN	NaN	NaN	NaN	NaN	NaN	NaN	NaN	NaN	NaN	NaN	NaN	NaN	NaN	NaN	NaN	NaN	NaN	NaN	NaN	NaN	NaN	NaN	NaN	NaN	NaN	NaN	NaN	NaN	NaN	NaN	NaN	NaN	NaN	NaN	NaN	NaN	NaN	NaN	NaN	NaN	NaN	NaN	NaN	NaN	NaN
PI 16:1_18:1	NaN	55.9057	NaN	NaN	NaN	NaN	NaN	NaN	NaN	NaN	NaN	NaN	NaN	NaN	NaN	NaN	NaN	NaN	NaN	NaN	NaN	NaN	NaN	NaN	NaN	NaN	NaN	NaN	NaN	NaN	NaN	NaN	NaN	NaN	NaN	NaN	NaN	NaN	NaN	NaN	NaN	NaN	NaN	NaN	NaN	NaN	NaN	NaN	NaN
PI 17:0_22:6	161.713	142.364	154.223	234.313	431.313	356.294	NaN	NaN	NaN	NaN	124.275	NaN	NaN	NaN	NaN	NaN	NaN	214.006	246.767	311.494	NaN	154.058	NaN	271.706	225.86	NaN	123.248	NaN	144.981	286.286	501.511	285.409	164.245	307.557	377.873	315.886	220.868	147.92	181.404	307.374	NaN	NaN	194.456	NaN	205.276	NaN	NaN	NaN	NaN
PI 18:0_18:1	53.8484	123.065	74.4509	NaN	NaN	NaN	NaN	NaN	NaN	62.6112	74.7283	214.006	NaN	NaN	NaN	NaN	NaN	NaN	NaN	NaN	79.2426	107.749	81.17	NaN	NaN	NaN	NaN	NaN	NaN	NaN	NaN	NaN	NaN	NaN	NaN	NaN	NaN	NaN	46.7668	NaN	NaN	NaN	77.4643	100.787	NaN	NaN	NaN	43.1096	NaN
PI 18:0_18:2	NaN	NaN	54.6816	NaN	NaN	NaN	NaN	NaN	NaN	54.9866	NaN	NaN	NaN	NaN	NaN	NaN	NaN	NaN	NaN	NaN	NaN	NaN	NaN	NaN	NaN	NaN	NaN	NaN	NaN	NaN	NaN	NaN	NaN	NaN	NaN	NaN	38.396	NaN	NaN	NaN	NaN	NaN	NaN	NaN	NaN	NaN	NaN	NaN	NaN
PI 18:0_20:0	NaN	NaN	NaN	NaN	NaN	NaN	NaN	NaN	NaN	NaN	NaN	NaN	NaN	NaN	NaN	NaN	NaN	NaN	NaN	NaN	555.131	NaN	NaN	NaN	NaN	NaN	NaN	NaN	NaN	NaN	NaN	NaN	NaN	NaN	NaN	NaN	NaN	NaN	NaN	NaN	NaN	NaN	NaN	NaN	NaN	NaN	NaN	NaN	NaN
PI 18:0_20:3	125.747	108.78	188.966	NaN	NaN	NaN	63.2017	78.8262	58.5821	90.2058	115.365	168.563	NaN	NaN	NaN	NaN	NaN	NaN	NaN	NaN	NaN	168.688	NaN	NaN	NaN	NaN	NaN	180.228	133.002	316.544	NaN	NaN	NaN	NaN	NaN	NaN	87.2517	133.462	300.092	NaN	NaN	NaN	151.417	125.993	103.474	NaN	NaN	79.9743	76.3675
PI 18:0_20:4	821.811	782.34	991.337	432.121	527.618	410.701	259.018	491.486	485.895	493.625	903.026	1305.52	206.173	159.169	123.264	162.044	80.3277	314.586	80.2113	69.3574	113.181	256.081	248.733	346.176	149.117	NaN	NaN	459.999	408.215	810.608	399.238	322.956	366.389	81.1281	75.5068	115.404	397.373	390.639	798.349	174.991	155.814	184.058	364.681	434.969	402.581	497.765	266.965	775.699	574.229
PI 18:1_18:1	39.1839	63.7409	69.2286	NaN	NaN	NaN	NaN	NaN	NaN	45.6547	55.0188	94.6027	NaN	NaN	NaN	NaN	NaN	NaN	NaN	NaN	NaN	39.9815	49.6058	NaN	NaN	NaN	NaN	NaN	NaN	NaN	NaN	NaN	NaN	NaN	NaN	NaN	23.207	28.6297	43.7521	NaN	NaN	NaN	40.231	50.225	32.2307	NaN	NaN	NaN	NaN
PI 18:1_20:4	163.076	148.055	187.725	NaN	NaN	NaN	NaN	NaN	NaN	134.438	299.896	357.555	NaN	NaN	NaN	NaN	NaN	NaN	NaN	NaN	NaN	NaN	NaN	NaN	NaN	NaN	NaN	NaN	NaN	NaN	NaN	NaN	NaN	NaN	NaN	NaN	NaN	195.994	197.247	NaN	NaN	NaN	NaN	NaN	NaN	NaN	NaN	NaN	NaN
PS 18:0_18:1	391.716	331.913	565.45	218.462	NaN	319.043	NaN	257.808	NaN	245.162	398.771	406.72	NaN	NaN	NaN	NaN	NaN	NaN	NaN	NaN	NaN	NaN	NaN	173.119	NaN	NaN	NaN	196.08	370.625	251.408	166.664	166.459	237.397	NaN	NaN	NaN	163.037	228.726	347.986	NaN	151.652	NaN	244.106	281.54	263.913	146.62	NaN	307.309	NaN
PS 18:0_18:2	NaN	NaN	NaN	NaN	NaN	NaN	NaN	NaN	NaN	NaN	NaN	NaN	NaN	NaN	NaN	NaN	NaN	NaN	NaN	NaN	NaN	NaN	NaN	NaN	NaN	NaN	NaN	NaN	NaN	NaN	NaN	NaN	NaN	NaN	NaN	NaN	NaN	NaN	NaN	NaN	NaN	NaN	NaN	NaN	NaN	NaN	NaN	NaN	NaN
PS 18:1_18:1	NaN	101.61	89.0763	NaN	NaN	NaN	NaN	NaN	NaN	NaN	NaN	133.783	NaN	NaN	NaN	NaN	NaN	NaN	NaN	NaN	NaN	NaN	NaN	65.7295	NaN	NaN	NaN	NaN	NaN	NaN	NaN	NaN	NaN	NaN	NaN	NaN	NaN	NaN	99.623	NaN	NaN	NaN	NaN	NaN	NaN	NaN	NaN	65.8499	NaN
SM d18:1/14:0	38.7197	35.1076	39.5128	16.1584	20.7269	31.1093	14.6383	25.0551	20.1371	23.0116	32.3811	54.1391	14.1017	9.7184	11.0651	12.7686	6.64757	21.6209	9.85828	10.7253	19.2164	13.136	15.8038	15.475	15.8412	9.5856	10.5085	35.7118	38.8517	34.7732	21.9399	29.2964	21.3492	18.806	22.42	20.7229	26.6085	30.8344	57.4692	11.7686	12.8022	13.0217	33.4593	26.1084	28.3234	20.8526	11.9772	36.9242	44.2911
SM d18:1/16:0	565.265	660.644	719.974	230.873	282.883	397.791	335.455	598.309	473.825	519.755	766.071	1187.51	277.586	237.844	250.333	180.892	108.934	366.232	138.465	158.75	290.003	261.077	293.449	217.357	229.397	118.983	157.719	550.607	459.888	619.599	289.849	315.563	258.601	266.554	240.194	220.445	414.849	464.91	808.362	162.147	214.151	202.808	509.053	418.03	446.807	233.127	156.525	398.353	445.974
SM d18:1/18:0	69.9605	79.7732	82.1134	87.2961	116.061	115.931	15.8595	29.2248	26.1624	31.9188	47.6002	60.5183	38.1105	35.2626	26.6095	26.7167	8.00541	27.6094	17.6386	20.3286	35.724	20.8523	20.1395	23.2657	34.2889	18.6831	24.1958	52.9488	37.8959	59.1621	24.9172	21.5988	20.7852	41.4978	41.5475	36.8618	24.777	22.7648	37.691	19.6109	17.5881	21.5304	19.7727	12.8116	15.819	30.4661	18.7745	45.7371	34.0794
SM d18:1/18:1	8.0889	6.40029	8.24614	9.01358	13.4225	12.8406	2.35286	3.88731	3.31408	5.64139	7.34615	9.23054	5.89734	4.02641	3.86995	3.69799	2.20847	4.58378	2.60489	3.23782	3.76042	NaN	2.77782	2.05335	3.19311	2.31207	2.45077	9.22774	7.30916	9.24384	4.55579	3.66458	3.36788	4.29023	5.99098	5.49656	4.38091	4.26917	6.92441	2.89328	2.74614	2.81988	3.83599	4.34041	4.37598	4.00407	3.38504	7.07207	2.81004
SM d18:1/20:0	206.591	281.438	258.795	223.676	294.552	247.455	60.325	83.0653	76.5175	210.252	303.258	445.686	117.46	127.122	103.561	180.526	107.652	241.463	120.166	139.832	258.22	174.422	215.364	182.974	142.103	85.9783	111.134	408.046	322.162	481.377	257.508	167.504	227.588	219.128	201.134	195.287	126.982	184.012	334.254	81.6051	138.467	141.55	508.114	504.182	473.002	154.894	103.465	295.697	371.913
SM d18:1/20:1	14.1119	14.5713	14.8048	12.5819	14.7219	11.6205	5.09698	5.81825	4.58789	11.0026	14.3123	18.6715	8.51659	7.96667	8.3775	5.8965	NaN	9.62519	7.04101	9.76965	15.6761	6.56205	9.53567	8.91685	7.33242	6.09039	7.31689	25.0966	21.1635	27.7067	13.3601	7.99319	14.1653	16.1837	15.3257	13.5409	10.2931	13.7966	24.3632	5.13864	6.36778	5.65202	21.049	19.3965	16.4194	9.37602	6.11945	15.5227	16.8551
SM d18:1/22:0	409.325	561.963	536.862	248.21	346.229	355.3	146.088	202.278	198.993	341.058	447.986	683.232	182.85	189.326	179.945	220.056	131.533	338.129	168.799	208.604	398.453	369.066	439.545	274.614	167.687	95.4397	132.352	529.9	363.771	607.82	327.507	257.55	259.868	291.702	255.845	233.122	224.445	290.311	557.057	117.986	208.864	202.836	606.628	559.003	481.382	232.622	161.265	422.416	725.22
SM d18:1/22:1	155.909	191.848	197.007	95.4622	132.927	127.426	47.958	66.7772	65.1846	137.941	208.792	296.362	90.1362	86.9746	80.8743	87.1219	53.4884	138.785	82.9761	110.437	202.954	115.478	139.992	114.634	85.9492	46.7931	66.2434	265.517	185.985	356.542	185.497	126.955	154.296	164.747	142.924	124.238	85.9411	128.57	219.449	54.4638	82.1117	81.1642	335.475	318.173	308.293	129.608	84.6507	241.296	326.512
SM d18:1/24:0	118.994	207.629	163.238	103.538	122.741	162.272	48.7092	83.2398	62.1084	106.247	113.07	206.586	68.1529	60.9516	57.9061	58.613	31.6251	97.792	32.5049	40.7122	72.0731	124.333	138.977	75.6002	71.2759	50.1783	53.1396	194.908	128.037	214.986	102.193	68.3446	74.2697	66.6163	63.605	58.2252	88.4662	99.4738	159.698	34.3993	61.7562	62.1988	110.772	103.455	94.1642	48.162	40.6931	95.0007	230.758
SM d18:1/24:1	326.344	310.378	431.23	224.369	246.654	354.184	185.127	307.448	293.975	204.376	326.609	458.225	175.344	121.944	126.692	137.529	67.401	246.137	67.7595	76.0753	107.039	180.723	199.263	200.508	114.367	77.5621	58.8974	358.625	280.583	428.774	210.299	213.597	182.795	124.409	138.44	132.57	154.202	174.59	335.136	95.8539	111.658	107.69	233.01	225.785	227.307	179.99	108.592	282.722	305.709
SM d18:1/26:0	9.41074	17.517	16.5024	NaN	6.89372	8.12106	3.18615	5.17008	8.47071	19.9947	26.1095	32.1683	10.9802	11.9583	12.6166	7.80389	7.02608	10.3327	7.97594	11.2531	17.9371	12.2839	12.9759	8.06771	15.8087	8.62824	13.4592	16.9866	12.8741	18.4961	10.6044	6.1819	9.30177	12.6471	9.23064	6.82509	16.322	16.4981	22.6837	3.99968	5.82483	9.59987	18.4244	17.0676	15.4674	8.68273	9.65773	13.9789	31.1181
SM d18:1/26:1	15.514	18.3088	16.5363	7.08843	8.8876	12.4986	7.76108	14.3325	12.9368	21.913	24.0857	41.3221	11.2327	15.4409	12.3357	6.08857	4.99704	10.9682	6.03524	6.36295	10.6879	11.103	14.3274	10.1452	9.06241	5.38654	6.78437	21.2383	14.4426	27.0671	13.9999	9.6295	10.0848	14.9874	12.0188	9.88582	17.2913	19.6791	26.5138	5.5135	3.78803	6.59373	21.0254	15.9835	20.4577	9.03325	7.13558	17.225	23.4515
TG 36:0-FA12:0	1.90452	1.96963	3.63871	6.81707	16.1447	13.967	2.26422	2.21202	3.07183	1.75879	2.65687	2.87509	3.76508	2.7321	2.58892	4.14023	1.90521	4.27772	2.45858	2.74856	2.74354	2.92012	2.65098	2.51212	3.45419	2.77354	2.46929	4.5428	4.34089	3.0044	2.48519	3.96407	2.67001	3.35605	3.41442	2.63881	4.16327	2.00921	2.74409	3.95546	2.03044	1.48298	5.58809	3.10847	2.08576	2.10081	2.31666	2.62067	1.63216
TG 38:0-FA12:0	1.56777	1.77431	2.85755	15.5719	20.9867	28.5301	1.67624	1.92037	2.30558	NaN	2.25498	2.77699	2.81558	1.9975	1.82995	3.02527	1.59022	2.76804	2.81611	2.67505	1.61382	2.56049	2.41058	1.61234	2.27158	1.8575	1.7836	3.95622	3.72122	2.35111	2.35761	2.517	1.38185	2.60241	2.50913	2.65446	4.46176	1.99714	2.70554	2.31834	1.23328	1.09566	3.05329	2.84787	1.56588	1.67992	1.4178	1.53263	1.90579
TG 40:0-FA12:0	1.54152	2.52266	6.55994	31.1146	42.5967	69.698	1.48093	2.37084	3.81739	NaN	1.83322	2.76403	3.21694	1.41467	1.86177	3.5564	2.01519	2.70241	3.80469	2.96623	1.51437	2.51314	2.4774	2.32053	2.48516	1.64962	2.04175	5.61333	3.83212	3.02817	2.5785	3.5285	2.15518	3.60423	3.33571	5.98324	8.46959	3.08462	5.21059	1.82263	1.23759	1.28589	3.16474	1.80149	1.4892	2.32001	2.18088	3.16807	1.87693
TG 40:0-FA14:0	1.77508	3.76861	8.1004	39.9676	49.2866	81.3535	1.77472	1.97701	4.59484	1.59195	2.91788	4.41285	4.06482	1.96639	2.98716	5.08806	2.49549	3.72462	5.67226	3.66535	1.89916	2.52494	3.07106	3.29879	3.17369	2.17165	2.32887	6.33405	4.21279	4.31767	3.56767	5.25698	2.69668	5.00702	4.95267	6.73114	7.05392	2.73803	6.84784	2.25373	1.52596	1.70712	3.93529	3.42282	1.87135	2.19848	2.51965	3.55817	2.4945
TG 40:0-FA16:0	4.11227	4.39927	7.26959	46.7578	58.2633	82.9984	2.97326	4.85495	4.51447	2.83158	3.07065	6.72868	6.47129	3.80546	5.29353	8.13041	3.91813	6.69727	5.2153	3.94499	2.7482	3.10308	3.97297	2.93478	4.55076	4.22845	5.29468	9.39713	7.60078	7.05606	5.30149	9.2623	4.65692	6.15382	5.83466	6.54704	8.31093	3.93953	6.38005	4.26013	3.60464	3.25906	5.28375	4.04991	3.42232	4.30859	3.85359	3.79459	4.04448
TG 42:0-FA12:0	2.0864	4.17329	11.8837	98.4522	136.024	218.189	1.74286	2.68363	6.40163	1.8871	3.38169	5.84943	4.73697	2.74559	3.9323	6.59556	2.48181	4.01964	8.24027	5.14961	2.27503	3.97874	4.47411	4.40325	2.89639	2.1352	2.77421	7.15989	5.63253	6.33497	4.2613	6.12293	3.72502	6.46369	7.18515	13.3284	11.5527	4.29921	10.1328	3.36279	1.91385	2.29757	4.23341	4.03248	2.92351	3.79622	4.43812	6.22773	3.06806
TG 42:0-FA14:0	4.23476	9.38886	30.1762	109.362	140.413	228.776	2.55521	5.0617	15.1717	3.07156	6.43356	13.2405	9.95533	4.08802	5.67261	11.1271	5.655	7.85727	17.9382	10.5714	4.966	8.20888	6.7086	9.84887	5.00597	3.56895	5.90492	13.112	9.06939	11.3177	8.56799	12.7418	6.41357	15.3591	14.9869	26.5172	15.211	6.83348	21.8815	4.07524	3.44468	4.59879	8.98645	7.66118	4.85831	7.56106	9.53338	10.789	5.10296
TG 42:0-FA16:0	3.88789	7.28736	19.972	183.106	211.389	373.904	3.66572	5.20174	9.65941	3.55331	6.33896	10.681	7.78791	3.91055	6.64526	10.6831	5.94956	9.8519	10.7214	9.05599	4.34785	8.259	7.04899	6.53489	6.56008	5.12629	6.79876	16.3501	12.0387	11.9257	9.13573	12.14	6.5678	10.4394	12.2197	17.8376	21.3573	8.2512	14.9449	5.27387	5.12574	4.88237	6.71256	6.57204	5.10807	6.3192	7.26713	8.63852	7.19474
TG 42:1-FA12:0	NaN	3.21224	10.4973	89.405	122.949	204.398	NaN	1.21599	5.50378	1.39877	1.53844	3.47943	2.74257	NaN	1.71519	3.11238	1.49862	1.64401	6.32409	3.5629	1.46751	2.7095	3.30854	3.72567	1.39812	1.25484	1.4413	7.15436	4.21074	3.5633	3.2645	4.2412	2.40321	4.8651	5.21161	10.9075	18.507	5.53634	10.4359	NaN	NaN	1.08402	2.22893	2.29299	1.229	3.22929	3.24959	4.53574	1.8143
TG 42:1-FA14:0	NaN	3.94845	15.3114	59.2452	74.594	127.753	NaN	1.58676	7.27188	2.10549	3.01529	5.72506	4.15699	NaN	NaN	4.06619	1.86654	2.48732	9.09245	5.51544	1.89653	3.4751	3.47928	4.65322	1.93408	1.98599	2.39256	7.22892	5.69684	5.02309	4.18278	6.72937	2.90298	7.07872	7.93282	16.5563	11.4948	3.89889	14.0195	1.65475	1.20148	1.55311	3.37722	3.43364	1.30137	4.57576	4.50396	6.79413	2.69967
TG 42:1-FA16:0	1.71979	4.07429	8.08937	99.8261	116.237	198.359	1.48862	2.04744	3.86623	1.7348	2.43394	3.12115	3.4429	1.49015	2.2592	2.77874	1.93755	2.07877	4.29732	3.14584	1.16534	1.90521	2.10158	2.05722	1.45229	2.01802	2.48414	6.05245	3.78924	3.9266	3.22802	4.60816	2.59169	4.775	5.11123	7.44859	13.1797	4.32423	6.98982	1.38113	2.10835	1.79118	2.26555	2.0111	1.91458	2.23704	2.47934	3.21573	1.70897
TG 42:1-FA16:1	1.54462	6.11931	19.8074	47.8767	65.4836	104.779	1.47568	2.37072	8.35105	1.8386	3.66736	5.57587	4.88382	2.43662	2.55759	5.0425	2.94183	3.35247	11.3783	6.32233	2.3878	4.13875	3.63106	5.97939	2.58552	2.30631	2.65356	7.34231	5.46325	5.86768	4.45557	6.6928	3.6771	8.34577	7.5859	17.5919	10.022	4.24152	14.4979	2.13936	2.06954	2.07459	3.5883	4.55591	NaN	3.68677	5.75987	8.42617	2.84828
TG 42:1-FA18:1	1.60058	2.43406	3.65692	67.3623	80.5353	139.243	NaN	1.66364	2.05144	NaN	1.10208	2.20148	1.71087	NaN	1.41707	2.20135	1.21045	1.61676	2.03045	1.6461	1.17694	NaN	1.74481	1.68376	1.77193	1.96404	2.52708	7.55944	3.54277	3.34144	3.38684	3.54088	2.52164	3.65126	2.71106	3.3697	9.9637	2.5431	4.15874	1.33117	1.13506	1.22806	1.66991	1.61056	1.64053	1.60479	2.0097	2.19298	1.74204
TG 42:2-FA12:0	NaN	NaN	2.97288	21.8808	31.057	49.3946	NaN	NaN	NaN	NaN	NaN	NaN	NaN	NaN	NaN	NaN	NaN	NaN	1.38123	NaN	NaN	NaN	NaN	NaN	NaN	NaN	NaN	1.5162	1.09549	1.25087	NaN	1.43681	NaN	NaN	1.54544	2.2939	6.97464	2.05143	3.04219	NaN	NaN	NaN	NaN	NaN	NaN	NaN	1.24186	NaN	NaN
TG 42:2-FA18:2	NaN	NaN	NaN	19.9475	23.5196	42.3314	NaN	NaN	NaN	NaN	NaN	NaN	NaN	NaN	NaN	NaN	NaN	NaN	NaN	NaN	NaN	NaN	NaN	NaN	NaN	NaN	NaN	2.09403	1.03784	NaN	NaN	1.24581	1.03341	1.39229	NaN	NaN	3.84292	1.30546	1.62368	NaN	NaN	NaN	NaN	NaN	NaN	NaN	NaN	0.776021	NaN
TG 44:0-FA12:0	2.94582	4.89079	15.1346	133.645	171.296	280.128	1.79151	2.87403	6.68192	2.08934	3.83401	6.72698	5.10596	2.37999	3.21324	7.63092	3.79986	5.51817	9.24719	5.19467	3.09682	5.40437	5.34069	4.18597	2.97304	2.38576	3.47824	10.3506	8.30466	6.39059	5.77962	7.59974	4.40805	7.52501	7.44085	15.4036	13.834	5.15297	11.6035	2.72244	2.63675	4.28085	5.44401	3.64983	3.59077	5.00518	5.22873	6.82383	3.94026
TG 44:0-FA14:0	12.6567	22.0662	75.8218	332.236	435.645	730.186	6.94768	13.4058	38.5883	8.33351	15.8187	31.6267	27.105	9.1886	17.3759	33.0901	13.3197	20.7217	43.8992	28.1318	12.2039	18.7311	18.65	25.2768	14.0671	10.2413	14.2582	32.4274	26.4963	28.2177	22.0949	36.7606	17.5444	36.1279	40.9806	76.3071	33.77	16.7609	52.7471	10.8331	9.97495	12.6794	23.5045	18.5989	11.2867	17.897	21.4712	29.4479	14.0237
TG 44:0-FA16:0	11.4332	23.2204	70.352	449.866	582.26	959.011	8.05519	13.7088	31.7454	8.99255	16.823	28.9	24.5723	10.5514	17.4186	30.9106	14.4135	22.0024	39.116	24.748	12.4134	20.5976	19.655	22.9688	12.8752	10.0688	12.4543	36.4671	27.037	28.2412	21.4247	34.159	19.2198	36.5976	38.3244	72.5335	46.5608	17.2878	51.885	10.1372	10.1617	14.4428	20.0419	19.6416	11.7516	17.0246	21.2385	27.891	15.8958
TG 44:0-FA18:0	1.36229	1.80559	3.73871	31.7275	38.4856	57.368	1.53303	1.31805	1.89567	NaN	1.65066	2.27298	2.11946	1.19712	1.93049	3.12446	1.767	2.07826	2.19273	2.35879	1.64666	1.84534	1.86164	1.40166	1.41965	1.39367	1.65959	3.92171	3.37796	2.78816	2.11853	2.87148	1.90034	2.15083	2.67494	2.44048	3.40987	1.10809	2.92401	1.50474	1.34729	1.04986	1.84012	1.74369	1.42677	1.45747	1.74057	1.56076	1.60104
TG 44:1-FA12:0	2.10385	5.82774	24.2864	257.54	351.926	588.572	NaN	1.90346	11.5581	2.06112	2.63317	6.31263	4.8029	2.04081	3.54672	5.34602	3.00711	3.17283	11.287	7.15946	2.45898	5.06283	5.27026	6.40882	2.21355	2.1121	3.28912	12.5304	7.65034	8.36913	5.68477	9.53241	4.8784	10.5453	14.5937	26.9561	38.5355	11.3429	20.1656	1.60992	1.35854	2.69196	5.50713	5.40432	3.65796	6.58936	7.21201	9.82592	4.13016
TG 44:1-FA14:0	4.09473	19.8286	72.4372	229.884	322.837	552.76	2.82536	5.67097	30.7969	5.77338	8.59298	19.0092	14.3604	5.07295	8.80296	13.4523	8.65662	9.27438	36.3273	21.5372	6.72385	12.0096	13.5721	17.6657	6.515	6.16053	7.51504	26.6697	18.137	19.9153	14.3511	23.1584	11.435	29.0669	29.5541	69.3093	41.3138	13.9819	49.161	4.47976	3.72431	6.51141	11.51	14.5196	5.43287	14.9265	19.3572	26.7491	9.20068
TG 44:1-FA14:1	1.79189	7.65998	29.0631	50.6255	69.7023	116.725	NaN	2.93229	14.7939	2.48454	3.80379	7.57356	5.19173	2.51599	4.46236	7.36442	3.96416	3.99496	15.5682	8.79765	2.55955	5.75213	5.11194	7.74717	2.5549	2.66515	3.03718	12.2816	7.1951	7.63958	5.52305	10.2138	4.736	11.9655	11.5681	27.2169	9.69059	5.23339	21.5466	2.0918	2.11181	2.50498	5.0671	6.12304	1.46894	6.34524	7.88587	11.3777	3.95254
TG 44:1-FA16:0	4.60061	13.5586	39.6243	525.571	612.477	1095.38	2.5391	4.58279	18.7104	4.20779	7.47226	13.2794	9.28362	3.75376	6.71567	10.8483	7.35345	7.596	20.1171	11.9813	4.9349	8.72114	9.13015	11.5415	6.0315	5.71495	5.97641	20.2222	14.6308	13.3274	12.6455	17.0331	8.79082	18.2624	25.5348	43.7281	45.7172	14.1782	31.3122	5.23225	5.01107	5.61252	9.05347	9.23695	7.01192	9.74796	12.0409	15.4841	6.67686
TG 44:1-FA16:1	5.1872	21.3659	82.6617	170.212	224.342	359.92	3.24309	7.58358	37.892	7.42212	11.2113	21.7701	15.6633	6.30794	9.25438	17.7207	9.86473	10.7067	43.7793	26.9054	7.41385	14.4219	14.5619	21.1297	7.87502	6.01277	8.52906	29.2525	19.899	21.8967	15.1813	26.3441	13.547	34.8113	28.3057	71.0256	28.5544	12.9622	58.3892	5.75183	5.08502	8.21746	15.2028	15.7199	3.56842	17.5356	20.959	32.4391	9.9911
TG 44:1-FA18:1	3.99091	5.69026	12.9063	346.56	411.057	721.59	1.92626	2.96569	6.77606	3.87067	4.65621	7.55166	3.95339	2.12222	3.62349	5.88989	3.23085	3.92642	6.40317	4.73282	2.20225	4.71798	5.01856	3.4555	3.5613	3.01255	3.50546	11.9704	8.83172	8.56524	7.84583	8.89589	5.13749	7.40884	10.5927	15.5764	33.228	9.1321	14.1334	3.13583	3.28938	3.43312	5.30744	4.08115	4.67534	3.67171	5.01741	5.8071	3.8837
TG 44:2-FA12:0	NaN	2.03211	10.0649	54.6556	77.8204	130.06	NaN	NaN	5.12078	NaN	NaN	3.12768	1.94305	NaN	1.35138	2.15783	1.23399	1.26981	4.70645	3.13361	0.897818	1.70017	1.49252	2.41694	0.959356	NaN	0.951537	4.18927	2.73385	2.62153	2.58175	3.42851	1.50646	4.05868	4.49391	10.3131	17.9331	5.41307	8.62962	NaN	NaN	0.927491	1.91398	1.68276	1.0647	2.4033	3.1999	3.8079	1.91236
TG 44:2-FA14:0	1.08295	3.50709	13.9932	42.4899	61.0426	112.562	NaN	0.981498	7.72913	NaN	2.14099	3.34806	2.21691	1.38611	2.14141	3.31355	1.85699	1.99074	8.01032	4.29305	1.31598	2.72712	2.26864	3.47388	1.62525	NaN	1.65716	5.58087	3.05235	3.75803	2.82463	4.68771	2.16341	6.45748	6.69357	14.2241	14.7421	3.93897	12.4348	1.33972	NaN	1.2814	2.12984	2.06317	1.56574	3.22366	5.06006	6.25584	1.76038
TG 44:2-FA16:0	NaN	2.77722	5.16395	122.945	136.257	259.531	NaN	NaN	3.06972	1.41022	NaN	2.47926	1.5237	NaN	NaN	3.41229	1.34866	1.76954	2.52465	2.0264	1.42667	1.46845	1.44476	1.96611	1.35021	1.977	1.84974	4.07331	3.19834	2.40938	2.70839	3.96461	2.12228	3.49111	5.11634	7.56935	16.3886	5.29224	6.75421	0.99119	NaN	1.05631	1.81779	NaN	1.98849	1.92958	2.4027	2.37376	1.53308
TG 44:2-FA16:1	2.6455	14.511	48.4963	86.8976	115.446	183.49	2.04925	3.72969	29.093	4.40806	6.13537	12.9303	9.67615	4.02438	6.37911	13.4078	5.76809	6.04594	26.5452	17.2349	4.17117	9.76089	8.26261	13.1698	4.2869	3.87641	5.04932	16.9165	13.072	12.3803	9.82227	16.5317	7.27178	20.6682	18.1885	46.8121	26.5231	10.4153	41.8707	2.53781	3.17933	4.93889	9.35405	10.4525	2.62105	11.8432	15.0141	21.4751	7.76341
TG 44:2-FA18:1	1.85541	2.44863	5.31778	90.3346	104.334	170.686	NaN	NaN	2.55608	NaN	2.04842	2.46251	1.58694	NaN	1.21772	1.95695	1.32812	1.73582	2.58602	1.73064	0.93739	1.50131	2.03179	1.46466	1.07612	1.60051	2.13215	4.73845	3.09425	3.06913	2.57856	3.72267	2.48751	3.54636	3.81107	6.12797	19.7934	6.31753	6.51959	1.83464	1.24821	NaN	2.36346	1.35696	2.003	2.00514	2.06198	2.71154	1.86423
TG 44:2-FA18:2	1.09006	1.97799	3.80196	80.4652	99.0584	179.637	NaN	NaN	NaN	1.27378	1.15437	1.7045	1.29104	NaN	0.916439	1.94159	NaN	1.43551	1.92047	1.6227	0.773519	1.14744	NaN	NaN	0.774975	0.965864	1.40532	3.73022	2.88262	2.74181	2.1581	2.68237	1.40592	2.60234	3.7755	5.68847	12.469	3.08183	4.30753	NaN	1.12392	0.916026	1.28747	1.26406	NaN	1.2395	1.58341	1.48015	1.22223
TG 44:3-FA18:2	NaN	NaN	2.35261	18.3928	23.3034	44.3723	NaN	NaN	NaN	NaN	NaN	NaN	NaN	NaN	NaN	NaN	NaN	NaN	0.872458	NaN	NaN	NaN	0.87954	NaN	NaN	NaN	NaN	1.81143	NaN	NaN	NaN	2.20409	1.08466	1.22045	1.30048	1.82355	7.29867	2.00895	1.77975	NaN	NaN	NaN	NaN	NaN	NaN	NaN	0.78713	NaN	NaN
TG 45:0-FA14:0	11.6018	22.4191	79.3998	56.2533	85.0791	123.666	6.78845	10.3304	39.3686	9.36417	16.9783	29.8389	25.9332	9.07396	16.1912	29.992	13.2814	17.7218	43.5933	26.5545	12.1083	17.3714	18.9475	23.3696	12.6055	8.31025	12.2012	27.0958	22.1339	25.0125	17.3517	29.8652	16.0024	33.3153	27.3597	60.2726	16.5083	11.9591	51.6994	8.91367	8.381	11.7801	20.4187	20.1886	8.57099	18.3352	20.3493	26.926	13.3553
TG 45:0-FA15:0	11.1772	21.3458	69.6933	47.7845	72.406	96.0681	6.69649	11.7686	33.2193	8.02337	14.2957	25.6674	27.5112	9.24536	15.4834	29.6103	12.8837	19.1401	41.7357	23.726	11.5247	14.642	15.4099	21.6919	12.8521	8.66039	13.466	27.1654	20.8512	21.7386	16.7406	29.9076	15.2922	31.3605	26.1445	56.2311	16.1793	11.4408	43.5937	8.53116	8.48422	11.8473	20.319	19.2062	7.94139	16.8157	18.4594	26.5703	11.974
TG 45:0-FA16:0	12.2958	26.579	89.4428	87.319	123.413	173.614	7.51114	14.646	40.7581	9.07333	18.4966	33.4554	33.6903	11.4097	19.6333	35.3882	15.899	23.0407	51.0499	31.0854	14.6241	21.6602	19.7672	27.3394	16.053	10.8354	16.1955	32.8537	25.7117	29.9879	23.0553	37.67	19.0173	39.7424	32.29	69.9275	21.0947	14.66	55.5892	10.9992	9.89114	12.1011	24.2395	20.5229	8.9951	20.4565	25.1909	35.5193	16.4901
TG 45:1-FA15:0	4.68001	16.1949	64.6327	38.9259	66.7065	91.2049	2.74832	6.06398	29.7679	5.55054	8.76139	14.259	12.1909	4.94766	7.63005	12.9767	7.04278	8.35473	32.7219	19.762	6.17055	10.4247	11.5245	15.6232	5.64631	4.61788	6.93142	21.2947	15.0245	16.159	12.4659	20.989	10.073	25.5587	18.9642	48.6395	10.7698	7.33467	42.568	4.34513	3.76332	5.80616	11.6477	12.5242	2.60902	12.2393	14.5853	23.8534	7.75196
TG 45:1-FA16:0	2.92697	13.6883	54.3032	62.8454	76.9996	114.876	2.48313	5.09745	26.3959	4.54261	7.0964	13.6222	10.1459	3.68711	5.61595	10.0239	5.98269	7.02443	27.7185	16.6761	6.66703	8.46461	8.28704	14.2029	5.0202	4.15388	5.55864	15.5457	12.2318	13.5374	9.5141	15.9435	8.14778	20.889	14.5731	39.1673	8.29044	6.03888	33.3147	3.26466	3.00049	4.4338	8.09516	9.04068	2.19557	9.52725	11.3254	18.3372	5.33027
TG 45:1-FA18:1	NaN	4.8015	16.0254	49.3244	59.7	96.1779	NaN	1.86686	9.13233	2.11252	2.80759	4.63079	3.35117	NaN	3.23432	3.96295	2.26713	2.92167	9.63893	5.71723	2.00335	3.44577	3.45495	5.10343	2.03768	1.91123	2.71181	7.31822	5.30357	4.59933	3.79858	6.2311	2.83052	7.37832	4.86967	11.822	7.03783	2.48156	11.6182	1.54519	1.37028	1.85067	3.63991	3.27621	NaN	3.68231	4.41367	6.62942	2.26793
TG 46:0-FA12:0	NaN	NaN	3.7975	25.5916	41.5839	49.552	NaN	0.774073	1.26059	NaN	0.961656	2.24566	1.22502	NaN	1.3784	2.31059	1.10155	1.87474	2.32974	1.07381	0.88511	1.92214	2.06739	1.06001	NaN	0.699005	0.751272	2.71988	2.08526	2.24993	1.53412	2.34313	1.01446	1.31065	2.84046	2.96376	2.78264	1.05017	2.45512	0.935048	NaN	NaN	0.999957	NaN	0.738121	1.17711	NaN	1.4387	1.15694
TG 46:0-FA14:0	17.4686	30.655	101.267	586.796	741.087	1199.32	9.01066	13.6898	39.1029	12.2852	22.7291	34.2341	34.7995	11.4445	22.4567	44.1239	16.6936	28.6021	48.225	31.8949	14.5411	27.1861	21.671	28.5829	19.5629	12.5074	16.9955	39.9172	29.9546	35.0675	28.1922	39.7283	20.1445	41.2303	44.387	86.5386	44.9819	20.977	62.896	13.1733	15.132	23.0458	29.5197	24.8198	17.0568	22.3294	24.7855	33.4933	19.5735
TG 46:0-FA16:0	32.3576	56.9878	168.103	1400.65	1765.04	2796.54	18.0727	28.4946	71.5125	22.8806	43.0627	73.2154	63.5209	22.9529	43.3926	83.4015	34.2924	55.4924	88.8149	55.6595	27.5359	50.4003	43.5309	51.298	32.6762	21.9381	33.1758	82.3618	57.8655	68.4783	52.939	75.9135	41.5217	81.8377	90.2885	170.346	99.208	44.5448	117.387	23.4801	29.1365	41.0578	58.5879	45.8498	32.9745	42.8079	45.8704	63.7317	36.0507
TG 46:0-FA18:0	2.0494	4.71384	9.78258	67.5295	89.3174	138.529	1.5682	1.69643	5.14205	2.31893	2.99871	4.05161	4.02037	1.54238	2.82696	6.31665	2.51409	4.78198	5.16847	3.39038	1.98611	4.44744	4.37206	3.2207	2.28117	1.87258	1.7256	6.64516	5.01779	5.94134	4.35831	6.11355	3.03595	5.0135	5.81039	9.17871	6.62989	3.55016	7.2441	1.73396	1.97008	2.3981	3.25923	2.38393	1.76999	2.42755	3.4738	4.35519	2.31342
TG 46:1-FA12:0	1.67611	3.9497	10.5003	784.417	1023.48	1666.76	1.20706	1.78901	6.78403	2.2933	4.01551	7.0472	3.1724	1.26913	2.61964	6.50655	3.70323	5.79603	7.79599	4.65894	1.93896	7.92156	7.02702	4.58975	1.71022	2.04592	2.86514	17.0621	10.0386	9.10528	8.36478	8.61408	4.58987	9.81711	19.9141	30.396	60.1272	15.3104	19.9062	1.87136	2.43766	3.92504	5.44697	4.19221	8.05514	5.26582	5.87074	6.80745	6.182
TG 46:1-FA14:0	7.91663	34.0006	123.032	921.928	1179.54	2017.23	5.68054	11.4095	53.8172	11.1564	17.1644	33.256	25.2468	10.0715	19.0006	31.0015	17.4396	20.5341	67.8864	39.589	12.9074	27.937	26.3686	35.6154	12.2165	10.2249	14.2135	53.261	35.2528	38.7005	30.2807	46.2475	23.578	57.621	74.3111	150.902	99.5105	33.8818	102.48	10.0595	11.1774	17.6012	27.0687	25.9719	13.6411	30.1187	37.0927	50.9174	17.7298
TG 46:1-FA14:1	1.75709	8.53082	30.1657	96.5283	122.485	189.878	1.48989	2.96592	14.367	3.17693	4.76583	8.94073	6.50196	2.77895	3.749	7.09632	4.17339	4.93655	14.4593	8.38854	3.03002	6.25253	5.21451	8.03363	2.82543	2.15885	3.14942	10.4109	7.70587	7.76516	6.02225	9.82036	5.15292	11.8746	11.3586	24.205	11.942	5.21828	21.0701	2.53192	2.15533	3.0771	5.99159	4.58238	1.7766	6.19048	6.31904	11.3385	3.37457
TG 46:1-FA16:0	10.1072	37.7696	141.74	1652.9	2148.44	3587.75	8.20834	13.9013	60.0593	12.6865	21.7503	39.6899	28.9745	11.7593	20.0882	35.3149	19.6231	21.6307	75.3324	42.4136	13.6819	31.6116	29.2462	39.1142	13.17	12.1528	17.7148	65.7669	43.1394	43.0819	34.4601	53.3969	26.1093	67.6347	88.8395	167.743	147.437	47.6763	116.441	11.7796	12.6727	22.9176	28.7435	29.4278	22.4687	34.535	37.5558	55.6311	23.208
TG 46:1-FA16:1	11.0298	51.1852	199.37	482.732	663.208	1095.89	8.31501	16.6445	74.1585	16.1918	27.0975	47.663	34.6711	15.7378	23.998	41.3666	22.0817	23.4263	92.4234	55.3315	18.1	33.3377	32.8259	47.4258	16.4649	14.2116	22.9628	63.7858	45.35	46.2737	37.4385	60.0542	27.9304	78.3409	69.3077	166.959	62.7801	28.3996	132.569	13.6703	14.1852	21.2806	33.486	35.339	10.8545	40.6407	49.29	71.3571	23.0723
TG 46:1-FA18:0	NaN	3.04219	4.66582	68.8385	83.3793	117.453	NaN	NaN	2.9727	1.25723	1.49655	2.65521	1.61171	NaN	1.19712	2.04367	1.37713	1.55249	3.08753	1.9889	1.08178	1.65243	2.41199	2.13939	1.10965	1.13771	1.39181	3.39063	2.49453	2.68204	1.72884	2.50166	1.61731	2.75549	2.62981	4.23641	5.94841	2.16694	4.42455	0.717433	NaN	1.00862	NaN	1.40873	NaN	1.69728	1.33672	1.92302	1.35006
TG 46:1-FA18:1	5.90905	11.8498	46.4673	983.592	1260.55	2127.23	2.62871	5.25388	20.2802	6.02687	9.37432	17.231	8.7988	3.70921	6.1778	15.7291	8.19735	10.7233	25.0865	14.1422	6.07067	15.0948	14.0109	12.3717	4.73734	4.66604	5.45687	31.0932	20.6217	20.4931	16.9829	22.1638	10.444	24.245	37.6097	66.1041	94.1662	25.1692	43.0168	4.82951	5.50699	8.57323	10.7356	10.9641	12.7176	14.1199	13.7653	18.4136	13.1513
TG 46:2-FA12:0	1.18401	2.77787	9.75156	359.111	467.617	823.347	NaN	NaN	4.86225	1.28751	1.61281	3.25516	1.85822	NaN	1.84545	3.82823	2.13523	2.64932	6.10523	3.15525	NaN	3.40183	2.67739	3.19277	NaN	1.04392	1.82176	9.61469	5.52917	5.98991	3.34171	5.19491	2.91977	7.3781	14.026	21.4096	59.6986	15.1466	18.3296	1.07871	1.13849	2.01165	3.88174	3.25266	4.44772	5.29068	5.45308	6.62867	4.21402
TG 46:2-FA14:0	3.31866	13.5352	50.302	195.867	265.513	466.061	1.79233	3.56063	26.8621	3.89671	6.74736	12.7757	9.82259	3.69973	7.12914	12.0038	5.82065	6.84177	27.146	16.821	5.15713	9.16555	7.70845	12.9992	3.72872	3.85962	5.54444	17.7998	12.7709	14.1405	10.7317	18.3753	8.52663	24.9846	26.8711	58.5139	47.4062	17.6546	40.8365	2.91665	3.25426	5.80348	9.13351	9.81186	3.98345	12.4193	15.2159	20.8729	8.0254
TG 46:2-FA14:1	2.75982	12.7707	51.9638	130.309	162.87	265.185	1.77453	4.12475	26.8549	4.29955	6.55214	12.4349	9.416	3.42025	6.19491	10.6866	5.77915	5.46515	26.1709	15.2929	3.82839	9.21599	9.25497	12.8798	4.22608	2.82817	4.92639	17.0801	11.6028	12.8269	9.76737	17.6676	7.99881	22.1945	22.0914	48.1094	31.3511	11.0499	42.779	2.52902	3.10811	4.49564	8.40237	9.29752	2.81268	12.2795	14.7753	20.8298	5.96148
TG 46:2-FA16:0	2.43127	7.47059	28.2164	418.214	537.619	954.015	1.43622	2.27107	12.9626	2.62849	4.95105	7.37302	5.3975	2.09201	3.43125	7.8287	4.73697	5.94452	14.6152	7.92468	2.68827	6.33496	4.85162	7.23972	3.13531	2.69373	3.68214	15.0627	9.82074	9.55631	7.31983	12.2051	4.93634	14.0475	24.3391	38.713	63.6387	17.0039	28.6316	2.3972	2.28361	3.82995	6.65157	6.01126	5.69919	8.36755	10.4874	13.0232	6.96815
TG 46:2-FA16:1	11.3163	49.333	212.279	364.633	478.611	764.991	6.30298	14.2134	92.8126	15.6288	21.6957	45.5928	35.3417	12.2403	23.2819	39.7231	20.1711	20.9797	98.2436	61.1376	17.0247	31.8201	30.7096	49.7932	15.1838	13.4561	17.4142	61.9241	42.597	45.2772	33.7625	61.8142	27.3143	77.7962	69.1352	176.232	93.6197	37.7418	149.996	10.7343	11.1212	16.9116	32.384	36.0629	8.62451	43.3753	52.2577	82.5631	23.7413
TG 46:2-FA18:1	5.40751	11.3338	25.2957	483.468	570.809	982.097	2.2364	4.04843	13.2548	5.57425	6.99358	11.3011	5.99318	3.53631	4.98709	8.52723	4.83832	5.80713	13.4399	8.95097	4.55559	7.81042	6.64617	8.23229	4.09525	5.14913	5.78767	16.8711	11.7256	11.951	11.7368	14.2505	7.94625	15.5908	24.2438	38.922	88.6386	23.1291	31.6327	4.20711	4.38705	6.05876	8.05543	7.23441	7.56943	9.88644	10.4393	12.6572	6.57007
TG 46:2-FA18:2	1.99754	5.03392	14.9849	264.15	321.213	609.087	1.32731	2.03229	6.21871	2.16083	3.33398	5.52069	3.53718	1.74366	3.19718	5.22129	2.69825	3.69676	8.96509	4.73429	1.88396	3.4738	3.77735	4.41318	1.8368	1.60258	2.46089	10.8616	7.53745	6.31587	5.27992	7.44263	3.51317	8.89849	12.4998	22.984	34.8059	9.47619	15.9303	2.01249	1.63943	3.36532	4.24414	3.40473	3.92305	4.74624	5.64806	6.80388	4.25478
TG 46:3-FA12:0	NaN	NaN	NaN	43.4228	57.8999	100.838	NaN	NaN	NaN	NaN	NaN	NaN	NaN	NaN	NaN	NaN	NaN	NaN	1.18057	0.866448	NaN	NaN	NaN	NaN	NaN	NaN	NaN	1.81188	NaN	NaN	NaN	NaN	NaN	1.09518	2.3552	3.08901	12.6094	3.06446	3.00199	NaN	NaN	NaN	NaN	NaN	NaN	NaN	1.25816	NaN	NaN
TG 46:3-FA14:0	1.33604	NaN	3.31283	20.1026	29.6801	44.1354	NaN	0.862485	NaN	NaN	NaN	1.58197	1.68459	NaN	0.809072	1.728	1.13168	1.31955	2.3694	1.78787	1.06911	NaN	1.53858	1.87366	NaN	1.09437	0.85006	1.98648	1.87294	NaN	1.46405	2.05275	1.31687	2.39843	3.24635	4.09817	6.73543	2.19949	3.44673	NaN	0.879312	NaN	NaN	1.27312	NaN	1.25626	1.56263	2.13678	1.46355
TG 46:3-FA14:1	NaN	6.3177	23.678	25.6491	38.2227	50.9718	NaN	2.00751	12.533	2.11554	2.87581	4.90672	4.68105	1.58875	3.32875	5.59918	2.15373	2.81504	11.9426	6.68708	2.04326	4.10142	3.73655	6.32664	1.85321	2.05474	2.91176	8.13862	5.26595	5.68739	4.23197	7.96877	3.72992	9.56088	8.57482	22.3369	14.1105	4.74758	22.779	1.32704	1.52865	1.92339	4.66534	4.35965	NaN	5.79001	6.65816	11.4804	2.99186
TG 46:3-FA16:0	NaN	NaN	1.53657	46.3646	54.7238	89.4269	1.90077	1.83141	3.12438	1.7725	2.13278	2.14541	2.07766	2.10241	1.94838	1.59453	1.00511	1.37577	0.995404	NaN	NaN	NaN	NaN	NaN	NaN	0.930589	NaN	2.22367	2.26653	1.62718	2.23987	2.1675	2.08505	1.96036	2.66073	3.29823	9.92041	2.44663	3.19657	3.32346	2.61088	2.79814	1.60254	1.45616	1.79339	NaN	1.34623	1.53129	1.97685
TG 46:3-FA16:1	2.65802	12.6519	43.135	70.1138	84.0754	146.733	1.398	2.47945	26.291	3.34961	4.78757	9.10822	7.38833	2.99594	4.38385	9.58256	4.30746	4.08432	21.5265	13.3421	3.96703	6.91562	5.98336	10.3416	3.55562	2.94811	4.18565	13.4606	9.73114	10.8789	6.8829	13.5915	6.25514	17.5338	15.2508	39.2834	31.4451	11.4547	39.7347	2.92418	2.31327	3.39097	8.43293	7.40581	1.44112	10.3039	12.0821	19.6483	5.28433
TG 46:3-FA18:1	NaN	2.30658	4.61245	78.4361	75.7688	138.741	NaN	NaN	2.04905	NaN	1.6058	2.61763	1.43697	NaN	NaN	2.0655	1.34566	1.43608	1.83964	1.3674	1.19035	1.32306	1.8009	1.63077	NaN	1.52737	2.0625	3.60845	2.19041	2.18291	2.36263	3.60271	2.42257	2.45938	3.27671	5.44097	21.4853	5.13371	6.11882	1.22252	1.35207	1.35666	1.49458	1.05215	NaN	2.20145	2.66167	2.96583	1.35963
TG 46:3-FA18:2	1.47568	3.0734	8.79853	90.2376	102.441	192.367	NaN	NaN	3.28192	1.27074	2.19237	3.51166	1.77534	NaN	1.61482	2.51519	1.42816	1.59878	4.05972	2.35525	1.91224	1.54522	1.81981	2.11452	NaN	1.6165	2.19088	5.64915	2.81999	3.31755	3.47115	4.6885	2.22765	4.99099	6.88649	10.7808	25.6432	7.503	10.1964	1.26529	NaN	1.0736	1.66086	2.3716	1.80182	3.19098	3.24561	4.0874	2.41283
TG 46:3-FA18:3	NaN	NaN	NaN	15.1689	20.7724	39.561	NaN	NaN	NaN	NaN	NaN	NaN	NaN	NaN	NaN	NaN	NaN	NaN	0.897231	0.735887	NaN	NaN	NaN	NaN	NaN	NaN	NaN	NaN	NaN	NaN	NaN	1.04834	NaN	NaN	NaN	1.72296	2.44094	1.19665	NaN	NaN	NaN	NaN	NaN	NaN	NaN	NaN	NaN	NaN	NaN
TG 46:4-FA18:2	NaN	NaN	2.11806	10.3546	16.8976	24.1717	NaN	NaN	NaN	NaN	NaN	NaN	NaN	NaN	NaN	NaN	NaN	NaN	1.21872	NaN	NaN	NaN	1.23358	1.44675	0.93238	1.44541	1.21666	2.13408	NaN	NaN	1.55117	2.26882	1.79492	1.94883	1.48906	1.42716	5.76777	1.75543	2.08409	NaN	NaN	NaN	NaN	NaN	NaN	NaN	0.881769	NaN	NaN
TG 47:0-FA14:0	5.53748	11.4154	42.1287	34.2206	53.9499	76.9337	3.79989	5.38493	17.4604	4.19711	7.40618	11.874	12.0442	4.88323	8.68925	12.9989	6.04138	8.41062	21.5255	13.6896	6.31631	9.04239	7.53412	11.4661	6.36039	4.38644	6.03563	13.0509	9.51604	11.488	8.4665	14.6166	8.13528	15.4106	12.6676	26.1541	8.56382	5.30241	21.4221	4.72325	4.40525	5.96943	10.2991	9.42982	4.67434	6.62197	10.5219	12.4659	7.23284
TG 47:0-FA15:0	14.8302	25.3029	78.2439	77.7843	105.178	151.417	7.22165	12.5405	32.5336	9.0033	19.104	28.6477	30.872	10.3102	17.8448	35.3353	15.1036	20.8938	40.6734	27.5138	12.9957	20.1197	17.6806	23.1531	14.4018	10.327	14.9512	31.9503	21.554	27.1527	20.0519	33.4925	15.9334	34.7591	27.3702	55.1414	19.9503	12.2179	46.8101	10.7241	9.41771	13.4619	23.2811	19.7271	10.1082	18.1798	21.4169	29.6679	15.0952
TG 47:0-FA16:0	30.0091	53.8969	150.046	208.106	283.362	418.206	15.9367	25.07	70.8507	18.6253	34.6607	56.8821	60.0324	20.4999	34.9428	72.1328	29.0206	44.7824	82.8332	49.976	24.2859	39.2666	33.6954	44.8968	31.9745	17.8774	28.6469	59.7343	44.564	50.7864	39.2818	66.701	33.3399	68.6076	56.2844	112.786	44.6504	26.6043	92.4174	21.0246	22.9936	28.7292	47.1136	38.5235	22.8071	38.9228	42.2239	54.5308	32.1949
TG 47:0-FA17:0	7.76834	14.9189	46.5432	36.2192	57.3125	81.0266	4.60405	6.5237	19.6769	5.80227	10.4141	16.5204	15.5222	6.11999	10.7762	17.5082	7.46163	11.8328	25.7413	15.4099	7.72887	11.4767	9.2067	14.3797	7.91899	5.82184	8.59688	15.8496	12.0563	15.4489	11.687	20.4348	9.9796	19.2406	16.2582	33.391	11.3585	6.21697	28.6222	5.41569	5.42621	6.98672	12.2637	10.8032	5.23424	11.1646	12.5287	16.9222	8.29041
TG 47:1-FA14:0	4.11	18.8462	66.7723	104.647	154.137	253.752	2.43972	6.50579	32.1888	5.44398	9.5335	17.3343	13.532	4.9328	8.5278	13.9864	7.87729	8.68429	37.693	20.8799	6.51362	13.5535	12.8849	19.0239	6.16435	5.35875	7.59527	22.5677	16.2714	17.7719	14.394	22.7134	10.8945	27.8764	24.3508	55.7415	17.9123	8.9826	48.1617	4.2878	4.50436	7.23533	10.7983	13.9417	2.99196	15.2256	18.0901	25.4177	9.16133
TG 47:1-FA15:0	7.26962	30.9099	122.989	133.174	187.175	278.081	5.37606	10.4481	46.6865	8.82386	15.0006	26.3856	22.004	9.41281	15.1678	25.3675	13.0676	14.5816	59.2887	35.3835	10.7678	20.4949	19.4847	29.7807	10.237	7.94318	12.6401	39.7434	29.5581	26.8246	21.9092	36.9008	16.2405	46.4628	34.9099	89.2837	23.8242	14.1341	73.1987	7.72541	8.02636	10.2366	19.2719	21.5912	5.44503	23.649	26.8488	42.5351	13.8138
TG 47:1-FA16:0	8.35042	36.5663	148.471	160.201	238.299	359.842	5.84364	11.5167	58.3021	11.2231	17.7289	36.677	25.5308	11.5855	16.8236	29.1365	16.4559	18.4475	70.5239	42.473	14.8045	23.8939	23.749	35.5895	12.8446	10.7387	14.0583	44.4785	32.1092	34.5359	27.2291	44.5521	20.9443	53.8727	40.7478	105.562	27.404	18.5452	88.9642	8.54786	9.27207	13.6351	23.8456	26.7055	6.09589	30.5071	30.9656	50.7013	16.132
TG 47:1-FA16:1	12.3204	52.4077	195.875	87.5395	153.129	204.096	7.97721	16.6028	83.5661	17.103	27.4226	47.4093	32.8379	14.8362	22.6407	38.886	21.3511	20.7663	88.7222	51.9923	17.8474	29.6151	29.0348	46.6296	15.3455	12.663	19.2487	55.9317	42.5326	41.9527	32.8059	54.2674	26.8184	70.0985	50.6864	125.61	22.9323	18.3432	112.934	12.0323	12.2919	17.9163	29.0175	33.3504	7.49769	34.8517	41.7823	66.1043	20.448
TG 47:1-FA17:0	2.27538	11.0392	44.722	37.8977	57.9316	78.8022	1.55371	3.76535	18.1454	3.71478	4.79557	10.5403	7.20729	3.06261	5.57959	8.76669	5.45448	4.59133	21.1188	13.1459	4.07522	6.3858	6.90805	11.0694	3.3422	2.63324	4.37415	12.9774	9.86197	9.99035	7.44694	13.9873	6.06078	18.1437	12.5213	29.9416	6.73722	5.17724	27.0477	2.377	2.51018	4.33171	6.52368	7.73532	1.55057	8.7656	10.2335	15.0479	5.54453
TG 47:1-FA18:1	3.59958	15.343	56.3295	125.89	170.893	266.959	3.20975	5.47983	26.1254	4.39091	8.94524	15.0974	10.0129	3.63465	7.29395	12.4093	6.7038	7.67588	28.6847	17.9321	5.54191	10.4926	10.8831	15.4322	5.72403	5.32666	6.67982	20.1532	14.9206	14.4512	11.348	16.6784	8.12809	22.34	19.1381	44.4529	19.7891	8.93593	32.6963	3.69438	3.57088	6.31037	8.57215	9.61805	2.92699	11.4835	14.0823	18.8816	7.40324
TG 47:2-FA14:0	2.00089	6.82458	27.5331	26.26	39.1881	66.3184	NaN	2.04459	13.5554	2.27338	2.64504	5.84081	5.42409	2.00711	3.81409	5.81243	2.88743	2.9752	15.5119	8.78652	3.11897	4.34104	3.32327	6.79474	2.14209	2.22572	3.19907	9.07399	6.7283	6.72618	5.52039	8.79751	4.48855	11.6121	9.2608	24.2798	7.5936	3.8255	18.7716	1.4733	1.82031	2.38712	3.61822	5.64071	NaN	6.31221	6.88518	10.6813	3.91801
TG 47:2-FA15:0	2.97733	12.7004	42.6108	36.7392	60.0934	88.645	NaN	3.56112	20.7622	3.33241	4.97597	9.92542	8.27106	3.2607	5.50274	9.922	4.6156	5.2511	23.0474	13.4554	3.73551	7.02227	7.65958	11.0784	3.78359	3.17475	5.07479	13.9484	9.74916	10.6929	9.357	14.2927	6.22303	18.4264	14.7812	36.1333	11.9121	6.8009	35.6309	3.03914	2.70446	4.45037	7.11731	7.76128	1.80795	10.6279	11.7426	17.9855	5.20217
TG 47:2-FA16:1	10.5007	54.1306	201.76	60.891	120.519	125.313	6.65677	14.2986	84.5755	12.6519	23.2267	40.1555	33.7184	13.7164	21.4697	40.4259	18.9991	18.8811	99.564	56.3612	16.9005	28.6509	28.3775	48.2525	15.2973	11.9759	18.8607	57.8635	38.928	43.4144	30.8132	57.2612	24.1655	74.0379	51.6975	141.981	24.1146	18.865	136.73	10.2774	10.1807	15.5583	30.4198	34.0563	4.98643	40.073	46.1685	77.5577	22.4728
TG 47:2-FA18:1	3.05736	8.67222	25.9411	63.3093	80.4446	125.72	1.28464	2.68099	17.639	2.88056	4.4139	7.89298	5.57251	2.31158	3.60835	7.3223	3.64954	3.97965	18.2208	10.2455	3.17941	4.96666	5.86823	8.00105	3.07344	2.49687	3.75143	10.8438	7.79933	7.76097	6.00147	10.0101	4.219	14.2602	10.5874	25.2136	11.7404	5.22437	22.779	2.92283	2.24939	3.28679	5.04764	5.76794	1.80795	7.18492	8.28284	12.664	3.94421
TG 47:2-FA18:2	NaN	5.62612	20.4344	26.6321	38.9665	68.7596	NaN	1.59776	8.65691	1.82153	3.00873	5.44616	3.21128	1.59888	2.69044	4.13228	2.06092	2.33948	9.6855	6.05221	2.65959	3.58774	2.77969	4.51752	1.47851	1.59362	2.24395	5.92434	4.50384	5.26805	3.98093	7.09476	2.97674	7.68966	6.44843	15.9001	6.88047	3.45045	13.5127	1.03368	1.45914	1.47546	3.99046	3.42118	1.31222	3.72994	4.26171	7.18908	2.20142
TG 48:0-FA14:0	6.01244	8.66964	23.5528	154.786	196.019	321.5	2.20978	3.76987	9.76396	3.38142	5.3399	8.81132	7.86946	2.923	4.52039	11.1341	4.88316	8.9313	10.5715	7.09278	4.23501	7.81952	7.66443	6.58954	5.13111	2.48703	4.76638	10.0452	7.75547	9.42391	6.46019	10.1189	6.22456	10.1602	9.01996	16.2522	12.1563	4.27274	13.6726	4.31435	3.26698	5.95981	6.68516	5.24733	3.85148	6.57807	5.00097	7.79517	5.24838
TG 48:0-FA16:0	69.3616	104.31	206.147	2288.85	2726.63	4331.31	30.082	40.7751	88.009	40.2297	65.9688	101.041	90.3003	31.6168	66.1103	137.133	51.2864	95.6589	100.66	70.5445	38.3693	78.0401	63.2479	63.536	53.4375	33.2167	48.6188	118.573	92.7399	110.854	81.3058	106.176	59.6211	94.5923	113.734	188.652	149.183	63.6761	146.952	42.8292	59.4471	70.7201	81.8769	65.8215	56.658	60.653	61.3209	82.5446	55.3936
TG 48:0-FA18:0	6.74152	11.8198	25.4105	245.39	326.288	532.266	3.06181	4.333	10.0356	4.27677	6.36094	10.3577	10.4053	3.42426	6.6171	15.2641	5.79529	10.1856	11.8631	8.01967	4.95435	10.2153	8.95375	7.80452	5.66442	2.96284	5.80637	14.5311	9.39138	11.2999	9.22531	11.5216	6.41133	10.305	11.7196	22.2165	14.8331	6.44915	15.4549	5.42151	4.20254	6.78245	7.79677	6.48247	5.55958	6.28656	6.51593	9.3942	5.87943
TG 48:1-FA12:0	NaN	0.676753	1.89861	105.673	136.31	210.045	NaN	NaN	NaN	NaN	NaN	NaN	NaN	NaN	NaN	1.94207	NaN	1.33446	1.62869	NaN	NaN	1.9187	1.92814	NaN	NaN	NaN	NaN	2.99981	1.9452	1.4308	1.41774	1.57786	0.754883	1.58463	2.19488	3.90578	5.79951	2.13762	2.72026	NaN	NaN	NaN	1.14792	NaN	1.39201	NaN	1.0013	0.939813	1.30513
TG 48:1-FA14:0	10.5302	23.5588	74.0959	2844.44	3702.31	6459.5	6.26096	9.45079	33.04	12.2195	18.3158	31.6113	18.0841	9.13685	15.3556	34.3147	17.6326	26.0919	44.5203	25.8304	11.8884	32.1795	28.2921	26.6572	9.06477	10.5887	13.1176	54.9634	34.6785	38.6939	33.2082	42.3306	24.1501	57.698	110.795	179.912	175.137	52.0961	84.5962	11.7527	15.9576	23.1499	27.5155	22.5752	33.3524	28.2622	28.8216	36.9775	19.1615
TG 48:1-FA14:1	NaN	1.95996	6.33845	28.3661	32.9187	63.955	NaN	0.907017	2.24416	0.691965	NaN	2.11781	1.11832	NaN	1.5005	2.0528	1.07127	1.90888	2.54312	1.46958	NaN	1.76169	1.59283	1.4257	0.776154	NaN	0.892773	2.53363	1.5485	2.34213	1.44908	2.0175	1.3851	2.08888	2.31322	4.73407	1.94741	1.13946	4.354	0.694572	NaN	0.850562	1.0641	1.4763	NaN	1.06808	1.06109	2.6351	1.11486
TG 48:1-FA16:0	26.2751	75.8701	276.594	5923.54	7573.45	12657.2	18.2975	28.7412	116.662	35.3272	53.6345	89.0897	60.1235	26.2671	51.778	80.2589	43.2457	61.8094	133.59	77.7332	33.3195	74.9944	68.6937	76.1196	30.5925	29.5559	43.7415	141.246	90.5656	96.1921	81.6735	111.322	61.9145	147.191	231.111	413.395	380.062	125.85	241.957	32.9235	46.0466	65.1045	80.0261	70.7879	73.6051	77.1572	82.7884	114.341	49.8576
TG 48:1-FA16:1	14.7306	53.3017	201.108	1025.83	1256.38	2018.44	9.98681	18.5473	87.0151	20.8265	30.8447	49.7257	37.8186	15.2606	28.9475	43.3024	25.3951	29.5782	93.6719	54.9509	20.4312	39.3696	36.0098	49.4438	18.8304	17.43	25.9671	69.4008	49.4656	50.7111	42.8137	62.6478	31.5154	84.1039	78.0487	170.357	82.1768	40.4043	135.817	15.43	21.748	26.4678	39.0156	46.1977	17.7592	44.5656	50.2789	75.1546	25.2935
TG 48:1-FA18:0	2.00811	4.58673	16.6421	230.68	325.747	495.192	NaN	2.53102	7.31445	2.24842	2.97825	4.69118	3.69374	1.14536	2.7284	6.11736	2.50224	4.06344	8.83256	5.18663	2.09955	5.86503	5.36875	5.39712	1.90862	2.1336	3.23782	8.58955	7.2206	6.84381	5.43912	6.86558	3.5498	7.37065	8.83297	19.4665	18.512	5.25775	14.5433	1.87369	2.06683	3.17532	3.71242	3.11953	2.77548	4.9846	4.46978	6.95141	3.42443
TG 48:1-FA18:1	13.1385	29.8606	96.0149	3530.81	4588.34	7831.11	7.32043	12.3481	40.566	14.0438	23.4563	37.6985	21.3525	9.461	18.4196	42.875	22.4791	31.9309	59.5473	32.0022	15.0711	38.4387	34.8547	30.9118	13.0614	11.6436	15.8121	73.4505	44.4966	50.4877	46.0406	56.8314	31.4678	70.9934	128.086	214.566	220.945	67.9202	108.73	15.4353	17.6315	27.7351	35.3063	30.3759	41.7394	33.6715	38.1336	47.5764	24.2453
TG 48:2-FA12:0	1.30154	2.10724	4.65445	515.596	671.548	1065.52	NaN	NaN	1.88782	NaN	1.41939	3.45819	0.998395	NaN	NaN	4.47218	1.99337	2.63523	2.61322	1.75825	0.983028	3.86833	2.46684	1.88822	NaN	NaN	1.46834	10.1539	4.62494	5.2538	4.45707	3.86287	2.40745	4.86979	11.4804	16.2991	67.2618	17.0931	15.6764	1.05576	1.15933	1.86031	2.77496	2.179	5.52004	4.09277	4.92107	3.24965	4.86462
TG 48:2-FA14:0	5.70317	17.2178	54.7029	1274.84	1552.46	2910.61	3.19812	4.10479	23.0091	7.12702	10.2817	19.141	12.0292	5.96313	10.3473	18.0164	8.4747	14.7939	32.5552	19.4293	7.20671	13.499	13.1106	15.9886	6.59841	5.86187	10.0849	32.7189	21.8744	23.3515	19.7148	28.2025	16.1166	38.3678	72.4478	117.902	160.964	47.9551	72.5617	6.96994	7.48788	12.0921	15.3312	14.419	16.3835	20.9262	23.5706	27.4394	12.7473
TG 48:2-FA14:1	3.13895	8.7593	27.118	457.943	600.945	991.973	1.92099	2.93781	13.8099	4.39415	6.36981	11.0638	5.16289	3.15064	4.29119	8.22012	3.9111	5.47585	15.8667	8.78005	2.83553	8.75051	7.14939	9.10342	2.83892	2.60357	3.33401	14.9576	8.96157	8.03984	8.40748	12.2327	6.19605	15.4724	25.7482	42.6802	61.2432	18.9489	31.1598	2.93256	3.71264	4.79556	6.7981	5.66514	6.36919	9.09031	10.8688	13.0776	5.60782
TG 48:2-FA16:0	8.83548	28.3173	100.887	1871.98	2338.32	4144.45	5.89355	8.74436	46.5806	11.8795	17.3044	28.6138	20.2813	9.50645	16.7084	30.5089	14.7661	19.5243	52.3325	30.2759	11.1702	25.1974	19.9492	26.662	11.0168	9.74203	15.2422	53.4201	32.2543	35.3052	30.7019	44.1013	22.0677	58.995	104.828	177.254	233.024	70.0218	111.338	11.0969	11.9301	17.65	25.2761	23.1192	24.1106	35.5257	37.6831	47.7058	19.2745
TG 48:2-FA16:1	20.2037	96.8006	317.863	1519.18	1963.64	3196.06	13.5084	24.0404	155.819	28.236	42.5046	79.8116	63.673	22.7875	41.8615	70.8109	36.3956	38.4913	167.129	97.7128	30.4743	59.4446	54.0014	87.6199	28.7638	23.9148	36.9974	107.752	81.2126	82.1867	62.6717	116.519	53.7098	143.546	156.631	340.398	271.031	94.0964	273.929	23.2298	24.7133	35.114	59.6763	62.4681	24.1712	83.0797	97.3385	139.182	45.2872
TG 48:2-FA18:0	NaN	1.17666	3.47503	61.3281	75.5315	126.409	NaN	NaN	NaN	0.996238	0.75187	NaN	NaN	NaN	NaN	1.51768	0.905104	1.10795	2.36265	1.30191	NaN	NaN	NaN	1.13077	NaN	NaN	1.10117	2.61533	1.69341	1.61775	1.22274	2.2015	NaN	1.92944	2.27971	4.54661	7.64976	2.49828	3.37615	NaN	NaN	0.883564	NaN	NaN	1.10969	1.41373	1.28975	1.75279	1.04471
TG 48:2-FA18:1	10.9191	27.1238	94.3886	2333.6	2927.89	4856.62	5.73582	8.74093	41.5011	11.5663	15.7046	29.22	16.9504	8.03021	14.5112	28.1247	14.4092	18.773	50.0987	29.0842	10.3744	24.8066	21.4722	26.7225	9.85447	8.89871	11.4584	57.4699	32.7099	39.1598	32.2591	47.4854	24.9682	56.1775	108.641	166.795	333.832	93.6795	119.781	9.86907	11.4761	15.4168	24.2943	23.5097	30.7225	37.206	41.1782	45.2821	25.2624
TG 48:2-FA18:2	3.62919	9.67102	35.7127	741.434	938.393	1771.26	2.24315	2.90109	15.9844	3.63511	6.00676	12.3988	8.11148	4.37828	5.67475	12.7581	6.7376	9.23113	18.5729	11.6394	5.48548	7.66552	6.80359	9.45398	4.42803	3.74102	5.9555	22.3083	16.13	14.1818	12.8158	17.8154	8.65281	20.9198	39.1401	64.8016	73.6772	20.9654	35.863	4.56375	4.33708	6.55406	8.21943	8.68648	9.10495	11.2742	11.7242	15.7325	8.42011
TG 48:3-FA12:0	NaN	NaN	2.40188	201.007	257.224	477.316	NaN	NaN	NaN	NaN	NaN	1.65955	NaN	NaN	NaN	1.36869	0.824503	1.35783	1.62147	0.640693	0.769354	NaN	0.902428	NaN	NaN	NaN	NaN	4.57472	3.04202	2.37169	2.03986	2.35302	1.2309	2.39873	7.23669	9.08995	45.1056	10.9867	9.99083	NaN	NaN	NaN	0.967043	NaN	2.48443	2.70983	2.35165	2.44505	2.64639
TG 48:3-FA14:0	1.18526	2.71508	9.20465	161.709	199.172	384.36	NaN	NaN	5.41282	1.31539	1.47592	3.00958	1.93938	NaN	1.88399	2.71563	1.49089	2.38782	4.92295	3.51211	1.77115	2.42016	1.90274	3.00124	1.29767	0.963229	1.96297	5.43985	2.96386	4.18327	2.97638	4.72649	2.68036	6.2692	12.0951	17.5074	33.0391	9.62001	12.3915	1.25149	1.04613	2.21406	2.52929	2.13306	1.99084	4.81209	4.37163	5.38771	2.73159
TG 48:3-FA14:1	1.71962	7.01815	21.7788	166.954	198.223	339.884	NaN	1.79469	12.3519	2.74703	3.69259	7.88644	4.10864	2.03402	2.52318	5.79664	2.82046	3.80518	12.1739	7.20307	2.06579	4.52511	4.70019	5.85459	2.21239	2.05823	3.12114	10.0287	6.37523	6.9924	5.85408	8.54711	4.14022	10.867	15.653	30.6576	49.6279	12.9287	28.9631	1.50983	1.61331	2.89603	4.5206	4.62267	2.80137	6.88048	8.26942	11.3023	4.43485
TG 48:3-FA16:0	NaN	NaN	0.776237	179.315	213.681	412.701	NaN	NaN	NaN	NaN	NaN	NaN	NaN	NaN	NaN	NaN	NaN	NaN	0.0856147	NaN	NaN	NaN	NaN	NaN	NaN	NaN	NaN	1.43041	NaN	NaN	NaN	NaN	NaN	0.0956613	6.20788	10.8739	26.3	4.43321	5.05715	NaN	NaN	NaN	NaN	NaN	NaN	NaN	NaN	NaN	NaN
TG 48:3-FA16:1	8.86705	41.7479	148.259	322.566	392.776	674.105	4.43353	9.65197	69.5775	11.9478	16.3181	31.3374	25.1185	9.05052	17.1808	31.7752	14.7235	16.7291	73.5091	43.7269	12.7495	23.0928	21.5474	34.7852	11.6653	10.2593	14.3806	46.0241	34.1403	32.8831	24.8917	49.3516	21.4801	63.2373	58.138	143.122	124.893	43.1332	133.275	8.51877	8.83618	12.5344	23.892	25.8073	7.18913	37.0002	43.8536	64.0222	18.4935
TG 48:3-FA18:1	2.06866	6.06253	16.3491	388.114	471.146	777.247	0.960063	1.41859	9.69385	3.31494	3.36782	5.62877	3.73251	1.65721	3.58075	6.81157	3.31571	3.87468	9.8762	5.91883	2.28489	4.95073	4.26004	5.67896	2.15409	1.68522	3.54547	13.111	8.93101	7.40582	6.56392	10.0586	4.99863	11.1382	19.8152	35.2665	112.419	30.0709	33.928	1.70187	1.41752	2.94436	4.23276	4.02033	5.42698	9.64141	10.8647	11.6095	8.28489
TG 48:3-FA18:2	2.40232	8.84153	28.0145	427.381	520.522	1000.33	NaN	2.60862	15.4495	3.5582	4.82612	9.72168	6.46638	3.16898	4.60503	7.71995	4.43518	5.11483	17.0306	9.8622	3.97417	6.96128	5.64153	8.1839	3.28994	2.69465	5.13225	16.9155	11.7542	10.5056	9.47407	14.0782	7.13956	17.7382	27.7767	46.551	95.6005	27.2095	37.9072	2.80517	2.6498	4.17251	7.32447	6.9405	6.06262	12.3236	12.4618	15.4776	8.30998
TG 48:3-FA18:3	NaN	NaN	1.87993	48.8283	64.5114	127.959	NaN	NaN	NaN	NaN	NaN	NaN	NaN	NaN	NaN	0.866263	NaN	NaN	1.15082	NaN	NaN	NaN	NaN	NaN	NaN	NaN	NaN	1.94289	1.18658	1.57003	NaN	1.61249	NaN	0.852125	2.40409	3.27963	5.14246	1.79042	2.38911	NaN	NaN	NaN	NaN	NaN	NaN	NaN	0.931053	NaN	NaN
TG 48:4-FA12:0	NaN	NaN	NaN	35.2877	41.4788	79.9393	NaN	NaN	NaN	NaN	NaN	NaN	NaN	NaN	NaN	NaN	NaN	NaN	NaN	NaN	NaN	NaN	NaN	NaN	NaN	NaN	NaN	1.78558	1.4435	NaN	NaN	NaN	NaN	NaN	NaN	1.79978	10.0786	2.51474	2.34519	NaN	NaN	NaN	NaN	NaN	NaN	NaN	NaN	NaN	1.17118
TG 48:4-FA14:0	NaN	NaN	NaN	11.9402	16.0166	29.5081	NaN	NaN	NaN	NaN	NaN	NaN	NaN	NaN	NaN	NaN	NaN	NaN	NaN	NaN	NaN	0.573595	NaN	NaN	NaN	NaN	NaN	NaN	NaN	NaN	NaN	NaN	NaN	0.918407	NaN	1.38445	2.99021	1.14397	1.42133	NaN	NaN	NaN	NaN	NaN	NaN	NaN	NaN	NaN	NaN
TG 48:4-FA14:1	NaN	1.41688	4.5817	19.5242	24.8276	40.2524	NaN	NaN	2.25925	NaN	NaN	NaN	NaN	NaN	NaN	0.845543	NaN	NaN	2.51005	1.01597	NaN	NaN	NaN	0.995399	NaN	NaN	NaN	1.86475	1.14123	1.3207	0.972569	NaN	NaN	1.76961	2.31746	4.48057	9.18421	2.55265	5.05992	NaN	NaN	NaN	NaN	NaN	NaN	1.24468	1.83996	1.92662	NaN
TG 48:4-FA16:0	59.5598	54.9013	60.2626	71.9857	80.0829	98.1377	53.2197	57.2795	69.6376	55.4941	53.9911	55.1705	56.5462	54.9795	56.8689	54.9664	58.6881	58.9783	55.395	56.7853	57.8486	55.6502	54.8215	56.0036	54.1553	58.1749	56.194	54.6691	57.4206	58.528	57.4302	56.7854	58.6152	56.7844	56.4992	60.1605	58.6695	55.0084	56.8957	55.4741	53.6099	55.8374	53.9574	55.2025	53.4398	51.8416	57.067	56.2212	60.0285
TG 48:4-FA16:1	NaN	2.25461	9.37166	27.4843	29.9051	54.5438	NaN	NaN	5.00688	NaN	NaN	2.17411	1.56487	NaN	NaN	2.24673	0.936533	1.45657	4.30295	2.35968	0.848956	1.38569	1.16991	2.05301	NaN	NaN	1.50052	3.38081	1.78246	2.72592	1.57403	2.62087	1.42155	3.20322	4.02301	8.9108	11.4936	3.79107	9.1107	NaN	NaN	0.929612	1.5887	1.42901	NaN	1.98182	3.12664	3.94376	1.26568
TG 48:4-FA18:1	NaN	NaN	NaN	34.3543	36.5214	63.4437	NaN	NaN	NaN	NaN	NaN	NaN	NaN	NaN	NaN	NaN	NaN	NaN	0.59679	NaN	NaN	NaN	NaN	NaN	NaN	NaN	NaN	1.18263	NaN	NaN	NaN	NaN	NaN	NaN	1.68409	2.27068	12.9667	3.31725	3.01229	NaN	NaN	NaN	NaN	NaN	NaN	NaN	0.874361	NaN	NaN
TG 48:4-FA18:2	NaN	2.77588	7.75484	55.1393	76.227	140.703	NaN	NaN	3.93231	NaN	NaN	2.78267	1.358	NaN	NaN	1.78309	0.927123	1.30565	3.98282	2.0227	1.16767	1.23137	NaN	2.09112	NaN	NaN	1.14418	4.52606	2.5577	2.64111	2.03017	2.68744	1.63779	4.37697	4.92295	9.53146	26.8951	7.54083	9.87571	NaN	NaN	NaN	0.930072	1.96231	1.04391	3.06485	3.36848	3.02106	2.45706
TG 48:4-FA18:3	NaN	NaN	2.38385	30.1589	41.3367	76.242	NaN	NaN	NaN	NaN	NaN	NaN	NaN	NaN	NaN	NaN	NaN	NaN	1.2451	NaN	NaN	NaN	NaN	NaN	NaN	NaN	NaN	1.54616	NaN	1.56426	1.48672	0.905926	0.868791	1.1504	1.58331	2.52306	8.09608	1.72991	2.93421	NaN	NaN	NaN	NaN	NaN	NaN	NaN	1.27503	0.689466	NaN
TG 48:4-FA20:4	NaN	NaN	NaN	19.3988	19.6754	48.272	NaN	NaN	NaN	NaN	NaN	NaN	NaN	NaN	NaN	NaN	NaN	1.08529	NaN	NaN	NaN	NaN	NaN	NaN	NaN	NaN	NaN	1.9254	1.90153	NaN	NaN	1.31764	NaN	NaN	1.22311	1.04463	7.68911	2.11502	4.06499	NaN	NaN	NaN	NaN	NaN	NaN	NaN	NaN	NaN	1.18512
TG 48:5-FA18:2	NaN	NaN	NaN	6.01528	7.16611	14.1843	NaN	NaN	NaN	NaN	NaN	NaN	NaN	NaN	NaN	NaN	NaN	NaN	NaN	NaN	NaN	NaN	NaN	NaN	NaN	NaN	NaN	NaN	NaN	NaN	NaN	NaN	NaN	NaN	NaN	NaN	3.56315	NaN	NaN	NaN	NaN	NaN	NaN	NaN	NaN	NaN	NaN	NaN	NaN
TG 48:5-FA18:3	NaN	NaN	NaN	4.73077	5.22529	13.9274	NaN	NaN	NaN	NaN	NaN	NaN	NaN	NaN	NaN	NaN	NaN	NaN	NaN	NaN	NaN	NaN	NaN	NaN	NaN	NaN	NaN	NaN	NaN	NaN	NaN	NaN	NaN	NaN	NaN	NaN	2.50889	NaN	NaN	NaN	NaN	NaN	NaN	NaN	NaN	NaN	NaN	NaN	NaN
TG 49:0-FA15:0	3.65293	8.41252	17.8633	26.2448	34.3801	48.1089	1.86534	3.21052	9.56028	2.07594	4.74104	6.48089	8.03842	3.13598	5.61135	8.63595	4.63774	4.98689	9.70703	6.1078	3.1282	5.04603	4.33228	5.86679	4.68963	2.46062	4.48659	6.85115	5.01761	7.19655	5.33553	8.11887	4.65976	7.41248	6.55662	12.5411	5.4252	3.75387	10.6479	2.79849	2.09242	3.198	5.47692	5.22881	3.09223	4.30671	5.13107	8.02959	4.62089
TG 49:0-FA16:0	19.0616	31.1868	78.7711	140.853	189.249	305.613	9.08577	14.0555	30.2044	11.7539	19.533	29.0497	33.2883	10.2279	21.8582	38.1365	16.7186	26.2644	45.4221	29.1182	15.0261	26.9374	19.7037	25.9025	19.1682	12.1145	18.2237	33.084	26.2757	30.8986	22.5424	35.162	19.1144	34.3373	29.5929	55.1065	26.214	14.9818	49.8881	13.3464	15.259	17.419	27.9954	21.7525	12.8222	22.4096	23.0364	32.301	17.2038
TG 49:0-FA17:0	9.6667	17.8885	49.7639	71.4641	91.1805	146.055	5.43772	9.1405	23.8616	6.51963	12.564	20.1795	20.7492	7.08427	13.2714	22.5118	9.57279	14.6821	28.796	17.746	8.89407	14.1258	11.3835	15.2747	10.9378	7.11273	11.3038	20.3538	16.3236	18.3394	12.9341	22.3259	13.1445	22.814	20.1009	36.8161	15.0956	9.59995	32.7735	8.43694	8.5976	10.611	17.1284	13.4528	7.11977	13.0351	13.579	21.3379	10.214
TG 49:0-FA18:0	4.28988	8.58822	21.8478	44.196	51.9458	80.422	2.30248	4.18731	11.8317	2.88074	4.61914	8.14569	8.34917	2.95957	6.59483	11.6137	4.60238	6.57653	12.6829	6.9497	3.49721	7.60781	5.276	6.67094	4.63431	2.95927	4.36251	7.89015	6.9962	7.30887	5.53361	9.29581	5.90174	9.54292	8.21757	15.2585	6.15581	4.38444	13.6204	4.32223	3.15016	4.20018	6.22799	5.51691	3.33291	6.55786	6.57593	8.98358	4.84997
TG 49:1-FA14:0	NaN	6.07708	22.2087	66.4166	93.787	146.13	1.10248	2.11057	8.25435	1.79374	2.51504	5.05199	4.59335	1.69349	3.31837	4.48729	2.97871	3.40989	11.2942	6.07335	2.70406	3.96896	4.31321	5.92106	2.14291	1.70286	2.55043	7.23133	5.1396	5.56695	4.20878	8.01204	3.60953	10.1881	7.14309	17.509	7.6603	3.45635	14.3805	1.54553	1.47599	1.85459	4.02867	4.18484	1.92727	4.82577	5.2082	6.88741	2.81839
TG 49:1-FA15:0	5.33398	18.2633	64.9685	340.998	454.837	748.103	3.32951	7.02614	29.4811	6.72313	9.19273	19.2961	14.1851	5.89219	10.8703	17.276	9.08729	12.9367	35.1597	21.9047	8.71734	15.7407	14.3713	19.3334	7.30276	5.72566	9.27357	27.1558	18.7134	17.5943	17.4993	23.6857	12.2682	30.6078	29.2151	59.7211	34.1041	14.9778	48.0101	6.10621	7.78255	9.59559	12.7256	15.1183	8.26136	20.2759	19.108	24.5376	9.63005
TG 49:1-FA16:0	12.272	39.445	140.656	599.332	811.681	1322.05	7.10813	13.5851	53.673	12.2107	20.3842	36.4421	29.2073	11.7199	20.7376	36.2563	19.4194	24.3595	72.3482	43.6451	17.1288	34.0426	29.3015	37.4816	14.6774	12.2208	18.9593	53.4506	38.4994	39.0874	32.8994	48.1739	25.8061	59.5849	55.9583	122.109	60.9355	27.1857	99.2824	12.9412	14.8251	21.2522	28.5009	30.0394	14.7365	33.648	39.7869	55.8222	19.9526
TG 49:1-FA16:1	4.54896	24.5571	92.3244	54.0504	89.0022	127.555	4.21174	8.08821	36.9139	7.14665	11.8739	20.7649	15.4308	7.20528	10.835	17.6127	10.1928	9.61232	43.1985	26.9391	7.92739	14.3775	13.3652	20.4887	7.97718	7.65949	10.2519	26.334	18.5491	20.1586	15.2939	25.1392	13.1349	35.3211	23.8155	60.971	11.1823	9.70066	55.5044	6.56307	6.13162	9.79227	13.7761	17.9749	3.12561	18.6582	21.0161	30.8817	9.43949
TG 49:1-FA17:0	5.1421	20.3992	72.4422	123.512	176.181	266.25	3.67229	6.35918	31.3991	5.86297	8.74801	17.8093	13.898	5.80544	9.58669	16.0214	9.15385	9.65365	38.4638	23.4925	8.22704	13.5303	11.5753	19.1261	6.38398	6.03859	9.07605	23.5738	16.5867	19.62	15.4939	22.1056	10.6252	32.2033	22.7096	51.7075	17.1573	9.92892	49.3028	5.12367	5.71951	8.24499	13.6601	14.5107	4.49613	14.1809	19.6153	26.9746	10.0466
TG 49:1-FA18:1	7.33144	24.5077	81.663	464.035	615.858	1033.69	4.81153	8.2551	38.4139	7.91955	13.5625	23.2078	17.3981	8.23286	13.2266	22.1224	12.3635	15.4588	45.5183	26.9107	11.0838	22.4258	19.6283	24.9871	9.11031	6.99368	11.6143	37.5164	27.1331	24.7813	22.9142	32.2266	18.2557	40.2154	41.0532	80.481	50.6491	20.1663	64.9042	8.08281	10.8164	11.7588	20.3549	21.2855	11.1564	23.0664	24.5113	36.1098	13.6405
TG 49:2-FA14:0	NaN	3.95047	14.6003	57.2158	78.3639	133.656	NaN	1.61601	7.87145	NaN	2.421	3.59097	3.21606	NaN	2.19939	3.79755	1.84475	2.71841	9.25929	5.0636	2.02816	3.0302	2.7551	4.26876	1.32326	1.35225	1.81288	6.41338	3.53979	3.68898	3.32192	4.88253	2.39776	6.61955	6.94382	15.8834	9.47035	3.55533	12.0109	NaN	NaN	2.19656	2.67762	3.71674	NaN	3.97465	4.53545	6.5168	2.11797
TG 49:2-FA15:0	3.15666	14.7987	50.3493	180.052	229.226	404.274	2.12598	4.20419	24.2899	4.05078	6.31823	12.5834	9.65492	4.5816	6.69333	10.9558	6.53446	8.01458	27.5606	15.9425	5.6247	9.08022	8.12117	13.1046	4.87559	4.09595	6.97962	19.5927	12.1213	12.6918	10.8665	17.1301	8.68633	23.5035	22.5707	46.7749	37.216	13.187	40.2249	3.28858	3.91993	5.31886	9.72394	9.55633	4.42911	14.4559	14.6491	20.8102	7.01154
TG 49:2-FA16:0	3.87691	14.105	53.8421	189.781	242.729	444.2	2.27996	4.29351	28.3482	4.63025	6.9109	12.6257	9.24783	3.83021	7.55586	11.884	6.89636	7.55877	28.0105	15.9496	5.08131	9.80253	9.53794	12.9447	4.68207	4.49967	7.96783	19.8201	13.5675	13.3877	11.33	17.9832	9.24671	22.7798	21.9356	48.4707	28.5078	12.4809	38.973	4.26477	4.49752	6.29864	9.78274	11.0212	4.24005	13.8955	14.8823	20.628	7.67975
TG 49:2-FA16:1	11.4311	51.5154	188.099	202.327	280.561	431.572	6.83254	13.7903	93.7537	16.7938	22.2156	43.7821	32.1856	13.481	20.6546	38.0291	18.7779	19.6842	94.8459	55.8691	16.9393	27.5973	27.5732	45.4764	14.1061	13.3205	19.2682	54.0174	39.3367	39.9023	30.1716	52.0404	26.414	75.9932	53.7069	139.189	45.2331	26.4807	129.868	9.94709	10.4393	16.8197	28.3706	33.4165	7.65142	42.604	45.67	74.3103	21.5925
TG 49:2-FA17:0	1.72847	7.79877	27.2653	37.5836	49.9126	76.8432	1.3031	2.42402	15.5302	2.22452	2.92567	5.1676	5.20367	2.07705	3.19911	7.40929	3.27223	2.57534	15.6484	9.48597	3.30195	4.46693	4.17057	7.55532	2.78679	2.64671	3.31968	9.81953	6.46152	6.7364	4.58917	8.80175	4.6037	13.0237	8.92484	22.7743	8.86241	5.03885	21.8353	1.92041	1.87615	2.61378	4.15833	4.70016	1.67383	7.22775	8.28569	11.7643	3.39143
TG 49:2-FA18:1	5.94838	25.2152	85.8563	251.524	317.445	527.036	3.40132	6.69121	38.3824	7.0688	10.312	20.827	16.0193	6.02469	11.1172	19.9696	9.61301	10.6145	47.4249	29.1093	8.86574	14.7929	15.3576	23.5862	7.6258	7.00676	9.20508	27.9102	19.5176	20.2175	18.538	26.9233	13.3379	38.7814	33.8427	73.4316	51.9768	19.2338	63.5896	5.8065	6.63338	8.96256	15.2251	14.662	5.65696	23.2471	25.7579	35.0069	12.0576
TG 49:2-FA18:2	2.47205	9.0796	28.8024	94.3787	128.309	228.547	1.29208	2.10017	11.155	2.87581	4.40667	6.01368	5.63622	2.53864	5.73244	7.12818	3.49793	4.81334	16.7573	9.65283	3.72147	5.28666	5.15849	7.76731	3.34186	2.59085	4.1855	12.9744	8.75747	8.69577	7.47355	10.6174	5.73327	14.0298	13.3519	28.5213	16.8125	6.08544	21.5555	2.53564	2.84889	4.15266	5.79711	5.72648	3.16136	9.47591	8.33675	10.5182	4.46766
TG 49:3-FA15:0	NaN	2.13233	8.50469	24.6677	28.2917	65.3257	NaN	NaN	4.07955	NaN	NaN	2.46643	1.52512	NaN	1.74798	2.02866	1.0284	1.61509	4.59527	2.90683	1.06323	1.6191	1.24939	2.29109	NaN	NaN	1.37298	3.38979	2.3732	2.64565	2.04175	2.75714	1.31837	3.62606	4.45219	8.26404	8.13045	2.94058	7.49196	NaN	1.01944	NaN	1.37848	1.5523	NaN	2.82421	2.58923	3.40133	1.25968
TG 49:3-FA16:0	NaN	2.29807	5.45909	18.802	21.7948	40.0484	1.37275	1.73862	3.44904	2.23027	1.87848	2.44177	1.93182	1.94825	1.53757	2.49611	1.36119	2.41853	2.93526	2.5642	1.75557	1.59299	1.55402	2.29109	1.80968	1.39806	1.62404	2.69956	2.51362	2.70979	1.74656	2.65161	1.95359	3.00283	3.1218	5.22074	3.97068	2.08398	4.50093	1.4581	NaN	1.89466	1.97956	NaN	1.57392	2.0662	2.19089	3.25742	1.98896
TG 49:3-FA16:1	3.60142	20.2401	74.6842	50.3184	76.6028	94.6598	2.67266	4.5004	36.772	5.96396	8.47007	16.2852	12.9846	4.69668	7.99538	15.9519	7.87076	6.98253	38.8729	22.7904	6.18157	9.81907	9.94319	18.7064	5.85765	4.91055	7.82598	22.5935	14.9834	15.6174	12.7302	22.4925	9.89977	30.4929	20.0968	60.395	19.2186	10.7906	59.6481	3.70601	4.28165	6.41595	11.8469	13.9517	2.30725	18.1434	20.0695	31.266	8.91155
TG 49:3-FA18:2	1.80071	8.32413	30.0538	45.2136	61.2672	104.074	1.15452	2.18643	16.1829	2.10832	3.55033	7.48674	5.21591	2.06654	3.81318	5.80491	3.32614	3.61479	15.171	9.35049	3.02897	5.45794	4.97791	7.54047	2.71452	2.20686	3.80119	10.4148	7.06342	7.39179	5.55947	8.86507	4.55437	13.4504	10.7116	25.5179	14.9914	5.6766	24.374	2.08483	1.75521	2.77248	3.9439	5.32043	1.63234	7.4212	8.99788	11.9962	3.49762
TG 49:3-FA18:3	NaN	NaN	2.08574	7.48275	8.72547	14.147	NaN	NaN	NaN	NaN	NaN	NaN	NaN	NaN	NaN	NaN	NaN	NaN	1.11156	0.822804	NaN	NaN	NaN	0.643409	NaN	NaN	NaN	NaN	NaN	NaN	NaN	NaN	NaN	1.07019	NaN	2.1647	NaN	NaN	1.78951	NaN	NaN	NaN	NaN	NaN	NaN	NaN	NaN	NaN	NaN
TG 50:0-FA14:0	1.32434	2.48588	5.64458	21.3575	26.7088	50.3824	NaN	1.33111	1.84678	NaN	1.87728	3.24333	2.7031	NaN	1.85189	2.83896	1.23269	2.34691	2.64077	1.88438	1.02635	2.07816	2.125	1.49945	1.48746	0.77059	0.895614	2.36489	2.07529	2.11819	1.72688	2.31055	1.28428	2.23093	2.64058	3.68888	2.48647	0.801636	2.682	1.41753	NaN	1.11187	1.80075	1.29131	1.36842	1.41291	0.85245	2.09247	1.39388
TG 50:0-FA16:0	40.3171	49.0638	67.2105	604.731	821.197	1298.52	12.6408	14.2686	25.2949	15.8175	25.8638	38.6629	29.4973	12.1855	23.5018	47.0105	20.4172	36.786	27.9609	19.4035	14.1955	35.5604	28.9932	20.1723	15.9095	11.5924	20.3441	42.2448	34.8598	39.1351	30.549	30.8644	21.0124	25.2184	30.3922	47.5555	42.2507	22.6709	43.6545	18.9611	16.5511	20.4638	22.4771	18.4551	17.8044	20.6482	19.2786	25.5504	18.9093
TG 50:0-FA18:0	23.1371	30.8445	32.7901	466.413	628.954	1000.69	8.77692	10.0331	16.853	10.2531	16.9318	24.6217	19.3461	8.16457	14.3065	30.8937	11.6992	22.3898	16.7932	13.2355	8.95005	24.3997	21.0095	13.2616	9.7173	8.15544	11.8458	27.6988	21.7447	26.7465	18.4236	21.0021	13.4714	15.3543	17.5998	31.4333	30.1313	15.7829	26.11	14.0105	11.8772	14.5629	14.2798	10.9198	9.78775	12.8279	11.3296	15.9481	11.2473
TG 50:1-FA14:0	1.93875	5.0364	9.01441	383.386	517.766	833.847	1.34539	2.35528	7.18987	2.48419	3.39017	7.18997	2.98642	2.14441	2.95501	6.97653	3.49358	5.4687	6.95166	4.47872	2.61656	9.52152	8.61425	5.24968	1.90024	1.56981	2.81111	9.84425	6.89345	7.02102	5.8361	7.79819	4.05381	8.23444	10.1812	17.3783	21.7211	8.37347	14.4962	1.78737	1.85911	3.4725	3.83665	3.02886	4.06687	4.87024	3.96012	5.66453	4.28799
TG 50:1-FA16:0	63.7213	96.5217	204.617	15426.3	19476.6	31439.6	39.7096	50.2059	115.531	72.6699	108.979	157.286	78.8174	44.8813	87.3626	148.652	76.4503	138.733	120.215	72.372	52.4224	157.157	145.865	92.6331	59.3801	82.9551	92.7233	253.65	171.926	185.145	149.17	155.089	101.735	169.102	356.528	565.139	677.372	234.481	324.211	69.0674	97.0915	123.389	137.224	110.673	170.279	110.949	97.229	131.004	108.336
TG 50:1-FA16:1	4.32363	13.8911	52.1729	247.657	365.544	580.364	2.92801	4.42531	18.928	6.25216	9.48796	15.8811	10.2734	4.62215	8.11519	12.3571	7.28016	8.33315	24.4386	14.5864	5.61596	14.5364	13.8465	12.8138	4.11899	5.34023	8.0608	18.1985	13.2259	14.9682	10.7352	15.0018	6.66903	18.6161	14.8476	36.7959	17.7485	9.56129	36.5882	2.94213	5.50219	8.71339	10.2833	8.35312	3.9623	10.5796	11.8542	17.4409	6.16947
TG 50:1-FA18:0	6.08418	10.628	36.0483	896.315	1183.23	1934.05	3.05473	4.36838	13.1763	7.13095	9.66463	15.4474	8.87849	4.35523	8.01658	16.6953	7.41112	13.1739	17.9341	11.3104	6.54139	20.9964	18.3593	13.3045	4.5115	6.42989	11.4884	23.2146	17.4257	15.156	13.7034	18.0417	10.4639	20.0944	27.6078	48.1543	50.5072	15.581	33.1751	5.12589	6.62558	9.3511	10.7841	11.5055	10.2329	13.0534	11.7849	16.4563	8.40412
TG 50:1-FA18:1	43.2678	61.3975	135.767	7838.33	9818.4	16381.6	22.3078	31.11	67.3673	44.2501	64.4422	93.74	50.5039	28.0254	53.2829	93.1952	45.2796	85.2908	78.0834	47.9383	31.0013	93.8164	83.324	56.8563	36.9185	46.5469	49.9025	151.282	106.305	114.887	92.4953	99.9822	64.7977	97.1785	203.327	322.387	361.764	129.979	194.123	41.9084	55.6464	66.3682	76.1454	66.3226	96.1839	67.2416	58.0128	84.6893	62.2181
TG 50:1-FA20:1	NaN	1.70925	5.78477	55.4216	73.1671	139.275	NaN	NaN	3.06989	NaN	1.75271	3.66177	1.31717	NaN	NaN	1.78466	1.34435	1.36427	3.10144	1.60786	NaN	3.77258	3.03339	1.99871	NaN	NaN	NaN	3.10952	1.84434	2.39354	1.70308	2.42183	1.5794	2.69162	3.19644	5.86714	5.65015	2.41716	4.18705	NaN	1.17062	1.52908	2.08209	1.23276	NaN	1.90801	1.65713	1.95002	1.41393
TG 50:2-FA14:0	7.20824	10.335	28.5081	2161.19	2743.18	4780.23	2.92182	3.15971	12.9258	6.19118	8.86658	15.5488	7.50777	3.76422	7.05946	21.5133	9.60009	16.88	17.7833	10.8959	5.94272	17.2385	14.7943	9.86559	4.79972	6.07791	7.19076	34.0603	19.8945	19.745	20.7112	25.8051	16.3907	31.3673	80.5569	116.512	198.141	54.6142	55.7458	8.83694	8.05455	10.5912	14.7336	13.4841	25.6288	20.0168	20.076	20.1801	14.5678
TG 50:2-FA14:1	NaN	NaN	4.03009	54.49	70.1438	102.143	NaN	NaN	2.51402	1.31903	1.44482	2.38465	NaN	NaN	NaN	1.29927	1.15531	1.29721	2.82218	1.50902	NaN	1.89427	2.08593	1.96246	NaN	NaN	NaN	2.1237	1.57913	1.44094	1.73709	2.2536	1.311	2.44482	3.56601	5.00692	7.10735	2.60122	3.85779	NaN	NaN	1.24219	1.4641	1.01935	NaN	1.78485	1.49592	1.58272	0.782471
TG 50:2-FA16:0	42.4467	62.6708	144.374	10664.2	12960	23170.7	21.5019	24.261	70.5549	39.2116	61.0715	90.8358	61.1796	39.4543	62.2825	86.4394	45.8719	77.2866	85.4677	49.3434	32.4388	74.6504	63.6062	54.8329	39.1715	52.1836	71.2373	168.675	111.597	108.385	98.2715	118.967	76.5828	140.649	347.236	509.02	851.578	246.105	285.098	45.2623	53.9216	69.9359	83.0363	66.902	122.084	92.4825	89.4828	102.831	73.6209
TG 50:2-FA16:1	29.5283	66.7615	200.902	5782.68	7211.85	12635.5	16.7861	21.4814	88.8081	31.8952	51.2013	78.2252	52.0178	27.7823	44.9376	59.6498	30.8254	44.1089	104.434	63.4321	25.0717	68.7029	58.5861	61.8611	26.4175	29.3343	43.3475	112.874	72.7551	79.0298	73.9318	98.4371	57.2411	125.346	226.164	371.996	519.329	161.01	242.548	31.55	35.568	45.1835	62.3123	59.3756	70.6206	78.2072	84.6748	108.207	47.9251
TG 50:2-FA18:0	1.86611	4.15528	12.86	225.028	297.911	531.396	0.919055	NaN	5.86029	2.32009	4.0838	5.26021	3.07153	1.23862	3.27953	4.95637	2.90899	4.30774	7.04197	3.84113	2.64329	4.26659	4.32982	3.97472	2.10581	1.8932	4.64208	7.23859	5.36536	4.93035	5.37024	6.08109	3.08456	8.13804	10.6937	17.4376	25.0746	7.96809	14.8501	1.11166	1.73846	3.71626	2.85742	3.42767	2.39969	5.58854	4.55196	5.77543	3.6844
TG 50:2-FA18:1	37.1774	69.8761	177.188	12009.1	14846.9	25325.6	22.1514	28.1138	91.5497	38.8422	60.6828	101.737	61.6524	35.1275	58.3537	94.4248	44.6335	67.2803	109.377	62.8169	32.0596	88.4984	73.7043	65.7025	32.5724	40.3409	49.518	172.344	105.439	110.333	109.118	138.116	84.2014	177.042	421.9	622.479	1098.47	311.155	352.18	48.9149	56.8437	67.6094	99.4715	72.9164	140.848	110.522	116.77	123.734	74.885
TG 50:2-FA18:2	15.3631	16.4945	44.615	1774.28	2163.63	3990.47	6.17124	6.38237	21.507	12.4892	17.3164	25.4762	15.8805	9.06961	16.1858	25.5599	15.2864	29.2372	26.4635	16.9357	11.8635	18.4524	17.4587	15.8982	14.1284	16.559	22.9626	49.4177	38.1887	34.2928	29.2214	33.4346	21.9425	33.9153	61.6006	95.1298	130.932	43.0462	64.407	12.0892	11.4423	17.1353	19.8725	15.9067	22.6669	23.047	19.6633	27.3857	23.3572
TG 50:2-FA20:2	NaN	NaN	6.87469	27.76	31.995	56.4716	NaN	NaN	3.34817	0.906428	1.78593	2.5317	1.17911	NaN	1.42488	2.01017	1.191	1.46605	3.81511	1.9692	NaN	2.43849	2.03976	1.75553	NaN	NaN	NaN	3.47453	2.36062	2.44483	1.74313	2.95164	1.41051	2.79958	2.79895	7.21418	3.48938	2.2483	5.50293	NaN	NaN	NaN	1.43872	1.52669	NaN	1.94071	1.86021	2.97618	1.41389
TG 50:3-FA14:0	3.0966	4.63512	9.44922	774.489	985.191	1883.78	1.27238	1.5393	3.87367	3.41448	5.11312	7.77239	3.71703	2.3173	3.82338	8.63304	4.25922	7.87415	8.01591	5.07578	3.82687	5.68003	3.65904	4.04383	2.08386	2.91862	4.6935	18.2042	10.0132	10.8149	10.1525	11.5527	7.55553	13.5855	34.6611	52.6246	115.807	31.2457	30.2123	3.50485	4.49404	5.60432	5.64505	4.04035	9.36933	9.22841	9.84951	9.0251	9.04837
TG 50:3-FA14:1	1.14767	2.75748	8.43381	218.093	247.879	415.619	NaN	NaN	5.07847	2.37569	3.34218	5.47963	1.90567	0.945707	1.30715	3.75579	1.57112	2.41486	5.00295	2.6662	1.3408	4.72836	3.50534	3.86834	0.995314	1.30769	1.21	5.63432	4.03628	3.78398	3.00901	4.59205	2.10025	5.20959	11.9751	18.0666	57.2012	15.007	18.6698	NaN	NaN	1.69636	2.03139	1.89958	2.66588	4.79191	5.05381	5.35652	3.65007
TG 50:3-FA16:0	3.23939	5.2124	18.794	1543.81	1879.2	3589.39	1.16319	1.93494	8.86517	4.44153	6.73427	12.8361	7.46548	4.24332	8.29294	9.85883	3.07624	8.29198	11.9187	6.55732	4.34904	7.71582	5.98266	5.36214	4.23818	7.39354	14.5737	26.449	15.6782	16.5983	13.9377	18.3424	10.9585	22.2888	61.9754	90.8551	191.212	51.8762	56.2771	6.64043	5.46183	7.96679	10.3991	8.22918	18.775	16.1038	15.4642	18.4412	10.3524
TG 50:3-FA16:1	14.1026	52.1688	156.27	2218.15	2670.16	4791.73	9.63018	13.0424	89.3454	19.3064	26.677	50.695	35.1619	16.6229	27.6372	40.0342	20.6891	26.9386	84.2402	49.2307	19.7694	35.685	29.4773	42.4928	17.3027	17.4974	29.7851	73.5303	47.7272	50.8013	40.7318	70.5649	35.5615	90.6709	138.607	237.158	493.302	143.583	209.908	16.5913	17.8118	26.6487	35.1448	36.0445	31.4669	63.4118	72.4773	83.702	34.4673
TG 50:3-FA18:0	NaN	NaN	NaN	23.8256	32.3079	59.8195	NaN	NaN	NaN	NaN	NaN	NaN	NaN	NaN	NaN	NaN	NaN	0.697373	NaN	NaN	NaN	NaN	NaN	NaN	NaN	NaN	NaN	1.30944	NaN	NaN	NaN	NaN	NaN	NaN	1.27049	1.79262	3.9134	1.10724	1.83005	NaN	NaN	NaN	NaN	NaN	NaN	NaN	NaN	NaN	NaN
TG 50:3-FA18:1	9.21513	21.1977	67.2618	2046.86	2425.57	4194.84	5.18108	7.027	34.0861	10.9835	13.8498	28.0884	15.9726	8.81034	14.2371	27.2898	12.058	18.9529	41.2692	23.3205	9.50714	21.6438	17.4104	19.8951	8.80776	9.95589	13.3382	46.1466	30.2036	29.8312	27.3784	39.9839	23.2939	53.1843	113.36	174.017	489.093	128.722	137.696	9.92526	11.0911	15.2619	21.3712	18.844	27.7163	43.4431	47.6745	46.4812	26.0618
TG 50:3-FA18:2	9.59333	20.6586	54.7961	1995.84	2448.87	4616.09	5.30026	5.70631	31.1504	10.404	14.8494	25.1273	17.6132	9.79768	17.5544	23.7292	12.8418	18.9145	36.1845	22.0372	12.321	17.4891	16.3337	18.8659	10.6331	12.5767	21.3785	50.7168	32.9025	32.9117	29.0041	39.188	22.2935	48.4419	100.862	156.731	285.946	79.5244	100.483	12.6329	11.7472	17.9006	21.6703	19.5238	26.3512	34.2144	33.7729	40.0233	24.164
TG 50:3-FA18:3	1.68034	2.06713	2.6143	110.316	138.763	242.463	NaN	NaN	NaN	NaN	NaN	1.81597	1.03656	NaN	NaN	1.42046	0.915096	1.45239	1.60863	1.25748	0.866223	NaN	NaN	1.11499	1.00201	1.33057	1.34832	3.82565	2.6484	2.8639	2.04208	2.75304	2.50029	2.24106	3.26372	4.80888	9.33822	3.01135	3.68817	1.05205	1.23295	NaN	1.222	NaN	1.85569	1.79693	1.33775	2.93621	1.51966
TG 50:3-FA20:3	NaN	NaN	4.07138	31.9021	39.4882	77.4184	NaN	NaN	NaN	NaN	NaN	2.74042	1.03421	NaN	NaN	1.83476	1.40256	2.45496	1.86309	1.08839	NaN	1.51301	1.53755	1.82407	NaN	NaN	NaN	3.17883	2.08483	2.03497	2.05602	2.17335	1.49658	1.84802	2.22542	3.46757	5.33618	2.25202	6.23038	NaN	NaN	NaN	1.24249	1.28997	NaN	NaN	1.21972	1.83779	NaN
TG 50:4-FA14:0	NaN	1.21264	2.14678	109.519	133.605	266.998	NaN	NaN	NaN	NaN	NaN	NaN	NaN	NaN	NaN	1.45998	NaN	1.96017	1.68185	1.32695	NaN	NaN	NaN	NaN	NaN	0.92542	1.42149	4.09888	2.59071	1.81932	2.48919	2.60232	1.65719	2.28037	6.22061	8.6148	20.2078	5.59154	5.38485	NaN	NaN	1.31779	NaN	NaN	1.64522	1.73759	1.32367	1.38552	1.25683
TG 50:4-FA14:1	NaN	NaN	3.07845	56.296	61.7958	107.913	NaN	NaN	NaN	NaN	NaN	NaN	NaN	NaN	NaN	1.24804	NaN	1.30091	1.48951	1.01168	NaN	NaN	NaN	0.870893	NaN	NaN	NaN	1.7468	1.59923	NaN	1.43711	1.37834	1.00988	1.90556	3.71991	6.03844	20.6341	5.72681	5.17621	NaN	NaN	NaN	NaN	NaN	NaN	1.47108	2.20341	1.53439	1.38209
TG 50:4-FA16:0	47.5599	43.7102	44.9157	140.667	165.852	267.258	39.6035	39.8447	46.1983	40.8995	41.7057	41.2459	42.1953	38.6334	40.8649	41.3828	40.798	44.3884	41.0224	41.4912	41.234	41.1044	39.9183	42.1649	40.5628	41.6509	39.3799	46.0588	43.6502	44.4635	44.6975	42.5854	43.2847	40.8212	43.9965	46.639	57.9791	44.7216	46.0029	38.2142	41.2139	40.1235	39.9936	39.6261	38.8315	42.6445	41.7072	42.4699	43.674
TG 50:4-FA16:1	1.95783	5.06173	18.5001	200.753	234.232	444.276	1.03816	1.73302	9.69855	2.01878	2.85741	6.05471	4.63305	1.69934	3.08076	4.89428	2.05222	2.44071	10.0299	6.94351	2.36631	3.87495	3.1209	5.69946	2.92625	2.66968	4.20974	9.83068	5.61998	5.53825	5.59645	8.46883	5.14781	11.0453	17.2356	29.0644	65.645	18.6756	26.246	1.9355	1.78183	3.42388	4.54515	3.39033	3.24964	8.44451	9.5524	11.1304	3.993
TG 50:4-FA18:1	NaN	1.4047	3.05336	127.126	142.714	254.455	NaN	NaN	1.92662	NaN	NaN	NaN	NaN	NaN	1.08581	1.56178	NaN	1.45431	2.2069	1.52831	0.719722	1.75383	NaN	NaN	0.952582	NaN	1.11447	3.47338	2.06565	2.75142	1.65737	2.33071	1.71195	3.20685	6.56034	9.69599	39.0976	9.73968	10.0887	NaN	NaN	0.886963	1.09608	NaN	1.74735	2.63799	2.70178	2.91351	2.27014
TG 50:4-FA18:2	2.15643	6.77409	18.3743	226.104	267.501	529.085	1.19262	1.71374	9.16109	2.59816	3.15915	5.75354	4.22421	2.02486	3.44187	5.44595	2.81791	4.41894	10.8853	6.78944	2.88732	3.55989	3.30212	4.72183	2.30822	2.81729	4.47675	11.9503	7.94862	6.49567	7.3716	9.28297	4.02361	13.0969	19.2368	33.4218	79.8101	19.1916	30.9537	1.78941	1.9882	3.40272	3.87823	4.10419	3.7794	9.17481	9.13348	10.1789	5.8711
TG 50:4-FA18:3	NaN	1.5874	3.16323	111.747	151.239	263.254	NaN	NaN	NaN	NaN	NaN	NaN	1.09921	NaN	NaN	1.0954	NaN	1.00263	1.59192	1.10519	0.912333	NaN	NaN	1.21516	NaN	NaN	NaN	3.49565	1.88502	2.71349	2.28985	2.77057	1.65306	2.32412	5.16418	8.46767	18.4642	6.02622	5.98266	1.2618	NaN	1.36017	1.43542	1.0078	1.9185	1.6554	1.74287	2.13275	1.06563
TG 50:4-FA20:3	NaN	NaN	NaN	17.6677	19.6801	45.8275	NaN	NaN	1.76026	NaN	NaN	1.18683	NaN	NaN	NaN	NaN	NaN	NaN	1.3039	1.15227	NaN	NaN	1.03162	NaN	NaN	NaN	NaN	1.98371	NaN	NaN	1.05832	NaN	NaN	1.72704	NaN	3.2537	4.18566	1.6805	3.08215	NaN	NaN	NaN	NaN	NaN	NaN	1.19461	NaN	1.19014	NaN
TG 50:4-FA20:4	NaN	NaN	NaN	58.9159	81.7046	164.528	NaN	NaN	NaN	0.788016	NaN	1.53696	NaN	NaN	NaN	1.72284	1.02937	2.12354	NaN	NaN	NaN	NaN	0.617153	NaN	NaN	NaN	NaN	4.80605	3.14327	1.59389	2.15575	2.22079	1.62004	1.1961	2.97655	4.42932	11.3363	3.82742	5.50047	NaN	NaN	1.06213	NaN	NaN	NaN	NaN	NaN	NaN	1.17193
TG 50:5-FA14:0	NaN	NaN	NaN	16.1851	18.1743	33.6471	NaN	NaN	NaN	NaN	NaN	NaN	NaN	NaN	NaN	0.926482	NaN	NaN	NaN	NaN	NaN	NaN	NaN	NaN	NaN	NaN	NaN	NaN	NaN	NaN	NaN	1.00752	NaN	NaN	NaN	1.46326	3.29009	NaN	1.3405	NaN	NaN	NaN	NaN	NaN	NaN	NaN	NaN	NaN	NaN
TG 50:5-FA16:1	NaN	NaN	1.79353	17.5632	21.3433	40.9548	NaN	NaN	NaN	NaN	NaN	NaN	NaN	NaN	NaN	NaN	NaN	NaN	1.36683	NaN	NaN	1.04199	NaN	0.83417	NaN	NaN	NaN	NaN	NaN	NaN	1.17784	1.55807	NaN	1.20267	1.70428	2.24908	6.17063	2.22283	2.89257	NaN	NaN	NaN	1.10175	NaN	NaN	1.41795	1.32639	1.46781	NaN
TG 50:5-FA18:1	NaN	NaN	NaN	13.1083	13.7834	26.3394	NaN	NaN	NaN	NaN	NaN	1.61039	NaN	NaN	NaN	NaN	NaN	NaN	NaN	NaN	NaN	NaN	NaN	NaN	NaN	NaN	NaN	NaN	NaN	NaN	1.06006	0.829721	NaN	NaN	NaN	NaN	4.49146	1.13439	1.09824	NaN	NaN	NaN	NaN	NaN	NaN	NaN	NaN	NaN	NaN
TG 50:5-FA18:2	NaN	NaN	NaN	18.7811	20.5033	41.2177	NaN	NaN	NaN	NaN	NaN	NaN	NaN	NaN	NaN	NaN	NaN	NaN	NaN	NaN	NaN	NaN	NaN	NaN	NaN	NaN	NaN	1.36438	0.993615	NaN	NaN	NaN	NaN	1.08512	1.79896	1.99505	7.53582	2.62346	2.71815	NaN	NaN	NaN	NaN	NaN	NaN	NaN	NaN	NaN	NaN
TG 50:5-FA18:3	NaN	NaN	NaN	20.64	24.4742	46.5802	NaN	NaN	NaN	NaN	NaN	NaN	NaN	NaN	NaN	NaN	NaN	NaN	NaN	NaN	NaN	NaN	NaN	NaN	NaN	NaN	NaN	1.19139	NaN	NaN	NaN	NaN	NaN	0.819869	1.74422	1.99505	7.29008	2.08068	2.96525	NaN	NaN	NaN	NaN	NaN	NaN	NaN	0.947419	NaN	NaN
TG 50:5-FA20:4	NaN	NaN	NaN	34.4194	44.6164	105.436	NaN	NaN	NaN	NaN	NaN	NaN	NaN	NaN	NaN	NaN	NaN	NaN	NaN	NaN	NaN	NaN	NaN	NaN	NaN	NaN	NaN	2.1361	NaN	NaN	1.58659	1.1569	NaN	NaN	2.17007	2.72428	8.03799	2.06251	3.43531	NaN	NaN	NaN	NaN	NaN	NaN	NaN	NaN	NaN	NaN
TG 50:5-FA20:5	1.63817	2.3325	2.00074	11.0892	10.8053	22.0283	2.02618	3.13537	3.69471	2.05977	2.03362	3.4473	3.61253	2.32627	2.93745	3.07468	2.72964	4.02192	2.92257	3.29579	3.71158	2.01938	2.91178	3.16843	2.52727	1.96211	3.59251	2.33381	1.63237	1.97905	1.5914	2.16024	1.18598	2.57716	2.65628	2.43877	2.92149	1.56517	3.15192	2.50559	1.89517	2.02125	2.98608	3.3174	2.05986	2.03912	2.5225	2.0761	0.855525
TG 50:6-FA20:4	NaN	NaN	NaN	7.08084	10.115	22.1269	NaN	NaN	NaN	NaN	NaN	NaN	NaN	NaN	NaN	NaN	NaN	NaN	NaN	NaN	NaN	NaN	NaN	NaN	NaN	NaN	NaN	NaN	NaN	NaN	NaN	NaN	NaN	NaN	NaN	NaN	4.28108	1.4068	1.06562	NaN	NaN	NaN	NaN	NaN	NaN	NaN	NaN	NaN	NaN
TG 51:0-FA16:0	150.21	145.525	139.029	179.616	176.958	227.086	136.081	144.185	155.645	141.248	150.318	149.495	161.377	140.202	144.275	142.118	145.377	145.189	148.662	147.736	142.598	148.853	140.953	140.281	140.737	142.336	140.332	152.112	139.46	145.238	144.391	144.455	144.523	139.964	136.762	152.598	147.911	139.343	151.084	138.248	132.096	139.853	139.766	138.955	136.578	147.612	144.568	144.98	141.399
TG 51:0-FA17:0	3.44605	4.64614	12.3997	22.1374	21.5509	38.2705	1.54438	2.21143	3.22064	1.81628	2.82836	4.3509	5.04788	1.26146	3.51761	5.28029	2.48075	3.78071	6.31951	4.25128	2.59477	4.41249	2.64669	2.97657	2.61706	1.87658	3.10933	3.9963	3.93755	4.57741	2.76542	4.93827	2.84204	4.48034	3.93713	7.69909	2.87457	2.52754	6.60157	1.94832	2.00661	2.21716	2.57409	3.18275	3.10246	2.93316	3.35948	5.34031	2.89288
TG 51:0-FA18:0	3.53599	4.58034	10.5055	30.1952	45.4472	69.135	2.17836	2.33204	4.02006	1.87778	4.2593	3.90069	5.14454	2.01103	3.01972	6.29505	2.59097	4.35567	5.26239	3.51188	2.54021	5.01422	4.03787	4.27016	2.7704	1.65304	3.07513	4.72848	4.10049	4.43608	4.54958	4.19927	2.91975	4.96131	5.27985	7.47113	4.87994	2.95481	5.78381	2.8982	2.05428	3.48859	3.68015	2.8498	2.3179	3.98274	3.68933	4.18373	2.67313
TG 51:1-FA15:0	1.46919	3.10054	10.6382	48.8794	66.1768	108.46	NaN	NaN	3.46582	1.40199	2.48417	2.77426	2.71606	1.24965	1.74873	2.82833	1.67276	2.28785	4.77844	3.39569	1.72693	3.6634	3.06019	2.78716	1.47211	1.0532	1.63036	4.85597	3.65869	3.37765	2.43234	3.94116	1.82298	4.69461	4.21316	9.39612	3.64017	2.54003	7.10845	1.17809	NaN	1.58829	1.93717	2.16283	1.24041	3.58059	2.89989	3.92812	1.56672
TG 51:1-FA16:0	6.80484	14.2666	41.8197	382.828	504.391	870.164	2.95087	5.25845	20.705	6.08726	8.22295	13.5454	11.0934	4.48617	8.24168	14.1448	8.99642	11.8128	23.5936	14.122	7.28813	21.1415	12.8271	14.2124	6.1858	6.9639	10.0861	22.3816	16.3446	14.928	14.7212	18.2624	10.4587	21.7271	23.1336	41.617	28.3413	13.219	34.7455	5.58514	7.43669	9.9944	11.0143	12.0019	9.10631	14.7682	13.5353	20.1465	9.40148
TG 51:1-FA17:0	3.93686	13.7831	35.9317	315.517	433.725	737.108	3.29587	4.46311	17.1029	4.51979	7.55068	12.0057	8.54851	3.58019	8.67501	12.4372	5.80734	9.07571	22.9601	14.5134	7.43394	16.2513	10.4971	13.2507	5.15224	5.13143	8.07892	18.8575	14.7931	13.9727	12.4643	15.208	9.3147	20.1707	19.4375	36.1484	26.692	12.3399	34.6722	4.48633	7.36696	9.01797	10.7715	9.3104	7.64852	12.2948	13.0723	18.4385	6.92823
TG 51:1-FA18:0	2.10814	6.18268	18.5641	96.5369	126.48	220.665	1.28994	1.93453	7.57144	2.26283	2.95535	5.08539	4.33759	1.72952	3.15776	6.0927	2.94291	3.47278	9.87684	5.37777	3.41717	7.03711	4.40764	4.56062	2.19688	2.09396	3.42181	7.63391	5.93646	5.99441	4.59418	6.2109	3.93629	7.76798	7.23909	14.5785	7.50715	4.74581	11.8847	2.02047	1.59316	3.3097	3.91955	4.34606	2.17761	5.847	5.05813	7.719	2.99663
TG 51:1-FA18:1	5.79227	15.3769	45.9293	310.854	440.15	737.535	2.67629	4.62386	16.8351	5.39845	7.94269	13.1471	10.1986	3.72947	7.56144	11.8763	6.17995	9.69127	22.04	15.2103	6.51064	16.7028	12.9271	13.7321	5.56039	5.31338	8.70202	20.0141	14.0249	14.9064	15.4543	18.065	10.3075	22.137	22.9143	38.3894	26.5007	12.2634	34.7556	5.14006	6.26839	7.72688	10.0876	9.99222	8.70341	15.7769	14.9883	18.9782	8.44465
TG 51:2-FA15:0	2.97201	6.14547	23.9639	344.379	469.689	813.606	1.52873	1.98665	8.64077	2.05742	4.02692	6.82023	5.20272	2.23438	4.02764	8.03028	3.32905	6.09373	12.1404	7.30582	3.79827	6.09346	5.83048	6.21727	2.4593	2.85828	4.6611	11.4623	7.65948	8.15445	7.76478	9.27047	4.52694	12.6122	18.7825	29.7847	42.8509	13.0666	22.1431	2.46626	3.81434	3.7663	6.23526	6.31706	6.64264	12.0159	7.89712	9.51406	4.802
TG 51:2-FA16:0	6.74505	11.7974	31.0954	527.228	700.029	1228.09	2.49346	3.78111	18.2167	4.8905	6.34071	11.3486	8.06148	3.46319	7.45628	13.8898	7.10659	10.2862	20.8543	12.4385	6.47211	10.8151	8.92499	10.4662	5.56086	5.24592	8.55297	19.6795	13.6502	13.3421	11.6894	15.9865	10.0448	20.2865	25.494	46.5094	46.5593	16.8284	34.5579	5.09427	4.59107	6.7362	10.7156	8.69074	9.60069	13.2081	13.7044	18.4909	7.11132
TG 51:2-FA16:1	3.74779	16.481	50.8214	120.039	154.258	248.705	2.49992	4.34673	26.2723	5.07318	6.85827	13.2981	9.92581	4.22173	6.81984	11.4022	6.57551	6.53832	30.5362	16.8789	6.08412	9.86988	8.84246	16.1104	5.17715	4.47279	6.81125	17.5402	12.4645	13.6269	10.8792	17.1053	8.06348	23.5156	18.491	41.7173	22.6981	10.2922	39.6709	3.5949	3.87342	6.33802	8.73875	9.50657	3.25919	14.7642	15.1346	20.3512	7.14686
TG 51:2-FA17:0	2.64764	8.59287	30.9486	187.801	241.553	412.71	1.57028	2.69644	13.6812	3.13776	5.75418	7.75816	6.34059	3.12661	4.92391	8.16181	4.26571	5.60401	18.501	11.1805	4.85689	7.72669	5.60772	8.47451	3.48278	3.11866	6.87016	13.6645	9.32999	8.89983	8.19105	11.8726	6.14675	17.0423	16.3352	32.0974	26.2963	9.4885	24.634	2.77973	3.67781	4.59239	5.87888	6.65941	3.50444	10.1886	10.3169	13.4992	5.60371
TG 51:2-FA18:1	11.5275	29.4093	93.5181	1255.39	1612.02	2906.6	5.18422	8.23519	42.2697	10.0055	15.136	24.6411	19.7279	9.09388	15.975	31.5378	15.3306	20.2838	54.1721	30.1803	11.1284	29.6782	24.4191	29.429	10.1373	11.336	15.8808	44.4722	31.6391	29.4068	28.7672	36.7753	22.1645	49.8006	67.5845	123.894	150.474	48.8983	88.7038	10.7275	13.046	15.7941	24.6613	23.8832	22.7997	38.4575	33.7049	43.708	20.0598
TG 51:2-FA18:2	2.64886	4.51195	13.3275	77.1272	101.106	195.676	1.12608	1.76053	6.5558	2.014	2.57564	4.4303	4.1281	1.80784	2.85096	4.27815	2.83126	3.02421	8.95978	4.82864	2.42633	3.1786	3.72952	3.71473	2.1032	2.28656	3.41028	7.17102	5.00304	4.80399	4.18301	5.53451	3.43236	8.8856	6.46571	12.9134	8.8784	4.77116	11.9793	1.75496	1.9314	2.82129	3.3348	3.23507	2.01764	5.34446	4.48676	7.38371	3.16659
TG 51:3-FA15:0	1.5294	2.02539	7.54662	139.057	175.824	337.29	NaN	NaN	3.09367	NaN	1.35699	3.2903	2.22514	1.68751	2.7009	2.61092	1.56679	3.17238	4.69626	3.12969	1.90081	2.6674	2.09723	2.13016	1.17695	1.15495	2.1741	4.74363	3.6927	3.59773	3.36663	3.76439	2.55779	5.44794	9.41857	13.8022	24.8142	7.26191	9.28128	1.61724	1.51355	1.55214	2.50098	2.82097	3.14764	7.21922	3.80372	4.75693	2.7206
TG 51:3-FA16:1	2.72254	11.6344	40.5672	97.9587	131.697	207.373	1.70302	2.8653	19.0005	2.90531	5.45594	8.46173	6.91768	3.7568	5.43024	8.57265	4.5587	5.13156	22.5375	14.4183	4.56013	7.51627	6.07669	10.3397	3.29255	3.62577	6.30347	13.8726	9.12658	10.2409	7.49624	14.2781	5.94513	18.2991	15.5997	36.4958	24.2462	10.6268	34.695	2.59315	3.03535	3.9014	7.81073	7.59952	2.80391	11.1076	12.768	18.6878	6.27719
TG 51:3-FA17:0	NaN	1.77623	5.57367	25.8185	33.1537	60.7083	NaN	NaN	NaN	NaN	NaN	2.01849	NaN	NaN	NaN	1.37241	NaN	NaN	3.00272	2.19348	1.20852	NaN	NaN	2.04756	0.784895	NaN	1.70952	2.21242	1.7692	NaN	1.48192	2.19973	1.13572	3.44279	2.59863	5.15835	7.44688	2.3019	4.47198	NaN	NaN	NaN	1.2635	1.06816	NaN	1.79048	1.57007	2.47579	NaN
TG 51:3-FA18:2	3.25744	10.2552	32.924	226.528	296.882	547.785	1.62378	1.60584	12.1123	2.90071	4.92194	8.05312	6.14577	3.43845	5.47551	8.26933	4.15399	6.16654	17.826	11.1351	4.74953	7.40063	6.34192	7.45585	3.38227	3.42461	6.41192	14.2235	10.4906	9.04491	8.77626	11.7866	6.28162	16.8067	19.019	34.3495	39.9503	13.3423	30.0081	3.10791	2.84606	3.94624	5.8287	6.32557	4.12032	13.0759	10.8918	15.0212	5.58887
TG 51:3-FA18:3	NaN	NaN	NaN	4.82927	7.30655	10.8645	NaN	NaN	NaN	NaN	NaN	NaN	NaN	NaN	NaN	0.847149	NaN	NaN	0.83475	1.26677	NaN	NaN	NaN	NaN	NaN	NaN	NaN	NaN	NaN	NaN	NaN	0.998167	NaN	NaN	NaN	NaN	0.803423	NaN	NaN	NaN	NaN	NaN	NaN	NaN	NaN	1.0226	NaN	NaN	NaN
TG 51:4-FA15:0	NaN	NaN	1.74125	22.2115	29.783	61.2752	NaN	NaN	NaN	NaN	NaN	NaN	NaN	NaN	NaN	NaN	NaN	NaN	1.43907	NaN	NaN	NaN	NaN	NaN	NaN	NaN	NaN	1.89886	1.49993	1.91596	NaN	0.908881	0.980557	1.9932	1.98358	2.78676	5.40048	2.092	2.6765	NaN	NaN	NaN	NaN	NaN	NaN	1.64516	NaN	1.21894	NaN
TG 51:4-FA16:1	NaN	2.5939	8.76352	17.1531	23.1002	39.0948	NaN	NaN	4.65847	NaN	NaN	2.08668	NaN	NaN	NaN	1.56725	1.01627	1.22634	4.60953	2.69016	1.44698	1.50893	1.14247	2.20143	NaN	NaN	NaN	2.49328	1.39075	2.56899	NaN	2.15859	1.36188	3.87052	3.12254	7.07108	4.848	2.02663	6.54419	NaN	NaN	NaN	NaN	NaN	NaN	2.36311	2.36038	3.29115	1.3857
TG 51:4-FA18:2	1.1712	4.17351	12.9896	43.4691	52.1732	99.6663	NaN	NaN	5.52366	NaN	1.92342	2.48876	3.06219	1.53043	1.41238	2.78937	1.21203	1.9145	6.29948	3.81536	2.01321	2.31108	2.40955	3.19749	1.15294	1.76325	2.50654	5.66439	3.66731	3.41565	3.94506	4.41843	2.53145	6.29664	5.87112	11.9352	12.0107	3.78901	10.7501	NaN	1.1832	1.2976	2.22641	2.42613	NaN	5.18691	4.05361	5.56788	1.81295
TG 51:4-FA18:3	NaN	NaN	NaN	16.4929	19.563	40.3695	NaN	NaN	NaN	NaN	NaN	NaN	NaN	NaN	NaN	NaN	NaN	NaN	NaN	NaN	NaN	NaN	NaN	NaN	NaN	NaN	NaN	NaN	NaN	NaN	NaN	NaN	NaN	1.37153	1.41186	2.12803	3.16846	1.38358	NaN	NaN	NaN	NaN	NaN	NaN	NaN	0.982883	NaN	1.01744	NaN
TG 51:4-FA20:4	NaN	NaN	NaN	11.122	14.061	29.9461	NaN	NaN	NaN	NaN	NaN	NaN	NaN	NaN	NaN	1.47476	NaN	1.82178	NaN	NaN	NaN	1.44216	NaN	NaN	NaN	NaN	NaN	2.27863	2.0249	1.18429	1.48295	1.21421	1.19846	NaN	NaN	1.12402	3.45299	1.73416	2.25002	NaN	NaN	NaN	NaN	NaN	NaN	1.19768	NaN	NaN	NaN
TG 51:5-FA18:2	NaN	NaN	NaN	4.14922	5.21336	8.02932	NaN	NaN	NaN	NaN	NaN	NaN	NaN	NaN	NaN	NaN	NaN	NaN	NaN	NaN	NaN	NaN	NaN	NaN	NaN	NaN	NaN	NaN	NaN	NaN	NaN	NaN	NaN	NaN	NaN	NaN	1.68762	NaN	NaN	NaN	NaN	NaN	NaN	NaN	NaN	NaN	NaN	NaN	NaN
TG 51:5-FA18:3	NaN	NaN	NaN	3.70981	4.93446	7.6571	NaN	NaN	NaN	NaN	NaN	NaN	NaN	NaN	NaN	NaN	NaN	NaN	NaN	NaN	NaN	NaN	NaN	NaN	NaN	NaN	NaN	NaN	NaN	NaN	NaN	NaN	NaN	NaN	NaN	NaN	NaN	NaN	NaN	NaN	NaN	NaN	NaN	NaN	NaN	NaN	NaN	NaN	NaN
TG 52:0-FA16:0	13.698	12.3066	21.7222	151.563	192.871	318.384	5.12491	3.90137	7.85468	4.20098	10.0887	7.79986	10.9045	4.66913	7.32536	11.935	7.21633	9.72575	8.76354	6.87403	5.01342	9.40915	8.49562	5.74626	4.82694	4.44107	5.63992	8.6639	7.61307	9.34292	8.61802	8.26283	5.90857	5.622	8.95849	12.1137	12.1707	6.83808	12.1395	6.35185	4.9082	4.79268	6.08968	5.5252	4.49879	5.61182	5.37136	6.61659	5.28104
TG 52:0-FA18:0	18.6071	19.5259	23.7288	249.862	331.41	482.195	7.64125	6.01144	6.12875	6.97948	8.30671	11.6584	9.77456	5.10151	7.47823	15.7233	8.88439	13.7208	9.21206	5.41129	6.45784	15.0787	15.0503	7.03998	5.94394	5.40872	7.6758	12.0668	10.4832	12.4913	9.3682	9.44575	6.94289	5.80589	8.19329	13.3104	17.6239	9.66621	13.3289	10.2584	5.82425	6.38845	7.50721	6.46097	6.80723	7.60927	6.10987	8.87174	6.82283
TG 52:0-FA20:0	1.97063	2.44791	5.81492	28.1459	39.8944	58.5499	1.0171	1.84176	4.42837	1.83999	5.16378	2.98502	7.54348	1.51745	3.2429	3.98516	2.5867	3.68353	4.79587	2.77044	2.14634	4.59551	2.60809	3.27141	2.06788	1.19533	1.77844	4.15255	3.21985	2.66035	3.14297	3.56606	2.25772	2.35399	2.87264	3.90754	4.53339	2.16293	3.78749	1.70455	1.77678	1.28035	3.09986	2.0764	1.45106	2.04724	2.14682	2.84003	1.72435
TG 52:1-FA16:0	16.3675	20.2431	33.2184	2378.93	3351.81	5530.76	8.6992	9.84616	24.8256	18.5819	24.0842	33.6836	13.8019	6.43668	14.9727	37.0184	19.744	35.5359	22.1336	13.1889	10.2572	54.9329	47.6663	22.6266	10.4319	13.0081	20.1023	55.0493	39.0317	39.0512	32.1206	27.8665	19.8425	24.5023	43.366	68.3304	89.5116	42.3322	56.2581	13.0969	15.47	22.6927	17.1263	15.7784	27.6281	21.9263	14.8274	25.2183	26.9087
TG 52:1-FA16:1	1.17409	3.51225	10.3857	38.3037	50.9755	73.8276	1.49708	1.19307	5.32503	1.71891	1.74853	3.25458	1.60077	NaN	2.34488	2.58176	1.38029	2.03483	5.37716	3.46062	1.33476	3.14016	2.81218	2.93129	1.49766	1.44029	2.19434	4.60976	2.91862	3.17189	2.55255	3.05026	1.67187	4.70585	3.56089	7.84609	3.76353	2.04453	7.51824	1.05424	1.59355	1.75024	1.9748	2.26064	1.07145	2.82188	2.78973	3.80544	1.67072
TG 52:1-FA18:0	19.8589	24.306	29.666	2824.13	3954.74	6587.93	8.93048	11.3659	17.1551	21.6236	29.1121	35.8111	15.2398	8.23877	18.0245	39.1496	18.0835	35.9034	19.555	13.1541	11.7545	56.7603	52.1153	20.7941	9.56289	16.2492	23.568	59.201	48.5578	46.4847	33.7991	31.1123	22.4743	25.3773	47.3586	75.0104	101.947	43.1154	58.5838	13.3022	15.3343	21.69	19.3754	13.7549	26.3318	25.5776	16.6805	24.3141	31.8244
TG 52:1-FA18:1	18.7829	23.185	35.8282	2103.78	2963.13	5452.25	7.0374	11.0177	19.6167	16.9739	24.4819	29.0027	15.0136	6.40383	12.9833	32.0656	15.8071	30.0291	16.4041	13.564	11.2901	44.089	44.3892	17.6495	9.34081	11.7016	17.9076	50.106	41.6828	44.9918	31.3016	29.7215	21.3098	21.1123	33.2696	67.0325	80.4005	33.0169	46.9009	11.5467	12.0264	17.9395	13.7189	10.0906	21.9383	21.9451	14.2206	21.662	27.5587
TG 52:1-FA20:0	NaN	1.73625	5.48944	41.7234	56.0216	85.0795	NaN	NaN	2.59558	NaN	1.52797	2.33852	1.17676	NaN	NaN	1.4509	1.28837	NaN	2.9677	2.13273	NaN	NaN	1.77807	1.36309	NaN	NaN	1.10871	3.19163	2.01218	2.17766	1.47043	1.68372	1.29573	2.15037	2.83382	5.17618	4.33514	1.67437	4.54137	0.722243	0.863891	NaN	NaN	1.55814	NaN	1.45857	2.06155	2.35114	NaN
TG 52:1-FA20:1	2.04881	3.11803	6.89441	76.1563	116.107	196.135	NaN	NaN	4.73084	2.28387	3.83282	5.25837	1.92107	NaN	2.12159	3.27541	1.78657	3.83334	2.77961	1.87954	0.771966	9.32922	7.41798	3.50969	1.07197	NaN	0.913176	4.92481	3.73069	4.71381	4.38959	3.3612	2.12	2.98975	3.68142	6.99817	9.43505	3.42988	7.66882	NaN	1.64276	2.23949	2.94985	2.18019	3.05066	2.27977	2.20203	2.90934	2.43665
TG 52:2-FA14:0	NaN	NaN	3.17629	55.1551	69.0451	134.236	NaN	NaN	1.89011	NaN	1.36953	2.15786	NaN	NaN	NaN	1.55344	0.913534	1.2964	1.91045	1.28132	NaN	2.49022	2.27447	1.43766	NaN	NaN	NaN	2.63992	1.8477	1.27447	1.10542	1.57385	0.885737	1.6851	2.26045	4.27676	6.33611	2.76947	3.44499	NaN	NaN	NaN	0.812998	NaN	1.10165	1.6309	1.24553	1.89937	1.0936
TG 52:2-FA16:0	73.0066	72.1404	102.508	24577.6	32641.2	57087	37.635	37.1949	54.2424	59.1181	87.3873	130.68	73.5131	55.2242	79.6092	152.111	65.3339	130.521	83.4815	46.9454	44.327	136.088	124.963	72.6219	72.9145	105.175	112.53	283.899	167.772	171.837	143.341	165.383	108.109	192.159	563.124	797.667	1160.53	357.102	360.452	85.8726	90.0872	98.6158	135.205	103.548	248.318	124.387	115.088	128.403	144.802
TG 52:2-FA16:1	5.45804	10.5044	28.7044	588.182	787.079	1305.62	2.86269	3.19482	15.596	6.24858	8.00259	14.7387	6.37473	3.84043	6.91372	10.1914	5.89238	8.16921	16.9362	9.63315	5.4404	16.1523	15.9147	12.2741	4.26356	5.07051	9.25258	15.3518	11.0888	10.402	9.14381	12.1592	6.87139	16.1538	21.0742	41.0789	46.4953	16.8008	33.3953	3.44688	5.78924	6.42141	8.05192	7.25129	6.83657	11.7977	9.80035	15.709	8.64785
TG 52:2-FA18:0	11.7895	12.7398	18.2409	1462.42	1966.04	3440.58	3.40661	4.59585	9.31825	10.4734	12.1838	20.0085	9.84937	5.72914	13.2973	19.1104	10.7452	19.5757	12.8599	9.27886	8.78469	20.1296	20.0915	11.0804	7.71446	12.2376	22.3207	36.0588	25.7506	21.774	18.8305	19.8964	13.4889	20.0629	35.0886	55.4934	94.9391	31.798	42.1906	5.2605	8.15194	10.1128	10.364	9.00934	15.6428	16.9113	12.5041	16.5314	19.405
TG 52:2-FA18:1	147.844	138.921	200.331	43128.5	57163.7	95239.4	74.6461	70.3662	121.901	121.995	174.02	261.434	144.955	100.556	157.432	286.407	119.96	228.652	166.361	88.0139	79.5341	253.902	238.913	140.037	133.463	187.737	191.677	542.498	312.013	337.357	258.305	315.505	215.122	349.73	1036.69	1452.52	2218.88	685.917	710.181	161.978	166.22	173.508	260.166	193.913	448.985	235.041	211.942	236.601	266.472
TG 52:2-FA18:2	6.50758	6.70048	10.8498	541.35	799.348	1409.05	2.21897	1.87088	6.02069	5.53125	6.91579	8.45131	5.22158	3.95256	6.99585	12.6127	6.475	12.9741	6.55398	4.99231	4.70561	8.57388	8.39883	5.62215	4.09948	5.10116	10.4897	19.601	16.0896	14.6838	11.1397	12.1384	7.8489	6.84663	16.3852	22.0228	32.4556	14.4817	17.3765	1.93104	4.18514	5.24672	5.38757	4.21268	5.80484	7.54725	5.24268	7.67947	11.9229
TG 52:2-FA20:0	NaN	NaN	1.93946	14.9024	18.8074	28.665	NaN	NaN	NaN	NaN	NaN	NaN	NaN	NaN	NaN	NaN	NaN	NaN	1.41209	NaN	NaN	NaN	NaN	NaN	NaN	NaN	NaN	0.89844	1.09741	NaN	NaN	0.705593	NaN	NaN	NaN	1.79945	2.26172	NaN	1.79557	NaN	NaN	NaN	NaN	NaN	NaN	NaN	0.791375	NaN	NaN
TG 52:2-FA20:1	NaN	2.47056	7.69879	162.229	218.324	403.382	1.05209	1.39022	4.30022	2.65557	3.92236	5.0261	2.31845	NaN	1.83433	3.40268	1.40701	2.68347	5.16611	2.53227	NaN	7.56136	6.18559	3.36972	0.813919	NaN	1.18715	5.27288	2.73449	3.42479	3.0675	3.77765	2.53605	4.36556	6.8525	12.1667	18.2446	7.64646	10.7368	1.02212	1.50408	2.29595	2.9288	2.25122	3.12335	3.90508	3.07456	3.7451	2.04849
TG 52:2-FA20:2	2.03141	2.36417	7.66592	38.9648	47.4701	101.887	1.42951	1.31589	4.29612	1.9733	2.18293	4.61419	2.1777	NaN	NaN	2.86547	2.33615	3.19138	3.31468	2.17997	NaN	3.94352	4.01563	2.81061	NaN	NaN	1.2143	5.4664	4.47576	4.04435	3.21521	3.23883	1.88962	3.18575	3.1638	6.48283	5.55863	2.71922	7.87033	0.891713	1.50346	1.74598	1.87691	2.20219	NaN	2.25689	2.69393	4.25485	2.16401
TG 52:3-FA14:0	NaN	0.986554	3.40251	34.5205	46.4226	95.4207	NaN	NaN	1.74398	NaN	NaN	2.11702	NaN	NaN	NaN	1.22719	NaN	1.04289	1.29256	1.21075	NaN	1.60992	1.36834	1.43052	NaN	NaN	NaN	1.74274	1.6227	NaN	1.2214	1.38947	0.925042	1.43409	1.96257	3.71438	6.15041	2.07493	4.32945	NaN	NaN	NaN	1.00658	NaN	NaN	1.22005	1.04306	1.40262	0.80706
TG 52:3-FA16:0	48.2405	37.2717	54.2603	10023.9	13277.1	25066.2	19.3401	17.9136	27.6394	33.0286	44.9516	67.0384	47.3719	36.5203	48.0196	75.2779	38.4684	71.5957	44.4091	26.9443	28.6322	49.0702	49.104	35.3971	46.0912	72.0992	82.0209	171.024	107.196	102.674	82.907	94.9141	65.4816	105.22	313.457	420.226	748.234	220.824	221.083	45.0039	48.8177	49.996	63.8925	48.3262	112.046	75.398	65.2202	69.8411	95.7934
TG 52:3-FA16:1	14.1664	23.4378	59.8289	3575.17	4287.72	7292.7	7.02874	8.05874	35.2072	13.5011	20.5916	35.8432	21.8335	12.026	19.9232	30.0589	13.3395	21.0016	34.4904	21.6527	11.7911	32.7682	26.9969	24.6665	11.4924	14.1114	21.602	54.8381	30.7123	33.9875	31.2229	42.9403	25.1526	53.9793	131.004	194.789	559.108	151.039	143.366	12.916	15.2379	19.6058	27.3129	22.5578	40.8313	48.9724	52.1377	47.5207	34.3849
TG 52:3-FA18:0	2.07603	2.12965	3.27796	197.783	254.429	454.395	NaN	NaN	2.42097	1.64293	2.41896	3.96933	1.42587	1.70616	2.70013	2.93376	1.37419	3.3929	2.55916	2.24514	2.54202	3.00088	2.31368	1.21247	1.42081	3.34419	7.5135	5.09357	3.73045	2.87462	2.5793	3.60618	1.75054	3.17072	6.51612	7.90624	20.8357	6.55833	8.35937	1.138	1.351	1.71823	1.95931	1.43929	2.59591	4.43305	1.91982	2.99289	3.54809
TG 52:3-FA18:1	65.4348	65.1505	118.349	16993.6	21029.6	37837.1	30.2099	27.7591	64.4516	51.3115	72.5111	109.44	70.2109	50.195	74.6835	119.436	53.531	95.5529	84.8645	50.9023	42.2803	98.0816	85.6593	61.8916	60.1526	86.6526	103.224	254.172	145.89	140.44	121.511	161.004	103.833	192.243	550.406	772.277	2038.74	553.846	471.009	60.4436	61.8641	74.5152	103.799	81.9007	179.343	157.603	159.538	145.774	144.634
TG 52:3-FA18:2	44.185	40.0532	63.7965	8790.69	11202.8	21720.7	16.4858	15.9166	27.1471	30.8058	41.3526	66.6176	42.2393	32.4822	44.0586	67.7228	32.1315	63.8019	48.4708	30.3106	28.4854	44.2044	44.1787	35.1184	44.9309	66.4533	82.9139	157.048	101.84	95.987	76.3974	91.8515	63.321	99.6967	262.561	383.089	680.98	196.081	209.888	41.4304	38.498	43.4809	58.5928	47.1	98.0163	73.4106	64.7283	73.6942	91.7793
TG 52:3-FA18:3	NaN	NaN	NaN	41.5656	49.1165	84.5279	NaN	NaN	NaN	NaN	NaN	NaN	NaN	NaN	NaN	NaN	NaN	NaN	0.734321	NaN	NaN	NaN	NaN	NaN	NaN	NaN	0.689284	1.01324	0.891767	NaN	0.733429	0.678201	0.648823	0.606942	1.02533	1.07877	3.28219	1.07733	1.30728	NaN	NaN	NaN	NaN	NaN	NaN	NaN	NaN	NaN	NaN
TG 52:3-FA20:0	NaN	NaN	NaN	20.0078	29.4847	57.2613	NaN	NaN	NaN	NaN	NaN	NaN	NaN	NaN	NaN	NaN	NaN	NaN	NaN	NaN	NaN	NaN	NaN	NaN	NaN	NaN	NaN	NaN	NaN	NaN	NaN	NaN	NaN	NaN	NaN	NaN	2.49269	0.702451	NaN	NaN	NaN	NaN	NaN	NaN	NaN	NaN	NaN	NaN	NaN
TG 52:3-FA20:1	NaN	NaN	2.90031	40.0526	47.2377	95.6209	NaN	NaN	1.54955	NaN	NaN	NaN	NaN	NaN	NaN	1.36176	NaN	NaN	1.74708	1.04234	NaN	1.51322	NaN	NaN	NaN	NaN	NaN	2.05597	1.22996	NaN	0.820923	1.31149	NaN	1.71169	2.32767	3.59936	9.75485	2.65442	4.84867	NaN	NaN	NaN	NaN	NaN	NaN	1.4408	NaN	1.43233	1.00322
TG 52:3-FA20:2	NaN	2.58323	8.68439	79.6066	97.5503	210.359	NaN	NaN	4.32003	1.35776	2.16011	3.99536	1.69003	NaN	1.43547	2.84746	1.54895	1.78861	5.62301	3.37069	1.16882	3.10201	3.64676	3.66404	0.936575	NaN	1.14613	4.10161	2.7147	3.71805	3.1929	3.6868	2.11493	4.01113	4.96632	10.7364	11.5995	4.3838	11.2527	1.0012	1.34032	1.13547	2.42858	1.92597	1.16677	2.79623	2.68715	4.21835	1.89728
TG 52:3-FA20:3	2.81783	2.47621	6.38813	47.0932	64.1693	127.914	1.45996	1.98798	4.51479	3.08425	3.94795	6.03323	2.07393	NaN	1.49573	4.48737	3.2948	7.41639	2.33989	1.94297	NaN	4.27682	3.02638	2.65187	1.03679	NaN	1.3094	9.81342	7.30036	6.12991	6.3396	4.37052	3.32572	2.72126	2.91245	4.84347	12.1471	5.32076	10.536	1.38956	2.55343	2.46612	2.37099	1.882	1.52461	2.38533	2.34244	4.056	3.22836
TG 52:3-FA22:1	NaN	NaN	NaN	8.08951	8.96358	21.412	NaN	NaN	NaN	NaN	NaN	NaN	NaN	NaN	NaN	NaN	NaN	NaN	NaN	NaN	NaN	NaN	NaN	NaN	NaN	NaN	NaN	NaN	NaN	NaN	NaN	NaN	NaN	NaN	NaN	NaN	NaN	NaN	NaN	NaN	NaN	NaN	NaN	NaN	NaN	NaN	NaN	NaN	NaN
TG 52:4-FA14:0	NaN	NaN	NaN	41.246	51.665	118.198	NaN	NaN	NaN	NaN	NaN	2.10538	NaN	NaN	NaN	1.31231	NaN	1.58871	1.22177	NaN	NaN	1.38889	0.783995	1.03159	NaN	NaN	NaN	2.36954	1.44817	1.06053	1.25948	1.8026	1.37589	1.15766	2.36767	3.09845	6.53877	2.42989	4.13758	NaN	NaN	NaN	NaN	NaN	NaN	NaN	NaN	NaN	NaN
TG 52:4-FA16:0	19.6118	9.65399	11.0525	1481.33	1955.67	3923.2	1.41646	0.85645	2.01685	3.86722	8.05968	13.8528	6.5803	4.00249	5.83861	10.7055	4.70064	13.7138	5.65891	2.62854	4.76299	7.3319	12.1167	8.89874	9.63508	19.6883	24.1222	51.6538	35.9357	22.6522	27.4245	30.306	23.6178	19.5915	50.2914	66.3027	168.257	46.3092	49.8185	5.95404	5.77803	8.00567	8.3719	4.46065	15.2962	13.2838	11.0265	15.1638	17.2616
TG 52:4-FA16:1	7.84663	10.6224	23.8363	1104.67	1355.92	2508.03	3.12611	2.39382	10.4945	6.03539	9.30688	15.9836	9.48745	6.72694	8.58984	12.7824	5.36139	8.84196	14.1754	9.32702	6.0007	10.4949	7.32533	9.33397	5.64254	8.38561	13.2177	24.2862	16.2275	16.1802	13.8928	19.6488	12.016	23.0109	59.0828	81.8909	259.715	72.0016	63.5522	6.54676	6.48223	8.02869	9.9743	8.84038	14.6127	22.4983	22.0622	21.5664	16.001
TG 52:4-FA18:0	NaN	NaN	NaN	18.3432	26.1237	47.8879	NaN	NaN	NaN	NaN	NaN	NaN	NaN	NaN	NaN	NaN	NaN	1.1081	0.628935	NaN	NaN	NaN	NaN	NaN	NaN	NaN	NaN	1.17479	NaN	NaN	NaN	1.29806	NaN	NaN	0.816325	1.13666	2.95888	1.33124	1.55848	NaN	NaN	NaN	NaN	NaN	NaN	NaN	NaN	NaN	NaN
TG 52:4-FA18:1	10.4787	9.10567	16.6655	1718.66	2113.79	4026.85	4.07049	3.17231	8.9592	6.89636	10.0193	17.0054	9.89423	7.80733	9.91876	13.2265	6.00412	11.8365	11.726	8.41567	7.55982	11.4769	9.21326	8.75119	8.31095	11.1509	17.1724	33.0382	19.6901	19.4631	19.2825	23.9081	14.974	27.6429	73.4446	102.141	359.526	95.1187	78.7259	8.50169	9.36276	9.01051	13.8693	10.2384	22.2753	30.5246	26.8886	23.0157	23.1209
TG 52:4-FA18:2	37.9702	29.5414	44.8807	2569.86	3204.14	6363.43	9.57877	8.31432	23.7311	16.7075	18.4105	31.0247	24.8292	19.0933	21.1954	28.1998	14.861	24.7915	26.957	18.7401	19.2464	23.4382	27.3933	22.6161	26.5577	41.2167	53.9743	81.6699	58.3572	48.6823	44.7731	61.7415	44.2771	53.5035	117.621	165.695	459.811	130.005	119.166	16.6028	15.2824	17.2403	23.4481	18.5143	35.2722	46.4942	39.9447	41.5869	45.097
TG 52:4-FA18:3	4.60332	3.63975	5.0055	592.539	764.599	1403.71	1.66771	1.03791	1.97517	2.2088	2.61114	3.25457	2.75251	2.23688	2.96271	4.14891	1.9928	4.38544	3.16622	2.47683	2.47521	3.12211	3.58204	2.78937	3.0756	5.70125	7.01675	14.666	8.28773	8.45535	6.98634	9.20234	7.29278	6.05739	16.397	20.5954	47.9196	14.3609	17.4901	3.93209	3.30017	3.57542	5.26532	3.29259	8.04422	5.39631	5.57293	5.89328	4.38563
TG 52:4-FA20:0	NaN	NaN	NaN	11.905	10.7444	26.9528	NaN	NaN	NaN	NaN	NaN	NaN	NaN	NaN	NaN	NaN	NaN	NaN	NaN	NaN	NaN	NaN	NaN	NaN	NaN	NaN	NaN	NaN	NaN	NaN	NaN	NaN	NaN	NaN	NaN	NaN	1.24176	NaN	NaN	NaN	NaN	NaN	NaN	NaN	NaN	NaN	NaN	NaN	NaN
TG 52:4-FA20:2	NaN	NaN	3.09255	15.4946	20.0582	39.8816	NaN	NaN	2.37219	NaN	NaN	NaN	NaN	NaN	NaN	NaN	NaN	NaN	2.05935	1.09259	NaN	1.10268	NaN	NaN	NaN	NaN	NaN	NaN	1.32134	NaN	NaN	1.30918	0.840827	1.77931	1.83038	3.44341	4.64642	1.92247	4.04448	NaN	NaN	NaN	NaN	NaN	NaN	NaN	0.967361	1.6566	1.22894
TG 52:4-FA20:3	2.18893	2.83922	6.91588	86.7789	117.878	237.184	NaN	NaN	3.25946	2.1194	2.28956	4.19846	1.79775	NaN	1.48536	2.79748	1.54314	3.31616	3.46995	2.31739	NaN	2.43724	2.69687	3.58012	NaN	0.946241	1.43683	5.68791	3.09212	3.2028	4.22427	3.50425	2.34015	3.47578	4.898	8.237	14.2313	5.8228	11.1512	1.01063	1.36848	1.93585	1.69919	1.57233	1.63224	2.74946	2.63154	3.10263	2.11534
TG 52:4-FA20:4	6.55901	6.24114	3.08622	144.319	180.697	374.053	2.20819	3.71037	2.98513	4.70662	8.85094	10.3512	2.35201	1.75956	2.64553	7.83576	4.66819	12.0073	1.53971	NaN	1.14868	5.40967	4.27874	4.26597	1.39518	1.90545	2.31001	24.9856	22.5995	10.544	15.1016	11.803	6.91213	2.51323	6.12679	7.77732	41.8729	17.7512	25.7017	2.86062	2.70387	4.51798	4.36119	3.09012	3.95792	4.56342	2.88496	5.74325	5.14607
TG 52:4-FA22:1	NaN	NaN	NaN	5.70651	7.93131	11.9432	NaN	NaN	NaN	NaN	NaN	NaN	NaN	NaN	NaN	NaN	NaN	NaN	NaN	NaN	NaN	NaN	NaN	NaN	NaN	NaN	NaN	NaN	NaN	NaN	NaN	NaN	NaN	NaN	NaN	NaN	NaN	NaN	NaN	NaN	NaN	NaN	NaN	NaN	NaN	NaN	NaN	NaN	NaN
TG 52:4-FA22:4	NaN	NaN	NaN	34.2352	45.5484	108.117	NaN	NaN	NaN	NaN	0.95652	2.27672	NaN	NaN	NaN	NaN	NaN	NaN	NaN	NaN	NaN	NaN	NaN	NaN	NaN	NaN	NaN	1.94514	NaN	1.16299	1.1367	1.00727	NaN	NaN	1.16288	1.85722	4.3372	1.74879	2.76532	NaN	NaN	NaN	NaN	NaN	NaN	NaN	NaN	NaN	NaN
TG 52:5-FA14:0	NaN	NaN	NaN	38.3207	47.4527	103.371	NaN	NaN	NaN	NaN	NaN	NaN	NaN	NaN	NaN	0.77157	NaN	1.03843	NaN	NaN	NaN	NaN	NaN	NaN	NaN	NaN	NaN	NaN	1.17469	NaN	NaN	NaN	NaN	NaN	1.4721	1.34626	4.8521	2.21497	2.82347	NaN	NaN	NaN	NaN	NaN	NaN	NaN	NaN	NaN	NaN
TG 52:5-FA16:0	61.1951	60.3919	61.7954	232.289	280.383	512.359	57.9977	58.2452	68.6384	57.8431	59.0072	58.936	56.4991	57.2655	57.9147	56.2711	60.7999	60.6377	57.3132	57.3317	57.28	56.4665	59.0265	61.9512	58.7641	60.4232	58.4533	67.9904	60.5185	63.4407	61.7343	65.1765	63.6978	55.8682	62.8432	67.4322	81.6963	63.8193	65.816	56.7097	58.5767	54.3911	56.0947	58.1181	58.2586	59.0485	60.406	60.5314	60.6844
TG 52:5-FA16:1	1.22718	1.46483	4.52326	184.318	218.237	443.35	NaN	0.392383	1.56273	1.2737	1.63348	2.83899	1.12752	1.32731	2.10865	1.78512	0.847117	2.25695	2.64698	1.76231	1.67812	2.31177	1.30461	1.63484	0.682834	1.40816	3.38613	5.94031	4.12941	3.07286	4.00557	4.69178	2.45228	5.45195	10.2923	12.2523	49.9559	13.5531	14.0951	1.21205	0.748063	0.88109	2.06432	1.40491	2.14083	4.8186	3.75392	3.38388	2.99391
TG 52:5-FA18:1	1.43346	NaN	1.72338	113.787	147.568	270.987	NaN	NaN	NaN	NaN	0.81035	2.30932	NaN	NaN	NaN	1.28186	NaN	0.980613	1.12336	NaN	NaN	0.773728	0.777672	NaN	NaN	NaN	1.25142	3.07427	2.01529	1.63428	1.62495	2.66041	1.33494	2.00018	4.74207	6.16763	29.182	8.11619	7.2754	0.618789	NaN	1.42567	1.31467	NaN	1.78393	2.0346	1.88947	1.4102	1.5071
TG 52:5-FA18:2	4.14928	3.74849	9.21317	245.719	288.782	624.003	1.45942	NaN	3.28903	1.8609	2.56133	4.01355	3.15004	2.96127	3.97129	3.59231	1.30856	2.70298	5.20725	3.31166	3.39745	2.59701	2.80182	3.21686	3.45383	5.30459	8.06078	11.5806	6.54238	6.7317	6.75024	7.86672	6.9113	7.21302	15.0366	19.2932	68.7085	19.6512	17.1275	1.9595	2.02169	2.15217	2.85372	2.53508	4.16702	7.58987	6.02204	6.08126	6.4802
TG 52:5-FA18:3	3.57935	2.82525	3.61067	196.774	246.178	479.866	NaN	NaN	1.86868	NaN	NaN	NaN	1.37095	0.997078	NaN	1.57689	NaN	1.40279	1.73776	1.482	0.864695	NaN	2.86718	1.88328	2.35955	3.38184	3.90599	7.59404	4.94294	4.73301	3.72051	6.81885	5.17023	3.59166	8.44971	9.72085	38.9722	12.2248	10.6362	1.60204	1.59627	1.6289	1.93555	1.69933	3.30791	3.22349	3.19698	3.76093	2.27068
TG 52:5-FA20:3	NaN	NaN	3.30228	17.1185	19.1697	42.7677	NaN	NaN	NaN	NaN	NaN	NaN	NaN	NaN	NaN	NaN	NaN	0.806825	1.48804	1.31647	NaN	NaN	NaN	1.19063	NaN	NaN	NaN	NaN	1.32386	0.922126	1.12702	NaN	NaN	1.15254	1.67328	2.90133	4.40633	1.82089	3.53789	NaN	NaN	NaN	NaN	NaN	NaN	NaN	NaN	1.16975	NaN
TG 52:5-FA20:4	4.20212	2.31023	2.40626	208.694	266.57	597.171	1.76514	1.71347	2.02995	3.32499	4.14589	6.01613	1.05722	1.27025	2.06619	3.1205	1.88522	3.74762	1.37595	0.921271	NaN	2.57554	2.76134	2.2728	NaN	0.7341	1.73743	9.55863	8.4469	4.52459	6.99839	7.20327	4.77019	3.54871	12.4012	15.3671	32.0415	12.8407	16.9381	1.79023	NaN	2.3037	2.29631	2.18379	2.55491	2.23439	1.96056	2.40351	2.94617
TG 52:5-FA20:5	3.58226	2.52234	3.19069	20.5741	24.5572	47.7858	3.08139	3.2142	4.04318	2.38317	2.62449	4.42003	5.69661	3.11277	4.30568	5.3147	4.04956	6.46432	3.51974	4.38825	4.33821	3.20703	3.70077	4.10551	3.97648	2.7634	4.90318	2.82448	2.95661	2.66461	2.41064	3.0206	2.21804	2.96749	3.12487	3.13412	4.7687	3.16186	5.01405	3.44684	3.14461	3.55948	5.60843	3.9299	2.66094	3.38305	2.4562	3.31867	1.61018
TG 52:5-FA22:5	2.16935	NaN	NaN	73.0257	78.1795	169.171	1.75706	2.73756	2.18557	1.69206	2.11806	2.74329	2.86917	NaN	2.42543	2.77013	2.18637	3.72579	1.98864	2.37507	2.03148	2.01654	2.3032	2.08572	2.00488	1.46942	2.57479	2.89327	2.62273	2.04326	2.25139	1.97237	1.86209	1.76194	2.92752	3.37582	6.18405	3.32228	4.69965	2.46379	NaN	2.01658	3.0922	1.8704	2.28151	2.10672	2.28868	1.69689	1.80848
TG 52:6-FA14:0	NaN	NaN	NaN	19.4692	22.1397	43.0663	NaN	NaN	NaN	NaN	NaN	NaN	NaN	NaN	NaN	0.94749	NaN	NaN	NaN	NaN	NaN	NaN	NaN	NaN	NaN	NaN	NaN	NaN	NaN	NaN	NaN	NaN	NaN	NaN	1.07798	1.46257	2.98774	0.973847	1.5691	NaN	NaN	NaN	NaN	NaN	NaN	NaN	NaN	NaN	NaN
TG 52:6-FA16:0	NaN	NaN	NaN	NaN	NaN	NaN	NaN	NaN	45.4239	NaN	NaN	NaN	NaN	NaN	NaN	NaN	NaN	NaN	NaN	NaN	NaN	NaN	NaN	NaN	NaN	NaN	NaN	NaN	NaN	NaN	NaN	NaN	NaN	NaN	NaN	NaN	NaN	NaN	NaN	NaN	NaN	NaN	NaN	NaN	NaN	NaN	NaN	NaN	NaN
TG 52:6-FA16:1	10.5934	12.0716	11.6628	36.7095	44.6308	74.2505	8.87494	9.24723	10.2722	9.65829	10.7831	8.76152	11.3116	9.14385	11.905	10.3573	11.4271	10.5516	10.6598	10.3515	10.8377	10.4203	11.3758	11.2434	11.2367	11.4305	12.1776	9.46599	10.0744	10.2435	10.5786	11.3461	11.0267	11.3858	12.8064	13.2684	15.7345	10.0842	9.24612	12.5482	11.244	12.504	11.8688	11.9863	13.1326	9.40306	10.5489	10.0614	10.5837
TG 52:6-FA18:1	3.62117	3.28699	NaN	11.8164	15.326	29.05	3.64944	2.72918	3.47852	2.88681	3.29119	2.47274	3.25413	2.47644	2.79567	2.94513	3.08033	3.81656	3.57643	3.32628	3.52398	3.41955	3.78517	3.231	2.67507	3.14893	2.74311	4.03644	4.04768	3.82491	3.76763	3.76029	3.5131	3.03817	3.52969	3.74663	5.32031	3.50118	3.69004	3.28458	2.51317	3.46309	3.59749	3.26234	2.71617	3.59925	3.95719	3.3087	4.14756
TG 52:6-FA18:2	NaN	NaN	NaN	17.4042	22.9987	41.2383	NaN	NaN	NaN	NaN	NaN	NaN	NaN	NaN	NaN	NaN	NaN	NaN	NaN	NaN	NaN	NaN	NaN	NaN	NaN	NaN	NaN	NaN	NaN	NaN	NaN	NaN	NaN	NaN	1.37119	1.89549	6.32451	2.10073	1.89335	NaN	NaN	NaN	NaN	NaN	NaN	NaN	NaN	NaN	NaN
TG 52:6-FA18:3	NaN	NaN	NaN	19.7314	25.9663	51.185	NaN	NaN	NaN	NaN	NaN	NaN	NaN	NaN	NaN	NaN	NaN	NaN	NaN	NaN	NaN	NaN	NaN	NaN	NaN	NaN	NaN	NaN	NaN	NaN	NaN	1.30917	1.0187	NaN	1.4948	1.62345	6.81316	1.85031	1.82841	NaN	NaN	NaN	NaN	NaN	NaN	NaN	NaN	NaN	NaN
TG 52:6-FA20:4	NaN	NaN	NaN	34.0641	46.2759	91.9253	NaN	NaN	NaN	NaN	NaN	NaN	NaN	NaN	NaN	0.69316	NaN	NaN	NaN	NaN	NaN	NaN	NaN	NaN	NaN	NaN	NaN	2.56826	2.25717	1.2061	1.44978	2.11181	1.0911	1.06083	3.20163	3.83382	11.0377	3.23318	5.03982	NaN	NaN	NaN	NaN	NaN	NaN	NaN	NaN	NaN	NaN
TG 52:6-FA20:5	NaN	NaN	2.1708	30.2635	35.9616	73.387	NaN	1.25186	1.79187	NaN	NaN	NaN	1.94846	NaN	NaN	1.85414	1.61443	1.75263	1.10589	1.19992	1.28517	1.01537	1.47642	1.30099	1.43023	0.930735	1.28326	1.8272	1.92038	NaN	1.69307	1.67444	NaN	1.32584	2.33004	3.05434	3.16925	1.20313	2.38296	NaN	NaN	1.09047	1.79519	1.75888	NaN	NaN	1.16191	NaN	NaN
TG 52:6-FA22:6	NaN	NaN	NaN	66.1875	93.0696	177.452	NaN	NaN	NaN	NaN	0.999427	NaN	NaN	NaN	NaN	1.80209	1.09825	1.88158	1.3198	NaN	1.16823	1.4067	0.99012	NaN	NaN	NaN	NaN	1.62302	1.40204	1.7833	1.08394	1.32935	NaN	NaN	1.75805	2.11263	4.86472	2.15318	2.94885	NaN	NaN	1.4605	1.62759	NaN	1.12498	NaN	0.922066	NaN	1.25693
TG 52:7-FA16:0	126.874	124.097	131.335	142.918	163.966	188.081	121.361	121.399	132.431	121.371	129.353	124.943	139.249	120.523	116.094	126.847	130.201	124.556	124.846	129.11	129.359	129.525	123.619	118.351	127.27	120.078	123.079	128.926	126.855	127.135	123.643	123.277	125.394	123.139	122.348	129.949	124.499	115.959	132.696	120.41	116.588	117.054	115.305	118.553	119.758	124.184	123.563	123.616	124.462
TG 52:7-FA18:1	1.44988	0.781572	0.31624	2.5882	0.617343	4.93259	0.958332	1.1092	0.96146	NaN	NaN	0.982867	0.883399	0.85063	0.866104	0.963081	1.2635	0.718166	0.754995	0.708022	0.70997	0.663637	0.714402	1.05918	0.993222	1.05385	0.579807	1.24333	1.09754	0.741607	0.896171	0.757237	1.10439	0.69625	0.837756	1.30151	1.31528	0.570414	0.433847	1.12743	1.18461	0.524347	NaN	0.9017	0.778288	0.695656	0.289317	0.904137	0.857317
TG 52:7-FA20:5	NaN	NaN	NaN	5.20988	7.72899	13.1687	NaN	NaN	NaN	NaN	NaN	NaN	NaN	NaN	NaN	NaN	NaN	NaN	NaN	NaN	NaN	NaN	NaN	NaN	NaN	NaN	NaN	NaN	NaN	NaN	NaN	NaN	NaN	NaN	NaN	1.21896	NaN	NaN	NaN	NaN	NaN	NaN	NaN	NaN	NaN	NaN	NaN	NaN	NaN
TG 52:7-FA22:6	NaN	NaN	NaN	27.3928	40.1283	73.3682	NaN	NaN	NaN	NaN	NaN	NaN	NaN	NaN	NaN	NaN	NaN	NaN	NaN	NaN	NaN	NaN	NaN	NaN	NaN	NaN	NaN	NaN	NaN	NaN	NaN	NaN	NaN	NaN	NaN	1.44751	3.53117	NaN	1.65814	NaN	NaN	NaN	NaN	NaN	NaN	NaN	NaN	NaN	1.26178
TG 52:8-FA16:1	NaN	4.03072	11.0857	10.0651	19.6326	28.7341	1.20034	1.74381	7.03885	1.26211	2.32784	3.13705	3.65746	1.25841	1.78812	2.52874	1.97721	2.46855	8.22291	4.64119	2.14337	2.36044	2.9821	3.80641	1.89937	1.51709	2.33831	4.34223	3.30892	3.50818	2.77505	3.95281	2.18072	5.60501	4.46405	8.86907	1.70823	2.15525	8.77785	1.18235	1.28555	1.9823	2.23082	2.89187	1.04859	3.06613	3.86728	6.2936	1.45059
TG 52:8-FA18:2	NaN	NaN	0.207737	0.694583	1.19189	1.35649	NaN	NaN	NaN	NaN	NaN	NaN	NaN	NaN	NaN	NaN	NaN	NaN	0.339827	NaN	NaN	NaN	NaN	NaN	NaN	NaN	NaN	NaN	NaN	NaN	NaN	0.552791	NaN	0.135177	NaN	0.38126	NaN	NaN	0.27216	NaN	NaN	NaN	NaN	NaN	NaN	NaN	NaN	NaN	NaN
TG 53:0-FA16:0	4.29251	3.6037	8.43713	29.0989	39.9163	72.3457	3.03718	2.65921	6.26114	3.01391	6.36776	4.92241	13.4742	3.75353	4.80003	5.94351	3.99966	4.27146	7.16574	4.65596	3.23496	6.74602	3.95445	4.75664	4.31395	2.9572	3.03265	6.31968	4.56671	4.2563	3.9139	5.62543	3.58592	4.12175	4.60838	5.57306	6.60316	3.64524	7.37462	3.10044	2.28871	3.40216	4.77455	3.04528	3.49128	4.4349	3.61013	5.1945	3.41638
TG 53:1-FA16:0	1.50133	3.69968	7.37131	50.5217	73.5657	144.221	1.07682	1.2702	3.89572	1.60992	1.99185	3.47213	2.06203	NaN	1.74553	3.33434	2.30822	3.25649	4.77077	3.02488	2.13517	4.18439	2.54112	3.01865	1.47747	1.60729	2.34396	4.60866	3.40323	3.132	3.76073	4.11954	1.86113	3.73675	3.61304	6.30577	4.38926	2.76749	6.33371	1.54523	1.72641	2.12365	2.26282	2.458	2.75518	3.91054	2.20467	3.21865	1.85876
TG 53:1-FA17:0	1.52768	1.83009	7.45789	53.4428	69.1904	117.951	NaN	1.08339	3.78504	1.05275	NaN	2.15624	1.32246	NaN	1.51224	2.46627	1.21072	2.12544	4.1207	2.24965	1.38733	4.18624	2.70569	2.41987	1.20427	0.872558	2.16768	2.40989	2.84667	2.58368	2.1696	2.04387	1.35879	2.51281	3.02788	5.01535	4.50315	1.94308	5.16805	1.26613	1.22001	0.846398	1.61834	1.4812	0.86676	2.96672	2.10046	3.30289	1.70003
TG 53:1-FA18:0	1.74665	2.67251	5.88137	61.8186	97.1436	148.84	0.762476	1.58725	2.75745	1.04108	NaN	2.0641	1.85475	1.01595	1.90681	3.29975	1.4326	2.52459	3.18218	2.29674	2.34302	5.79992	3.19601	1.95108	1.22529	1.80427	3.03019	2.88066	2.48424	2.84622	2.46171	3.09472	1.91552	3.37366	3.16524	5.98519	5.5138	2.75611	5.11895	1.24784	1.14031	1.39988	1.70222	1.56479	1.36685	3.14416	2.1733	3.26064	1.84228
TG 53:1-FA18:1	107.275	111.541	120.57	177.608	198.047	269.224	104.408	106.403	126.613	98.599	103.462	104.609	100.078	103.14	104.647	107.001	108.907	109.114	109.277	108.312	107.939	107.278	105.776	104.943	103.941	110.056	108.097	109.44	107.609	109.215	111.254	106.222	107.054	107.502	106.548	109.852	106.982	106.51	110.191	101.748	102.832	102.061	101.647	103.208	106.465	108.371	113.199	103.35	106.784
TG 53:2-FA16:0	1.58599	3.20533	8.78912	137.507	211.476	332.629	NaN	1.04701	4.44255	1.70469	2.04842	3.00816	2.52969	1.68583	2.5697	5.48686	3.3586	5.29269	4.86549	3.74344	2.24049	4.83467	3.59312	3.34957	2.43152	3.53083	3.44385	5.98532	5.8132	4.33701	4.09179	4.48604	3.3835	4.10029	6.81058	11.6274	11.6341	5.38071	8.38731	1.91158	1.89019	1.94483	2.90691	2.69839	3.76093	3.78123	2.81636	4.97799	2.61573
TG 53:2-FA17:0	2.68102	4.12741	13.0132	373.902	513.331	834.114	NaN	1.8024	5.7115	2.29307	3.39011	5.01918	3.19171	2.1873	3.6888	6.37857	3.35529	5.68823	8.87816	5.35525	3.55264	7.9144	4.21582	4.31815	2.27708	3.78603	5.28861	9.92904	7.3339	6.88969	5.95029	7.49903	4.50646	9.1723	13.7079	23.0772	31.1694	10.3429	17.0222	2.35345	3.59317	4.17018	5.2042	4.63358	6.16478	8.19548	6.51355	8.06822	5.18824
TG 53:2-FA18:1	6.45692	12.9228	26.3662	783.069	1078.17	1836.79	2.52491	3.87248	13.1858	5.97938	6.93634	11.357	8.50679	5.29398	8.39654	17.4128	8.58689	12.7341	18.6611	12.1944	7.75022	20.4672	12.9711	10.5048	6.18824	8.34745	11.7029	22.797	15.8659	16.3402	13.7412	17.2844	11.3086	19.292	32.2521	52.3486	69.8088	26.5972	36.5683	6.43491	6.90122	8.71653	11.8279	10.9988	13.0977	17.9044	14.2301	19.2674	11.4181
TG 53:2-FA18:2	NaN	1.21971	2.38206	16.4506	24.597	43.9491	NaN	NaN	2.4823	1.03489	0.995578	NaN	NaN	NaN	1.28923	1.33658	1.16584	1.2671	2.59729	1.72354	1.63287	1.46975	1.22925	1.47112	0.903739	1.12856	1.86853	2.45315	1.56625	1.77184	1.46025	1.65803	1.23644	1.86122	2.01177	2.51642	1.96915	1.61682	2.17697	NaN	1.03916	0.911936	NaN	NaN	NaN	1.90378	1.28299	1.8383	1.43775
TG 53:3-FA16:0	1.48791	1.9632	4.14037	47.9812	68.1621	123.496	NaN	NaN	2.33996	1.40538	1.32771	1.65069	1.33017	NaN	1.22084	2.48816	1.64201	3.11225	2.63659	1.72982	0.926847	1.77505	1.60131	2.01372	1.8667	2.31672	2.28943	3.82758	3.01132	2.53379	2.48088	2.40327	1.63241	2.29935	2.62851	4.80852	6.95119	2.42791	4.35261	0.891719	1.03796	1.11509	1.83054	1.53755	1.28373	1.92517	1.60088	2.42606	1.59819
TG 53:3-FA17:0	1.55916	1.93196	4.39531	150.778	186	362.555	NaN	NaN	2.37273	1.19659	1.76122	2.0934	2.20756	NaN	NaN	3.95555	1.75323	2.34775	3.89592	3.54363	2.65048	2.34093	1.79463	1.9229	NaN	2.072	3.95653	5.75508	4.49523	3.60321	2.80435	3.28567	2.60755	4.71803	8.55531	11.1418	23.6207	6.52923	8.92075	1.209	1.50328	NaN	2.35691	1.85144	2.68379	4.83481	2.91068	3.76301	3.36247
TG 53:3-FA18:2	1.74678	3.43651	8.66328	150.785	192.481	382.827	NaN	NaN	4.20053	1.74022	2.25034	3.40462	2.65409	1.98451	2.83884	4.12523	2.24067	3.51839	5.89059	4.39008	3.2807	3.13604	2.5437	3.07147	1.97795	2.96688	5.07891	7.40331	5.36894	4.53288	4.18578	4.95102	3.31063	6.51967	9.46457	14.3908	20.8355	8.05208	11.3206	2.08071	1.82235	2.23028	2.79283	2.97233	2.72116	6.67118	4.69713	6.68364	4.26981
TG 53:4-FA16:0	NaN	NaN	2.0883	16.2868	22.169	35.6947	NaN	NaN	NaN	NaN	NaN	NaN	NaN	NaN	NaN	1.23889	NaN	1.76843	NaN	NaN	NaN	1.37968	NaN	NaN	1.15378	1.03418	1.24414	2.85463	1.61601	1.69513	1.78718	NaN	NaN	NaN	NaN	NaN	2.9813	NaN	1.88446	NaN	NaN	NaN	NaN	NaN	NaN	NaN	0.817134	NaN	NaN
TG 53:4-FA17:0	NaN	NaN	NaN	23.3854	31.1393	59.6907	NaN	NaN	NaN	NaN	NaN	NaN	NaN	NaN	NaN	NaN	NaN	NaN	1.24697	NaN	1.37509	NaN	NaN	NaN	NaN	NaN	1.61422	1.90872	1.69763	1.48324	1.24388	1.44913	0.849842	1.37265	1.46073	2.14547	5.49633	1.91481	1.89555	NaN	NaN	NaN	NaN	NaN	NaN	1.72337	NaN	NaN	NaN
TG 53:4-FA18:2	NaN	2.85156	7.70878	94.2165	112.3	225.938	NaN	NaN	4.25434	NaN	1.4474	2.13861	1.56576	1.33098	1.71408	2.95017	1.79207	2.12994	4.53416	3.25269	2.86354	2.0921	1.78633	2.35937	1.86838	2.12485	3.65419	5.81234	4.61809	3.16284	2.5824	4.1023	2.21028	5.66428	7.44638	11.4874	22.0944	6.41435	8.74396	1.30535	1.11003	0.920696	2.01532	2.04786	2.24312	4.78015	4.28454	4.02661	3.27143
TG 53:4-FA18:3	NaN	NaN	NaN	11.2161	14.6526	26.1656	NaN	NaN	NaN	NaN	NaN	NaN	NaN	NaN	NaN	NaN	NaN	NaN	NaN	NaN	NaN	NaN	NaN	NaN	NaN	NaN	NaN	NaN	NaN	NaN	NaN	NaN	NaN	NaN	NaN	NaN	1.32605	NaN	NaN	NaN	NaN	NaN	NaN	NaN	NaN	NaN	NaN	NaN	NaN
TG 53:4-FA20:4	NaN	NaN	NaN	6.38356	9.98029	23.0969	NaN	NaN	NaN	NaN	NaN	NaN	NaN	NaN	NaN	1.20012	NaN	1.91276	NaN	NaN	NaN	2.09398	NaN	NaN	NaN	NaN	NaN	3.08981	2.1061	1.17532	1.53201	1.29896	NaN	NaN	NaN	0.818344	3.00507	2.22917	2.70449	NaN	NaN	NaN	NaN	NaN	NaN	0.931088	NaN	0.99747	NaN
TG 53:5-FA20:4	NaN	NaN	NaN	22.1503	29.8253	65.1183	NaN	NaN	NaN	NaN	NaN	NaN	NaN	NaN	NaN	1.14653	NaN	1.85865	NaN	NaN	NaN	2.3665	1.72829	NaN	NaN	NaN	NaN	3.61854	2.37187	1.63225	2.12012	1.69608	1.12969	NaN	1.432	2.26405	6.43788	2.58863	4.01937	NaN	NaN	NaN	NaN	NaN	NaN	1.2984	0.694217	NaN	NaN
TG 53:6-FA20:4	NaN	NaN	NaN	5.13838	6.99029	15.5527	NaN	NaN	NaN	NaN	NaN	NaN	NaN	NaN	NaN	NaN	NaN	NaN	NaN	NaN	NaN	NaN	NaN	NaN	NaN	NaN	NaN	NaN	NaN	NaN	0.961113	NaN	NaN	NaN	NaN	NaN	1.75099	NaN	1.28633	NaN	NaN	NaN	NaN	NaN	NaN	NaN	NaN	NaN	NaN
TG 54:0-FA16:0	3.08564	4.03623	8.03691	13.1212	17.1568	27.4473	1.911	2.01228	11.2586	3.26739	9.85471	5.41512	23.1087	3.2086	3.64793	5.42296	4.59585	4.50261	9.81584	5.15476	2.50051	9.96941	4.86118	5.32266	3.02489	1.76117	2.60847	8.05657	4.53372	4.47113	3.3231	5.40252	3.88235	3.67529	4.07221	5.5528	5.57009	2.17818	9.41058	1.64864	1.89689	2.46686	5.56775	2.51745	1.52952	3.76814	2.66617	6.00877	2.71317
TG 54:0-FA18:0	8.86614	6.52486	8.12648	26.7741	46.1785	70.8157	4.64556	4.14134	5.5095	3.33058	6.51222	5.46396	7.82023	3.02681	4.76152	6.15806	5.87697	6.66936	7.75118	4.71084	3.7735	7.55895	4.17944	4.2437	3.83935	4.48387	4.42206	5.43211	4.07073	4.54326	3.93555	4.78462	3.25035	3.31213	3.53904	4.49569	5.93925	3.76187	6.55808	5.99984	2.9938	4.30738	4.70254	3.24968	4.66433	4.63705	3.62774	3.1896	3.66879
TG 54:1-FA16:0	NaN	2.83869	7.36738	66.9746	108.493	180.203	1.18469	1.2481	4.44804	2.70407	3.37681	4.94114	2.30346	NaN	1.98086	4.16126	3.10097	5.50076	3.95006	2.20586	1.36999	7.69798	8.66681	3.44964	1.32932	1.38998	2.34999	6.91912	4.66716	5.26135	4.39519	3.92336	2.55328	3.30843	3.30717	7.51598	7.88843	4.24187	7.15584	1.44608	1.93492	2.49579	1.93546	2.33819	1.52767	2.81096	2.06182	3.53132	2.93541
TG 54:1-FA18:0	6.00263	8.90412	8.64118	518.241	749.708	1068.67	2.6684	4.38452	5.06766	6.54352	6.97259	10.4585	6.21024	3.20228	5.47633	13.9257	6.95668	12.9506	4.3466	4.10522	4.74548	22.3058	21.9602	5.57689	3.11915	4.65813	10.3358	15.8973	13.0187	11.1551	8.71547	7.62615	5.69107	5.73787	8.62213	15.233	28.4057	13.8791	15.506	4.56253	4.21386	4.86134	5.69749	3.44746	14.2907	8.06875	4.8007	8.80295	11.7177
TG 54:1-FA18:1	5.1009	6.67347	7.69189	265.865	355.524	560.892	3.82078	3.67306	5.81266	6.30209	5.33891	8.5156	6.63903	3.44578	5.42204	8.47065	4.98609	8.78638	6.61887	5.99549	4.59968	11.5751	10.7885	6.29638	4.33482	4.23887	5.5359	10.9142	10.898	10.5055	7.094	6.8463	6.53232	6.15409	7.2251	10.2243	16.6271	10.0051	11.8484	4.95549	3.95037	5.31415	4.73815	5.60985	7.93331	5.41774	4.98248	6.67401	7.80923
TG 54:1-FA20:0	1.79684	2.4864	4.81466	152.145	202.399	314.145	0.84067	1.15913	1.87198	1.56381	2.22815	3.54815	1.42927	NaN	1.93197	3.41849	1.88935	3.51886	2.75782	2.10104	1.02103	4.3003	3.63274	2.07871	1.54268	1.93202	2.10124	4.73389	3.66763	4.10133	2.95769	3.57939	2.39012	2.34277	4.2867	6.95185	8.95158	4.43302	5.80003	1.11889	NaN	1.60401	2.37589	1.75573	1.95614	2.92871	1.52392	2.70694	2.66322
TG 54:1-FA20:1	1.16406	1.37004	NaN	15.8621	22.6821	38.6613	NaN	0.759588	1.36383	0.937425	1.81402	2.43669	0.732549	NaN	NaN	1.35735	0.924789	1.71017	0.705379	NaN	NaN	5.33172	5.51901	1.41308	NaN	NaN	NaN	2.28678	1.91073	1.67155	1.84825	1.5471	0.942098	0.594725	0.940273	1.59948	1.61179	1.11102	1.74708	NaN	NaN	NaN	NaN	0.807974	NaN	1.05405	0.435832	1.1104	1.10656
TG 54:2-FA16:0	4.13807	4.77191	8.05709	493.087	729.709	1353.99	2.5219	3.72875	6.34812	6.65186	8.75202	11.8169	3.46736	1.75131	3.33303	7.51928	4.56088	9.97139	5.32072	3.20091	2.10223	18.4946	18.2386	7.6545	2.32109	2.4825	2.71501	12.6789	8.78729	10.3265	8.53319	6.68173	5.81307	6.16896	13.4892	19.5951	33.7768	14.0484	18.7581	2.52345	2.51429	3.59199	6.02958	5.01853	7.21661	6.04901	4.28315	5.17733	8.75337
TG 54:2-FA18:0	16.4422	16.5157	18.1957	2919.79	3916.87	6139.59	8.24835	8.44504	15.9122	15.0786	22.3684	30.5324	12.5542	8.81826	14.5689	39.4659	17.9746	28.0593	11.7254	10.4651	11.0347	46.0397	45.3157	15.2649	9.13531	16.6801	25.6614	48.3006	37.081	32.3678	25.2152	26.2559	15.2865	21.8064	51.7683	78.2462	140.703	54.9591	53.6609	8.5315	8.39665	12.2584	17.1291	13.5288	30.1569	24.0386	16.4892	20.538	41.7906
TG 54:2-FA18:1	26.4563	25.8714	38.8091	4729.33	6419.83	10366.3	11.8821	14.3971	26.1156	27.8827	37.4939	50.0765	19.1765	11.9343	23.2659	58.6552	25.2077	40.5074	20.4392	15.6281	17.8294	79.2502	83.0018	27.957	14.8905	23.0751	31.627	78.651	56.9368	54.9413	43.039	47.3677	29.5219	40.3281	97.06	139.152	240.172	83.2	93.6472	13.2876	16.9821	20.6422	30.4093	23.9092	57.1397	44.4582	28.0457	34.8689	70.4325
TG 54:2-FA18:2	1.5617	2.07359	2.9083	79.1685	86.2256	149.74	0.648694	0.744895	2.30616	1.91933	1.8119	2.61916	1.55782	0.968536	1.12716	3.07211	1.87242	4.15027	1.78887	1.57444	1.28798	3.35834	2.22323	1.13444	1.0014	2.06959	2.43934	4.41126	3.85687	2.7171	2.51862	2.97332	1.87903	2.24772	2.83961	3.95135	6.3564	2.53481	3.73238	NaN	0.916745	0.954688	1.18039	1.44519	1.24591	2.26922	1.82348	3.62676	3.80022
TG 54:2-FA20:0	1.1085	NaN	2.6771	61.7544	74.0491	135.96	NaN	NaN	NaN	NaN	NaN	1.72167	NaN	NaN	NaN	1.74025	1.14758	2.38863	1.38497	1.46387	NaN	2.01829	1.54244	NaN	0.882743	1.18557	1.29955	2.63192	2.25243	1.26206	1.85828	1.66339	NaN	1.83112	2.82394	4.20474	7.07332	2.73645	3.99749	NaN	NaN	NaN	NaN	0.990684	NaN	1.67947	1.25745	1.34636	2.04924
TG 54:2-FA20:1	4.11969	4.56624	8.1987	550.917	787.679	1457.48	3.45352	3.48857	6.26918	7.76053	9.72099	15.6146	3.49564	2.34284	3.75253	8.01012	4.30635	7.80053	4.59199	2.18902	2.30065	22.7016	23.487	7.37137	2.28792	2.40669	2.28172	14.7397	9.42402	10.4433	8.861	8.15442	6.42286	6.51624	13.8381	21.9933	38.7476	15.0936	19.4175	2.43492	3.78345	4.45387	8.04493	4.69273	9.06695	5.82386	4.36613	5.72495	8.81946
TG 54:2-FA20:2	1.27225	NaN	NaN	10.8071	15.7397	18.6539	NaN	NaN	NaN	1.1784	NaN	1.11468	NaN	NaN	NaN	1.01498	0.825632	1.74357	1.08935	NaN	NaN	2.24525	2.28658	1.45898	NaN	NaN	NaN	2.54319	1.53283	1.65121	1.40751	1.43449	0.831428	0.796263	0.642322	1.2764	1.3922	1.18587	2.37696	NaN	NaN	0.811852	NaN	NaN	NaN	0.73327	0.544156	0.692045	0.833983
TG 54:3-FA16:0	4.73308	4.80146	9.24237	327.787	452.884	969.264	2.26532	3.26514	5.98923	4.57986	7.86711	11.6618	3.31003	2.44085	3.74285	7.74745	4.57006	10.0978	4.50165	3.01758	1.88567	9.92846	11.9795	6.02578	2.0189	2.38909	2.31796	14.9316	10.086	10.2613	9.7704	6.46172	5.89129	6.20165	10.0559	15.5547	37.5675	13.5927	20.0715	2.50767	2.74083	4.23522	3.87403	3.09064	5.7675	5.51958	4.4744	5.5716	9.92769
TG 54:3-FA16:1	NaN	2.21586	8.07371	80.3343	110.033	194.028	NaN	1.42758	3.43022	1.78806	2.08852	5.21016	1.81278	NaN	1.39294	2.17439	1.27652	1.44795	4.69585	2.13149	1.14169	4.9864	4.11502	2.96948	NaN	NaN	1.00532	3.39258	2.73442	2.51851	2.69778	3.59584	2.09146	4.21629	6.04392	8.8945	17.4373	6.21382	9.61811	NaN	0.664113	NaN	2.5978	1.39686	2.1272	3.49326	3.09707	3.26205	2.35389
TG 54:3-FA18:0	15.944	11.049	13.9756	1298.55	1696.22	2876.57	4.214	4.15404	6.57368	10.53	13.3738	19.7845	9.65255	7.03503	10.9812	23.338	10.766	20.7508	8.23809	6.91877	9.51492	16.3308	16.0901	8.45676	8.07876	13.5687	24.73	35.2547	28.3912	19.3379	19.2429	21.4733	14.2171	14.9987	32.0119	46.426	105.681	34.8755	38.0098	5.58341	5.56218	7.30759	9.02616	8.85208	16.6306	18.6721	9.42038	13.5955	37.6901
TG 54:3-FA18:1	92.8241	75.9628	131.879	23581.2	28470.9	46084.7	41.6209	41.8097	60.6113	73.7388	109.576	141.775	69.205	49.3971	88.7908	195.352	76.4035	117.18	74.6974	48.081	51.7133	172.497	166.573	82.205	61.0625	90.6267	112.312	310.018	180.042	179.947	137.418	178.806	108.06	203.213	603.484	864.295	2259.26	615.205	501.187	60.909	60.9227	71.3092	119.887	88.5256	229.503	191.469	164.832	145.345	254.866
TG 54:3-FA18:2	12.4128	9.90663	13.929	1064.65	1403.76	2498.23	3.83899	3.16386	5.94105	7.70763	10.8779	16.3053	7.43599	5.91074	9.63203	18.4314	8.11462	15.6378	9.19077	6.94597	8.29814	12.4351	14.3238	7.1464	6.44493	10.9692	21.3084	27.4202	22.7306	17.0014	15.2978	16.5783	12.6085	12.9389	26.1367	41.4455	90.754	28.4369	31.9618	4.48192	4.55857	5.66632	8.09366	7.00173	12.7556	14.7019	9.39055	11.646	32.158
TG 54:3-FA18:3	NaN	NaN	1.72586	5.60123	11.5195	13.2184	NaN	NaN	NaN	NaN	NaN	NaN	NaN	NaN	NaN	NaN	NaN	NaN	NaN	NaN	NaN	NaN	NaN	NaN	NaN	NaN	NaN	NaN	NaN	NaN	NaN	NaN	NaN	NaN	NaN	NaN	0.444358	0.942163	NaN	NaN	NaN	NaN	NaN	NaN	NaN	NaN	NaN	NaN	NaN
TG 54:3-FA20:1	2.2131	2.13485	4.705	253.99	333.315	656.953	NaN	NaN	2.17704	3.15596	4.52515	6.01086	1.9241	1.17847	2.22474	3.6769	2.1254	3.44841	2.72693	1.30077	NaN	6.98395	6.80266	2.96277	NaN	1.26157	1.54153	7.56127	3.17859	4.91182	3.86484	3.86301	2.67455	4.15857	8.79044	12.6669	37.4333	11.6907	12.9424	1.23332	1.72574	2.03486	3.575	1.89327	4.43442	4.43642	3.16233	3.86507	4.38703
TG 54:3-FA20:2	2.98677	3.23644	9.25914	248.696	323.212	714.155	2.07956	2.01992	5.90708	4.48251	6.49912	9.57427	2.53645	1.33842	3.24192	4.46919	3.13691	5.31458	4.74221	2.09654	1.46025	8.68416	9.29735	5.69529	1.35603	1.81999	1.70691	8.71264	5.86601	7.55018	6.23302	6.93822	3.72585	5.15934	8.57631	13.1692	23.4112	10.7419	14.1006	1.55065	2.16078	3.55287	3.17562	2.38374	3.65581	4.09303	4.04412	4.67938	7.1023
TG 54:3-FA20:3	1.62271	1.29091	1.97619	12.8178	19.4466	35.3654	0.768953	1.47991	1.83687	1.73478	1.77386	2.89049	NaN	NaN	NaN	2.43612	2.07618	4.40288	0.891396	0.662736	NaN	4.02302	3.03686	1.5465	NaN	NaN	0.847439	5.02655	4.62518	3.59667	4.04795	2.56339	1.80975	NaN	1.23178	1.20842	6.46226	3.2821	4.87129	NaN	0.853183	1.09545	1.00002	1.0257	NaN	1.15751	0.707544	1.77081	2.40479
TG 54:4-FA16:0	7.44035	5.58074	7.63568	297.166	397.707	880.682	3.82296	5.08885	8.88575	7.51155	9.94694	15.1435	3.43423	1.94616	3.45581	8.46606	5.09771	13.0125	2.91158	1.8824	2.06733	9.58375	8.09391	6.59571	2.19443	2.48914	3.67589	24.0387	17.8893	13.0504	14.1537	9.85142	7.44273	4.21129	10.661	13.1675	42.2013	19.6621	28.1562	3.19396	3.67999	4.76594	4.64227	4.55938	5.35962	6.77663	4.40111	7.94892	15.1736
TG 54:4-FA16:1	1.18288	2.50396	4.71001	54.5176	70.3514	146.385	NaN	NaN	5.32325	1.32817	2.06285	3.53428	1.63228	NaN	2.03454	1.92476	1.22326	1.64699	3.57779	2.0096	NaN	2.54221	2.93346	2.4434	NaN	0.723189	1.17484	3.80765	2.06711	3.18094	2.12071	2.72289	1.88564	3.79402	3.29599	7.49098	15.4028	4.79257	9.12245	NaN	0.793452	0.994267	1.15987	1.29023	NaN	3.26208	2.60927	3.05336	2.7132
TG 54:4-FA18:0	10.0647	5.0176	6.10645	216.278	286.012	508.593	2.31731	1.83901	2.56948	3.0495	5.0784	6.08334	3.90697	2.95528	4.01755	5.05535	3.60153	7.50731	2.46727	3.31982	4.38636	4.94571	5.61421	4.02618	3.8732	5.79148	11.0026	17.9484	12.9734	9.87117	10.0327	10.4989	8.12937	5.36655	7.71034	9.26351	32.3774	11.9481	14.4882	2.28996	2.63089	2.30148	2.8052	3.00765	3.24241	5.7353	3.49635	5.41266	11.691
TG 54:4-FA18:1	63.0633	42.9671	61.7568	7395.34	8704.38	16011	14.9512	16.6762	22.5782	32.5219	45.7545	66.5813	34.5275	27.0328	42.5804	67.7228	29.2605	50.1743	34.3676	23.3356	27.6263	53.5728	55.5545	34.4704	36.1629	55.2447	70.8283	142.689	88.8566	83.2794	71.4469	91.8413	59.4657	91.4757	267.211	383.162	1172.17	313.739	241.811	26.872	27.1542	29.4325	46.9184	35.4837	81.3082	99.2566	84.7649	68.2573	151.805
TG 54:4-FA18:2	36.7427	25.1226	39.5624	3451.54	4115.96	7252.4	7.11261	8.24417	15.962	16.7684	23.1456	36.2463	20.2487	15.8278	24.5464	34.7155	15.8359	26.0874	20.3429	15.3471	17.6336	26.0245	27.8451	21.3439	20.3641	37.5454	45.3914	76.825	50.4168	49.1066	41.0406	53.3428	36.5745	47.3821	129.484	176.949	547.472	145.244	119.885	12.2915	11.7878	13.7122	23.4134	18.2429	39.0124	51.4727	40.1015	36.6218	83.3677
TG 54:4-FA18:3	1.25488	1.21005	1.58174	77.8654	99.1373	169.481	NaN	NaN	NaN	NaN	NaN	NaN	NaN	NaN	NaN	NaN	0.654181	0.887739	NaN	0.666602	NaN	NaN	NaN	NaN	0.898251	0.730541	1.23013	2.5031	1.37095	1.50945	1.4125	1.85952	1.60865	1.01511	1.32252	2.39479	7.70337	2.10658	2.12605	NaN	NaN	NaN	NaN	NaN	1.30291	NaN	NaN	1.13585	1.28323
TG 54:4-FA20:1	NaN	NaN	NaN	30.8452	38.9514	87.7527	NaN	NaN	NaN	NaN	NaN	1.58957	NaN	NaN	NaN	NaN	NaN	NaN	NaN	NaN	NaN	NaN	NaN	NaN	NaN	NaN	NaN	NaN	NaN	NaN	NaN	NaN	NaN	NaN	1.51542	1.77312	7.86214	2.16368	2.6989	NaN	NaN	NaN	NaN	NaN	NaN	1.62154	NaN	NaN	1.61889
TG 54:4-FA20:2	1.74053	1.77979	4.3367	105.975	131.681	294.642	NaN	NaN	3.65569	1.91105	2.53815	4.65341	NaN	NaN	NaN	2.05871	1.55515	2.72221	2.53598	1.87956	NaN	2.25762	2.73993	2.04526	NaN	0.997471	1.22337	4.24948	3.70258	3.03271	2.9066	3.21035	2.20005	3.07014	4.62849	7.51549	21.0997	5.83872	7.54512	1.04884	NaN	1.41107	1.2555	NaN	1.73815	3.1421	2.29716	2.63344	4.67905
TG 54:4-FA20:3	8.75622	7.23724	6.07739	302.686	402.615	871.384	3.63907	3.97008	7.33831	5.55192	8.58875	12.1896	3.72615	2.48915	3.20682	6.74437	4.39502	10.6286	3.00499	2.15284	2.12099	10.2458	9.53381	7.57667	1.87959	2.69723	3.18271	19.2967	14.7733	10.8828	13.9654	9.47002	8.42138	4.60867	9.42427	11.6616	41.1218	17.767	26.7499	3.2172	4.69062	4.80663	4.62586	3.84872	5.22899	6.33231	3.84428	6.47976	13.2624
TG 54:4-FA20:4	5.32945	4.87258	3.04208	58.3684	84.7093	156.808	2.14602	3.053	2.95039	4.03831	6.67554	7.35581	1.89269	1.50402	2.44403	6.36776	4.38988	10.8471	1.25417	0.968894	1.11974	6.1338	4.45465	3.44772	1.28955	1.06789	2.25115	17.4844	15.0076	7.37014	9.08351	7.85658	5.12829	0.681058	1.39275	3.53843	25.7504	13.3062	16.031	2.28104	2.54116	2.32554	2.31036	2.33603	2.2471	4.43701	2.06581	4.95306	6.33144
TG 54:4-FA22:1	NaN	NaN	NaN	17.8705	20.3005	36.1764	NaN	NaN	NaN	NaN	NaN	NaN	NaN	NaN	NaN	NaN	NaN	NaN	NaN	NaN	NaN	NaN	NaN	NaN	NaN	NaN	NaN	NaN	NaN	NaN	NaN	NaN	NaN	NaN	NaN	NaN	2.82091	NaN	NaN	NaN	NaN	NaN	NaN	NaN	NaN	NaN	NaN	NaN	NaN
TG 54:4-FA22:4	1.64321	NaN	NaN	58.7777	74.8702	158.468	1.40481	2.15598	2.90053	2.10112	2.91205	4.26063	1.2389	NaN	NaN	1.97162	1.22582	3.24955	NaN	NaN	NaN	2.57698	1.67609	1.7953	NaN	NaN	NaN	7.29348	5.32102	3.80618	4.22895	3.76982	1.80589	NaN	1.89638	3.24436	9.73	4.66042	7.14959	NaN	NaN	0.90152	NaN	NaN	NaN	1.73888	1.1729	2.17846	2.61454
TG 54:5-FA16:0	6.83495	5.14016	4.79969	321.433	442.052	944.135	2.32149	2.77739	4.49142	4.15293	8.12931	9.59719	2.75955	2.50462	3.55316	5.67441	4.17209	9.25759	2.02886	1.54152	1.6992	5.94659	4.27676	4.42923	1.58464	1.86725	3.05772	17.4607	14.9263	9.35264	12.141	9.4891	6.01856	4.10678	11.0567	13.9373	41.1932	18.9305	25.0875	3.12683	2.30878	2.83471	3.60174	2.96648	4.4075	3.83567	2.85719	5.40957	10.4537
TG 54:5-FA16:1	1.76219	2.06669	3.98185	63.54	77.3637	176.941	0.911844	1.35352	3.05668	1.60319	2.36406	3.24291	1.46363	NaN	1.17042	1.63492	1.0335	1.92237	2.0647	1.64248	1.29418	1.92024	1.80855	1.68521	NaN	NaN	0.953252	3.29844	2.56657	1.9996	2.04096	2.78117	1.57671	2.55935	3.1144	4.45118	12.1898	5.72764	8.12437	1.01237	1.08413	NaN	1.71115	1.24191	NaN	2.56711	2.10267	2.57587	2.17504
TG 54:5-FA18:0	1.97922	0.822046	1.3168	29.1648	37.4066	70.8178	1.56907	1.44522	1.86274	2.16606	1.77215	1.67088	1.42097	NaN	1.13577	1.03684	1.03788	0.900888	0.865821	0.737105	0.499627	0.70417	1.20517	1.08352	0.911162	1.09941	1.72083	3.83496	2.84234	1.35443	1.70455	2.29518	2.17852	0.680892	0.9196	0.824239	5.04209	2.01037	2.87937	0.819038	0.900693	0.940565	1.00729	0.759085	0.96525	1.37405	0.707133	1.13643	1.1564
TG 54:5-FA18:1	29.1153	17.7761	21.8351	1171.58	1449.39	2764.15	2.96419	2.44325	4.80925	5.86351	10.5597	17.0197	7.73023	6.82006	8.30607	9.16992	3.06104	9.08938	5.6372	3.9967	5.07907	10.8954	15.8447	10.2491	9.06625	20.4932	24.9028	45.7263	34.4143	25.0127	29.3877	38.3608	28.4228	17.5042	45.2686	59.8961	227.331	62.4043	58.4734	4.74683	4.6819	3.69689	7.96847	4.41074	12.054	17.888	13.3958	12.9579	31.7722
TG 54:5-FA18:2	41.0974	25.3997	33.4361	929.756	1114.07	2235.17	5.83927	4.93958	6.52086	9.4343	13.9712	19.1379	15.675	11.2971	15.2153	14.7899	9.4545	12.7194	10.1634	9.78322	13.3872	14.8862	24.8016	17.386	19.7265	32.2145	42.7362	55.3967	40.684	31.9853	34.2784	50.186	37.7037	30.1999	53.7322	66.7201	228.991	63.6794	59.3737	8.39478	7.45044	6.11979	9.22193	8.16398	13.0037	27.3177	21.0165	19.939	48.0655
TG 54:5-FA18:3	5.45838	3.1002	4.84517	284.215	349.812	614.627	NaN	1.1624	1.17751	NaN	1.58907	2.11882	2.07265	NaN	1.39182	1.85645	1.51232	2.17229	1.64802	1.38857	1.40392	1.85215	2.40568	1.96219	2.64156	4.19308	5.35858	10.0054	5.76072	5.33395	3.77403	6.35557	4.60516	3.34789	8.58434	10.5488	43.2455	12.3969	10.7561	1.80258	2.05768	1.65866	2.48284	1.54276	3.09003	3.96092	3.1613	3.47354	3.98161
TG 54:5-FA20:2	NaN	NaN	NaN	14.1748	16.6583	34.0875	NaN	NaN	NaN	NaN	NaN	NaN	NaN	NaN	NaN	NaN	NaN	NaN	NaN	NaN	NaN	NaN	NaN	NaN	NaN	NaN	NaN	NaN	NaN	NaN	NaN	NaN	NaN	NaN	NaN	1.5352	4.23486	0.934851	NaN	NaN	NaN	NaN	NaN	NaN	NaN	NaN	NaN	NaN	NaN
TG 54:5-FA20:3	3.27557	3.29299	4.03837	123.97	153.933	349.749	1.11836	1.12985	2.84716	2.54715	3.47794	5.00779	1.60781	1.94441	1.72803	3.38034	2.12629	4.34905	2.61177	1.34133	1.63029	2.71443	2.26344	2.26807	NaN	1.47863	2.1354	9.075	6.0108	4.91251	5.15804	5.15278	3.40898	2.96967	6.36287	7.85768	21.7613	9.00808	11.957	1.46026	1.63154	1.61168	1.97245	1.63486	2.49492	2.895	2.48027	3.41127	5.80069
TG 54:5-FA20:4	20.6811	14.4199	11.0288	800.41	1060.87	2392.97	6.3805	7.24932	9.46331	12.2248	18.8834	30.0317	6.04762	5.88578	5.89978	9.83108	6.71706	15.4588	2.46023	2.35877	3.07951	14.2775	12.4743	11.6404	3.49573	5.3999	7.99334	49.5818	39.1133	19.9709	34.2468	30.7271	18.9248	9.69743	29.6175	39.87	115.628	52.0096	71.7444	6.90283	5.95452	8.24795	8.26426	7.84469	10.8932	8.79315	6.60963	12.7713	19.9128
TG 54:5-FA20:5	1.4214	NaN	NaN	6.13577	7.56959	11.0151	NaN	NaN	NaN	NaN	1.29317	NaN	1.40856	NaN	1.74899	1.78688	1.13703	1.59697	0.788363	1.6686	1.09244	NaN	NaN	0.810278	0.968324	0.865843	1.36551	1.259	NaN	0.753661	NaN	NaN	0.971202	NaN	1.09011	0.503179	1.58832	1.22397	1.35645	1.02844	NaN	0.9782	1.45857	NaN	NaN	0.952914	1.04672	1.01501	NaN
TG 54:5-FA22:1	NaN	NaN	NaN	8.35138	9.82927	17.1106	NaN	NaN	NaN	NaN	NaN	NaN	NaN	NaN	NaN	NaN	NaN	NaN	NaN	NaN	NaN	NaN	NaN	NaN	NaN	NaN	NaN	NaN	NaN	NaN	NaN	NaN	NaN	NaN	NaN	NaN	NaN	NaN	NaN	NaN	NaN	NaN	NaN	NaN	NaN	NaN	NaN	NaN	NaN
TG 54:5-FA22:4	NaN	NaN	NaN	81.0066	95.0991	229.504	0.883627	NaN	NaN	NaN	1.53797	3.2076	NaN	NaN	NaN	1.05736	0.789369	1.27543	NaN	NaN	NaN	1.06876	NaN	NaN	NaN	NaN	NaN	2.25934	2.34267	1.83052	2.29338	2.53722	1.75616	1.23667	3.03274	4.0564	10.4423	4.24426	5.34033	NaN	NaN	NaN	NaN	NaN	NaN	1.26508	NaN	1.22436	1.67751
TG 54:5-FA22:5	3.98294	3.19594	3.6125	126.374	134.318	287.861	4.17731	4.31195	4.82339	3.47493	5.51452	6.4107	4.8265	2.461	3.92727	6.44702	4.59496	7.38767	3.86258	5.46738	3.96807	4.34496	3.77756	3.91169	3.51144	2.86064	4.61936	10.0082	8.18358	5.98393	5.15327	4.88802	2.77563	2.73226	4.17375	4.33473	14.7581	8.28847	10.3679	4.07213	2.78299	3.49619	4.13526	4.38079	3.06718	4.11751	3.46712	5.92227	5.02385
TG 54:6-FA16:0	6.32034	5.05729	2.47996	138.206	174.236	372.517	3.08223	3.44798	4.15563	3.87522	4.30789	4.57408	4.4157	3.70095	3.13049	5.91901	4.22012	6.35047	3.6117	2.81816	2.72079	3.60433	3.32791	3.07427	3.66024	3.42768	3.86275	9.1138	9.13453	6.4551	6.74145	6.36509	4.87953	3.49773	6.18419	7.63622	18.303	9.23846	12.578	2.96777	3.3976	3.44207	3.23515	3.07854	3.89445	3.8896	3.98939	4.73877	6.1085
TG 54:6-FA16:1	NaN	NaN	1.67122	60.5375	73.603	155.01	NaN	NaN	NaN	NaN	NaN	1.87194	NaN	NaN	NaN	0.959182	NaN	1.28774	NaN	NaN	NaN	1.6788	NaN	1.20994	NaN	0.605693	NaN	2.64015	1.83698	1.55321	1.48619	1.78428	1.28294	1.09276	2.61575	4.04645	10.7806	3.8219	5.01415	NaN	NaN	NaN	NaN	NaN	0.928012	1.18158	0.898789	1.18673	1.42573
TG 54:6-FA18:1	49.3863	45.654	47.8552	191.203	226.782	393.756	41.8129	41.8208	48.2303	41.0837	40.7317	46.0902	43.0251	39.4358	40.4692	43.5357	42.1148	43.7657	40.7464	43.0278	41.7111	43.6811	47.5114	47.236	45.6929	45.5159	46.7178	50.4184	47.355	48.2959	46.8873	50.5596	48.2887	42.9415	49.0195	50.0318	72.659	53.7762	51.5706	43.0297	41.5797	42.3386	40.4397	41.7096	43.4334	42.8347	44.1166	43.6864	43.9253
TG 54:6-FA18:2	51.5002	29.9429	40.7797	219.628	332.885	567.374	6.71091	6.09025	8.99742	6.51824	7.27523	10.8763	10.468	7.92557	9.71095	6.04914	5.48262	6.13917	5.36589	5.60269	8.28632	15.0484	28.066	20.3243	21.9129	36.041	35.3509	56.9748	40.2612	29.4433	36.5848	53.6564	47.0289	25.3466	17.8105	19.7144	58.7314	22.5548	31.1717	6.85042	5.49059	4.4862	4.86036	5.60261	5.40885	14.1042	8.71222	14.5405	17.8196
TG 54:6-FA18:3	5.57562	3.74644	4.80319	88.5402	113.531	218.941	0.747224	NaN	NaN	NaN	NaN	1.77831	1.73149	NaN	1.92603	1.03409	NaN	1.3748	1.25052	0.471651	1.02252	NaN	3.3111	2.36618	2.19077	4.53431	4.21719	7.01026	4.83955	4.28674	5.07493	7.12237	5.7705	2.36408	3.59377	4.47276	21.1007	6.3613	5.49253	1.5626	0.795253	NaN	1.20661	NaN	1.66721	2.30863	1.76201	2.24071	2.58309
TG 54:6-FA20:3	NaN	NaN	NaN	12.8042	17.5565	34.0404	NaN	NaN	NaN	NaN	NaN	NaN	NaN	NaN	NaN	NaN	NaN	NaN	NaN	NaN	NaN	NaN	NaN	NaN	NaN	NaN	NaN	1.86337	NaN	NaN	0.963583	NaN	NaN	NaN	NaN	NaN	3.63405	1.75991	1.94431	NaN	NaN	NaN	NaN	NaN	NaN	NaN	NaN	NaN	NaN
TG 54:6-FA20:4	8.15456	6.93216	4.55824	296.234	390.828	872.245	2.08341	2.91204	NaN	4.15369	7.07928	10.4032	3.00463	3.09625	2.83967	5.75906	3.16308	7.71063	1.29966	1.22568	1.7606	3.05568	2.8321	3.37837	1.55166	2.26485	3.72701	20.07	15.6346	8.26291	14.6719	13.6229	8.02575	4.93043	17.289	21.3219	58.4589	20.2763	29.5774	2.2269	2.02774	3.34512	3.21298	2.37595	4.41787	4.89979	3.02199	4.02886	9.95369
TG 54:6-FA20:5	2.24385	2.14417	2.91373	104.093	130.079	254.804	NaN	NaN	NaN	0.931077	NaN	1.95159	1.01873	1.5542	1.44358	1.99563	1.40661	1.71525	1.48818	0.89249	1.19123	1.50846	1.54898	1.20396	1.14445	1.45815	2.25894	3.45272	3.31864	2.37254	2.36508	3.33932	2.13005	1.53221	3.61724	5.5507	8.06098	3.43594	4.74771	1.49529	1.39198	1.68649	1.5956	2.19675	1.96275	1.30854	1.44177	1.5758	1.61711
TG 54:6-FA22:5	NaN	NaN	1.6657	140.301	158.229	331.783	NaN	1.672	1.6691	NaN	2.03994	1.66532	1.59298	NaN	1.17976	1.1821	NaN	1.61323	NaN	NaN	NaN	1.44659	0.909721	1.14722	0.971979	NaN	1.32869	3.26834	3.08729	1.97083	2.4969	2.20809	1.67654	NaN	2.97685	4.54974	9.39893	4.3081	6.03747	1.25862	NaN	0.988834	1.62853	NaN	NaN	1.21369	NaN	1.47776	1.47968
TG 54:6-FA22:6	2.58703	1.9464	2.10312	112.986	137.44	268.162	1.25942	2.00848	NaN	1.90281	2.97583	4.249	2.47719	1.45048	2.45998	5.1765	3.27652	6.20657	1.65631	2.13369	2.27264	2.9227	2.47686	1.83682	1.633	NaN	2.04133	6.8728	6.01988	3.48631	3.12218	2.83039	1.98197	1.42893	2.39268	3.11778	11.5689	6.07116	7.9232	NaN	1.60447	1.86158	2.56324	2.31584	2.34508	2.04821	1.7139	3.49652	4.70182
TG 54:7-FA16:1	NaN	NaN	NaN	21.7542	30.3886	60.2084	NaN	NaN	NaN	NaN	1.16645	NaN	NaN	NaN	NaN	NaN	NaN	NaN	0.916853	NaN	NaN	1.01228	NaN	NaN	NaN	NaN	NaN	NaN	1.15465	1.0924	NaN	NaN	NaN	NaN	1.19062	1.81732	4.12634	2.39236	2.81641	NaN	NaN	NaN	NaN	NaN	NaN	NaN	NaN	1.07874	NaN
TG 54:7-FA18:1	NaN	NaN	NaN	NaN	NaN	NaN	NaN	NaN	NaN	NaN	NaN	NaN	NaN	NaN	NaN	NaN	NaN	NaN	NaN	NaN	NaN	NaN	NaN	NaN	NaN	NaN	NaN	NaN	NaN	NaN	NaN	NaN	NaN	NaN	NaN	NaN	NaN	NaN	NaN	NaN	NaN	NaN	NaN	NaN	NaN	NaN	NaN	NaN	NaN
TG 54:7-FA18:2	11.9275	7.85874	7.70922	35.6506	53.7922	94.8322	1.42099	1.81253	3.0682	2.24848	1.96155	2.75086	2.62187	1.99025	2.66374	1.47185	1.43243	1.73515	1.91476	1.24524	1.37177	2.51867	6.94274	4.63656	3.93917	8.26458	7.02701	10.8401	8.40496	6.61391	8.45246	12.764	11.7139	3.1067	3.01562	4.04326	9.53656	4.63205	6.53358	1.67497	1.70829	1.76804	1.72773	1.78592	1.58019	3.07157	2.6001	2.85725	3.07752
TG 54:7-FA18:3	6.92441	3.58675	4.03486	22.1853	32.6945	59.4886	NaN	NaN	NaN	NaN	NaN	1.58406	NaN	NaN	NaN	NaN	NaN	NaN	NaN	NaN	NaN	1.15392	3.2096	2.57283	1.92166	4.18539	4.17209	5.5423	5.11568	3.9132	4.32242	8.44683	6.97891	0.791647	1.19001	1.90655	5.12303	2.12826	3.16465	NaN	NaN	NaN	NaN	NaN	NaN	NaN	0.920164	1.85208	NaN
TG 54:7-FA20:4	2.05102	NaN	NaN	29.4731	35.59	85.3225	NaN	NaN	NaN	NaN	NaN	NaN	NaN	NaN	NaN	NaN	NaN	1.0644	NaN	NaN	NaN	NaN	NaN	NaN	NaN	NaN	NaN	2.79531	2.17806	NaN	1.66861	1.85093	1.38092	0.813626	2.0535	2.74717	10.3596	3.03618	4.67808	NaN	NaN	NaN	NaN	NaN	NaN	NaN	NaN	NaN	NaN
TG 54:7-FA20:5	NaN	NaN	1.64445	38.8852	48.4251	103.528	NaN	NaN	2.75299	1.36299	2.8828	1.44338	6.15538	1.06411	NaN	1.47615	1.65311	1.33643	2.61939	1.55091	1.21941	3.00825	1.30821	1.80167	0.924507	1.11092	1.50054	3.42851	2.10784	1.51279	1.66126	2.28914	1.45539	NaN	3.00753	2.79698	6.6857	2.25185	3.95704	0.91558	NaN	NaN	1.75557	1.37053	1.41092	1.40727	1.12247	1.49635	1.37179
TG 54:7-FA22:5	NaN	NaN	NaN	22.0119	23.2801	49.7544	NaN	NaN	NaN	NaN	NaN	NaN	NaN	NaN	NaN	NaN	NaN	NaN	NaN	NaN	NaN	NaN	NaN	NaN	NaN	NaN	NaN	NaN	NaN	NaN	NaN	NaN	NaN	NaN	NaN	1.12898	3.06714	NaN	1.72576	NaN	NaN	NaN	NaN	NaN	NaN	NaN	NaN	NaN	NaN
TG 54:7-FA22:6	NaN	NaN	NaN	122.771	153.657	309.46	NaN	1.19943	1.58544	NaN	NaN	2.94737	1.56552	1.37002	1.64441	2.61936	1.71879	2.97492	NaN	NaN	0.936993	1.67403	NaN	1.2888	0.774631	0.84019	1.15232	2.69102	2.34915	2.0467	1.95776	2.28661	NaN	1.07909	2.30207	3.04398	11.6078	4.39002	6.17598	1.14877	1.12638	1.28111	1.92544	1.32747	2.0653	NaN	1.14864	1.6478	2.99817
TG 54:8-FA18:2	4.75666	4.51805	4.48938	7.5487	12.5185	18.6897	4.57173	4.00511	5.14511	3.60376	4.41967	4.17151	3.8549	4.57877	3.89941	4.08548	4.61533	3.62327	4.45405	4.74314	4.83893	4.39123	4.36199	4.42764	4.24951	4.55037	4.87281	5.60353	4.27882	4.59929	3.8168	5.52047	5.5621	4.33831	5.13916	4.33412	4.96761	4.36278	4.8099	4.29335	4.2882	4.38061	4.00695	4.32244	4.89258	4.36834	4.14189	4.19659	5.05212
TG 54:8-FA18:3	2.13075	NaN	NaN	3.8871	5.05659	10.5539	NaN	NaN	NaN	NaN	NaN	NaN	NaN	NaN	NaN	NaN	NaN	NaN	NaN	NaN	NaN	NaN	1.11038	NaN	NaN	1.20827	1.62343	2.20123	1.61768	NaN	1.19044	1.91008	1.84001	0.86982	NaN	NaN	NaN	NaN	NaN	NaN	NaN	NaN	NaN	NaN	NaN	NaN	NaN	NaN	NaN
TG 54:8-FA20:4	NaN	NaN	NaN	2.53967	NaN	5.92437	NaN	NaN	NaN	NaN	NaN	NaN	NaN	NaN	NaN	NaN	NaN	NaN	NaN	NaN	NaN	NaN	NaN	NaN	NaN	NaN	NaN	NaN	NaN	NaN	NaN	NaN	NaN	NaN	NaN	NaN	3.16876	NaN	1.51977	NaN	NaN	NaN	NaN	NaN	NaN	NaN	NaN	NaN	NaN
TG 54:8-FA20:5	NaN	NaN	NaN	7.37209	8.53037	18.5793	NaN	NaN	NaN	NaN	NaN	NaN	NaN	NaN	NaN	NaN	NaN	NaN	NaN	NaN	NaN	NaN	NaN	NaN	NaN	NaN	NaN	NaN	NaN	NaN	NaN	NaN	NaN	NaN	NaN	NaN	1.61293	NaN	NaN	NaN	NaN	NaN	NaN	NaN	NaN	NaN	NaN	NaN	NaN
TG 54:8-FA22:6	NaN	NaN	NaN	20.4073	25.11	50.461	NaN	NaN	NaN	NaN	NaN	NaN	NaN	NaN	NaN	NaN	NaN	NaN	NaN	NaN	NaN	NaN	NaN	NaN	NaN	NaN	NaN	NaN	NaN	NaN	NaN	NaN	NaN	NaN	NaN	1.07661	4.15365	NaN	NaN	NaN	NaN	NaN	NaN	NaN	NaN	NaN	NaN	NaN	NaN
TG 55:1-FA16:0	1.57819	2.32997	5.18356	26.152	35.7275	73.7644	NaN	1.43387	3.1066	1.5957	1.64799	3.62675	NaN	NaN	1.61235	3.0842	1.8814	2.95283	2.97934	2.11862	0.824023	3.00347	2.00298	1.88784	NaN	1.0864	1.36146	4.55119	4.09148	2.37024	3.30699	3.27843	1.68183	2.42762	2.65406	3.91466	6.00386	3.34164	6.3925	NaN	1.36439	NaN	NaN	1.7655	1.11806	2.56688	1.80984	2.48035	2.44031
TG 55:1-FA18:1	NaN	2.8619	NaN	14.1286	49.1236	36.8267	NaN	NaN	30.69	7.42412	2.77858	0.601084	NaN	4.64174	6.65048	NaN	NaN	NaN	NaN	8.67363	NaN	8.91501	NaN	NaN	21.0194	NaN	NaN	NaN	NaN	8.3705	4.63978	9.3056	0.522765	2.08846	NaN	NaN	NaN	NaN	14.193	5.8912	6.18471	0.887024	16.7892	NaN	19.2308	NaN	NaN	9.65215	0.954179
TG 55:2-FA18:1	55.9981	55.3848	58.0014	117.244	143.134	191.394	54.7747	55.5538	65.8753	52.6769	55.8851	55.7868	55.4626	53.7946	52.5228	58.2045	59.7373	56.6864	57.1834	55.9971	57.3125	59.9157	56.8232	55.4772	58.6984	56.7089	58.8295	58.6701	58.7997	57.188	58.5257	59.8583	59.7829	58.682	58.8174	61.7435	66.0899	60.4175	60.1392	54.2772	52.9855	53.2122	52.0106	52.7898	54.9023	59.0768	57.0714	60.6987	59.1417
TG 55:2-FA18:2	2.6335	1.84123	2.61324	4.76625	5.0306	9.21838	2.02998	2.35024	2.20602	1.55534	1.88008	2.09829	2.20384	2.57714	2.16828	2.73555	2.17599	2.25495	2.44123	2.66662	1.8501	2.30935	2.19716	1.84296	2.08515	1.73845	2.45454	2.87746	1.8447	2.64616	2.1809	2.20677	2.66269	2.42939	2.42415	2.28416	2.91402	2.24603	3.14382	1.43944	1.54388	1.76961	1.96809	1.98892	2.40328	2.33537	2.37697	2.43436	2.05018
TG 55:3-FA18:1	1.94594	2.43052	5.52128	142.581	195.637	314.666	NaN	1.74443	4.27255	2.0298	2.58162	3.00995	1.76492	1.62047	2.9182	4.67106	2.92183	4.47125	3.54346	2.52188	2.26379	4.78179	3.82069	2.06739	2.31896	2.63867	2.81389	5.32051	4.36625	4.17109	3.71098	4.37037	2.35685	4.20761	6.41448	10.8882	22.8908	6.78913	8.56806	1.66233	1.75647	1.6997	2.46238	1.96718	3.68123	4.67433	2.80941	3.95981	3.56974
TG 55:3-FA18:2	NaN	NaN	1.46371	13.4053	13.4045	31.2305	NaN	NaN	NaN	NaN	NaN	NaN	NaN	NaN	NaN	NaN	0.931981	NaN	0.985019	1.10886	NaN	NaN	0.944823	NaN	NaN	1.03287	0.860187	NaN	NaN	1.01621	1.32802	NaN	NaN	0.990678	NaN	1.65686	1.92395	1.34658	1.88125	NaN	NaN	NaN	NaN	NaN	NaN	1.42825	0.803305	NaN	0.957779
TG 55:4-FA18:1	1.42499	1.7507	3.50749	43.4242	53.5977	101.539	0.916551	NaN	NaN	NaN	NaN	NaN	0.991361	NaN	NaN	2.24788	1.17014	2.21462	1.33527	1.33739	1.24409	1.9235	1.62638	1.80986	1.25924	1.72815	1.74453	2.83746	2.5676	2.03815	NaN	2.20337	1.56577	1.7928	1.83301	4.4768	10.6062	2.9543	3.89716	NaN	NaN	NaN	NaN	NaN	NaN	2.02798	1.55725	1.67498	1.88106
TG 55:4-FA18:2	NaN	NaN	NaN	24.0521	31.0194	53.6265	NaN	NaN	NaN	NaN	NaN	NaN	NaN	NaN	NaN	1.13427	NaN	1.27693	NaN	NaN	NaN	NaN	NaN	NaN	NaN	1.14316	1.22026	1.95586	1.66838	NaN	1.45129	1.91253	NaN	0.917622	1.67685	2.80457	6.42182	1.77011	2.20721	NaN	NaN	NaN	NaN	NaN	NaN	2.00511	NaN	1.17722	1.57913
TG 55:5-FA18:1	NaN	NaN	NaN	13.7688	19.7705	43.8803	NaN	NaN	NaN	NaN	NaN	NaN	NaN	NaN	NaN	NaN	NaN	NaN	NaN	NaN	NaN	1.31734	NaN	NaN	NaN	1.07136	NaN	2.27587	1.73381	NaN	NaN	1.74075	NaN	NaN	1.37575	1.79831	4.1043	1.45427	2.12112	NaN	NaN	NaN	NaN	NaN	NaN	1.33976	NaN	NaN	1.34158
TG 55:5-FA18:2	1.26493	NaN	1.82393	7.76834	12.0026	20.5336	NaN	NaN	NaN	NaN	NaN	NaN	NaN	NaN	NaN	NaN	NaN	NaN	NaN	NaN	NaN	NaN	NaN	NaN	1.42666	1.84778	1.56128	1.91745	1.68271	NaN	0.900384	1.35199	NaN	NaN	NaN	NaN	2.32641	1.32229	1.61949	NaN	NaN	NaN	NaN	NaN	NaN	0.922529	NaN	NaN	NaN
TG 55:5-FA20:4	NaN	NaN	NaN	14.9264	22.2213	43.9585	NaN	NaN	NaN	NaN	NaN	NaN	NaN	NaN	NaN	1.00021	0.977176	1.71459	NaN	NaN	NaN	2.21953	1.41872	NaN	NaN	NaN	NaN	3.55928	2.00783	NaN	2.09501	1.61743	1.0211	NaN	1.0375	NaN	4.7611	2.50167	3.49094	NaN	NaN	NaN	NaN	NaN	NaN	NaN	NaN	NaN	NaN
TG 55:7-FA15:0	1.47811	2.02242	4.58782	3.87996	6.54297	8.84249	NaN	1.18452	2.02944	NaN	NaN	2.13618	1.66181	NaN	1.31525	2.19726	1.00944	1.68231	2.4215	1.59233	NaN	1.61955	1.27983	1.79943	NaN	NaN	1.03464	NaN	1.69671	NaN	1.43352	2.36663	1.02522	1.75686	NaN	2.43716	1.67213	NaN	3.04443	NaN	NaN	1.06395	NaN	1.37413	0.992042	1.21577	1.2923	1.89943	NaN
TG 55:7-FA22:6	NaN	NaN	NaN	19.5618	21.2445	45.8808	NaN	NaN	NaN	NaN	NaN	NaN	NaN	NaN	NaN	1.32829	0.899884	1.65377	NaN	NaN	NaN	NaN	0.867441	NaN	NaN	NaN	NaN	1.60363	1.24863	NaN	0.803707	NaN	NaN	NaN	NaN	NaN	2.46943	NaN	1.70673	NaN	NaN	NaN	NaN	0.87601	NaN	NaN	NaN	1.29001	1.16065
TG 56:1-FA16:0	1.42973	2.84109	8.13405	10.9262	17.1007	25.9635	NaN	1.2248	3.04582	1.86464	3.03851	5.08232	1.5816	1.10674	2.0674	2.93954	2.52647	4.11804	3.57159	2.66098	1.23275	5.30912	5.05796	2.62879	NaN	1.3226	1.17185	4.6793	3.14085	3.40658	2.83825	3.45762	1.58661	3.37528	2.42207	4.86538	4.91364	3.27447	8.75582	NaN	1.254	2.09261	1.83106	2.49304	NaN	2.35887	2.16112	3.7094	1.81665
TG 56:1-FA18:1	1.61184	2.19538	3.84995	17.1575	24.8014	31.8689	NaN	0.965732	2.62671	1.54681	1.60772	2.72026	1.44218	NaN	1.60323	2.13379	1.60422	3.34922	2.79947	2.09067	1.29281	3.15111	2.44844	1.64849	1.09776	0.823118	1.31037	3.13322	2.31387	1.88476	1.78634	1.88811	1.3298	2.3683	2.36361	3.75925	2.9254	1.89454	4.98269	0.814972	NaN	1.35834	NaN	NaN	NaN	1.9023	1.70833	2.34142	1.82221
TG 56:10-FA18:2	NaN	NaN	NaN	7.50046	13.57	25.3392	NaN	NaN	NaN	NaN	NaN	NaN	NaN	NaN	NaN	NaN	NaN	NaN	0.664226	NaN	NaN	NaN	NaN	NaN	NaN	NaN	NaN	NaN	0.910315	NaN	1.07901	NaN	NaN	1.3672	NaN	1.09152	2.14615	1.12321	1.40646	NaN	NaN	NaN	NaN	NaN	NaN	0.875579	NaN	1.04703	NaN
TG 56:2-FA16:0	NaN	NaN	2.70722	28.5512	38.6169	86.2527	NaN	NaN	2.58771	2.08412	1.46718	4.2501	NaN	NaN	NaN	1.62416	1.5063	2.5311	1.42775	NaN	NaN	4.33711	3.95643	1.53984	NaN	NaN	NaN	2.02972	1.75413	2.18821	NaN	1.25472	1.52353	1.27074	1.7556	2.87705	5.93363	2.80934	4.3185	NaN	NaN	1.00585	NaN	0.972771	NaN	0.935659	NaN	1.71591	1.82578
TG 56:2-FA18:0	NaN	NaN	NaN	64.2564	93.5037	161.16	NaN	1.10618	1.58332	1.25915	2.55614	4.61283	NaN	NaN	NaN	2.9796	1.96541	3.27716	1.15693	NaN	NaN	8.18546	7.44794	2.42472	NaN	NaN	0.902373	2.85199	2.90427	2.08437	2.13641	1.91292	1.41144	0.96155	1.57746	2.66017	6.56272	2.94612	3.87204	0.738394	NaN	1.24645	NaN	NaN	1.68174	2.0921	0.682106	1.52552	2.51621
TG 56:2-FA20:0	NaN	1.33437	1.7379	94.7465	112.774	159.031	NaN	NaN	NaN	1.10512	1.67181	2.0111	NaN	NaN	0.905292	2.49215	1.55154	2.46162	0.756557	0.680469	NaN	3.26911	2.73744	1.3971	NaN	1.04928	1.92024	2.80442	2.53321	2.41243	1.84337	1.70443	1.313	1.22281	2.75276	3.84605	7.94505	3.18611	3.32272	NaN	NaN	NaN	1.17557	NaN	1.68516	2.72568	1.33647	1.51331	2.96113
TG 56:2-FA20:1	1.19248	1.05303	1.58448	67.1931	94.24	154.744	NaN	1.21539	1.55354	2.36916	2.6076	2.49876	NaN	NaN	NaN	2.5243	1.74585	3.05042	0.725478	NaN	NaN	8.43749	9.66277	2.25533	NaN	NaN	0.685535	2.61954	2.38092	2.47797	1.882	1.44719	1.25893	1.19409	1.97254	2.36847	6.66387	2.25506	4.22126	NaN	NaN	1.30443	NaN	NaN	1.62674	1.48936	0.915108	1.59215	2.40604
TG 56:3-FA16:0	NaN	NaN	1.1989	17.5944	27.9293	58.9134	NaN	NaN	NaN	0.961117	1.57923	2.34828	NaN	NaN	NaN	1.57931	1.05631	1.59453	NaN	NaN	NaN	1.60642	2.15692	0.991333	NaN	NaN	NaN	2.87511	1.57882	1.78301	NaN	NaN	1.07197	0.884966	NaN	1.79274	4.91456	1.6608	3.17767	NaN	NaN	NaN	NaN	NaN	NaN	1.40101	NaN	1.05895	1.29021
TG 56:3-FA18:0	NaN	1.48033	2.24533	36.0809	60.1894	112.703	NaN	1.42518	NaN	1.879	3.09815	4.2855	NaN	NaN	1.19529	3.12489	2.16281	3.29779	NaN	0.604451	0.957338	5.59469	5.62536	1.8928	NaN	1.30156	1.35366	5.79363	3.88367	2.91187	3.10157	1.83894	1.54063	1.0104	1.74262	1.91783	7.52064	2.50696	5.42168	NaN	0.967171	0.942004	NaN	NaN	NaN	1.98617	1.28643	1.70537	5.22411
TG 56:3-FA18:1	5.76624	4.64673	7.46536	568.735	713.764	1243.53	2.9093	3.1771	6.50615	9.16924	10.9233	16.0549	3.19075	2.36642	4.7923	10.2682	4.52885	8.06813	3.61058	2.42835	1.73974	21.2888	23.7396	7.38361	2.08694	2.27678	3.28453	14.0511	8.73838	9.23401	8.95512	8.16942	6.0219	6.46661	17.9022	23.2326	69.7288	22.9331	25.7263	2.03271	2.06097	2.66886	6.58678	5.17959	9.06972	9.92241	6.26709	7.31949	16.3559
TG 56:3-FA18:2	NaN	NaN	2.07626	30.0169	42.4321	77.1198	NaN	NaN	NaN	NaN	NaN	1.93085	NaN	NaN	NaN	1.5669	1.08662	2.05855	1.40724	NaN	NaN	2.28261	1.95345	0.901463	NaN	0.837729	0.571234	3.00776	1.89244	1.58759	1.40231	1.28795	1.30224	1.12419	1.11835	2.83614	4.98642	1.88821	3.66326	NaN	NaN	NaN	NaN	NaN	NaN	1.68393	NaN	1.07005	3.00022
TG 56:3-FA20:0	NaN	NaN	NaN	32.0911	40.4376	68.816	NaN	NaN	NaN	NaN	NaN	NaN	NaN	NaN	NaN	1.37526	NaN	1.49947	NaN	NaN	NaN	NaN	1.2063	1.01601	NaN	NaN	0.913379	1.72731	1.48992	NaN	1.50802	1.34824	1.02251	NaN	1.34146	1.54925	4.92958	1.58172	2.39092	NaN	NaN	NaN	NaN	NaN	NaN	2.06736	NaN	NaN	2.35112
TG 56:3-FA20:1	3.35272	2.5394	4.24596	347.677	452.146	795.798	1.59141	1.89351	3.33936	4.61927	5.68564	10.6724	1.81259	NaN	2.89846	6.02291	2.54608	4.62488	1.5936	1.13032	1.16996	14.1182	13.5832	4.90466	0.948005	1.38297	2.05711	8.48273	6.1831	5.28914	5.23012	4.65861	3.22274	3.60415	9.28859	13.0624	43.7469	13.849	13.8195	1.48816	1.57606	1.88897	3.62705	1.90309	4.92063	6.09797	3.39249	3.69961	11.1497
TG 56:3-FA20:2	NaN	NaN	NaN	30.6215	31.8754	74.9854	NaN	NaN	NaN	1.3061	1.20862	2.46782	0.751064	NaN	NaN	1.23286	1.05955	1.83867	NaN	NaN	NaN	3.5504	3.47322	1.27425	NaN	NaN	NaN	2.04202	1.90708	1.34637	1.69225	1.17611	NaN	0.760815	0.659534	1.73347	4.02572	1.88716	1.9522	NaN	NaN	NaN	0.856405	NaN	0.680773	NaN	NaN	1.04306	2.19607
TG 56:4-FA16:0	1.43513	NaN	2.37395	37.48	45.174	114.855	1.10208	1.86089	3.5657	1.88667	2.64143	3.21428	0.995634	NaN	NaN	1.6335	1.25997	2.8778	NaN	NaN	NaN	2.39943	2.31116	2.38159	NaN	NaN	0.833524	4.8635	4.7469	3.62526	2.59762	2.15177	1.79235	0.87507	1.13021	2.51477	8.11915	3.66688	6.66476	NaN	NaN	NaN	1.41286	NaN	0.947825	1.02197	NaN	1.58907	2.42864
TG 56:4-FA18:0	3.70558	2.71901	3.50889	45.6914	59.6089	122.527	1.58754	3.5948	3.50013	2.88942	4.91985	7.16453	1.80893	1.14448	1.87487	4.84256	3.00998	7.14584	0.811615	0.949577	1.3747	5.90543	4.20521	3.1412	0.564077	1.26224	1.3546	9.48214	8.35992	6.19995	6.17483	3.48095	3.37087	1.09905	1.7222	1.79248	14.0103	8.28029	9.95438	1.18464	1.29318	1.46157	1.69271	1.48093	1.46738	2.30318	1.41954	2.84695	8.78288
TG 56:4-FA18:1	6.41042	4.94571	7.4134	306.156	390.508	775.985	2.55801	2.82978	6.28917	7.23067	9.38949	14.9744	3.33205	2.46106	3.84226	7.07951	4.22663	8.08021	3.29759	2.30015	2.72381	12.5604	12.2673	6.33075	1.5389	2.70452	2.92778	14.2445	11.1269	9.22434	9.45356	8.6928	6.94937	5.15346	12.511	16.5184	62.8767	21.0809	22.5555	2.28319	2.07216	3.13082	4.57384	3.67378	5.68182	8.44353	5.03739	6.5015	21.6531
TG 56:4-FA18:2	2.84591	2.19614	2.37695	97.777	129.191	252.101	NaN	0.81205	NaN	1.42876	2.32452	4.59434	1.64098	NaN	1.70122	2.65299	1.42582	2.70949	0.834934	1.40899	0.851684	3.30417	3.46212	1.51321	NaN	1.05217	1.92057	4.7345	3.6284	2.71263	3.0818	2.82623	2.21002	2.2334	4.52201	6.00925	20.6579	7.14994	8.59839	NaN	NaN	1.01862	1.67626	1.30641	1.73179	4.22106	2.14114	1.91104	7.44773
TG 56:4-FA20:1	2.6063	1.79051	2.14394	125.327	157.559	314.341	NaN	NaN	NaN	1.91514	3.53667	5.02847	NaN	NaN	1.59443	2.24154	1.56108	2.38793	1.11494	0.654225	NaN	3.17706	3.96007	1.47488	NaN	1.14091	1.30173	4.99213	3.05407	3.30752	3.01128	3.18102	2.34969	1.62238	4.97777	7.66332	25.8517	8.20704	8.55527	NaN	NaN	NaN	1.55633	NaN	2.38696	3.66102	1.86483	1.77184	7.74154
TG 56:4-FA20:2	2.03015	1.5802	2.34724	118.159	161.125	317.557	NaN	1.25029	NaN	1.94795	3.14689	5.42758	1.10282	NaN	1.59031	2.5979	1.19783	2.69286	1.31319	0.76928	NaN	4.65331	4.90577	2.65392	NaN	NaN	NaN	4.83793	3.19401	2.53554	2.92458	3.10498	1.59182	1.79728	4.95148	6.1277	21.5395	6.6694	9.2754	0.81469	NaN	0.902271	1.16608	1.33674	NaN	2.36721	1.76289	2.70055	7.58189
TG 56:4-FA20:3	2.88929	2.61616	2.82609	36.2206	47.6441	92.6583	1.18974	1.33836	2.37202	2.32581	3.63408	5.33594	0.990839	1.26585	1.60601	2.75524	2.50124	5.34501	0.670868	NaN	0.794269	5.83555	3.87268	2.77151	NaN	1.02345	1.03971	6.93544	5.84508	3.55867	5.34969	2.79233	2.65165	0.658866	1.33111	2.04453	11.7579	5.57906	8.37788	0.924744	1.67255	1.29274	1.57734	1.19404	1.2539	2.36897	1.20232	1.95399	6.21061
TG 56:4-FA20:4	1.96207	1.44645	NaN	10.5211	15.562	32.068	1.06188	1.35755	2.54864	1.29659	1.7091	1.87714	0.90834	NaN	1.14811	2.33652	1.11864	2.7845	NaN	1.29989	NaN	1.8583	1.99617	1.26181	0.53755	0.874232	1.02103	3.87075	3.51703	2.8379	1.95766	1.76085	1.54258	NaN	1.1734	1.05388	7.28855	3.19894	4.63635	1.79248	NaN	1.37606	NaN	0.975277	0.915105	1.31177	1.62295	1.48288	1.90578
TG 56:4-FA22:4	1.5163	NaN	NaN	18.7732	15.1401	36.2856	0.91791	1.16609	NaN	0.908556	1.35734	2.41258	NaN	NaN	NaN	1.60934	NaN	1.93136	NaN	NaN	NaN	1.4952	1.07875	0.805572	NaN	NaN	NaN	4.10812	2.84353	2.00662	2.74221	1.58153	1.03259	NaN	0.306386	0.593536	4.19263	1.98294	3.13921	NaN	NaN	NaN	NaN	NaN	NaN	0.922425	0.853674	1.01558	2.0356
TG 56:5-FA16:0	2.67751	2.50153	2.37214	207.045	277.271	652.426	2.52081	2.60339	3.5807	4.2291	6.06018	6.3984	1.70273	NaN	1.52228	3.19827	1.88559	4.08767	1.09778	NaN	0.823617	3.62151	3.15315	2.6235	0.945725	0.917655	0.800008	9.24763	8.18117	6.22568	6.54999	6.05132	4.2119	2.11151	5.87438	7.51035	22.5002	9.57452	12.5987	NaN	1.22104	1.38445	2.01695	0.986856	2.44442	1.97524	1.66741	2.41629	7.44541
TG 56:5-FA18:0	4.23712	2.94945	2.6925	68.9597	101.736	197.042	1.97389	2.43272	NaN	2.93074	3.94267	5.42399	1.64034	NaN	2.25349	3.82498	2.63176	6.16686	1.15394	0.691039	2.45037	3.71844	3.30168	2.4901	1.66055	1.73655	2.3861	9.57491	8.58345	4.15157	6.41184	6.01618	3.13829	1.59102	2.32795	3.16541	17.1091	8.20242	11.1729	NaN	NaN	1.47177	1.72984	1.9964	1.6673	3.08148	1.53294	3.48247	6.4067
TG 56:5-FA18:1	11.6209	5.9249	9.45266	389.655	513.851	1122.62	5.48011	6.30612	9.11157	9.75485	12.7356	18.7608	4.94043	3.62477	4.88828	7.37702	4.3851	9.53288	3.31607	2.38861	2.79758	11.2732	9.7174	7.34305	2.4494	3.55992	4.143	20.9882	18.3073	12.0041	15.3653	13.5965	10.5698	5.96403	13.6048	18.5069	61.4901	26.3285	31.7454	2.69855	2.69891	4.10146	4.92167	4.61569	7.03628	8.04739	5.58841	8.31812	28.8777
TG 56:5-FA18:2	2.65796	1.90663	3.30279	54.5173	71.0494	151.969	NaN	NaN	1.53147	1.61783	2.06071	3.15974	1.70227	0.782185	1.55726	2.06	1.34079	3.35757	1.34164	NaN	1.28824	1.98933	1.76167	1.29451	0.883816	0.998956	1.90463	5.01898	3.8635	3.4196	2.71753	3.23129	2.88707	1.90656	3.66151	4.42736	14.5792	4.84582	6.96896	NaN	NaN	0.891208	NaN	0.814085	NaN	2.64609	1.55877	1.84851	7.6225
TG 56:5-FA20:1	NaN	NaN	NaN	20.8691	28.5729	56.0848	NaN	NaN	NaN	NaN	NaN	1.68246	NaN	NaN	NaN	NaN	NaN	1.06699	NaN	NaN	NaN	NaN	0.753817	NaN	NaN	NaN	NaN	2.3617	1.72522	1.31916	1.24521	1.21933	0.884974	NaN	NaN	1.4523	6.18472	2.56969	1.98389	NaN	NaN	NaN	NaN	NaN	NaN	1.1294	NaN	NaN	2.05906
TG 56:5-FA20:2	NaN	NaN	NaN	47.8704	55.0955	111.622	NaN	NaN	NaN	NaN	NaN	1.9942	NaN	NaN	NaN	1.08084	0.983324	1.60106	NaN	NaN	NaN	NaN	1.21821	NaN	NaN	NaN	NaN	1.90012	2.13029	NaN	1.79311	1.57194	NaN	1.0546	2.14712	2.75826	12.405	3.94652	3.65747	NaN	NaN	NaN	NaN	NaN	NaN	1.95902	0.912621	1.26892	4.58377
TG 56:5-FA20:3	5.55631	3.83779	4.41577	142.716	178.229	354.221	1.87021	2.11518	3.35113	4.3439	4.84918	6.56081	1.94023	1.84978	2.12852	3.90328	2.59654	5.07484	1.33419	1.3213	1.42047	5.75291	5.02218	3.78622	NaN	1.37481	2.13722	10.369	8.24988	5.9656	6.74517	3.83947	4.21968	2.65565	5.37338	6.21389	27.2847	11.6878	13.3	1.17187	1.62003	2.22852	1.72284	1.91408	2.71192	2.92942	1.89086	2.94931	13.2252
TG 56:5-FA20:4	9.54007	8.04714	6.34811	169.458	234.89	473.81	4.10656	4.82634	6.0119	6.84215	8.97703	11.8811	3.02283	2.48635	3.14915	6.81783	4.61464	10.5912	2.07307	1.29054	2.85421	9.20547	7.9346	5.23252	2.75612	2.78576	3.93275	21.5995	20.173	9.84067	12.5235	11.6307	6.30099	2.83493	6.09921	5.70429	39.6649	21.9483	28.2802	3.0967	2.73912	3.58129	4.47008	3.37386	3.73652	5.67196	2.7187	6.73248	11.2536
TG 56:5-FA22:4	3.48553	2.65351	NaN	291.609	379.062	934.509	3.63344	3.96778	5.98977	5.50493	6.4483	10.5333	1.49363	1.28225	1.92504	3.01122	1.73525	4.99158	0.878419	NaN	NaN	4.76028	4.141	4.41784	NaN	1.19592	NaN	13.8115	11.8681	8.02283	8.13999	8.32014	5.76637	2.31923	7.55581	10.5446	30.6128	13.8041	19.2309	1.87857	1.37944	1.40319	2.00655	1.72347	3.07498	2.89207	1.82292	3.81641	12.8403
TG 56:5-FA22:5	1.53224	1.66047	2.32324	33.7488	44.6673	88.3651	1.29784	2.11595	3.12221	1.81343	2.19962	2.835	1.97559	NaN	1.78992	2.45738	2.0816	3.59051	1.29681	1.76032	1.32177	2.04775	2.04131	1.53564	1.11108	1.01109	1.35802	5.78075	4.52767	3.60756	2.9259	2.30631	2.22127	0.961157	1.2032	1.14255	6.85883	3.37904	5.81246	2.07124	1.1938	1.21669	1.87919	1.61476	1.53009	1.88927	1.63746	4.86234	2.98893
TG 56:6-FA16:0	3.3625	2.22828	2.23631	247.796	335.548	739.907	1.21808	1.82003	1.55785	1.78626	3.74862	5.5601	1.45957	1.36933	2.18589	4.34176	2.57743	5.09378	1.62782	0.83613	1.32413	3.67618	2.10743	2.10422	1.43157	1.8094	1.85367	9.88673	8.1768	5.2737	6.66051	4.32871	3.74095	2.22498	5.73134	7.56091	22.0352	9.35351	11.5618	1.34158	1.50478	1.65974	2.03151	2.38351	2.76144	2.39008	1.66285	2.94667	8.14413
TG 56:6-FA18:0	0.308906	NaN	NaN	22.8603	28.7719	58.2221	NaN	NaN	NaN	NaN	NaN	0.44773	NaN	NaN	NaN	0.0867951	NaN	0.872544	NaN	NaN	NaN	NaN	NaN	NaN	NaN	NaN	NaN	2.50575	2.37711	0.570258	0.290907	0.0705261	NaN	NaN	NaN	NaN	4.69239	2.1782	1.85628	NaN	NaN	NaN	NaN	NaN	NaN	NaN	NaN	NaN	0.637336
TG 56:6-FA18:1	6.24496	3.01894	2.26764	372.977	487.824	1025.48	0.715109	1.11702	1.82237	3.40891	4.75328	10.7169	1.41491	0.901026	0.934499	2.89079	0.689319	3.15481	NaN	NaN	NaN	3.86428	3.01257	1.20147	NaN	NaN	1.34171	14.4785	11.6647	5.52552	8.92404	8.56904	4.68446	2.08514	10.885	14.4914	42.3867	17.7467	24.4685	0.320917	NaN	0.601856	1.57589	0.510139	3.28634	2.69257	1.13982	2.83273	14.5984
TG 56:6-FA18:2	3.87854	2.59725	3.33938	76.2502	97.4166	225.393	NaN	NaN	NaN	1.67256	2.1975	4.77639	1.34288	1.30826	1.83488	2.6993	1.99039	3.79514	1.07519	1.09799	NaN	1.53571	1.59488	1.53626	0.972536	NaN	1.81863	8.13142	6.08647	4.55805	5.05866	3.74836	2.86198	2.00111	3.73837	4.41221	21.2149	7.49216	10.0721	NaN	NaN	1.50618	1.53518	NaN	1.62133	2.83226	1.46115	1.93399	9.23668
TG 56:6-FA18:3	NaN	NaN	NaN	5.83321	7.25564	13.2837	NaN	NaN	NaN	NaN	NaN	NaN	NaN	NaN	NaN	NaN	NaN	NaN	NaN	NaN	NaN	NaN	NaN	NaN	NaN	NaN	NaN	NaN	NaN	NaN	NaN	NaN	NaN	NaN	NaN	NaN	1.37233	NaN	NaN	NaN	NaN	NaN	NaN	NaN	NaN	NaN	NaN	NaN	NaN
TG 56:6-FA20:2	NaN	NaN	NaN	7.76485	10.9023	27.3525	NaN	NaN	NaN	NaN	NaN	NaN	NaN	NaN	NaN	NaN	NaN	0.917669	NaN	NaN	NaN	NaN	NaN	NaN	NaN	NaN	NaN	2.06378	1.14865	1.0171	NaN	NaN	NaN	NaN	NaN	NaN	3.828	1.04876	1.58146	NaN	NaN	NaN	NaN	NaN	NaN	NaN	NaN	NaN	2.10058
TG 56:6-FA20:3	3.07178	NaN	2.0316	50.7632	59.1915	133.806	NaN	NaN	1.58793	1.5765	2.67636	3.81875	NaN	NaN	NaN	1.89009	1.26274	3.48515	0.713086	NaN	NaN	1.37019	1.51592	1.14337	NaN	NaN	0.990109	5.84554	4.45403	3.59647	3.73458	3.84598	1.97244	1.17355	2.33104	3.45589	14.6016	5.01683	7.99645	NaN	NaN	0.691926	NaN	NaN	NaN	1.76284	NaN	1.84854	7.65619
TG 56:6-FA20:4	13.2004	9.16513	8.14578	340.836	434.166	880.45	3.13498	4.3718	4.83295	7.5882	12.0604	15.5837	4.19221	3.70151	4.6171	7.4081	3.70162	9.63146	1.82482	1.56967	2.56644	8.87753	6.91417	6.5314	2.23168	3.88729	6.43549	25.8782	23.1834	11.3456	19.158	20.5472	9.9011	4.69659	16.0029	20.2728	71.4316	31.2638	40.5138	2.62187	3.06155	3.86755	3.60678	3.66019	6.00061	6.9438	4.38601	7.1263	19.8112
TG 56:6-FA20:5	1.28907	NaN	NaN	17.6765	22.5532	37.7168	NaN	NaN	NaN	NaN	NaN	NaN	NaN	NaN	NaN	NaN	NaN	NaN	NaN	NaN	NaN	NaN	NaN	NaN	NaN	NaN	NaN	1.04064	1.10702	NaN	NaN	NaN	NaN	NaN	0.643964	NaN	2.19164	1.46706	1.07822	NaN	NaN	NaN	NaN	NaN	NaN	NaN	NaN	NaN	NaN
TG 56:6-FA22:4	1.92794	1.34181	NaN	114.622	138.993	365.969	1.31872	NaN	2.45073	1.991	2.44665	4.22991	NaN	NaN	NaN	1.53527	NaN	2.08594	0.870721	NaN	NaN	1.54171	1.31398	1.38029	NaN	NaN	NaN	5.01634	4.62552	3.2854	3.76683	2.86106	2.44989	1.31899	3.84579	5.03318	16.7092	5.74054	8.15429	NaN	NaN	NaN	NaN	NaN	1.37211	1.82053	1.24308	1.69942	5.20572
TG 56:6-FA22:5	4.98403	3.15603	4.50229	535.588	683.099	1396.67	2.50939	4.84914	5.04126	3.82207	6.67115	8.21156	3.19548	2.49587	2.34608	5.97109	3.0379	6.86945	1.75912	1.70012	2.05587	5.51937	4.27104	3.8971	2.10275	3.37396	3.35178	15.6584	13.8574	10.6724	10.4185	6.94984	5.69083	3.36007	9.24766	11.7633	31.4311	14.8716	19.6197	3.01806	2.34421	2.86892	3.55435	3.11112	4.74877	4.63575	3.24539	5.63904	12.1321
TG 56:6-FA22:6	1.85446	NaN	NaN	33.6052	46.7154	91.2601	NaN	1.58858	NaN	1.26872	1.03629	2.06135	0.859857	NaN	NaN	2.89318	2.16096	4.12087	0.640633	NaN	0.589678	1.94182	1.52029	NaN	NaN	NaN	1.08853	5.08732	4.3647	1.6897	1.71103	1.63189	1.06478	0.516878	0.69191	0.771874	6.90637	2.8553	3.64351	NaN	NaN	NaN	0.963843	NaN	0.96655	1.04829	0.878452	1.4268	2.93285
TG 56:7-FA16:0	4.11781	3.73972	8.07652	127.506	166.568	341.507	1.7226	2.42155	5.07733	2.36819	3.31852	5.96317	5.16319	2.5317	3.4083	6.22943	3.3114	5.88936	4.72508	3.94603	2.38522	5.24149	3.13409	3.44366	3.04938	2.07548	3.01178	8.03053	5.68613	4.96353	5.29857	5.49123	3.78837	4.76701	4.68961	6.44251	13.4856	5.5381	11.4278	2.74073	2.01541	2.50436	3.41101	3.50195	3.98551	3.50241	3.13906	4.48373	6.77471
TG 56:7-FA16:1	NaN	NaN	NaN	25.1534	33.2177	59.8795	NaN	NaN	NaN	NaN	NaN	NaN	NaN	NaN	NaN	NaN	NaN	NaN	NaN	NaN	NaN	NaN	NaN	NaN	NaN	NaN	NaN	1.14739	NaN	NaN	0.937012	NaN	NaN	NaN	0.751217	0.949047	4.24499	1.66051	1.94708	NaN	NaN	NaN	NaN	NaN	NaN	NaN	NaN	NaN	1.10398
TG 56:7-FA18:0	13.7559	16.3493	13.2993	19.0518	22.3317	29.783	14.0294	14.9457	17.4018	14.0244	16.0379	14.607	18.8626	15.849	15.2469	15.9458	15.2077	16.1575	15.9791	16.5873	15.3092	17.1442	13.9506	14.9483	14.496	15.0572	14.8909	17.2019	15.1867	16.9215	15.2732	17.2708	15.5409	14.8735	14.8188	16.1947	17.9509	16.7719	16.0334	14.3458	14.699	14.0142	14.2497	14.635	14.1894	16.7128	14.6978	14.2016	16.7874
TG 56:7-FA18:1	30.8057	28.2228	27.3567	152.123	191.673	356.948	24.413	25.1489	30.992	24.2667	28.9744	26.8636	25.9928	26.3142	26.9342	28.8869	27.539	29.9631	28.5518	26.0633	27.7548	26.7753	28.6172	26.7852	24.8353	28.3355	27.2314	31.9319	30.3136	27.3829	29.5454	30.9877	29.8778	26.8893	29.5167	32.8617	45.56	33.4494	33.9055	25.4693	25.4315	25.7834	24.4538	27.05	25.2382	28.6793	27.146	27.0657	34.359
TG 56:7-FA18:2	2.55604	NaN	1.62782	65.7658	85.4698	191.372	NaN	0.385839	NaN	0.87694	NaN	NaN	0.749232	0.933612	NaN	0.355975	0.78318	1.75317	0.171403	0.0921128	0.538623	0.425141	0.627226	0.494117	NaN	NaN	1.01003	3.62355	3.65252	2.20132	2.30582	2.98044	1.59766	0.49206	2.45918	2.79003	13.9451	5.08399	6.11841	NaN	0.19023	0.287894	NaN	0.484116	NaN	1.27846	0.564306	0.688658	6.30173
TG 56:7-FA18:3	NaN	NaN	NaN	6.2382	9.02929	20.4844	NaN	NaN	NaN	NaN	NaN	NaN	NaN	NaN	NaN	NaN	NaN	NaN	NaN	NaN	NaN	NaN	NaN	NaN	NaN	NaN	NaN	NaN	NaN	NaN	NaN	NaN	NaN	NaN	NaN	NaN	1.89883	NaN	0.823928	NaN	NaN	NaN	NaN	NaN	NaN	NaN	NaN	NaN	NaN
TG 56:7-FA20:3	NaN	NaN	NaN	8.77577	11.2428	26.1916	NaN	NaN	NaN	NaN	NaN	NaN	NaN	NaN	NaN	1.2128	NaN	1.72409	NaN	NaN	NaN	NaN	NaN	NaN	NaN	NaN	NaN	4.37089	3.37088	2.08808	2.57477	1.48257	1.46661	NaN	NaN	NaN	5.39389	2.45365	3.53073	NaN	NaN	NaN	NaN	NaN	NaN	NaN	NaN	NaN	2.48327
TG 56:7-FA20:4	7.63988	6.20559	4.74488	114.519	134.217	303.131	1.28951	1.61206	2.7947	3.1622	3.60831	7.6816	1.70899	2.34434	2.13569	3.54563	2.60487	5.39238	0.902526	1.32884	1.15838	2.01757	3.27787	2.1421	1.05599	1.26408	3.12835	15.6935	14.5936	5.86335	11.6627	12.7839	6.1152	2.60257	7.7924	10.1011	37.8168	14.2804	21.5563	1.46486	NaN	1.84915	NaN	1.82763	2.4021	3.12127	1.62135	3.05644	10.6962
TG 56:7-FA20:5	NaN	NaN	NaN	49.5064	54.0847	105.312	NaN	NaN	NaN	NaN	1.77188	NaN	2.59151	NaN	NaN	NaN	NaN	1.45294	1.44292	1.36048	0.911427	1.68186	NaN	NaN	NaN	NaN	1.16746	2.89589	2.09584	NaN	1.43545	2.03698	1.25157	1.06967	2.0309	2.02397	6.07384	1.97213	3.8034	NaN	NaN	NaN	NaN	NaN	NaN	NaN	0.650578	NaN	1.46907
TG 56:7-FA22:4	NaN	NaN	NaN	13.3858	14.9021	33.9269	NaN	NaN	NaN	NaN	NaN	NaN	NaN	NaN	NaN	NaN	NaN	NaN	NaN	NaN	NaN	NaN	NaN	NaN	NaN	NaN	NaN	NaN	NaN	NaN	NaN	NaN	NaN	NaN	NaN	0.945155	3.1783	1.05056	1.3344	NaN	NaN	NaN	NaN	NaN	NaN	NaN	NaN	NaN	NaN
TG 56:7-FA22:5	1.57595	1.96836	1.7056	171.237	214.113	463.995	NaN	1.80367	NaN	NaN	3.61222	3.76487	3.9941	NaN	2.06994	2.16042	1.94393	2.50141	1.35839	1.21653	0.842157	1.86634	1.51609	1.71545	1.05146	1.18287	1.80557	6.73936	5.37414	3.70493	4.00921	3.31037	1.84964	1.66049	4.70172	4.35459	15.2691	6.19866	7.38657	1.50644	0.940664	1.27651	1.73409	1.65568	2.25911	1.64556	1.64734	1.86139	6.05771
TG 56:7-FA22:6	4.59594	3.38555	3.4827	455.308	567.048	1143.7	2.26758	3.34843	4.59487	3.98618	6.4928	8.37023	4.02648	2.52254	4.32337	9.03751	4.60964	10.3285	3.12674	2.08954	3.16536	5.11303	4.27278	2.65709	2.56144	3.23307	3.71437	11.2034	10.4601	5.63848	6.19419	6.08165	3.14514	3.14853	6.48958	8.62895	32.21	13.8548	17.5771	2.80916	3.61823	4.04075	4.80161	3.5737	5.64997	4.40081	3.09871	5.66441	20.0136
TG 56:8-FA16:0	NaN	2.26371	5.20999	26.4982	36.9583	78.3307	1.21952	NaN	NaN	NaN	1.64505	NaN	1.24059	NaN	NaN	2.38488	1.92389	3.06465	2.48409	1.69809	1.11387	1.99122	1.95548	1.79079	NaN	NaN	NaN	4.7262	3.67408	2.32295	2.72606	3.45156	2.19601	1.92341	1.78583	3.23521	7.27166	2.43279	6.14104	NaN	1.00633	1.35579	1.73296	NaN	NaN	2.08847	1.36519	2.33742	2.74516
TG 56:8-FA16:1	NaN	2.68701	10.1268	14.3289	18.4996	38.2938	NaN	1.70198	4.15037	NaN	1.97406	3.30708	2.23777	NaN	2.02982	2.48529	1.97012	2.22117	5.08704	3.7402	1.71653	2.18812	1.8577	2.40897	1.08125	1.24919	1.51342	3.78096	3.2338	2.77367	2.35162	3.97927	1.67156	4.26335	3.28756	6.04365	3.65043	2.63358	5.67463	1.14775	NaN	1.56365	1.73778	2.04025	1.2727	2.3264	2.66002	3.42276	2.28916
TG 56:8-FA18:1	NaN	NaN	NaN	NaN	NaN	NaN	NaN	NaN	NaN	NaN	NaN	NaN	NaN	NaN	NaN	NaN	NaN	NaN	NaN	NaN	NaN	NaN	NaN	NaN	NaN	NaN	NaN	NaN	NaN	NaN	NaN	NaN	NaN	NaN	NaN	NaN	NaN	NaN	NaN	NaN	NaN	NaN	NaN	NaN	NaN	NaN	NaN	NaN	NaN
TG 56:8-FA18:2	8.48503	7.1145	8.64488	29.8418	39.108	74.7278	7.33333	6.41522	9.22942	7.61992	6.86164	7.89223	7.30689	6.96559	7.10883	8.21481	7.75764	7.48064	7.87254	7.50387	8.13848	7.65521	6.91052	7.39586	7.84739	8.20556	8.36724	8.66226	8.49257	8.40063	7.98916	9.32697	7.50145	7.27772	7.56318	8.67623	12.1645	9.33834	10.0288	7.30269	6.68361	6.46355	6.23426	8.14094	6.45059	6.88038	6.89056	7.88726	9.23242
TG 56:8-FA18:3	NaN	NaN	NaN	5.68873	7.86024	18.5041	NaN	NaN	NaN	NaN	NaN	NaN	NaN	NaN	NaN	NaN	NaN	NaN	NaN	NaN	NaN	NaN	NaN	NaN	NaN	NaN	NaN	NaN	NaN	NaN	NaN	NaN	NaN	NaN	NaN	NaN	1.53744	NaN	NaN	NaN	NaN	NaN	NaN	NaN	NaN	NaN	NaN	NaN	NaN
TG 56:8-FA20:4	5.64534	4.96703	2.86909	18.5444	28.5647	63.1436	0.830658	1.74111	NaN	1.91682	2.76254	4.16762	NaN	NaN	NaN	2.37825	2.03305	3.49985	NaN	NaN	NaN	1.4677	1.44339	1.38657	NaN	NaN	1.15968	13.6788	10.2401	5.28568	9.59478	8.68157	4.36525	NaN	2.06051	2.47205	31.8056	10.0239	19.3456	NaN	NaN	NaN	NaN	NaN	NaN	NaN	NaN	1.38813	4.22018
TG 56:8-FA20:5	NaN	NaN	NaN	20.3382	22.1981	45.9554	NaN	NaN	NaN	NaN	NaN	NaN	NaN	NaN	NaN	0.744162	NaN	NaN	0.799539	NaN	1.50764	NaN	NaN	NaN	NaN	NaN	1.13786	1.96396	1.73595	NaN	0.731423	1.52587	NaN	NaN	1.02279	NaN	3.78004	1.49798	1.84264	NaN	NaN	NaN	NaN	NaN	NaN	NaN	NaN	NaN	NaN
TG 56:8-FA22:5	NaN	NaN	NaN	16.2541	20.0294	44.6352	NaN	NaN	NaN	NaN	NaN	NaN	NaN	NaN	NaN	NaN	NaN	NaN	NaN	NaN	NaN	NaN	NaN	NaN	NaN	NaN	NaN	NaN	NaN	NaN	NaN	NaN	NaN	NaN	NaN	NaN	2.31362	1.58431	1.85985	NaN	NaN	NaN	NaN	NaN	NaN	NaN	NaN	NaN	NaN
TG 56:8-FA22:6	1.93261	1.48384	NaN	152.91	192.46	400.876	0.956337	1.16449	NaN	1.59938	NaN	2.8562	2.2216	1.95713	1.9204	4.1133	1.83344	3.76688	1.74841	1.52927	1.57985	1.91456	1.33236	1.11866	1.22535	NaN	1.7576	4.45966	3.86278	3.42939	2.5602	3.25326	1.81656	1.42471	2.90743	3.96021	17.7481	6.2372	8.28541	1.54861	1.11593	1.59192	1.80281	1.87741	1.9685	2.24339	2.4526	2.024	8.98357
TG 56:9-FA18:3	NaN	NaN	NaN	NaN	2.67635	6.33156	NaN	NaN	NaN	NaN	NaN	NaN	NaN	NaN	NaN	NaN	NaN	NaN	NaN	NaN	NaN	NaN	NaN	NaN	NaN	NaN	NaN	NaN	NaN	NaN	NaN	NaN	NaN	NaN	NaN	NaN	NaN	NaN	NaN	NaN	NaN	NaN	NaN	NaN	NaN	NaN	NaN	NaN	NaN
TG 56:9-FA20:4	NaN	NaN	NaN	3.27463	5.028	10.6246	NaN	NaN	NaN	NaN	NaN	NaN	NaN	NaN	NaN	NaN	NaN	NaN	NaN	NaN	NaN	NaN	NaN	NaN	NaN	NaN	NaN	1.76252	NaN	NaN	1.02363	1.61119	NaN	NaN	NaN	NaN	4.33541	1.5564	2.54893	NaN	NaN	NaN	NaN	NaN	NaN	NaN	NaN	NaN	NaN
TG 56:9-FA20:5	NaN	NaN	NaN	3.49908	6.40318	10.0595	NaN	NaN	NaN	NaN	NaN	NaN	NaN	NaN	NaN	NaN	NaN	NaN	NaN	NaN	NaN	NaN	NaN	NaN	NaN	NaN	NaN	NaN	NaN	NaN	NaN	NaN	NaN	NaN	NaN	NaN	1.82851	NaN	1.31246	NaN	NaN	NaN	NaN	NaN	NaN	NaN	NaN	NaN	NaN
TG 56:9-FA22:6	NaN	NaN	NaN	14.5302	18.1266	43.7351	NaN	NaN	NaN	NaN	NaN	NaN	NaN	NaN	NaN	NaN	NaN	NaN	NaN	NaN	NaN	NaN	NaN	NaN	NaN	NaN	NaN	NaN	NaN	NaN	NaN	NaN	NaN	NaN	NaN	NaN	3.14996	NaN	NaN	NaN	NaN	NaN	NaN	NaN	NaN	NaN	NaN	NaN	NaN
TG 57:2-FA18:1	26.6711	26.9246	28.1851	45.011	45.7158	67.0643	27.4257	28.0864	31.9021	28.532	28.944	28.99	31.8217	29.5043	29.3429	30.1931	33.6923	31.7253	29.7171	29.8675	30.1185	30.76	30.8873	31.2407	30.4384	30.6466	29.5483	33.5924	30.3323	30.7401	29.308	32.5343	30.7416	29.554	31.3427	31.4841	35.3679	30.5262	33.2038	27.387	28.5112	29.4968	27.5064	29.5297	29.6153	30.0415	31.2072	30.287	31.3765
TG 57:3-FA18:2	NaN	NaN	NaN	NaN	4.38485	8.03429	NaN	NaN	NaN	NaN	NaN	NaN	NaN	NaN	NaN	NaN	NaN	NaN	NaN	NaN	NaN	NaN	NaN	NaN	NaN	NaN	NaN	NaN	NaN	NaN	NaN	NaN	NaN	NaN	NaN	1.00404	1.80447	NaN	2.126	NaN	NaN	NaN	NaN	NaN	NaN	NaN	NaN	NaN	1.59804
TG 58:10-FA18:2	NaN	NaN	NaN	3.6891	NaN	7.9275	NaN	NaN	NaN	NaN	NaN	NaN	NaN	NaN	NaN	NaN	NaN	NaN	NaN	NaN	NaN	NaN	NaN	NaN	NaN	NaN	NaN	1.394	NaN	NaN	NaN	NaN	NaN	NaN	NaN	NaN	2.07426	1.13055	NaN	NaN	NaN	NaN	NaN	NaN	NaN	NaN	NaN	NaN	NaN
TG 58:10-FA20:4	1.99991	NaN	NaN	4.12769	5.93309	13.1651	NaN	NaN	NaN	NaN	NaN	NaN	NaN	NaN	NaN	1.14069	NaN	1.40699	NaN	NaN	NaN	NaN	NaN	NaN	NaN	NaN	NaN	4.23852	3.46135	NaN	2.58311	2.77819	1.38364	NaN	NaN	NaN	7.92695	3.03835	5.13398	NaN	NaN	NaN	NaN	NaN	NaN	NaN	NaN	NaN	2.20705
TG 58:10-FA20:5	NaN	NaN	NaN	NaN	NaN	4.31171	NaN	NaN	NaN	NaN	NaN	NaN	NaN	NaN	NaN	NaN	NaN	NaN	NaN	NaN	NaN	NaN	NaN	NaN	NaN	NaN	NaN	NaN	NaN	NaN	NaN	NaN	NaN	NaN	NaN	NaN	NaN	NaN	NaN	NaN	NaN	NaN	NaN	NaN	NaN	NaN	NaN	NaN	NaN
TG 58:10-FA22:5	NaN	NaN	NaN	NaN	NaN	6.70711	NaN	NaN	NaN	NaN	NaN	NaN	NaN	NaN	NaN	NaN	NaN	NaN	NaN	NaN	NaN	NaN	NaN	NaN	NaN	NaN	NaN	NaN	NaN	NaN	NaN	NaN	NaN	NaN	NaN	NaN	NaN	NaN	NaN	NaN	NaN	NaN	NaN	NaN	NaN	NaN	NaN	NaN	NaN
TG 58:10-FA22:6	NaN	NaN	NaN	12.4765	11.1059	27.365	NaN	NaN	NaN	NaN	NaN	NaN	NaN	NaN	NaN	1.29678	NaN	1.64906	NaN	NaN	NaN	NaN	NaN	NaN	NaN	NaN	NaN	2.39053	2.10769	1.54192	NaN	1.47275	NaN	NaN	NaN	NaN	5.50856	2.57514	3.5922	NaN	NaN	NaN	NaN	NaN	NaN	NaN	NaN	NaN	3.73273
TG 58:2-FA18:1	1.07419	2.26349	4.06008	18.6722	24.5756	42.6463	1.0611	1.33846	3.79372	3.33485	4.85161	5.55941	1.72086	NaN	2.16156	2.6016	2.13059	3.56792	2.74037	1.57492	NaN	6.42801	5.40949	3.1735	NaN	1.13111	1.23309	5.33044	3.76983	3.55886	3.23791	2.79293	2.29397	2.46886	2.55599	4.01507	8.00864	4.76467	8.42418	NaN	1.40763	1.80791	1.65926	1.34173	1.03399	2.6456	1.9101	2.30913	3.84564
TG 58:3-FA18:1	1.77508	1.57128	2.52369	32.4158	40.3748	75.7576	NaN	1.29522	2.54849	2.60722	3.85765	6.61632	NaN	NaN	NaN	2.11471	NaN	2.6645	1.353	NaN	NaN	5.23561	6.6054	1.82002	NaN	NaN	0.767638	3.1431	2.67535	2.62855	3.17436	2.07495	NaN	1.12962	1.71873	3.39916	10.0529	4.67331	6.84908	NaN	NaN	NaN	1.26057	NaN	NaN	2.08551	0.997204	1.28804	4.58666
TG 58:5-FA18:1	2.52739	NaN	NaN	38.527	47.1723	110.92	1.64158	1.71127	3.33154	2.19929	3.11392	5.4634	1.34857	NaN	NaN	1.6935	1.38437	2.43256	NaN	NaN	NaN	3.28362	3.31703	2.07247	NaN	NaN	NaN	4.88895	4.90778	3.15454	4.22269	3.43876	2.55998	0.971669	1.53296	1.6654	12.6231	5.74388	7.39101	NaN	NaN	NaN	1.2287	NaN	NaN	1.80643	1.01026	1.27786	6.06592
TG 58:6-FA16:0	NaN	NaN	NaN	6.36163	9.39907	20.6078	NaN	NaN	NaN	NaN	NaN	1.1948	0.686	NaN	NaN	1.10341	NaN	1.24623	NaN	NaN	NaN	NaN	NaN	NaN	NaN	NaN	NaN	1.45532	1.04916	1.37429	NaN	0.950362	NaN	NaN	NaN	NaN	2.38356	1.563	1.61635	NaN	NaN	NaN	NaN	NaN	NaN	NaN	NaN	NaN	NaN
TG 58:6-FA18:0	0.846409	NaN	0.512437	23.6722	35.6254	66.1874	NaN	NaN	NaN	0.410347	0.507428	NaN	NaN	NaN	NaN	0.856527	NaN	1.88794	NaN	NaN	NaN	0.812757	0.24231	0.317213	NaN	NaN	NaN	3.64487	3.83687	1.38762	1.9037	1.52846	1.52677	NaN	NaN	0.285186	5.92673	1.98179	3.55459	NaN	NaN	NaN	NaN	NaN	NaN	0.258969	NaN	0.760149	3.78973
TG 58:6-FA18:1	2.80585	0.701741	NaN	101.367	143.202	303.651	1.08055	1.26274	2.78034	1.83235	4.85194	6.4692	0.208142	NaN	0.330141	0.942996	0.0786388	1.98149	NaN	NaN	NaN	2.96748	1.87144	1.47092	NaN	NaN	NaN	5.94769	4.60726	3.14311	4.31458	5.40066	2.32534	0.253079	2.45943	3.98169	21.9486	9.13036	10.5904	NaN	NaN	NaN	0.388331	0.259881	0.449881	0.487097	NaN	1.35374	11.6852
TG 58:6-FA20:4	1.3915	NaN	NaN	7.88534	11.048	25.4455	NaN	NaN	NaN	0.891187	2.26996	2.63729	NaN	NaN	NaN	1.12612	0.975367	1.58008	NaN	NaN	NaN	2.2898	1.67004	NaN	NaN	NaN	NaN	3.49671	2.72178	NaN	2.26754	2.02093	1.21475	NaN	NaN	NaN	7.75451	3.22183	4.6534	NaN	NaN	NaN	NaN	NaN	NaN	NaN	NaN	NaN	2.03995
TG 58:6-FA22:4	2.59623	2.64922	NaN	89.0335	108.649	232.578	1.95382	1.7101	3.02488	2.74619	4.18741	5.97905	1.28521	NaN	NaN	1.85252	0.874348	1.89831	NaN	NaN	NaN	2.40068	2.57291	2.20416	NaN	NaN	NaN	6.58836	6.58053	3.09653	5.0876	5.0923	3.55829	0.921609	2.72189	4.31595	17.7853	8.02379	8.67204	NaN	NaN	NaN	NaN	1.35055	1.87937	1.6035	1.35883	2.04807	11.8315
TG 58:6-FA22:5	2.63189	NaN	NaN	52.6741	59.9794	118.019	0.999262	NaN	NaN	1.68714	1.5971	2.45183	0.781236	NaN	NaN	1.66653	NaN	2.82845	NaN	NaN	NaN	2.16821	1.65297	1.18183	NaN	NaN	NaN	4.82264	5.72343	2.13783	3.61147	1.88578	1.83649	NaN	NaN	1.13881	8.50921	4.51098	5.55944	NaN	NaN	NaN	NaN	0.869058	0.824569	NaN	0.851264	0.990877	4.68181
TG 58:7-FA16:0	1.50319	2.25994	6.6965	8.38363	9.82041	19.3339	1.20388	1.7005	3.73901	1.74139	3.08616	4.15257	4.53398	1.23166	2.48355	3.72485	1.89455	2.45991	3.5271	2.69012	1.17628	2.70134	1.55153	2.93199	1.9099	NaN	1.75424	4.87021	3.09161	3.74297	3.03448	3.60491	2.18783	3.2093	2.50579	4.24033	5.40893	2.43287	5.63178	1.32935	1.57949	1.95723	2.56067	2.36726	1.54544	1.94775	2.15165	2.54082	2.43142
TG 58:7-FA18:0	6.82775	7.92861	8.13752	22.0505	26.6443	45.0221	6.38789	6.00536	7.39673	6.23066	7.83697	7.09955	8.2436	6.16601	6.85528	9.51763	7.62679	9.42246	7.30961	7.50788	7.13977	7.64175	7.11465	8.43974	7.04688	7.09446	8.07223	9.99495	10.1759	8.74541	9.28034	9.7931	8.35354	7.75999	7.75271	7.77628	12.073	8.96766	10.3568	5.8342	7.31133	6.39242	6.85654	6.95781	6.63151	7.5881	6.68826	8.03254	10.8376
TG 58:7-FA18:1	16.658	13.5842	15.4151	129.877	171.894	296.961	12.4151	11.6264	15.3838	14.891	14.4555	15.7103	12.6467	12.2306	12.7297	15.0962	13.0301	15.9031	13.2527	12.7224	12.2128	13.5198	14.4391	14.0461	12.6797	12.6822	13.8167	18.5929	18.6073	14.1614	16.1076	15.2569	16.3713	12.7811	14.2585	16.6375	31.1539	19.4692	19.7124	11.1864	13.3506	12.9429	12.0129	11.4808	14.5948	14.7888	13.0664	13.5648	26.5528
TG 58:7-FA18:2	1.14407	NaN	NaN	21.0981	24.3167	55.7976	NaN	NaN	NaN	NaN	1.1884	1.72261	NaN	NaN	NaN	0.494033	NaN	0.821906	NaN	NaN	NaN	NaN	NaN	NaN	NaN	NaN	NaN	2.02157	1.91488	1.1271	1.81322	2.19653	1.37278	NaN	1.12195	NaN	5.74456	2.71279	3.10154	NaN	NaN	NaN	NaN	NaN	NaN	NaN	NaN	NaN	4.80838
TG 58:7-FA20:4	2.77181	2.07613	NaN	6.17165	8.23403	18.4369	1.05528	1.50956	1.68564	1.97358	2.17694	3.27589	NaN	NaN	NaN	1.37684	1.60909	2.8957	NaN	NaN	NaN	1.19555	1.34449	NaN	NaN	NaN	NaN	7.36387	4.6999	3.28417	4.18193	2.46581	1.69514	NaN	NaN	NaN	8.97028	4.82306	6.70837	NaN	NaN	NaN	NaN	NaN	NaN	NaN	NaN	0.896549	3.91743
TG 58:7-FA22:4	2.36505	NaN	NaN	38.0386	38.7432	97.773	NaN	NaN	NaN	NaN	2.27129	2.73476	0.999362	NaN	NaN	NaN	0.928918	1.65061	NaN	NaN	NaN	0.903388	NaN	0.823989	NaN	NaN	NaN	3.91014	3.66797	2.47239	3.11064	2.78099	2.1756	NaN	1.85067	1.74045	10.3165	4.0696	4.9155	NaN	NaN	NaN	NaN	NaN	NaN	1.16873	NaN	1.40154	7.66875
TG 58:7-FA22:5	2.57688	1.78456	NaN	159.867	188.96	393.793	1.68367	2.57883	2.97206	2.10392	4.50644	4.72261	2.52975	1.22073	2.10488	3.11386	1.92463	2.88853	1.17391	1.37944	1.08414	2.59579	1.96865	1.81678	0.859196	1.23083	1.35928	7.59324	6.99214	4.99345	5.917	4.2458	2.8401	1.63685	3.32588	4.72482	18.5837	6.33875	9.36564	1.45715	0.986956	NaN	2.14275	1.53139	1.9246	2.09102	1.51264	2.15264	12.6548
TG 58:7-FA22:6	2.47168	1.75633	NaN	49.2183	68.2708	111.34	1.0746	1.18475	NaN	1.71303	NaN	2.54682	NaN	NaN	NaN	3.23914	1.82657	3.56153	1.31827	NaN	NaN	2.9207	1.99066	1.02482	0.764885	NaN	0.937603	3.82406	4.63063	2.00409	1.94516	2.19885	1.15193	NaN	NaN	NaN	8.55532	4.08371	4.91656	NaN	NaN	NaN	NaN	NaN	NaN	1.12033	0.772776	1.535	7.89966
TG 58:8-FA18:1	NaN	NaN	NaN	21.6022	22.4252	102.638	NaN	NaN	NaN	NaN	NaN	NaN	NaN	NaN	NaN	NaN	NaN	NaN	NaN	NaN	NaN	NaN	NaN	NaN	NaN	NaN	NaN	NaN	NaN	NaN	NaN	NaN	NaN	NaN	NaN	NaN	NaN	NaN	NaN	NaN	NaN	NaN	NaN	NaN	NaN	NaN	NaN	NaN	NaN
TG 58:8-FA18:2	3.79093	3.54771	3.89267	21.3653	30.6306	51.4251	3.27757	3.74213	4.8514	3.7915	3.86057	3.86081	2.80249	3.3727	3.18392	4.47282	3.93996	4.9072	4.07713	4.19478	3.34741	4.10999	3.92118	3.60203	3.88756	4.03869	3.54698	5.66911	4.54271	4.04943	5.06241	4.47148	4.95895	3.25741	3.92486	3.94891	8.98194	5.98942	6.33589	3.1599	3.23023	2.91489	4.00227	3.35477	3.48802	4.14681	3.60078	4.50181	8.92824
TG 58:8-FA20:3	NaN	NaN	NaN	3.2071	5.68013	11.2367	NaN	NaN	NaN	NaN	NaN	NaN	NaN	NaN	NaN	0.986699	NaN	1.34391	NaN	NaN	NaN	NaN	0.682058	NaN	NaN	NaN	NaN	3.45328	1.89716	1.54224	1.90554	1.39681	1.05901	NaN	NaN	NaN	5.30471	NaN	3.28478	NaN	NaN	NaN	NaN	NaN	NaN	NaN	NaN	NaN	1.40729
TG 58:8-FA20:4	6.16307	4.17973	4.24198	10.683	13.4175	34.7829	1.67346	2.8563	3.59775	2.9791	3.47516	5.87005	NaN	NaN	NaN	2.32136	2.26872	4.58693	NaN	NaN	NaN	2.16316	2.40558	NaN	NaN	NaN	NaN	18.8755	11.9405	6.29691	11.3093	8.75407	4.74058	NaN	NaN	NaN	26.9522	10.3231	16.0763	0.888589	NaN	NaN	1.19822	NaN	NaN	1.33091	NaN	1.7669	5.63681
TG 58:8-FA22:5	1.41701	NaN	NaN	56.5907	60.6134	130.916	NaN	NaN	NaN	NaN	1.9014	NaN	NaN	NaN	NaN	1.09793	NaN	1.74603	NaN	NaN	NaN	0.785435	NaN	NaN	NaN	NaN	NaN	4.14853	3.94182	2.33869	2.48378	2.26871	1.48261	NaN	1.66356	1.95745	9.18036	3.74364	4.09201	NaN	NaN	NaN	NaN	NaN	NaN	NaN	NaN	0.846128	7.4973
TG 58:8-FA22:6	3.36531	2.52894	NaN	153.533	180.285	321.482	1.12948	2.13828	1.67554	2.42265	3.41816	4.44594	2.43772	1.20782	2.37882	4.25589	2.72749	4.71269	1.46585	1.52428	1.66104	3.13663	3.00425	1.88116	NaN	NaN	2.22869	4.78846	5.01785	2.3678	3.11501	3.6587	1.922	1.23522	2.82888	3.2304	19.9691	7.712	10.1381	1.41022	1.36763	1.05204	2.05738	1.18881	2.06968	1.92455	1.82879	2.99159	18.79
TG 58:9-FA18:1	25.8333	24.8224	23.3009	40.662	46.4335	64.5254	26.0221	25.3468	33.8845	25.7159	25.2691	24.5741	21.0261	23.305	23.8187	25.6732	26.6991	25.5797	25.4354	27.1024	25.9287	24.7661	25.084	26.2979	25.5745	26.3455	25.8546	29.309	27.9906	28.2427	27.4455	26.8129	28.6821	25.5441	26.8609	27.3984	30.5301	28.5202	29.5379	23.9875	23.6601	24.6983	23.5364	23.9857	24.3679	26.563	26.8859	26.7357	29.9645
TG 58:9-FA18:2	NaN	NaN	1.67753	10.8228	11.2495	22.9262	NaN	NaN	NaN	NaN	NaN	NaN	0.652545	NaN	NaN	1.19303	0.723623	1.12001	1.1311	0.861416	NaN	NaN	NaN	NaN	NaN	NaN	NaN	1.46247	1.79523	1.50551	1.502	1.10815	1.36216	1.20666	NaN	1.41404	2.70046	2.07635	2.48637	0.735331	NaN	NaN	NaN	1.04438	NaN	0.897204	1.04438	1.25178	3.49619
TG 58:9-FA20:4	4.97584	3.11893	2.35215	11.3943	14.1074	34.187	0.603899	1.53169	NaN	NaN	1.81272	3.29848	NaN	NaN	NaN	1.36411	0.964546	2.63228	NaN	NaN	NaN	1.15688	1.08165	NaN	NaN	NaN	NaN	10.5257	8.80511	3.38113	6.22854	5.71193	3.61683	NaN	NaN	NaN	18.532	7.49594	10.9527	NaN	NaN	NaN	NaN	NaN	NaN	NaN	NaN	0.991771	3.5683
TG 58:9-FA22:5	NaN	NaN	NaN	9.45787	11.7782	29.6237	NaN	NaN	NaN	NaN	NaN	NaN	NaN	NaN	NaN	NaN	NaN	NaN	NaN	NaN	NaN	NaN	NaN	NaN	NaN	NaN	NaN	3.16254	1.95928	2.25534	1.43737	1.13844	0.552819	NaN	NaN	NaN	3.65916	1.30946	3.01219	NaN	NaN	NaN	NaN	NaN	NaN	NaN	NaN	NaN	2.45875
TG 58:9-FA22:6	1.74705	1.73599	NaN	55.0639	61.5237	126.81	NaN	NaN	NaN	NaN	1.28198	2.72229	1.05707	1.16931	1.31503	2.3929	1.65991	2.64503	1.03289	1.04727	1.04191	NaN	1.19893	NaN	NaN	NaN	1.08783	3.83663	2.65149	1.62898	2.07589	1.97982	1.05325	NaN	1.13433	1.82803	10.9807	4.66361	4.93394	1.03269	NaN	NaN	NaN	NaN	NaN	NaN	NaN	1.38967	12.6032
TG 60:10-FA22:5	NaN	NaN	NaN	5.32407	7.15548	13.8166	NaN	NaN	NaN	NaN	NaN	NaN	NaN	NaN	NaN	NaN	NaN	NaN	NaN	NaN	NaN	NaN	NaN	NaN	NaN	NaN	NaN	2.94715	2.56638	NaN	1.47137	1.07669	NaN	NaN	NaN	NaN	3.57307	1.245	1.67597	NaN	NaN	NaN	NaN	NaN	NaN	NaN	NaN	NaN	2.03862
TG 60:10-FA22:6	NaN	NaN	NaN	4.74471	6.79665	12.3433	NaN	1.28967	NaN	NaN	NaN	NaN	NaN	NaN	NaN	1.32103	0.880501	2.09594	NaN	NaN	NaN	NaN	NaN	0.99097	NaN	NaN	NaN	3.04488	3.15028	1.3977	2.17719	1.38396	0.863952	NaN	NaN	NaN	4.19866	2.53457	3.30777	NaN	NaN	NaN	NaN	NaN	NaN	NaN	NaN	NaN	4.41607
TG 60:11-FA22:5	NaN	NaN	NaN	2.89016	NaN	7.11664	NaN	NaN	NaN	NaN	NaN	NaN	NaN	NaN	NaN	NaN	NaN	NaN	NaN	NaN	NaN	NaN	NaN	NaN	NaN	NaN	NaN	NaN	NaN	NaN	NaN	NaN	NaN	NaN	NaN	NaN	1.49828	NaN	1.27469	NaN	NaN	NaN	NaN	NaN	NaN	NaN	NaN	NaN	NaN
TG 60:11-FA22:6	NaN	NaN	NaN	4.57059	6.51379	15.4054	NaN	NaN	NaN	NaN	NaN	NaN	NaN	NaN	NaN	NaN	NaN	NaN	NaN	NaN	NaN	NaN	NaN	NaN	NaN	NaN	NaN	1.72557	1.8782	NaN	1.08992	1.36935	NaN	NaN	NaN	NaN	4.25885	1.71971	3.19179	NaN	NaN	NaN	NaN	NaN	NaN	NaN	NaN	NaN	2.57837
TG 60:12-FA22:6	NaN	NaN	NaN	2.57978	3.59455	6.64162	NaN	NaN	NaN	NaN	NaN	NaN	NaN	NaN	NaN	NaN	NaN	1.06123	NaN	NaN	NaN	NaN	NaN	NaN	NaN	NaN	NaN	NaN	NaN	NaN	NaN	NaN	NaN	NaN	NaN	NaN	2.26524	NaN	NaN	NaN	NaN	NaN	NaN	NaN	NaN	NaN	NaN	NaN	1.42351
[truncated: 35 more columns]

## Sheet: S1c
	Patient A						Patient B									Patient C						Patient D						Patient E									Patient F												Patient G
	A-1			A-H			B-1			B-2			B-H			C-1			C-H			D-1			D-H			E-1			E-2			E-H			F-1			F-2			F-3			F-H			G-1
Lipid Class	1	2	3	1	2	3	1	2	3	1	2	3	1	2	3	1	2	3	1	2	3	1	2	3	1	2	3	1	2	3	1	2	3	1	2	3	1	2	3	1	2	3	1	2	3	1	2	3	1
CE	1.70438	1.71247	2.09503	1.64147	1.18631	1.08693	2.64077	2.1717	3.07027	1.50625	1.46832	1.64236	3.87063	4.37348	3.18319	7.09065	4.91884	6.49274	4.48543	3.72549	2.89674	3.77349	1.75711	2.0758	4.01377	5.3284	4.70686	7.05947	6.60759	3.62835	3.65744	4.47137	3.71879	5.35401	7.438	7.03888	2.19858	2.44185	3.05164	2.64881	2.16146	3.12919	1.19695	1.61202	1.102	0.979146	0.797602	1.17907	20.9434
Cer d18:0	0.0559881	0.0874449	0.0691261	0.00840832	NaN	0.00320203	0.0252357	0.0236334	0.033971	0.0258007	0.01509	0.0175563	0.0289599	0.0780028	0.0547193	0.0813894	0.0547714	0.0477374	0.0180887	0.0865996	0.06442	0.15641	0.0986735	0.0764224	0.0383224	0.0942787	0.117759	0.0509798	0.0402541	0.0320365	0.0519963	0.0333022	0.0425837	0.093109	0.0443302	0.0168585	0.0434241	0.0616469	0.0495802	0.05204	0.0196491	0.0225359	0.00477526	0.0220582	0.0223341	0.0183724	0.0113663	0.0117059	0.0672031
Cer d18:1	0.664583	0.438118	0.541127	0.0898262	0.0620372	0.0541205	0.459918	0.513776	0.521018	0.259554	0.231068	0.268297	0.154079	0.201572	0.255463	0.289178	0.148814	0.325458	0.191266	0.118461	0.112715	0.199335	0.269232	0.231559	0.257931	0.335222	0.403872	0.361608	0.361014	0.319975	0.5001	0.256109	0.30457	0.185876	0.116267	0.0908374	0.26644	0.335328	0.344647	0.340742	0.163625	0.243773	0.0476727	0.0619596	0.0320667	0.0805866	0.0629061	0.0824089	0.3532
DG	2.37968	1.89412	2.34834	0.733181	0.69618	0.444481	2.51116	2.45064	2.81597	1.01112	0.980487	1.00498	1.32741	1.4045	1.60131	1.89184	1.33668	1.71216	2.06696	1.2766	1.02868	1.12903	1.33056	1.84398	1.45166	1.59206	1.96626	1.52552	1.51231	1.65688	2.23333	1.68039	1.59289	1.68568	1.12288	1.30287	1.10903	1.192	1.94107	1.85251	1.60649	1.95381	0.3275	0.473636	0.307236	0.305534	0.311105	0.310393	1.03669
FFA	41.2457	40.9672	35.6017	8.96947	8.36068	4.62074	47.2765	40.8922	38.8895	28.0916	24.6119	22.5511	55.428	51.3149	54.9095	51.9755	55.132	44.8589	52.464	60.0617	53.2571	33.1558	31.0675	34.368	54.3409	60.749	54.5999	34.1133	38.3311	27.507	38.1317	47.5394	42.1119	46.5751	45.8622	43.583	28.4252	27.993	24.4654	42.0487	59.1791	30.3563	89.0204	80.0416	85.5706	68.7409	73.2294	66.159	25.6731
HexCER	0.301238	0.224407	0.239538	0.0504272	0.0411088	0.0325626	0.1623	0.175905	0.185326	0.204765	0.189031	0.199769	0.090816	0.136919	0.114667	0.131353	0.0951633	0.14212	0.10897	0.0770574	0.100207	0.116621	0.138286	0.144982	0.124962	0.129239	0.185987	0.262356	0.220897	0.279278	0.301248	0.168268	0.26152	0.111104	0.0778611	0.0597849	0.160478	0.21491	0.23405	0.204784	0.111046	0.220475	0.0247625	0.0431891	0.0230668	0.0669019	0.0502815	0.06689	0.158107
LPC	0.920863	0.881014	1.1002	0.206306	0.185498	0.0888859	0.714813	0.510429	0.450416	1.26359	1.05054	1.02508	0.671668	0.463722	0.532258	0.973132	1.19227	1.15557	0.749498	0.767107	0.833583	0.979179	1.4203	1.08316	0.848691	0.810707	0.801711	0.635034	1.9283	1.98224	1.53567	1.40086	1.59321	1.29403	1.35748	1.12944	0.511373	1.16654	0.980689	0.934254	0.67855	1.05667	0.166404	0.334001	0.193484	0.495592	0.451809	0.505946	1.67289
LPE	2.97743	3.87396	5.27313	0.552132	0.332031	0.238651	1.52156	1.28407	1.26964	4.42467	3.46385	3.27776	2.65744	1.2211	2.06954	2.28288	2.84921	2.61543	3.58701	3.19248	4.28004	2.88243	5.49016	3.84528	3.41883	2.8137	3.67697	0.677774	5.86539	6.98577	6.11847	5.8355	6.53126	6.12717	3.83585	2.59751	0.669916	2.96159	2.42133	3.5178	2.53833	3.62835	0.360019	1.13547	0.562426	1.91238	1.71746	1.6761	4.97181
LacCER	0.202016	0.130091	0.0927102	0.0178227	0.0148701	0.0105866	0.0182407	0.0373998	0.0348241	0.320381	0.336029	0.339965	0.014235	0.0147811	0.0175315	0.0477086	0.0208818	0.0530428	0.014295	0.0107712	0.0108352	0.0398332	0.135558	0.0571555	0.0383918	0.0461513	0.0250519	0.214076	0.753451	0.0663508	0.348161	1.06558	0.536205	0.0209626	0.0103303	0.0144365	0.0693373	0.129308	0.126923	0.033178	0.00897199	0.0697391	0.0173346	0.00683385	0.00836317	0.11186	0.10925	0.133751	0.0630943
PA	1.47488	1.02729	1.41008	0.397329	0.261423	0.197598	2.54136	2.67951	2.31987	1.37319	1.01651	0.728968	1.13472	1.3903	1.67658	1.39955	1.52722	1.15087	1.4949	1.06288	1.01312	0.871959	1.53599	2.08021	2.01882	2.00674	2.36942	1.04915	1.35981	1.42923	1.62221	1.12621	1.51494	1.42083	1.13999	0.754256	0.727417	0.939797	1.17875	1.76122	1.51439	1.60335	0.396903	0.481664	0.260903	0.191166	0.219626	0.255998	0.985014
PC	20.4804	21.2045	19.8369	2.64543	3.02914	1.77297	17.2814	20.8915	18.755	29.9126	32.6185	34.2641	14.2462	17.9556	14.9743	12.1801	13.2168	18.0618	9.04608	9.43757	14.4477	21.5133	24.2776	21.7025	11.6847	8.33829	8.78644	22.3576	17.5283	25.1486	16.8341	11.4049	15.7581	11.0757	9.99958	8.79573	17.1102	25.2416	25.7445	17.4916	11.7367	24.7509	3.36826	6.98918	5.33627	12.8402	10.9383	13.4128	19.3749
PE	14.8517	13.8911	13.6284	1.95406	2.08599	1.05422	11.4568	13.8575	13.0019	14.4718	16.0998	15.6996	7.21027	10.661	8.36092	4.97181	3.29072	6.93814	4.91021	4.89638	7.25035	13.4314	13.0851	11.8886	5.3533	3.51932	5.36697	11.497	7.48749	12.9432	9.49166	6.01631	8.50591	6.23289	3.82422	2.95514	10.8264	14.4399	15.9484	12.809	6.91739	14.6994	1.61583	3.92796	2.74651	6.93976	5.81962	7.34324	9.22779
PG	0.445957	0.380662	0.417713	0.0946242	0.0800361	0.0411709	0.34997	0.357244	0.355144	0.413012	0.356296	0.393992	0.166987	0.20979	0.248252	0.360575	0.115263	0.483655	0.293302	0.141833	0.305387	0.385112	0.528814	0.581065	0.228115	0.270226	0.38165	0.243399	0.229306	0.286012	0.335469	0.246629	0.266706	0.189886	0.0923104	0.0841724	0.284921	0.434327	0.562987	0.310207	0.242675	0.423432	0.0612571	0.140254	0.0601911	0.14019	0.126519	0.146768	0.47606
PI	4.06735	4.04513	4.14095	0.722708	0.789431	0.473137	3.37098	3.05167	3.58592	4.69275	5.74249	5.68637	1.84799	1.35661	1.56946	2.18467	2.63438	3.16837	2.8825	3.58574	4.41825	5.54901	3.30526	4.76136	4.17466	1.47823	2.58902	3.05013	3.43005	4.98861	4.83625	3.57314	3.04338	2.41544	3.11582	2.78627	3.11211	4.24907	4.8999	3.49309	2.37636	3.67293	1.14189	0.682668	0.754774	1.48765	1.41831	2.01703	2.62189
PS	0.934728	0.905861	1.24012	0.169545	NaN	0.122818	NaN	1.16172	NaN	1.0438	1.1696	1.16688	NaN	NaN	NaN	NaN	NaN	NaN	NaN	NaN	NaN	NaN	NaN	1.27307	NaN	NaN	NaN	0.576343	1.19754	0.607852	0.665146	0.672768	1.13439	NaN	NaN	NaN	0.492147	0.82492	1.02485	0.611542	NaN	1.20306	NaN	0.314554	NaN	0.334971	0.347771	0.445825	NaN
SM	4.62509	4.98474	4.70796	0.97652	0.98909	0.706991	5.61956	6.4195	5.62352	6.95313	6.79764	7.54234	4.73301	4.94547	4.47296	4.62028	4.44386	6.30095	4.07122	4.07922	6.16371	6.7349	7.49632	6.0422	5.85252	4.19439	4.6241	7.25665	6.05182	6.97664	5.83567	4.96263	5.90843	5.75036	4.81078	4.01246	3.60592	5.22851	5.92918	4.4246	3.11588	6.03511	0.901565	1.79651	1.30251	3.32165	2.7476	3.60125	7.31677
TG	2.66807	3.35189	7.257	80.7707	81.8862	89.0509	4.04944	3.52166	9.08763	4.032	3.85278	4.19097	6.4176	4.27226	5.95935	9.51939	9.0232	6.49303	13.6163	7.48009	3.81725	9.08218	8.06352	7.94457	6.15445	8.29408	9.39798	9.0696	7.09535	5.16193	7.50138	9.54662	7.17524	11.4679	17.1521	24.7784	30.3872	12.1456	11.096	7.4659	7.62938	6.93095	1.34848	1.93644	1.7173	2.03308	1.64112	2.65185	5.05798
[truncated: 35 more columns]

## Sheet: S1d
	Patient A						Patient B									Patient C						Patient D						Patient E									Patient F												Patient G
	A-1			A-H			B-1			B-2			B-H			C-1			C-H			D-1			D-H			E-1			E-2			E-H			F-1			F-2			F-3			F-H			G-1
	1	2	3	1	2	3	1	2	3	1	2	3	1	2	3	1	2	3	1	2	3	1	2	3	1	2	3	1	2	3	1	2	3	1	2	3	1	2	3	1	2	3	1	2	3	1	2	3	1
CE	9.48029	9.67868	10.1108	11.0465	10.9122	11.4633	8.67961	8.91271	9.41023	8.46671	8.96757	9.57128	9.67613	9.65008	9.28104	10.4755	9.19504	10.6067	9.51009	9.50592	9.39419	9.49632	8.45984	8.6053	9.26375	9.38312	9.35696	11.2299	10.9979	10.5514	9.83989	10.1116	9.60407	10.1749	10.7944	10.8569	9.50846	9.40312	10.3803	9.62653	9.6021	9.50277	9.47885	9.33473	9.44701	9.31076	8.94859	9.92273	12.8384
Cer d18:0	4.55231	5.38712	5.1892	3.43753	NaN	3.05622	1.97026	2.39086	2.91231	2.5993	2.36313	3.02364	2.61376	3.84096	3.41876	4.03054	2.70629	3.51916	1.55608	4.079	3.90341	4.90383	4.30544	3.84178	2.55312	3.5625	4.0361	4.11637	3.63902	3.72796	3.70361	3.04261	3.15568	4.32936	3.40391	2.1512	3.84653	4.09532	4.43659	1.65696	3.4107	3.87803	3.74294	3.20189	2.79275	3.64118	2.16719	2.80531	4.55465
Cer d18:1	8.12157	7.71199	8.15786	6.85478	6.65499	7.13534	6.1581	6.83309	6.85127	5.92985	6.29978	6.95741	5.0253	5.21066	5.64175	5.85958	4.1483	6.28844	4.9585	4.53098	4.71052	5.25369	5.75355	5.44109	5.30385	5.39261	5.81416	6.9428	6.80386	7.04813	6.96934	5.98567	5.99409	5.32671	4.795	4.581	6.46378	6.53879	7.23388	4.97647	4.90071	4.39986	5.87594	5.67033	5.60831	6.35217	5.22504	6.24055	6.94854
DG	9.96181	9.82413	10.2755	9.88374	10.1432	10.1732	8.607	9.08704	9.28549	7.89169	8.38496	8.86268	8.13217	8.01135	8.28982	8.56934	7.31537	8.68371	8.39235	7.9608	7.90055	7.7555	8.05867	8.43446	7.79649	7.64031	8.09765	9.0196	8.87049	9.42057	9.12825	8.69965	8.38089	8.50762	8.06668	8.42326	8.52119	8.36853	9.72754	7.75673	7.83509	7.66006	7.79866	7.97646	7.52154	8.7949	8.52049	9.24323	8.50197
FFA	14.0772	14.259	14.1977	13.4965	13.7293	13.5511	12.8417	13.1476	13.0732	12.6878	13.0347	13.3506	13.5161	13.2026	13.3895	13.3493	12.6815	13.3952	13.0581	13.5169	13.5947	12.6316	12.604	12.6546	13.0228	12.8942	12.893	13.5026	13.5342	13.4738	13.222	13.5219	13.1054	13.2958	13.4187	13.4873	13.201	12.9221	13.3834	15.8432	15.2359	15.7817	15.6124	15.8553	15.2572	13.2994	13.7236	13.2009	13.1322
HexCER	6.98002	6.74679	6.98215	6.02185	6.0613	6.40238	4.65539	5.28676	5.35999	5.58779	6.01009	6.53192	4.26265	4.65269	4.48609	4.72107	3.50327	5.09307	4.14684	3.91057	4.54081	4.48032	4.79236	4.76559	4.25835	4.01753	4.69547	6.4799	6.09518	6.85187	6.23808	5.37968	5.77423	4.58428	4.21653	3.9775	5.73234	5.89696	6.67557	4.03146	4.38005	3.9246	5.60745	5.34716	5.30731	5.61759	4.66581	6.09563	5.78896
LPC	8.5921	8.71984	9.18159	8.05436	8.23519	7.85112	6.79429	6.82367	6.64119	8.21328	8.48452	8.89124	7.14938	6.41263	6.70076	7.61026	7.15044	8.1165	6.92884	7.22599	7.59716	7.55006	8.15283	7.66689	7.0221	6.66667	6.80335	7.7552	9.22107	9.67923	8.58792	8.43716	8.38118	8.12617	8.34041	8.21718	7.40434	8.33739	8.74255	6.77992	7.33116	6.99293	8.49648	8.51477	8.22643	7.8073	7.27711	8.35647	9.19232
LPE	10.2851	10.8564	11.4425	9.47458	9.0751	9.27599	7.8842	8.15461	8.13627	10.0213	10.2058	10.5682	9.13359	7.80948	8.65988	8.84041	8.40728	9.29494	9.18763	9.28317	9.95738	9.1077	10.1035	9.49473	9.03229	8.46189	9.00071	7.84917	10.826	11.4965	10.5822	10.4957	10.4166	10.3695	9.83903	9.4187	7.79395	9.68152	10.0465	7.89331	9.09653	8.53238	10.4446	10.4413	9.95447	9.72009	9.18046	10.1363	10.7638
LacCER	6.40359	5.9602	5.6127	4.52136	4.59427	4.7814	1.50195	3.05306	2.94809	6.2336	6.84005	7.29897	1.58915	1.44119	1.77666	3.25994	1.31511	3.67119	1.2165	1.07182	1.33163	2.93054	4.76361	3.42267	2.55573	2.53193	1.80326	6.1865	7.86532	4.77835	6.44688	8.04248	6.8101	2.17826	1.30251	1.92744	4.52167	5.16403	5.79271	3.51696	1.72015	2.46091	6.34902	6.4667	6.307	2.99178	1.03622	4.43505	4.46364
PA	9.27164	8.94144	9.5396	8.9999	8.73017	9.00366	8.62425	9.21586	9.0059	8.33327	8.43701	8.39944	7.90589	7.99669	8.35609	8.13451	7.50763	8.11062	7.92489	7.69647	7.87857	7.38275	8.2658	8.60836	8.2723	7.97428	8.36673	8.47952	8.71714	9.20733	8.66702	8.12232	8.3085	8.26103	8.0885	7.6347	7.91275	8.02557	9.00794	8.03402	7.85934	7.42422	7.12216	7.47411	7.24357	8.72199	8.43532	8.95803	8.4282
PC	13.0672	13.3089	13.3539	11.735	12.2646	12.1692	11.3898	12.1787	12.0211	12.7784	13.441	13.9541	11.5561	11.6877	11.515	11.256	10.621	12.0828	10.5221	10.8469	11.7125	12.0076	12.2482	11.9914	10.8053	10.0292	10.2575	12.893	12.4054	13.3445	12.0424	11.4624	11.6873	11.2236	11.2213	11.1784	12.4687	12.7729	13.4569	11.1192	11.7184	11.7785	13.1919	13.1123	12.9549	12.034	11.3895	12.9063	12.7261
PE	12.6036	12.6987	12.8124	11.298	11.7264	11.4192	10.7968	11.5865	11.4925	11.7309	12.4224	12.8282	10.5736	10.9356	10.6742	9.96332	8.61512	10.7024	9.64063	9.90021	10.7178	11.328	11.3565	11.1231	9.67922	8.78471	9.5463	11.9335	11.1782	12.3862	11.2157	10.5397	10.7977	10.3942	9.83465	9.6048	11.8084	11.9671	12.766	10.0594	10.887	10.8202	12.3041	12.2019	12.0858	11.5845	10.6268	12.1546	11.656
PG	7.54602	7.50919	7.78441	6.92985	7.02251	6.74079	5.76395	6.30886	6.29833	6.6	6.92454	7.51175	5.14137	5.26831	5.60044	6.17792	3.77972	6.85994	5.5753	4.79076	6.14847	6.20377	6.72746	6.76841	5.12662	5.08166	5.73252	6.37169	6.14909	6.88624	6.39331	5.93126	5.80256	5.3575	4.46212	4.47106	6.56053	6.912	7.94186	5.33819	6.07935	5.30834	6.67472	6.67842	6.44098	6.21672	5.79368	7.03714	7.3792
PI	10.7351	10.9188	11.0938	9.86298	10.3246	10.2633	9.03182	9.40348	9.6342	10.1062	10.9351	11.363	8.60952	7.9613	8.26084	8.77697	8.29418	9.57163	8.87216	9.45076	10.0032	10.0527	9.3714	9.80301	9.32045	7.53329	8.4946	10.0192	10.052	11.0107	10.2429	9.78804	9.31492	9.02658	9.53909	9.51991	10.0098	10.2023	11.0634	9.55858	8.36249	8.95676	10.0823	10.1652	10.2216	9.70992	9.08533	10.1539	9.84059
PS	8.61366	8.75997	9.35431	7.77124	NaN	8.31761	NaN	8.01015	NaN	7.93759	8.63941	9.07816	NaN	NaN	NaN	NaN	NaN	NaN	NaN	NaN	NaN	NaN	NaN	7.89995	NaN	NaN	NaN	7.6153	8.53381	7.97389	7.3808	7.37903	7.89116	NaN	NaN	NaN	7.34906	7.83747	8.8061	NaN	7.24462	NaN	7.93137	8.1372	8.04392	7.19594	NaN	8.54365	NaN
SM	10.9205	11.2201	11.2789	10.2972	10.6499	10.8428	9.76911	10.4763	10.2833	10.6734	11.1784	11.7705	9.96631	9.8274	9.7718	9.85753	9.04853	10.5635	9.3703	9.63678	10.4836	10.3321	10.5528	10.1467	9.80785	9.03788	9.33137	11.2696	10.8711	11.4946	10.514	10.262	10.272	10.2779	10.1658	10.0461	10.2223	10.5015	11.3385	9.21767	9.75843	9.74393	11.2412	11.1192	11.0579	10.051	9.47622	10.8703	11.3212
TG	10.1268	10.6476	11.9032	16.6673	17.0213	17.8196	9.29637	9.61014	10.9758	9.88724	10.3593	10.9228	10.4056	9.61629	10.1857	10.9004	10.0704	10.6068	11.1121	10.5115	9.79229	10.7635	10.658	10.5416	9.88042	10.0215	10.3545	11.5913	11.1006	11.06	10.8762	11.2058	10.5523	11.2738	11.9998	12.6726	13.2973	11.7175	12.2427	9.7985	9.86664	10.1428	10.5329	10.3757	10.6164	10.8057	10.7681	11.07	10.7885
[truncated: 35 more columns]

## Sheet: S1e
	Patient A						Patient B									Patient C						Patient D						Patient E									Patient F												Patient G
	A-1			A-H			B-1			B-2			B-H			C-1			C-H			D-1			D-H			E-1			E-2			E-H			F-1			F-2			F-3			F-H			G-1
	1	2	3	1	2	3	1	2	3	1	2	3	1	2	3	1	2	3	1	2	3	1	2	3	1	2	3	1	2	3	1	2	3	1	2	3	1	2	3	1	2	3	1	2	3	1	2	3	1
CE 12:0	NaN	0.976576	1.76664	NaN	NaN	NaN	NaN	NaN	0.753375	NaN	NaN	NaN	0.665681	NaN	NaN	1.0722	NaN	1.0765	0.892797	0.728341	NaN	0.157667	NaN	0.0184424	NaN	NaN	NaN	0.943405	0.925578	0.626107	NaN	0.783895	NaN	0.961077	0.907279	1.48552	NaN	NaN	1.10613	0.508386	NaN	NaN	NaN	NaN	NaN	0.269345	0.0945529	2.03972	3.25693
CE 14:0	3.25501	3.97395	4.83164	4.58779	4.66976	5.22002	2.26418	2.55446	4.24147	2.3015	2.9095	3.51813	3.25984	2.73984	2.86223	4.36386	3.15866	4.30507	4.02509	3.76703	3.20855	3.10205	2.98814	3.07956	2.76027	2.71289	2.83695	4.94869	4.77355	4.3027	3.8072	4.30318	3.54621	4.47302	4.62636	5.0868	3.51304	3.43629	4.99367	3.28684	3.43833	3.30272	3.61169	3.62342	3.08376	3.43245	3.42203	4.36655	6.20673
CE 14:1	1.16102	3.22794	4.58874	2.86604	3.74965	3.76572	0.642444	1.65774	3.62255	1.73222	1.87859	2.99886	2.4985	1.40268	1.83661	3.03105	2.02214	2.41697	3.72676	3.19775	1.78982	2.22811	2.05646	2.81695	1.71791	1.57006	1.88612	3.16078	2.98369	2.84749	2.50379	3.16948	2.08569	3.70694	3.21418	4.23307	2.11477	2.25273	4.46041	1.3275	1.37864	1.83653	2.25423	2.38149	0.766213	2.5659	2.93185	3.60521	4.45697
CE 15:0	3.21167	4.07568	5.06541	3.74536	4.10156	4.39754	1.88685	2.36611	3.93544	2.24003	3.00327	3.40946	2.87532	1.99475	2.79794	3.85881	2.86304	3.73174	3.97784	3.48985	2.51884	3.59857	2.54356	3.03272	2.57124	2.35461	2.6893	4.1349	3.81877	3.68236	3.39229	3.89177	3.07517	4.40026	4.0109	4.68563	2.77824	2.7123	4.69562	2.76051	2.60793	2.95993	3.20066	3.41145	2.54857	3.28343	3.18824	3.93484	4.60581
CE 16:0	6.02075	6.32215	6.53186	7.66511	7.59076	8.13247	5.22016	5.44185	6.09164	5.07061	5.64569	6.12654	6.36488	6.29914	5.98332	7.01652	5.87666	7.15923	5.92846	5.92721	5.86042	6.01467	5.08131	5.18446	5.9282	5.97729	6.03153	7.49842	7.29473	6.87504	6.17638	6.52479	5.98587	6.58243	7.24445	7.308	6.1697	5.98976	7.00854	6.34462	6.34961	6.29444	6.26078	5.99685	6.19816	5.93045	5.57776	6.59685	9.00729
CE 16:1	5.19293	6.21693	7.17455	6.87488	6.98691	7.40874	4.79619	5.08769	6.29319	4.95234	5.49427	6.04432	6.20827	6.01725	5.86673	6.03006	5.00682	5.82835	6.36626	5.78402	4.84521	5.11451	4.7119	5.40493	4.78663	4.96388	5.08665	7.17779	6.97505	6.66225	5.94392	6.28702	5.58439	6.74867	6.84199	7.26383	5.48191	5.54788	7.21378	5.59234	5.65153	5.62984	5.77999	5.703	5.37355	5.75767	5.61811	6.52941	8.09027
CE 17:0	NaN	NaN	NaN	NaN	NaN	NaN	NaN	NaN	NaN	NaN	NaN	NaN	NaN	NaN	NaN	NaN	NaN	NaN	NaN	NaN	NaN	2.08866	NaN	NaN	NaN	NaN	NaN	NaN	NaN	NaN	NaN	NaN	NaN	NaN	NaN	NaN	NaN	NaN	NaN	NaN	NaN	NaN	NaN	NaN	NaN	NaN	NaN	NaN	2.56035
CE 18:0	3.87095	3.75193	4.45029	3.99009	4.14477	4.751	1.93069	2.64369	3.64655	1.9722	2.40741	2.77252	2.06149	2.0092	1.99422	4.402	3.1788	4.34141	2.89296	2.562	2.26583	4.31104	2.70193	2.16765	2.43319	2.35106	2.42506	4.26146	4.3211	3.66312	3.38278	3.5095	2.91309	3.12864	3.46821	3.68547	2.9851	2.80262	3.63427	2.60821	2.4368	2.5745	2.59464	2.6432	2.24251	3.66686	1.84817	3.06375	6.54042
CE 18:1	7.77864	7.8196	8.29852	8.93138	8.75354	9.32547	6.6158	6.94983	7.43037	6.45166	6.92082	7.575	7.43365	7.35835	6.98678	8.28134	6.88071	8.27344	6.97009	6.94313	6.9073	7.65386	6.43661	6.39918	7.09713	7.16846	7.0966	8.88382	8.71761	8.27303	7.52159	7.79335	7.33647	7.80929	8.41579	8.43939	7.3145	7.25823	8.15712	7.51194	7.53557	7.35484	7.58988	7.40326	7.49739	7.01405	6.71616	7.68426	11.4054
CE 18:2	7.59249	7.83191	7.75464	9.83866	9.66112	10.2311	7.26742	7.03671	7.10554	6.7558	7.26356	7.85511	8.43712	8.52928	8.05285	9.14115	7.72114	9.35712	8.29835	8.44148	8.4633	6.89821	6.86308	7.01231	8.07386	8.25662	8.18801	9.9543	9.74385	9.35275	8.52302	8.85749	8.34684	9.01081	9.77979	9.70428	8.07086	7.9302	8.76871	8.33254	8.28181	8.16515	7.8608	7.6445	7.98639	7.86528	7.48879	8.51949	9.58183
CE 18:3	3.16151	3.34698	3.2959	5.08615	4.82772	5.40989	1.56242	1.67052	1.56767	0.787568	1.4505	2.14365	2.29585	2.51093	2.07336	3.86878	2.12966	4.00899	3.11003	3.08823	3.13001	2.1673	1.92239	2.38999	3.1174	3.17905	3.18666	5.55907	5.29153	4.85349	3.71967	3.83031	3.40645	3.97445	4.74616	4.79548	3.14457	3.14075	3.93467	3.29647	3.28445	2.99314	2.79885	2.80033	2.99763	2.91747	2.70876	3.5524	4.61472
CE 18:4	NaN	NaN	NaN	NaN	NaN	NaN	NaN	NaN	NaN	NaN	NaN	NaN	NaN	NaN	NaN	-0.843154	NaN	-0.490121	NaN	NaN	NaN	NaN	NaN	NaN	NaN	NaN	NaN	0.192933	NaN	-0.271817	NaN	-0.423624	NaN	NaN	-0.30848	-0.316015	NaN	NaN	NaN	NaN	NaN	NaN	NaN	NaN	NaN	NaN	NaN	NaN	0.55003
CE 20:0	1.65723	2.13029	2.80271	2.46922	3.2073	3.21929	1.06575	1.40885	2.23155	1.01411	1.52799	1.81311	1.804	1.06856	1.73635	4.25859	3.40074	4.57291	2.689	3.1085	2.55373	2.26804	1.6005	1.5784	3.19424	3.2227	2.9795	4.22925	4.11857	3.10783	2.46545	2.64678	2.30263	2.74549	2.68066	3.77474	1.68252	1.7533	2.31417	2.18844	1.55945	2.0817	1.49253	2.70931	1.59691	3.9088	2.36224	2.16982	3.9811
CE 20:1	3.26089	3.21743	4.1114	2.15192	2.60791	2.58805	1.77363	2.38715	3.14685	1.99476	2.36412	3.50063	1.55787	0.219192	1.18613	4.27526	3.38675	4.72886	2.14608	2.206	1.91255	4.06243	2.56815	1.69103	2.30618	2.34597	2.31931	4.36559	4.15183	3.19914	2.97205	2.89915	2.46977	2.48795	2.21927	3.40206	2.26102	1.90433	3.01247	1.61842	1.73049	1.96719	2.54456	2.40803	2.53093	1.59923	1.54651	1.77887	6.91204
CE 20:2	2.65065	2.55026	3.92977	NaN	1.58277	1.06403	1.0812	1.97088	3.09808	1.18554	1.97335	2.65196	0.252493	-0.0651476	0.0454233	3.11127	2.26058	3.37308	1.16676	0.512509	-0.514038	3.11959	0.803283	1.15439	-0.0507976	0.123411	-0.00305559	3.34086	3.07645	2.45278	2.32221	1.95705	1.71047	1.23409	1.10709	1.86531	1.3002	1.10385	2.45122	0.353589	0.791379	0.397939	1.32957	1.62925	1.34086	0.741951	0.393907	1.02391	6.92691
CE 20:3	4.62844	4.29763	5.24332	4.66432	4.2882	4.88627	3.03677	4.10716	4.6866	3.30978	3.67035	4.36321	2.80832	2.77451	2.63343	5.08129	4.13841	5.35206	2.48223	2.5033	2.52816	5.33971	2.36605	2.39456	2.51563	2.53408	2.48891	5.90654	5.45979	4.73052	4.45063	3.89206	3.91553	3.27006	3.90269	3.91005	3.73467	3.72892	4.18562	2.94361	3.02574	2.91426	3.66367	3.61508	3.59108	2.58654	2.14978	3.04775	9.20031
CE 20:4	5.86852	5.84907	5.89528	7.71216	7.43157	8.06225	5.09163	5.46369	5.67482	5.07327	5.5017	6.06726	6.17927	6.2538	5.7043	6.53622	5.33284	6.70907	5.14104	5.33209	5.3581	6.57073	4.60744	4.73575	5.59869	5.70177	5.67952	7.85186	7.4559	6.77454	6.30298	6.41237	6.0026	6.16932	6.99251	6.91758	6.26836	6.19486	6.94797	6.16773	6.14755	6.03039	5.93418	5.78029	6.00969	5.64953	5.30081	6.41466	9.99135
CE 20:5	3.29508	3.01636	3.37294	4.81055	4.49796	5.26427	1.95815	1.9775	1.75577	1.19533	1.6967	2.14401	2.21464	2.13216	1.96965	4.23468	3.14023	4.42822	3.43594	3.62585	3.69239	3.39618	2.00793	2.25333	2.72715	2.89901	3.22953	4.60076	4.24251	3.83202	3.40785	3.74014	3.13741	3.54135	4.37329	4.21534	3.35079	3.23053	4.07606	3.23966	3.29361	3.36702	3.38016	3.14673	3.22873	2.9851	2.90192	3.78302	6.30783
CE 22:0	NaN	1.2876	2.36123	NaN	NaN	NaN	NaN	0.531478	1.61836	NaN	NaN	NaN	NaN	NaN	0.237124	2.60212	1.73303	2.78635	0.523929	0.699189	NaN	2.06057	0.0475271	0.295692	0.282143	0.416595	0.745053	2.65637	1.98717	1.1883	1.34358	0.886581	0.429506	1.14345	0.847298	2.98809	0.935323	0.168574	1.21676	0.609453	NaN	-0.000349034	NaN	0.423364	NaN	2.45378	0.319578	NaN	3.70484
CE 22:1	1.89436	1.96337	3.09491	NaN	NaN	NaN	1.39464	1.54488	2.68583	0.941534	1.68815	2.68465	0.813406	NaN	0.331825	2.97796	1.81347	3.03614	0.966474	0.730405	0.322741	2.77342	1.2341	1.25947	1.00062	0.264277	0.412856	3.13192	2.69571	2.34627	1.91766	1.58559	1.46331	0.980996	1.48649	2.79332	1.75189	1.20082	2.14364	1.02119	0.633158	0.675448	1.53429	2.0261	1.54767	1.47483	1.408	1.18531	5.55241
CE 22:2	0.658907	0.418714	1.41058	NaN	0.641825	NaN	-0.461948	0.315721	0.669063	-0.375757	0.352097	0.753584	-0.573159	NaN	NaN	1.31034	0.1427	1.71766	-0.0919318	-0.342	NaN	0.578962	-0.41133	-0.14073	-0.0612796	0.0466692	-0.377406	1.57854	1.44904	0.976005	0.342861	0.0953783	-0.0438198	0.00727078	0.00315028	0.704643	-0.1804	0.0611624	0.721929	-0.411516	NaN	-0.441127	-0.566803	0.244934	-0.119051	-0.681164	NaN	-0.270158	4.51446
CE 22:4	3.44302	2.68477	3.57587	0.311199	0.922856	1.30393	2.42048	3.72721	3.78455	2.23351	2.73848	3.40879	0.0719477	-0.219494	-0.52294	3.34606	2.20628	3.297	-0.125371	-0.979481	-0.740631	4.3121	1.34633	1.33521	-0.668607	-1.34304	-0.834953	4.93375	4.53364	3.9067	3.61572	3.64205	3.00262	-0.271734	NaN	0.0864995	2.64483	2.14423	3.06352	0.725431	0.846128	0.771533	1.71534	2.06328	1.66851	0.601544	-0.336705	0.656328	8.3635
CE 22:5	3.08882	2.44096	3.18344	2.14719	2.27921	2.45593	2.34497	3.51687	3.21477	1.64392	2.23574	2.62507	1.42741	0.945901	1.09173	3.64903	2.77893	3.82877	0.963015	1.28606	0.95879	3.78583	1.19533	1.46735	1.4776	1.42042	1.48228	4.56655	4.21056	3.70913	3.10298	3.06755	2.87246	1.02453	1.46139	1.31329	2.39486	2.09873	2.7828	1.54476	1.4861	1.55349	1.38441	1.81018	1.26782	0.94706	0.236205	1.51276	7.32823
CE 22:6	3.29239	2.85587	3.29478	4.12796	3.96706	4.50265	2.13926	3.43701	3.05135	1.85593	2.46028	2.97966	2.83382	2.59106	2.26444	4.06414	2.80503	4.16258	2.23877	2.33123	2.3737	2.81214	1.1819	1.42376	1.79566	2.03332	1.99832	4.04096	3.7331	3.20874	2.59201	3.30484	2.66469	2.52386	3.07116	2.92889	2.87111	2.76774	3.49496	2.85547	2.79181	2.77894	2.54771	2.35303	2.74046	2.1817	1.92792	2.80058	7.35803
CE 24:0	1.54868	2.244	3.03387	NaN	2.16774	2.24285	0.386693	1.12616	2.60524	1.16112	1.16136	1.86682	0.981666	0.775055	0.723976	3.51351	2.88788	3.8038	1.51533	1.63166	0.285223	2.87313	0.891851	1.05794	0.866083	1.09296	1.50322	3.33855	2.7771	2.46488	2.1841	1.90961	1.49722	2.3383	1.60567	4.01993	1.13499	1.28523	2.11973	1.55723	1.09823	0.908926	0.0337347	1.64338	1.09313	2.83139	1.16802	1.32856	4.89834
CE 24:1	2.61722	2.88456	3.8292	NaN	1.33248	NaN	1.42493	2.46064	3.16989	2.15863	2.71103	3.55236	1.00335	0.109271	0.589434	3.53082	2.65605	3.88634	1.47885	1.13922	-0.301145	3.37308	1.77737	1.63078	0.0217494	0.440617	0.992482	4.40754	4.02109	3.23719	3.06236	2.88818	2.55373	1.53225	1.22164	3.59438	2.57783	2.07101	3.01091	1.41264	0.889108	1.12926	2.55744	2.45081	2.20447	0.850891	0.189835	1.11716	6.54553
Cer d18:0/16:0	3.17011	3.57007	4.15801	2.57769	NaN	3.05622	1.01713	1.31587	1.95548	0.967009	1.07173	2.29857	1.24104	3.2567	2.50081	1.50876	NaN	2.0753	1.55608	2.55534	2.41224	2.10001	1.72647	1.17943	1.65945	1.96436	2.88732	3.29589	2.22811	2.09866	1.9124	1.81804	1.70802	3.0663	2.02024	2.1512	2.28491	2.40641	3.08354	NaN	1.69952	2.1961	1.59606	1.01443	2.00325	2.07703	1.21359	1.84707	3.20576
Cer d18:0/18:0	1.72559	2.36048	NaN	NaN	NaN	NaN	NaN	NaN	NaN	NaN	NaN	NaN	NaN	NaN	NaN	NaN	NaN	NaN	NaN	NaN	NaN	NaN	NaN	NaN	NaN	NaN	NaN	NaN	NaN	NaN	NaN	NaN	NaN	NaN	NaN	NaN	NaN	NaN	NaN	NaN	NaN	NaN	NaN	NaN	NaN	NaN	NaN	NaN	NaN
Cer d18:0/20:0	NaN	NaN	NaN	NaN	NaN	NaN	NaN	NaN	NaN	NaN	NaN	NaN	NaN	NaN	NaN	NaN	NaN	NaN	NaN	NaN	NaN	NaN	NaN	NaN	NaN	NaN	NaN	NaN	NaN	NaN	NaN	NaN	NaN	NaN	NaN	NaN	NaN	NaN	NaN	NaN	NaN	NaN	NaN	NaN	NaN	NaN	NaN	NaN	NaN
Cer d18:0/22:0	NaN	2.53887	2.31737	NaN	NaN	NaN	NaN	NaN	NaN	NaN	NaN	NaN	NaN	NaN	NaN	NaN	NaN	NaN	NaN	NaN	1.31175	2.17995	1.88054	NaN	NaN	NaN	NaN	NaN	NaN	NaN	0.674419	NaN	NaN	NaN	NaN	NaN	NaN	1.56586	1.82671	NaN	NaN	NaN	NaN	NaN	NaN	NaN	NaN	NaN	NaN
Cer d18:0/24:0	2.5255	3.1761	2.67973	NaN	NaN	NaN	NaN	NaN	NaN	NaN	NaN	NaN	1.90969	2.25459	2.33176	2.17744	1.48309	1.88001	NaN	2.10794	2.12599	3.31887	2.98991	1.75788	1.43833	2.55317	2.61545	2.01831	1.57621	1.97098	1.77879	1.12603	1.70204	2.45921	NaN	NaN	1.83363	2.28418	1.94053	NaN	2.06424	2.50497	2.14705	1.9134	NaN	2.25719	NaN	NaN	2.91508
Cer d18:0/24:1	2.43214	3.32004	2.8561	2.28228	NaN	NaN	0.921809	1.46214	1.86781	2.03743	1.60544	1.68368	NaN	NaN	NaN	2.25027	1.89953	1.83586	NaN	1.79136	NaN	3.47755	2.27416	2.59695	NaN	1.03066	1.52523	1.7957	2.26035	2.33539	2.08301	1.33982	1.25753	NaN	1.59844	NaN	2.57234	1.98545	2.534	1.65696	1.68013	2.15193	2.56956	1.77171	1.5462	1.79778	1.11924	1.76231	2.75105
Cer d18:0/26:0	NaN	NaN	NaN	NaN	NaN	NaN	NaN	NaN	NaN	NaN	NaN	NaN	NaN	NaN	NaN	2.07565	NaN	NaN	NaN	1.70057	1.48202	NaN	NaN	NaN	NaN	NaN	NaN	NaN	NaN	NaN	NaN	NaN	NaN	1.47835	NaN	NaN	NaN	NaN	NaN	NaN	NaN	NaN	NaN	NaN	NaN	NaN	NaN	NaN	NaN
Cer d18:0/26:1	NaN	NaN	NaN	NaN	NaN	NaN	NaN	NaN	NaN	NaN	NaN	NaN	NaN	NaN	NaN	NaN	NaN	NaN	NaN	NaN	NaN	NaN	NaN	1.40112	NaN	NaN	NaN	NaN	NaN	NaN	NaN	NaN	NaN	1.78309	1.80738	NaN	NaN	NaN	NaN	NaN	NaN	NaN	NaN	NaN	NaN	NaN	NaN	NaN	NaN
Cer d18:1/14:0	1.66431	1.11153	1.60779	NaN	NaN	NaN	NaN	NaN	0.853307	NaN	NaN	NaN	NaN	NaN	NaN	NaN	NaN	NaN	NaN	NaN	NaN	NaN	NaN	NaN	NaN	NaN	NaN	NaN	0.181587	0.34971	0.841183	NaN	-0.268128	NaN	NaN	NaN	0.972849	0.934999	1.91937	NaN	NaN	NaN	-0.655749	NaN	NaN	0.22414	NaN	0.363909	0.547654
Cer d18:1/16:0	7.12576	6.55303	7.02592	5.07527	4.78829	5.51683	5.18267	5.90276	5.91837	4.53003	4.9736	5.55081	3.51555	3.88055	4.25749	4.3616	2.79787	5.0703	3.74041	3.32999	3.48923	3.80054	4.33021	3.91774	3.89568	4.11871	4.72576	5.60634	5.48968	5.54218	5.67538	4.75023	4.75345	4.117	3.40676	3.0216	5.22523	5.38849	6.10692	3.61445	3.74632	3.07993	4.80788	4.64911	4.51121	4.85846	3.93897	4.87328	5.45833
Cer d18:1/18:0	3.80764	3.47419	3.78886	3.97974	4.04433	3.82011	0.88796	1.59558	1.22384	0.670918	1.23655	1.73078	0.738556	0.579467	1.50754	1.99984	NaN	1.52771	0.9113	0.360556	0.0965491	0.00715546	0.639538	0.61025	0.793351	1.18122	1.93739	2.1409	1.8629	2.04907	1.92336	0.974765	1.13012	1.02147	0.624915	0.199465	1.48579	1.46123	1.96672	0.543252	0.163391	-0.112439	-0.267582	NaN	NaN	2.34772	1.05002	1.98937	1.70026
Cer d18:1/18:1	NaN	NaN	0.393322	NaN	NaN	NaN	NaN	NaN	NaN	NaN	NaN	NaN	NaN	NaN	NaN	-0.68743	NaN	NaN	NaN	NaN	NaN	NaN	NaN	NaN	NaN	NaN	NaN	NaN	NaN	NaN	NaN	-0.571232	NaN	NaN	NaN	NaN	NaN	NaN	NaN	NaN	NaN	NaN	NaN	NaN	NaN	-0.0733559	NaN	NaN	NaN
Cer d18:1/20:0	2.81487	2.81519	3.04275	1.931	1.82684	2.32417	NaN	0.736565	0.358833	0.622503	0.89178	1.54555	-0.275199	NaN	0.340848	0.0469278	NaN	-0.0437343	-0.164213	-0.385517	0.00529846	0.0860006	0.737955	0.367953	-0.198537	0.360304	0.780541	2.26704	1.86208	2.38701	2.18216	0.0760139	1.07049	0.532955	-0.176307	-0.761439	1.8285	1.88886	2.43777	-0.380516	-0.395224	NaN	NaN	NaN	NaN	1.88108	-0.176334	1.06244	1.98805
Cer d18:1/22:0	3.91428	3.82405	4.04127	3.30759	3.31606	3.55351	1.43985	2.14091	2.05055	1.6906	1.90409	2.61433	0.767865	1.01973	1.23145	2.08982	0.212888	2.16805	0.914791	0.0188315	0.488134	1.41711	1.83353	1.50464	1.17834	1.43917	1.26853	3.33823	3.07688	3.39504	3.40921	1.88555	2.02187	1.42397	0.829441	0.875764	2.69925	2.79054	3.46767	1.10533	0.66873	0.490161	0.754462	0.73941	0.501762	2.28583	1.14107	2.21043	3.31716
Cer d18:1/22:1	1.03509	0.662818	1.16011	NaN	NaN	NaN	NaN	NaN	-0.255041	NaN	NaN	NaN	NaN	NaN	NaN	-0.395799	NaN	NaN	NaN	NaN	NaN	NaN	NaN	-0.800212	NaN	NaN	NaN	0.208288	0.0924735	0.259167	0.420796	-0.594654	NaN	NaN	NaN	NaN	NaN	NaN	0.597055	NaN	NaN	NaN	NaN	NaN	NaN	-0.0442655	NaN	NaN	NaN
Cer d18:1/24:0	4.4081	4.66428	4.77167	4.22227	4.03818	4.44344	2.77111	3.50063	3.44078	3.51271	3.6037	4.35096	2.30575	2.4302	2.94604	3.31833	2.08115	3.64881	2.258	2.00461	2.17169	2.89368	3.36474	2.55986	2.87231	2.9562	3.18056	4.78722	4.40958	5.01279	4.62078	3.27889	3.43414	2.74267	2.38644	2.158	3.99605	3.98902	4.5881	2.33937	2.55255	2.08767	3.14316	2.94631	2.75303	3.59102	2.34056	3.25753	5.00517
Cer d18:1/24:1	6.18443	5.62886	6.25757	4.99506	4.73914	5.18707	4.40789	4.94073	4.89481	3.68095	4.28246	4.94766	3.00988	2.98274	3.40467	3.77951	2.15946	4.3595	2.50664	1.52334	1.73746	3.35331	3.84795	3.78145	2.87882	2.89945	2.57828	4.45896	4.56416	4.63138	4.57475	4.0459	3.84567	2.54994	2.26676	2.37962	3.66874	3.6097	4.53825	2.92215	2.67066	2.20029	3.74334	3.66977	3.6704	4.05931	3.18083	4.30613	4.30839
Cer d18:1/26:0	0.43544	0.908268	1.67651	NaN	NaN	1.499	0.101853	0.131664	0.819378	2.1863	2.3404	2.94477	1.28199	1.58035	1.8869	0.99847	-0.120059	0.872935	0.60519	1.14148	1.36358	-0.170225	-0.0701449	0.118127	1.85668	1.1328	2.34818	1.38896	1.0466	1.88826	0.886673	0.217509	0.0547669	1.25817	0.87567	0.627352	2.10395	2.08434	2.02862	0.203502	-0.419369	-0.190047	1.41006	1.07184	1.27594	2.29497	0.799934	1.54421	2.45295
Cer d18:1/26:1	1.13852	1.58489	1.64933	0.987071	NaN	1.54347	0.487295	0.972867	1.13972	1.43773	1.44654	2.6022	0.586176	1.31935	1.23154	0.177248	NaN	0.396847	0.112974	-0.141608	0.0894433	-0.0878393	0.476959	0.453538	0.536702	-0.0615931	0.77974	0.67004	0.934555	1.38559	0.876591	0.0271591	0.443856	0.748422	0.105092	0.0408455	1.62128	1.79621	2.18615	0.0917088	NaN	-0.732595	1.42198	0.70404	1.41597	1.21228	0.0417944	1.04773	1.80717
DG 12:0_16:0	2.29964	2.04271	2.49793	NaN	NaN	2.58829	NaN	NaN	NaN	NaN	NaN	2.05447	NaN	NaN	NaN	1.51473	NaN	1.34354	1.07587	NaN	NaN	1.07543	NaN	NaN	NaN	1.15317	NaN	NaN	NaN	1.70374	NaN	NaN	NaN	1.18436	NaN	NaN	1.53742	NaN	2.10591	NaN	NaN	NaN	NaN	NaN	NaN	1.3578	NaN	NaN	NaN
DG 12:0_18:0	NaN	NaN	NaN	NaN	NaN	NaN	NaN	NaN	NaN	NaN	NaN	NaN	1.53912	NaN	NaN	NaN	NaN	0.733416	NaN	NaN	NaN	NaN	NaN	NaN	NaN	NaN	NaN	NaN	NaN	NaN	NaN	NaN	NaN	NaN	NaN	NaN	NaN	NaN	NaN	NaN	NaN	NaN	NaN	NaN	NaN	NaN	NaN	NaN	NaN
DG 12:0_18:1	4.04757	4.15199	4.18683	5.12606	5.94371	5.85446	4.26524	4.4278	4.33407	3.91318	3.90882	4.41363	4.52733	4.24881	5.04965	4.10953	4.23871	4.18478	4.24457	4.13174	3.89308	3.95386	3.97389	3.85722	3.64942	3.86079	4.36631	3.9459	3.7881	4.60068	3.96407	4.43032	3.82103	4.61509	4.38875	4.0522	4.47658	3.94257	4.08712	4.45954	4.50267	4.44324	4.38283	4.41543	4.16584	3.8855	4.13697	4.15269	4.19452
DG 12:0_18:2	4.16882	4.48311	5.13325	4.70519	4.87544	4.63295	3.6239	3.74213	4.31744	3.7523	4.04675	4.47267	4.58872	3.67323	4.588	4.91998	3.60038	4.04379	4.39084	3.78071	3.66535	3.67781	3.25559	3.70319	3.97657	3.55585	3.82864	4.88873	3.94873	4.0247	3.51163	4.21808	3.3565	4.27055	4.3252	4.39278	4.34333	3.72818	4.69854	3.5175	3.72192	3.83061	4.19298	3.85005	3.66677	3.93544	3.88044	4.17354	3.79863
DG 12:0_20:0	NaN	NaN	NaN	NaN	NaN	NaN	NaN	NaN	NaN	NaN	NaN	NaN	NaN	NaN	NaN	NaN	NaN	NaN	NaN	NaN	NaN	NaN	NaN	NaN	NaN	NaN	NaN	NaN	NaN	NaN	NaN	NaN	NaN	NaN	NaN	NaN	NaN	NaN	NaN	NaN	NaN	NaN	NaN	NaN	NaN	NaN	NaN	NaN	NaN
DG 14:0_14:0	NaN	NaN	2.01595	1.31247	1.40247	NaN	NaN	NaN	NaN	NaN	NaN	NaN	1.07709	NaN	NaN	1.26065	0.0575065	0.594349	0.914339	0.56545	NaN	NaN	NaN	0.517636	NaN	NaN	NaN	NaN	NaN	0.876545	NaN	0.814484	0.342313	0.882087	0.903476	1.17741	0.432725	NaN	1.49294	NaN	NaN	NaN	0.254175	NaN	0.229245	0.19007	0.695701	0.759156	0.0218098
DG 14:0_16:0	4.42187	4.63617	5.22606	4.30525	4.67037	4.79566	3.10772	3.55019	3.67661	2.18893	2.8391	3.48158	3.49332	2.19942	3.29571	3.69556	2.34493	3.5611	3.60551	3.09889	2.5337	3.11242	2.50701	3.17429	2.65426	2.22767	2.66276	3.39621	3.40123	3.61562	3.28412	3.72108	2.93912	3.4614	3.35632	3.67946	3.3674	2.47139	4.32969	2.61581	2.45362	2.50377	3.23102	2.867	2.41419	2.94729	3.08664	3.46909	2.89726
DG 14:0_16:1	2.34263	3.23701	4.71975	2.67376	3.21626	3.05876	0.833632	2.03561	3.09216	NaN	1.95923	2.64891	2.59266	NaN	2.09755	2.78318	1.87162	2.24203	3.62715	2.9475	1.19279	2.20019	1.93192	2.90567	2.07368	1.74625	1.76981	3.13427	2.61587	2.72693	2.55557	3.07464	NaN	3.84855	3.0027	4.07478	2.13537	1.91132	4.52528	NaN	1.51446	1.65578	2.49231	2.74875	NaN	2.50264	3.39226	3.61714	NaN
DG 14:0_18:1	3.1311	2.97113	3.9492	4.1579	4.59646	4.73852	2.98058	3.07692	3.38922	2.30143	2.68072	3.24657	2.97781	2.90742	3.5178	2.63168	2.48778	2.90819	3.40509	2.8128	2.29903	2.51115	2.64594	2.64878	2.43977	2.61711	2.8725	3.07886	2.90804	3.5334	2.93181	3.39491	2.81608	3.5248	3.14238	3.46851	3.34451	2.63667	3.73625	2.68021	2.91262	2.74341	2.85569	3.21714	2.44595	2.69519	3.25209	3.36869	3.16574
DG 14:0_18:2	2.05696	2.06722	3.32074	2.95415	3.28785	3.13695	1.15264	1.70847	2.14743	1.30701	1.66303	2.31644	2.14239	1.78878	1.77254	2.51242	0.905811	2.11973	2.5949	1.6435	1.55638	1.54568	1.03489	2.04076	1.68624	1.66757	1.74538	2.11692	2.11322	2.32057	1.77054	2.40753	1.61114	2.26726	2.09807	2.52256	1.58635	1.73287	2.61994	1.32043	1.47809	1.68471	1.88745	1.79935	1.57398	2.21638	2.103	2.19828	1.99741
DG 14:0_18:3	NaN	1.6789	1.80587	1.78102	NaN	NaN	1.67063	NaN	NaN	NaN	1.58564	NaN	NaN	NaN	NaN	1.20943	NaN	1.58854	NaN	2.78953	NaN	NaN	NaN	0.886427	1.5195	NaN	NaN	NaN	NaN	NaN	0.881488	1.62037	NaN	NaN	1.03111	NaN	1.87643	NaN	1.11513	1.96353	NaN	3.06215	NaN	2.73295	NaN	2.88482	2.83122	NaN	1.73103
DG 14:0_20:0	NaN	NaN	NaN	NaN	NaN	NaN	NaN	NaN	NaN	NaN	NaN	NaN	NaN	NaN	NaN	NaN	NaN	NaN	NaN	NaN	NaN	NaN	NaN	NaN	NaN	NaN	NaN	NaN	NaN	NaN	NaN	NaN	NaN	NaN	NaN	NaN	NaN	NaN	NaN	NaN	NaN	NaN	NaN	NaN	NaN	NaN	NaN	NaN	NaN
DG 14:1_16:0	2.66098	2.82729	3.41321	3.2782	4.16446	4.24236	2.41859	2.85504	2.57259	1.88563	2.46803	3.18018	2.69406	2.51434	2.89865	3.00303	2.08708	2.51256	2.76898	2.75418	5.76189	1.94992	2.32568	2.45884	2.44119	2.11344	2.44897	2.66677	2.96204	2.84255	2.36496	2.90876	2.77787	2.98482	2.91994	3.28106	2.74609	2.56962	3.73428	2.52772	2.34549	2.33385	2.53379	2.6393	1.64634	2.82896	2.99082	3.30608	2.55373
DG 14:1_18:1	1.74285	1.91199	2.17761	3.14298	3.57707	3.87772	NaN	NaN	1.87333	NaN	1.62387	2.51817	1.94397	2.07952	2.3969	1.89176	1.11041	1.50366	2.14917	1.75246	1.36051	1.48304	1.37075	1.57874	1.45658	1.36937	1.78703	2.19982	2.05431	2.58744	2.04823	2.27902	NaN	1.96089	2.50503	2.30265	1.97936	1.19915	2.50099	1.4385	1.33164	2.20482	1.95148	1.80738	1.38781	1.68078	2.22844	2.27364	1.783
DG 14:1_20:0	2.06456	1.72515	NaN	3.02987	3.46959	3.68386	1.54788	1.98346	2.14738	1.95973	1.87311	2.12396	1.60312	1.87173	1.83426	1.80748	2.09562	1.65671	1.86129	1.51903	3.21181	2.26249	1.65953	1.64413	1.48979	2.03601	1.82865	2.14842	1.84359	2.43005	2.15583	2.29065	1.14703	1.82699	2.22939	1.80864	2.47914	1.9506	2.43232	1.84517	1.70138	1.93021	1.64004	1.73676	1.76341	2.80299	2.02197	2.43	2.02999
DG 15:0_18:1	1.94411	2.19901	3.59717	NaN	2.97765	3.1775	2.23738	2.45837	2.30782	1.1165	1.96547	1.90524	2.22074	1.55528	2.00397	2.28853	1.91578	2.46941	2.90967	2.49147	1.41994	1.21673	1.41139	1.79315	1.4546	1.27885	1.45752	2.5322	2.1195	2.60805	2.33813	2.4079	1.82704	2.95371	2.26465	2.87057	2.0325	1.37153	3.22657	1.5725	1.64985	1.5031	2.08326	1.89111	1.28307	1.72742	2.19086	2.19637	1.88682
DG 15:0_18:2	NaN	NaN	2.21818	NaN	NaN	NaN	NaN	NaN	NaN	NaN	NaN	NaN	1.36198	NaN	NaN	1.3687	NaN	NaN	1.76294	1.33718	NaN	NaN	NaN	NaN	NaN	NaN	NaN	1.45159	NaN	1.05414	1.21663	1.38911	1.01603	1.83526	1.07757	1.936	NaN	NaN	1.84222	NaN	NaN	NaN	NaN	NaN	NaN	1.01032	1.40226	1.42006	NaN
DG 15:0_20:0	NaN	NaN	NaN	NaN	NaN	NaN	NaN	NaN	NaN	NaN	NaN	NaN	NaN	NaN	NaN	NaN	NaN	NaN	NaN	NaN	1.46232	NaN	NaN	NaN	NaN	NaN	NaN	NaN	NaN	NaN	NaN	NaN	NaN	NaN	NaN	NaN	NaN	NaN	NaN	NaN	NaN	NaN	NaN	NaN	NaN	NaN	NaN	NaN	NaN
DG 16:0_16:0	7.6603	7.50753	7.69649	7.14539	7.36659	7.36969	5.10856	5.74373	5.68566	4.01171	4.75848	5.06715	4.52288	3.84743	4.35045	5.08546	3.49701	5.19289	4.45924	3.8849	3.41967	3.89268	4.1285	4.56819	4.12081	3.74865	3.95138	5.09831	5.19844	5.43156	5.20762	5.04711	4.50933	4.36213	4.23587	4.5822	4.64325	4.39174	5.58169	3.96207	4.10717	3.71938	4.22377	3.89684	3.67406	5.24636	4.64518	5.5393	4.42163
DG 16:0_16:1	4.70668	5.16254	6.40639	4.52477	5.208	5.60004	4.41766	4.76796	5.48834	3.3419	4.05264	4.86947	4.14221	3.47287	3.77517	4.25106	3.28709	4.03406	5.08603	4.49265	3.05072	3.84659	4.19656	4.85325	3.63295	3.58673	4.04201	5.11633	4.62915	5.18967	5.08222	4.62531	4.09175	5.10993	4.27855	5.4391	3.947	4.08449	6.19039	3.37829	3.9226	3.37074	3.96981	4.09923	3.04669	4.21483	4.81883	5.23627	3.66901
DG 16:0_18:0	7.15105	7.22533	7.07334	7.0979	7.20876	7.1838	2.74636	2.87697	3.18517	2.15516	2.89557	3.16113	2.79534	2.40751	2.83372	3.48091	2.17197	3.1443	2.5641	2.2019	1.97913	2.34114	2.31531	2.47424	2.23789	1.9916	2.33026	3.23735	3.34065	3.03954	3.13407	3.3719	2.50559	2.37711	2.70843	2.33415	2.87511	2.40252	2.98833	2.4081	1.55947	2.13768	2.21453	2.08776	1.72205	2.64816	2.43343	3.00645	2.46757
DG 16:0_18:1	7.03819	6.76214	7.30867	6.91641	7.18411	7.33999	6.31551	6.69103	6.80523	5.58919	5.83266	6.28407	4.81608	5.25804	5.2463	5.2451	4.03836	5.85558	5.0465	4.31455	4.22832	4.94048	5.608	5.86145	4.8837	4.63318	5.24258	6.3258	6.25062	6.81698	6.65459	5.67041	5.82506	5.34101	4.56438	5.06121	5.75019	5.83816	7.12469	4.68928	5.15864	4.47117	4.52924	4.63454	4.61288	5.82718	5.14974	6.35033	5.71217
DG 16:0_18:2	5.02144	4.78429	5.31912	5.99695	6.15975	5.94999	3.70921	4.11135	4.4041	3.73834	4.05124	4.66619	3.3618	4.16449	3.91497	4.80509	3.20243	4.91358	4.05905	3.43181	3.67464	2.93096	3.58608	3.80641	3.80103	3.69695	4.21908	5.02946	4.89116	5.41408	5.32613	4.33388	4.38296	4.30592	3.59529	3.8868	3.78694	3.66843	5.13125	2.97046	3.27118	2.75895	3.17455	3.31612	3.19096	4.24453	3.77003	4.91258	4.36269
DG 16:0_18:3	2.19562	2.26097	2.42352	2.61824	2.71458	2.90394	0.76248	0.445779	NaN	NaN	1.32479	NaN	NaN	NaN	0.117655	0.56883	NaN	1.05024	0.47883	1.91564	NaN	NaN	NaN	-0.00742476	0.816587	0.117116	NaN	0.778522	0.773049	1.50164	1.19816	1.0076	0.609236	-0.440929	NaN	0.322326	1.33783	NaN	1.3255	1.28068	0.0204088	2.04874	NaN	2.16808	NaN	1.66994	1.93554	0.693498	1.02615
DG 16:0_20:0	2.76975	2.71052	3.13797	3.13613	2.76787	3.04248	0.648593	1.36024	1.44635	NaN	1.52718	NaN	1.71111	NaN	NaN	1.95041	0.633057	1.49365	1.64491	1.33693	0.548519	1.29828	NaN	NaN	0.653681	NaN	NaN	NaN	1.99763	2.06173	1.78554	1.77557	1.29998	NaN	1.17667	1.5033	1.37569	NaN	1.6798	1.24583	NaN	NaN	NaN	1.59556	NaN	NaN	1.34893	1.431	1.4398
DG 16:0_20:3	3.45504	2.50223	3.23516	2.24921	2.7542	2.76195	1.9116	2.64193	2.77218	1.73573	2.07713	2.23583	0.861367	1.18418	NaN	1.90725	0.344448	2.51435	1.39993	0.222542	NaN	0.919127	1.87527	2.14302	0.839983	0.493298	0.638014	3.33964	2.93046	4.04323	3.83661	2.05793	2.57876	1.06436	0.480137	0.753443	1.71653	2.21609	3.12581	1.04924	1.09685	0.586236	0.955604	0.405023	0.866032	2.42268	1.25266	2.82691	1.76376
DG 16:0_20:4	5.71832	4.79497	5.67357	5.01645	5.03066	5.11001	4.40557	5.19116	5.18144	3.35814	4.3474	4.29983	2.95186	2.89261	3.24041	3.91243	1.72133	4.38809	2.59113	1.26133	1.62577	2.50993	3.64029	4.39443	2.93777	2.82814	2.46904	5.31026	5.2065	5.84351	5.33059	4.15719	4.53098	2.53647	2.2572	2.07492	4.25122	4.27324	5.39308	3.74656	3.02234	2.27434	2.33053	2.422	2.50294	5.31707	4.54167	5.94977	3.8445
DG 16:0_20:5	1.4627	NaN	0.943814	NaN	NaN	NaN	0.271606	0.939892	0.521352	NaN	NaN	1.02669	0.979187	NaN	0.909106	1.34348	0.665432	1.50749	0.748164	0.925086	0.496875	0.268909	0.511721	0.753149	0.648358	NaN	0.802758	0.817899	0.701899	1.35557	0.936662	1.08598	0.591147	0.314021	NaN	NaN	0.800896	NaN	1.05556	1.04251	NaN	0.283153	1.14373	0.775451	0.0820104	NaN	0.881171	1.14155	0.628976
DG 16:0_22:5	3.46022	2.71262	3.33408	3.19381	3.12984	3.06909	2.34021	3.21923	3.37994	1.49607	1.96928	2.21574	1.65099	1.4397	1.62269	1.57161	0.758648	2.74447	1.17494	1.8656	0.522543	1.10052	1.46128	2.05736	1.41743	0.670787	1.25419	3.6468	3.28193	4.06504	3.64741	2.17327	2.46887	1.1099	1.37124	0.879406	2.26184	2.35393	3.2855	1.261	1.26131	1.06044	1.42152	1.5216	1.23063	2.77565	1.86132	2.98117	1.65824
DG 16:0_22:6	3.36167	2.82316	3.51053	3.28209	3.30847	3.04724	2.1082	2.94604	3.19958	1.43121	2.25004	2.48498	1.89241	1.83543	1.72002	2.41111	1.09516	3.0103	1.56204	1.0292	0.976191	1.04229	1.5674	1.8811	0.968334	0.970764	0.993792	3.23677	2.85738	3.27266	3.07548	1.94227	1.89792	1.15928	0.701473	0.532094	2.42879	2.46573	3.54451	1.60971	1.42414	0.790646	1.18033	1.26997	1.2266	2.94081	2.11604	3.37919	2.23406
DG 16:1_16:1	1.30934	2.77807	4.48329	1.7946	2.4916	2.61748	0.692645	1.60232	2.89247	1.20405	1.76589	1.98163	1.91383	0.807433	1.85258	2.53206	1.28847	1.06957	3.32871	2.55527	1.31864	1.78623	1.46525	2.53957	1.55399	1.39624	1.77005	2.72259	2.1023	2.68178	2.09702	2.59809	1.67187	3.37874	2.72355	3.71243	1.57882	1.55239	4.24025	0.956727	1.41478	1.28448	1.69025	1.88087	0.400631	2.07684	3.0227	3.38195	1.09689
DG 16:1_18:0	2.92899	3.34296	3.49053	2.5743	2.9915	2.55485	1.80285	2.09971	2.72475	1.39465	1.79841	2.40424	1.8718	2.05937	2.22236	2.28359	1.38174	1.63388	2.36538	2.13574	1.87394	1.51241	1.90152	2.08531	1.76911	1.72192	2.86205	2.29392	2.12875	2.53469	1.94564	2.17403	1.74478	2.85072	2.36126	2.57367	1.79337	1.49036	3.62569	1.21885	1.86879	1.58682	2.5353	1.70129	1.60663	2.21085	2.10451	2.89806	1.59455
DG 16:1_18:1	3.70908	4.12474	4.97195	4.04259	4.50803	4.59146	3.29343	3.63218	4.09244	2.71666	3.19678	3.72358	2.93661	2.82174	3.08909	2.68573	1.67228	2.90219	3.49303	3.04411	2.23495	2.82366	2.70739	3.44437	2.6963	2.39305	3.15785	3.60129	3.17872	3.95521	3.69929	3.28997	2.74806	3.78841	3.1674	4.01504	3.23174	3.01496	4.90306	2.21026	3.0366	2.48906	2.99757	2.98224	2.53851	3.29337	3.14798	4.01187	3.09394
DG 16:1_18:2	2.03316	2.83788	3.69265	2.8817	2.95103	3.04602	NaN	1.77657	2.45893	0.925161	1.18865	2.04871	1.42106	1.74925	1.63245	1.62145	0.621679	0.754257	2.7412	1.95187	NaN	0.899644	1.10289	1.70121	1.57521	1.15327	2.27985	2.62969	1.85427	2.73986	2.15371	2.15603	1.72454	2.93031	2.11654	3.00344	1.58098	1.53999	3.68324	NaN	1.35371	NaN	NaN	1.57079	NaN	1.62084	2.44412	2.62964	1.55695
DG 16:1_18:3	NaN	NaN	1.33524	NaN	NaN	NaN	NaN	NaN	NaN	NaN	NaN	NaN	NaN	NaN	NaN	0.0717111	NaN	NaN	NaN	1.59246	NaN	NaN	NaN	NaN	NaN	NaN	NaN	NaN	NaN	NaN	NaN	NaN	NaN	NaN	NaN	NaN	0.432264	NaN	0.866752	0.713916	NaN	1.75641	NaN	1.46166	NaN	1.08953	1.46235	NaN	NaN
DG 16:1_20:0	0.849417	1.44987	NaN	NaN	NaN	NaN	NaN	NaN	NaN	NaN	NaN	NaN	NaN	NaN	1.16743	NaN	NaN	NaN	1.06019	NaN	NaN	NaN	NaN	NaN	0.716394	0.60383	NaN	NaN	NaN	1.61239	1.21178	1.36237	NaN	NaN	NaN	1.36967	NaN	NaN	NaN	NaN	NaN	1.09057	NaN	NaN	NaN	NaN	1.25922	NaN	NaN
DG 16:1_20:2	NaN	NaN	1.0539	NaN	NaN	NaN	NaN	NaN	NaN	NaN	NaN	NaN	NaN	NaN	NaN	NaN	NaN	NaN	NaN	NaN	NaN	NaN	NaN	NaN	NaN	NaN	NaN	NaN	NaN	NaN	NaN	NaN	-0.0712501	NaN	NaN	0.394233	NaN	NaN	NaN	NaN	NaN	NaN	NaN	NaN	NaN	NaN	0.495912	NaN	NaN
DG 16:1_20:4	0.816336	NaN	NaN	NaN	NaN	NaN	0.860862	1.18382	NaN	NaN	NaN	NaN	NaN	NaN	NaN	NaN	NaN	NaN	NaN	NaN	NaN	NaN	NaN	NaN	NaN	NaN	NaN	NaN	0.223508	0.940535	0.634772	NaN	NaN	NaN	NaN	NaN	0.36572	0.64517	1.59988	NaN	NaN	NaN	NaN	NaN	NaN	0.257275	NaN	0.741647	NaN
DG 16:1_22:6	NaN	NaN	NaN	NaN	NaN	NaN	NaN	NaN	NaN	NaN	NaN	NaN	NaN	NaN	NaN	NaN	NaN	NaN	NaN	NaN	NaN	NaN	NaN	NaN	NaN	NaN	NaN	NaN	NaN	NaN	NaN	NaN	NaN	NaN	NaN	NaN	NaN	NaN	1.13613	NaN	NaN	NaN	NaN	NaN	NaN	NaN	NaN	NaN	NaN
DG 17:0_20:0	NaN	NaN	NaN	NaN	NaN	NaN	NaN	NaN	NaN	NaN	NaN	NaN	NaN	NaN	NaN	NaN	NaN	NaN	NaN	NaN	NaN	NaN	NaN	NaN	NaN	NaN	NaN	NaN	NaN	NaN	NaN	NaN	NaN	NaN	0.913389	NaN	NaN	NaN	NaN	NaN	NaN	NaN	NaN	NaN	NaN	NaN	NaN	NaN	NaN
DG 18:0_18:1	5.49778	5.35492	5.5552	5.51987	5.55654	5.92824	4.69662	5.25388	5.39204	3.44267	3.3876	4.27291	3.45349	3.78472	4.23009	4.19528	2.48462	4.67455	3.7823	3.21564	3.13801	3.5808	3.83889	4.14694	3.45987	3.64814	4.28414	4.31445	4.59002	4.88616	4.70609	4.43558	3.96224	3.86183	3.07107	2.99368	4.05237	4.27942	5.42906	3.35859	3.40865	2.65402	2.42119	2.89084	2.51977	4.38101	3.93176	4.70364	4.36661
DG 18:0_18:2	4.71845	4.2919	4.76704	5.12873	5.27085	5.14306	3.11988	3.84672	3.62949	2.54081	3.0274	3.33797	2.84006	3.74036	3.54168	4.27529	2.55486	4.54629	3.53075	3.06667	3.49196	2.04478	2.8217	3.116	3.03536	3.34813	4.03972	3.86493	3.97775	4.56267	4.3886	3.91773	3.46444	3.99627	2.97267	2.89298	2.79024	2.83096	3.84076	2.3439	2.52219	1.76065	2.14099	2.42644	2.06023	3.60384	3.11987	4.26165	3.86161
DG 18:0_18:3	1.32416	1.85354	1.38375	1.65755	1.99973	NaN	0.0774559	NaN	NaN	NaN	NaN	NaN	NaN	NaN	NaN	NaN	NaN	0.547077	0.129302	0.980744	NaN	NaN	NaN	NaN	NaN	NaN	NaN	0.113155	NaN	2.34613	NaN	0.858188	-0.279358	NaN	NaN	NaN	0.620136	NaN	NaN	0.505156	NaN	1.31062	NaN	0.939356	NaN	0.772714	1.25456	NaN	NaN
DG 18:0_20:0	2.02811	1.99526	2.15739	NaN	2.7254	NaN	NaN	NaN	NaN	NaN	NaN	NaN	NaN	NaN	NaN	NaN	NaN	NaN	NaN	NaN	NaN	NaN	NaN	NaN	NaN	NaN	NaN	NaN	NaN	2.61187	NaN	NaN	NaN	NaN	NaN	NaN	NaN	NaN	NaN	NaN	NaN	NaN	NaN	NaN	NaN	NaN	NaN	NaN	NaN
DG 18:0_22:6	4.00726	3.04564	3.97762	4.56587	4.59948	3.95457	2.80282	3.60144	3.82527	1.6296	2.14269	2.27688	1.81079	1.32645	1.95277	2.92961	1.78598	3.45354	2.03157	0.804751	2.31554	1.64435	1.85766	2.28701	1.6948	1.50076	1.63013	3.20595	2.95278	3.73253	3.55858	2.54302	2.63966	0.927955	0.491309	1.30328	2.81673	2.79361	3.55102	1.65161	1.81554	0.904095	1.16872	1.28395	1.67379	3.66655	2.87289	3.69171	2.36907
DG 18:1_18:1	5.51253	5.33801	5.58967	5.57154	5.7129	5.8897	4.65135	5.08428	5.31324	4.27882	4.55481	5.20001	3.69583	4.26421	3.9473	3.42743	2.06811	3.94409	3.36071	3.08096	2.98616	3.71269	4.20853	4.32261	3.32328	3.31372	3.91763	4.38085	4.47239	4.94171	4.77049	4.18181	4.15012	4.05038	3.51632	3.75477	4.26359	4.44095	5.78319	3.33488	3.66836	3.07011	3.41606	3.70529	3.72943	4.23258	3.84559	4.80313	4.93778
DG 18:1_18:2	4.19556	3.9372	4.54428	4.38665	4.79471	4.62435	2.90273	3.31448	3.36602	3.04379	3.3315	3.93772	2.69312	3.57186	3.18299	3.08915	1.61732	3.07696	2.86054	2.53583	2.44171	2.00875	2.62414	2.76215	2.75409	2.54267	3.46659	3.48099	3.38792	3.94382	3.90823	3.12832	3.1536	3.57544	2.83817	2.74569	3.03321	3.09109	4.27398	2.11499	2.18097	1.62506	2.49607	2.81977	2.71878	3.36358	2.96269	3.9236	4.03805
DG 18:1_20:0	1.17916	1.91545	NaN	NaN	NaN	3.18328	NaN	0.992043	1.27058	NaN	NaN	NaN	NaN	NaN	NaN	1.4817	NaN	NaN	0.872674	NaN	NaN	NaN	NaN	NaN	NaN	NaN	1.15383	NaN	1.35851	NaN	NaN	NaN	NaN	NaN	NaN	NaN	NaN	0.911489	NaN	NaN	NaN	NaN	NaN	NaN	NaN	2.01996	0.852715	1.09817	1.55878
DG 18:1_20:1	2.2499	1.20219	2.20876	1.78491	NaN	2.16867	1.3051	1.45336	1.7271	0.594408	1.33434	1.68492	NaN	NaN	NaN	0.749602	NaN	1.01881	0.633659	NaN	NaN	0.713207	1.20153	0.922877	NaN	NaN	0.0289249	1.33309	1.2821	1.28853	1.7609	1.12207	NaN	0.398841	NaN	NaN	1.1749	1.13571	2.50708	NaN	NaN	NaN	NaN	0.668555	0.494231	0.820514	0.523862	1.00223	1.06283
DG 18:1_20:2	1.65465	NaN	NaN	NaN	NaN	NaN	NaN	0.370077	1.46629	NaN	NaN	1.91975	NaN	NaN	0.276051	NaN	NaN	NaN	NaN	NaN	NaN	NaN	1.14315	0.33216	NaN	NaN	NaN	1.07882	0.805957	1.09196	1.11391	0.533468	0.179304	NaN	NaN	NaN	NaN	NaN	2.09976	NaN	NaN	NaN	NaN	NaN	NaN	0.656648	NaN	0.635475	1.08061
DG 18:1_20:3	3.14528	2.08396	3.34427	1.56622	2.39418	NaN	2.18305	2.28379	3.10258	1.15791	1.67837	2.00262	0.67623	1.27803	0.611885	1.16622	NaN	1.14984	0.640124	NaN	NaN	0.717055	1.59556	1.60506	NaN	NaN	NaN	2.55973	2.22185	2.78418	2.83317	1.57454	2.02537	1.38863	0.69875	NaN	1.81352	2.07869	3.39582	0.683581	0.888342	0.473405	NaN	1.12495	1.25586	1.75736	1.04582	2.41716	2.26769
DG 18:1_20:4	5.20091	4.28405	5.2418	4.51688	4.40864	4.55988	4.25863	4.80638	5.05907	3.20114	3.64914	3.88501	2.72737	2.67182	2.82115	2.87552	0.898776	3.63187	1.75387	1.0451	1.32879	2.25583	2.89174	3.50989	1.80912	1.84663	1.3959	4.28467	4.13382	4.67254	4.28837	3.65692	3.77773	2.29821	2.21162	2.34399	3.99472	4.09753	5.31566	2.90113	2.13324	1.82473	2.17875	2.53058	2.39011	4.56594	3.54402	4.91908	3.79272
DG 18:1_20:5	NaN	0.878775	NaN	NaN	NaN	NaN	NaN	NaN	NaN	NaN	NaN	NaN	NaN	NaN	NaN	NaN	NaN	NaN	NaN	NaN	NaN	NaN	NaN	NaN	NaN	NaN	NaN	NaN	NaN	NaN	NaN	NaN	NaN	NaN	NaN	NaN	NaN	NaN	NaN	NaN	NaN	NaN	NaN	NaN	NaN	NaN	NaN	NaN	NaN
DG 18:1_22:4	2.36971	3.83871	3.12232	NaN	NaN	NaN	1.96893	2.75523	2.75076	1.08881	1.63454	2.17175	1.03309	1.38089	NaN	NaN	NaN	1.30826	0.908448	1.39797	2.08243	1.19668	0.92688	1.11137	0.236191	NaN	NaN	1.373	1.49081	2.18114	1.79312	1.23829	1.49399	1.36004	1.39438	0.993287	1.64591	1.92109	2.51931	NaN	1.21106	0.810679	1.38957	0.955682	1.70816	2.00096	1.19207	2.71278	1.41674
DG 18:1_22:5	1.95002	1.48784	2.08652	NaN	2.10423	NaN	1.61028	2.06536	2.51033	NaN	NaN	2.0694	NaN	NaN	NaN	NaN	NaN	NaN	NaN	NaN	NaN	NaN	NaN	0.34306	NaN	NaN	NaN	2.33827	2.05117	2.53376	2.49914	0.944683	1.62187	NaN	NaN	NaN	1.65988	1.19153	2.35712	NaN	NaN	-0.502436	NaN	NaN	NaN	1.23272	NaN	1.51275	1.11797
DG 18:1_22:6	2.54585	2.02511	2.79185	NaN	2.56154	2.25346	1.28867	2.13975	2.41288	NaN	1.7325	1.95582	0.563477	1.41567	1.45153	1.13778	NaN	1.6685	NaN	NaN	NaN	NaN	1.29578	1.07009	NaN	NaN	NaN	1.83416	1.67263	2.40323	2.178	1.38194	1.29971	NaN	NaN	NaN	1.60842	1.85488	2.82355	NaN	NaN	NaN	0.691836	0.638626	NaN	2.10055	1.06607	2.1492	2.25569
DG 18:2_18:3	NaN	NaN	NaN	NaN	NaN	NaN	NaN	NaN	NaN	NaN	NaN	NaN	NaN	NaN	NaN	NaN	NaN	NaN	NaN	0.292818	NaN	NaN	NaN	NaN	NaN	NaN	NaN	NaN	NaN	NaN	NaN	NaN	NaN	NaN	NaN	NaN	NaN	NaN	NaN	NaN	NaN	NaN	NaN	NaN	NaN	NaN	0.814223	NaN	NaN
DG 18:2_20:3	1.13306	NaN	NaN	NaN	NaN	NaN	NaN	NaN	NaN	NaN	NaN	NaN	NaN	NaN	NaN	NaN	NaN	NaN	NaN	NaN	NaN	NaN	NaN	NaN	NaN	NaN	NaN	NaN	NaN	1.61604	NaN	NaN	NaN	NaN	NaN	NaN	NaN	NaN	1.41431	NaN	NaN	NaN	NaN	NaN	NaN	NaN	NaN	0.870216	NaN
DG 18:2_20:4	2.41491	1.44701	2.25984	1.77001	NaN	NaN	NaN	1.08132	NaN	NaN	NaN	NaN	NaN	NaN	NaN	0.921082	NaN	0.475419	NaN	NaN	NaN	NaN	NaN	NaN	NaN	NaN	NaN	0.884245	1.17216	1.73897	1.53677	1.37662	0.870591	NaN	NaN	NaN	NaN	1.1798	2.23419	-0.0975128	NaN	NaN	NaN	NaN	NaN	1.5492	0.38048	1.86951	1.5399
DG 18:2_22:4	NaN	NaN	NaN	NaN	NaN	NaN	NaN	NaN	NaN	NaN	NaN	NaN	NaN	NaN	NaN	NaN	NaN	NaN	NaN	NaN	1.13131	NaN	NaN	NaN	NaN	NaN	NaN	NaN	NaN	NaN	NaN	NaN	NaN	0.464353	NaN	NaN	NaN	NaN	NaN	NaN	NaN	NaN	NaN	NaN	NaN	0.202102	-0.194192	0.533687	NaN
DG 18:2_22:5	NaN	NaN	NaN	NaN	NaN	NaN	NaN	NaN	NaN	NaN	NaN	NaN	NaN	NaN	NaN	NaN	NaN	NaN	NaN	NaN	NaN	NaN	NaN	NaN	NaN	NaN	NaN	NaN	NaN	NaN	NaN	NaN	NaN	NaN	NaN	NaN	NaN	NaN	NaN	NaN	NaN	NaN	NaN	NaN	NaN	NaN	NaN	NaN	NaN
DG 18:2_22:6	NaN	NaN	NaN	NaN	NaN	NaN	NaN	NaN	NaN	NaN	NaN	NaN	NaN	NaN	NaN	NaN	NaN	NaN	NaN	NaN	NaN	NaN	NaN	NaN	NaN	NaN	NaN	NaN	NaN	NaN	NaN	NaN	NaN	NaN	NaN	NaN	NaN	NaN	0.963163	NaN	NaN	NaN	NaN	NaN	NaN	NaN	NaN	NaN	0.552648
DG 18:4_20:0	NaN	NaN	NaN	NaN	NaN	NaN	NaN	NaN	NaN	NaN	NaN	NaN	NaN	NaN	NaN	NaN	NaN	NaN	NaN	NaN	NaN	NaN	NaN	NaN	NaN	NaN	NaN	NaN	NaN	NaN	NaN	NaN	NaN	NaN	NaN	NaN	NaN	NaN	NaN	NaN	NaN	NaN	NaN	NaN	NaN	NaN	NaN	NaN	NaN
DG 20:5_20:0	NaN	NaN	NaN	NaN	NaN	NaN	NaN	NaN	NaN	NaN	NaN	NaN	NaN	NaN	NaN	NaN	NaN	NaN	NaN	0.114454	0.954391	NaN	0.172684	0.602577	NaN	NaN	0.340203	0.856758	NaN	1.0974	NaN	0.793351	0.52178	NaN	0.782115	0.621934	0.963133	0.231122	NaN	0.319309	NaN	NaN	NaN	NaN	NaN	0.500375	NaN	NaN	NaN
DG 22:2_20:0	NaN	NaN	NaN	NaN	NaN	NaN	NaN	NaN	NaN	NaN	NaN	NaN	NaN	NaN	NaN	NaN	NaN	NaN	NaN	1.07129	NaN	NaN	NaN	NaN	NaN	NaN	NaN	NaN	NaN	NaN	NaN	0.957495	NaN	NaN	NaN	NaN	NaN	NaN	NaN	NaN	NaN	NaN	NaN	1.45689	NaN	NaN	1.56302	NaN	NaN
DG 22:4_20:0	NaN	NaN	NaN	NaN	NaN	NaN	NaN	NaN	NaN	NaN	NaN	NaN	NaN	NaN	NaN	NaN	NaN	NaN	NaN	0.783136	NaN	NaN	NaN	NaN	NaN	NaN	NaN	NaN	NaN	NaN	NaN	NaN	NaN	NaN	NaN	NaN	NaN	NaN	NaN	NaN	NaN	0.0693536	NaN	NaN	NaN	NaN	1.27467	NaN	NaN
DG 22:6_20:0	NaN	NaN	NaN	NaN	NaN	NaN	NaN	NaN	NaN	NaN	NaN	NaN	NaN	NaN	NaN	0.444752	NaN	NaN	NaN	NaN	NaN	NaN	NaN	NaN	NaN	NaN	NaN	NaN	NaN	NaN	NaN	NaN	NaN	NaN	NaN	NaN	NaN	NaN	NaN	NaN	NaN	NaN	NaN	NaN	NaN	1.17386	NaN	NaN	NaN
FA 12:0	9.70221	10.2024	9.78968	9.29369	9.73485	9.33139	8.95775	9.11095	8.86818	8.78014	9.25573	9.48384	9.4486	9.33513	9.18281	9.12397	8.80566	9.7849	8.87961	9.83674	9.32692	8.90931	8.71536	8.67535	9.4311	8.80219	9.02992	9.36251	9.34015	9.31981	9.1066	9.4074	8.88167	8.94396	9.26003	9.15019	9.16917	9.23511	9.26258	9.62112	8.91804	11.0643	10.0066	10.9352	10.1285	9.89221	10.2539	9.48248	9.17573
FA 14:0	11.4298	11.6207	11.613	10.9476	11.1807	11.0522	10.0296	10.2342	10.301	9.85975	10.4407	10.5711	10.8653	10.4426	10.5316	10.4282	9.81292	10.5203	10.0474	10.8348	10.4192	9.70281	9.76048	9.77187	10.1733	9.98526	9.90827	10.5032	10.5375	10.8093	10.3114	10.5823	10.0891	10.2771	10.4158	10.4893	10.3529	9.89204	10.4744	10.9247	10.091	11.7735	10.8346	11.797	10.591	10.6534	11.2407	10.3224	10.2753
FA 14:1	7.65175	7.80022	8.06727	7.41242	7.51394	7.51052	6.76163	7.06057	7.17597	6.79952	7.01324	7.34062	7.43322	7.36927	7.28541	7.29086	6.89357	7.19883	7.12937	7.52855	10.2825	6.91677	6.84241	6.86548	7.12524	7.04384	7.10165	8.00563	7.82678	7.57089	7.42431	7.54603	7.43997	7.52728	7.51354	7.7636	7.18243	7.23833	7.71533	7.48578	7.00636	7.8926	7.51196	8.0107	7.19646	7.5663	7.96566	7.6151	7.38509
FA 15:0	11.0391	11.3695	11.1919	10.4919	10.7122	10.6362	9.70659	10.0781	9.98217	9.49213	10.1262	10.3347	10.6273	10.0265	10.3849	10.3033	9.45456	10.208	9.78269	10.4687	11.0786	9.38381	9.39112	9.44286	10.0888	9.58323	9.59734	10.2312	10.3638	10.6326	10.1917	10.1857	9.84241	10.0367	10.148	10.3262	10.3105	9.54476	10.2259	10.7811	9.88995	11.2921	10.3723	11.3434	10.0541	10.3619	10.8509	10.1247	9.87355
FA 16:1	10.3196	10.777	10.9583	9.93258	10.1649	10.0846	8.66677	8.98514	9.25382	8.48204	8.82692	9.21703	9.61921	9.20708	9.48299	9.14293	8.64869	8.91746	9.33733	9.26699	9.07243	8.4995	8.56653	8.82025	8.73715	8.76419	8.89184	9.94481	9.63928	9.49327	9.23412	9.52461	9.14702	9.94223	9.51546	10.0449	8.706	8.73518	9.88377	9.60272	8.98624	9.41954	9.33608	9.62852	8.74885	8.93975	9.65527	9.38252	9.12648
FA 17:0	10.6089	11.0651	10.9356	9.9608	10.218	10.102	9.46141	9.71432	9.5314	9.27723	9.8081	10.0947	10.3984	9.69856	10.0965	10.0936	9.28465	10.0237	9.51706	10.3967	9.8314	9.12691	9.17853	9.17843	10.0789	9.43615	9.35946	10.1005	10.3536	10.3709	10.0907	10.2118	9.9209	10.0277	10.2027	10.2897	10.1879	9.45671	9.86066	10.2886	9.55747	10.7011	9.80795	10.8625	9.90405	10.0418	10.5334	9.83036	9.87737
FA 18:1	10.7042	10.815	10.864	10.002	10.2568	9.99453	9.29853	9.59112	9.60037	8.88474	9.26145	9.60885	9.61278	9.3997	9.68369	9.45159	8.89107	9.7286	9.6869	9.58171	9.37721	8.98486	9.02855	9.19365	9.21712	9.36246	9.50888	10.1837	10.0613	9.99867	9.73101	10.5015	9.95996	10.2305	10.0812	10.1249	9.76845	9.49824	10.1073	9.8468	9.32057	9.63799	9.58569	9.80873	9.28924	9.53882	9.84018	9.80884	9.67671
FA 18:2	9.14865	9.12707	9.31941	8.63234	8.85082	8.67561	7.73502	7.6846	7.66741	7.05739	7.34935	7.84304	7.78334	7.82677	7.87582	7.72953	7.09846	8.16673	7.88924	7.90719	7.89132	7.07778	7.28552	7.43686	7.38501	7.56217	7.67885	8.73021	8.38873	8.11978	8.01537	9.01397	8.35006	8.59446	8.44578	8.59472	8.26952	7.991	8.39009	8.06781	7.55644	7.66426	7.5117	7.77884	7.45581	7.98742	8.05589	8.13908	7.92063
FA 18:3	7.55593	7.84966	7.98135	7.34679	7.71861	7.68123	7.29873	7.34923	7.29158	7.03703	7.3256	7.62661	7.58195	7.47777	7.50083	7.3116	7.06071	7.4822	7.30325	7.71183	7.54109	7.01075	7.07429	7.03295	7.12834	7.14185	7.35139	7.93242	8.02328	7.73644	7.65046	8.27936	7.81538	7.80303	7.96113	7.86919	7.72884	7.50124	7.60142	7.84269	7.45846	7.78091	7.15952	7.75474	7.42754	7.4493	7.80051	7.265	7.66756
FA 18:4	6.10419	6.15328	6.06226	5.75378	6.00699	5.92331	5.46211	5.70084	5.93574	5.41235	5.5637	6.2285	5.88845	6.32246	6.28299	5.80771	5.34348	5.63395	5.52476	5.92467	6.12235	5.31143	5.28243	5.27853	5.57482	5.47626	5.66702	7.22931	6.59183	6.09647	5.71391	5.90349	5.78195	5.72341	5.88322	5.78702	5.41202	5.63086	5.94582	6.0885	5.5704	5.87924	5.4627	5.77569	5.54397	6.04261	5.92897	5.76855	5.79158
FA 20:0	9.90522	10.1789	9.79718	9.65318	9.88873	9.44471	9.22596	9.71961	9.51224	9.36222	9.33124	9.9585	9.9059	9.80601	10.069	9.75107	9.0774	9.93501	9.58211	9.77742	10.3132	9.10999	8.92792	8.86575	8.98975	9.53151	9.31962	9.37978	9.62734	9.19035	9.21043	9.64547	9.14952	9.47593	9.85792	9.72451	9.20136	9.19923	9.53014	10.4493	9.48152	9.94046	9.81795	10.0525	9.44973	9.12078	9.45266	9.15004	9.37691
FA 20:1	8.67777	8.66446	8.70627	7.9728	8.19452	7.82346	7.80607	7.86461	7.81998	7.44427	7.93705	8.22919	8.37233	8.11923	8.48868	8.0782	7.7177	8.20134	7.89821	8.74878	8.3082	7.58695	7.53627	7.39873	7.68889	7.77363	7.75106	8.12598	8.57275	8.0959	7.90442	8.39282	7.92643	7.92626	8.15386	8.11007	7.92105	7.8521	8.17672	8.77094	7.80665	8.62377	7.98073	8.91542	7.90442	8.4236	8.7353	7.99058	7.98575
FA 20:2	8.22447	8.32363	8.2818	7.36774	7.5682	7.38236	6.12682	5.94446	6.15767	5.42261	6.1351	6.44686	6.43835	6.19372	6.47196	6.14811	5.54853	6.21919	5.90676	6.7748	6.17087	5.46226	5.42504	5.59769	6.1251	5.64271	5.77537	6.76438	6.49603	6.31222	6.29701	6.2302	5.96812	6.22712	6.03993	6.34017	6.4346	5.81467	6.58838	6.53768	5.76817	6.58026	5.72084	6.67068	5.94549	6.58891	6.93759	6.30601	5.98012
FA 20:3	8.05911	7.51142	7.72312	6.61493	6.74506	6.72327	6.16616	6.40682	6.54701	5.82366	6.27682	6.62775	6.67092	6.47223	6.6932	6.73886	5.98216	6.48481	6.64872	6.71427	6.48964	5.97727	6.0593	6.12981	6.33258	6.18306	6.25282	7.59922	7.21248	7.07947	7.04394	7.08003	6.86371	6.72768	6.90185	6.80059	6.35434	6.47038	6.85892	6.6294	6.08433	6.38047	6.12534	6.54374	6.29017	6.77349	6.88089	6.70113	6.80198
FA 20:4	9.57042	8.87741	9.40572	8.18443	8.4067	8.24243	7.29398	7.89256	7.76455	6.52111	6.96433	7.26655	6.78506	6.9965	7.07308	7.21892	5.99359	7.43039	6.69696	6.80584	6.44989	6.18312	6.44854	6.82715	6.41492	6.32184	6.32209	8.05009	7.7503	7.97287	7.76158	7.7748	7.61727	6.66937	6.75038	6.6448	6.98082	7.09483	7.59461	7.00949	6.34059	6.6817	6.46049	6.97084	6.81878	7.5058	7.44251	7.65437	7.42738
FA 20:5	8.34301	7.42714	7.00528	6.7376	7.14802	6.83405	6.58702	6.60185	6.57456	6.11244	6.56263	7.36691	7.35639	6.89052	6.94001	7.73223	6.31977	7.05286	6.56147	7.4123	7.12316	6.69456	6.21108	6.24051	6.87808	6.46621	6.68307	7.36282	7.16532	7.03509	6.98866	7.16362	6.80674	6.58217	6.97182	6.79106	7.03957	6.55832	7.04935	7.0426	6.21439	7.22423	6.36353	7.2113	6.31465	7.31071	7.59275	7.1659	6.83398
FA 22:0	9.2899	9.37255	9.05233	8.85449	9.06058	8.55788	8.51184	8.98327	8.76424	8.42274	8.46694	9.06486	9.07579	9.0257	9.3586	8.97616	8.39305	9.20685	8.86578	9.03587	9.46518	8.38107	8.16411	8.26735	8.3404	8.84072	8.5894	8.79686	8.98873	8.49305	8.63835	8.84236	8.46379	8.70761	9.15461	9.11721	8.52892	8.48517	8.82155	9.41423	8.40261	8.86742	8.93269	9.04892	8.42841	8.4272	8.75196	8.47868	8.64473
FA 22:1	9.37604	9.50488	9.36876	8.69123	8.77899	8.85268	8.36868	8.90688	8.61036	8.73225	8.62677	8.73912	9.21274	8.82179	8.6525	9.55098	8.76116	9.33364	8.98398	9.25361	9.20449	8.59911	8.56621	8.63271	8.84737	8.8893	8.83807	8.76237	9.3348	9.12927	8.98571	9.18399	8.76877	8.85943	9.2848	9.28521	8.87654	8.75853	9.01673	9.53267	8.69568	9.13195	9.38248	9.31591	8.95762	8.74842	9.18585	8.80269	8.89047
FA 22:2	6.85829	6.80023	6.90237	5.80557	6.06885	6.1203	5.88909	6.14012	6.01833	5.35507	5.8503	6.32774	6.61189	6.3289	6.59701	6.2632	5.43282	6.24453	6.1214	6.5933	6.03644	5.49514	5.47957	5.59905	6.04828	5.73558	5.82184	6.84804	6.62767	6.18875	6.26072	6.3064	5.84373	6.14412	6.19554	6.49015	6.33631	5.88373	6.51877	6.21117	5.46403	6.36519	5.59335	6.36352	5.71853	6.38144	6.82529	6.31278	5.87803
FA 22:4	7.45505	7.04575	7.05677	6.40419	6.39192	6.10195	6.13343	6.6034	6.34124	5.68222	5.7684	6.32794	6.02009	6.36476	6.16803	6.23181	5.79953	6.18856	6.00731	6.34121	6.09013	5.66932	5.87589	6.05744	6.01628	6.03117	6.05236	6.73214	6.75716	6.69283	6.60376	6.55353	6.45197	6.3121	6.41536	6.38529	5.90349	6.33738	6.4951	5.87051	5.75755	5.82427	5.81826	6.00962	5.66545	6.3619	6.56633	6.35845	6.34258
FA 22:5	7.87697	7.76236	7.67659	7.22017	7.4327	7.10278	7.0763	7.06817	7.06254	6.65292	6.59283	7.27918	6.89226	7.55777	7.57329	6.93524	6.6733	6.89641	7.10075	6.92732	6.83279	6.51385	6.52548	6.61457	6.72034	6.78464	6.76586	8.06545	7.59948	7.38706	7.08497	6.98796	6.98405	6.94199	6.99448	6.95053	6.83769	7.14875	7.03219	6.66347	6.72386	6.67662	6.72392	6.72063	6.76296	6.99984	7.27755	6.98587	6.68567
FA 22:6	7.92685	7.84963	7.82513	7.21079	7.4394	7.17588	6.9084	7.26314	7.16372	6.55679	6.88546	7.32203	7.35885	7.36702	7.66719	7.51834	6.65425	7.5828	7.0017	7.5612	7.58365	6.69891	6.53318	6.6504	7.06274	7.03198	6.89638	8.30386	7.75953	7.50566	7.30663	7.53558	7.14685	7.10221	7.58191	7.35991	7.33961	7.0091	7.42925	7.28308	6.51927	7.33835	6.83127	7.34738	6.54697	7.64156	7.78677	7.2045	7.23961
FA 24:0	8.67962	8.81525	8.66274	8.21308	8.51044	8.30425	6.89479	7.34772	7.4222	6.68229	7.24458	7.50486	7.83225	7.31513	7.74972	8.19866	7.0419	7.65616	7.38407	7.51318	7.18883	6.90968	6.74505	6.83095	7.34829	7.16853	7.12953	7.62151	7.69382	7.52301	7.31625	7.43616	7.0805	7.47592	7.64228	7.55108	7.79425	7.24436	7.80754	7.11881	6.69323	7.35419	7.37539	7.41141	6.94467	7.46913	7.7603	7.49419	7.16012
FA 24:1	9.14385	9.24983	8.8973	8.65649	8.62124	8.62016	8.13964	8.65101	8.3724	8.60299	8.34052	8.50227	8.80172	8.52256	8.36936	9.27264	8.58167	9.14044	8.75118	9.0427	8.9167	8.45384	8.39275	8.30863	8.6609	8.66898	8.74659	8.68822	9.15533	8.82441	8.70488	9.0493	8.58887	8.61181	8.96845	9.02957	8.50336	8.73256	8.73349	8.88899	8.30956	8.82307	9.04754	8.8637	8.53247	8.4116	8.92435	8.54103	8.79796
HexCER d18:1/14:0	1.39654	0.73967	0.991116	2.21349	3.12706	2.73177	-0.321984	0.53717	0.724914	NaN	-0.468002	NaN	-0.849845	0.440665	0.121752	0.0825502	NaN	0.143933	-0.517019	-0.836236	-0.557552	NaN	NaN	-0.538227	-0.415459	-0.362793	0.13412	0.150125	-0.733984	0.422243	-0.26133	-0.236954	-0.767926	0.0919799	-0.4741	-0.529917	-0.100237	-0.136702	0.678168	-0.2874	-0.800074	NaN	NaN	NaN	NaN	0.830423	-0.303518	0.790176	NaN
HexCER d18:1/16:0	5.33152	5.03498	5.38578	2.09427	2.58726	3.1414	2.35863	2.8941	3.03162	4.21244	4.58372	5.12484	2.00567	2.35259	2.1828	2.27727	1.68619	2.80391	1.84718	2.14321	2.57039	2.79688	2.83208	2.63382	1.28856	1.42976	2.2971	4.30233	4.08207	4.5672	4.20977	3.75195	3.75671	2.64355	2.13569	1.69421	4.2124	4.56125	5.34023	2.04642	3.15965	2.59902	4.58682	4.45423	4.3666	3.70049	2.57102	4.3085	3.72579
HexCER d18:1/18:0	3.23922	3.02046	3.04664	2.99417	3.30418	3.55079	0.902159	1.48919	1.31241	0.530598	1.24471	1.34461	0.890425	0.944523	0.781591	1.35784	-0.833091	1.32743	0.485627	-0.067114	0.724257	0.202044	0.637377	1.09365	0.941632	0.857896	1.16626	1.89209	1.68526	2.2916	1.72512	1.1355	1.22578	1.13046	0.643261	0.496994	1.28917	1.08852	1.97043	-0.0286924	0.0854444	-0.516683	-0.812011	NaN	NaN	1.79628	0.807708	2.09243	1.26149
HexCER d18:1/18:1	NaN	NaN	NaN	NaN	NaN	NaN	NaN	NaN	NaN	NaN	NaN	NaN	NaN	NaN	NaN	NaN	NaN	NaN	NaN	NaN	NaN	NaN	NaN	NaN	-1.56958	NaN	NaN	NaN	NaN	NaN	NaN	NaN	-1.45965	NaN	NaN	NaN	NaN	NaN	NaN	NaN	NaN	NaN	NaN	NaN	NaN	NaN	NaN	-0.624496	NaN
HexCER d18:1/20:0	2.9507	2.96333	3.08221	2.9146	3.1733	3.38245	0.709235	1.92564	1.98604	1.25509	1.66483	2.1076	0.0690007	1.25103	1.03774	1.28719	-1.07082	1.30762	0.569367	0.300203	0.798189	0.522559	1.30798	1.27158	0.95015	1.13475	1.49773	3.24286	2.61334	3.58208	2.96828	1.20607	2.31659	0.809156	0.622374	0.265847	1.94884	2.03608	3.07607	0.447451	0.0429586	-0.299	-0.331681	NaN	-0.781129	1.73135	0.980553	1.9356	1.98282
HexCER d18:1/20:1	2.62855	2.02049	2.30939	3.22682	3.80827	3.71546	2.71601	3.60547	3.65959	0.374436	0.759087	0.808861	0.880333	1.79372	1.56833	1.78813	-0.718977	2.40696	1.13899	0.218022	0.353945	0.361889	1.01957	1.76454	1.42063	1.18025	0.930001	1.60001	2.06753	1.81293	1.88884	1.74922	1.3417	1.12518	0.716693	0.681334	1.08861	1.08441	1.85123	1.24033	0.605264	-0.428668	NaN	NaN	NaN	2.35239	1.60365	2.60921	1.23967
HexCER d18:1/22:0	3.86964	3.83723	4.00303	2.40985	2.09953	2.56698	0.734797	0.893088	1.32297	2.4621	2.75954	3.20433	0.97627	0.701996	0.462652	1.48992	-0.0184024	1.40183	0.43016	0.175153	0.894723	1.38706	2.00555	1.6282	0.761243	0.278212	1.14506	3.99781	3.32037	4.32001	3.48136	2.07152	2.97175	1.18165	0.729898	0.76775	2.69608	2.78955	3.56492	0.490959	0.816526	0.60352	1.60634	1.2773	1.0155	2.05483	1.16886	2.73897	2.84354
HexCER d18:1/22:1	0.692001	0.528426	0.93135	NaN	NaN	NaN	NaN	NaN	NaN	NaN	NaN	NaN	NaN	NaN	NaN	NaN	NaN	NaN	NaN	NaN	NaN	NaN	NaN	NaN	NaN	NaN	NaN	0.00518077	-0.273145	0.882057	-0.0169829	-0.424793	-0.109517	NaN	NaN	NaN	-0.360669	0.00512951	0.193945	NaN	NaN	NaN	NaN	NaN	NaN	-0.253773	NaN	0.281335	NaN
HexCER d18:1/24:0	4.19073	4.11163	4.38705	3.42991	2.59268	3.41665	1.3372	1.92613	2.04344	3.00183	3.41541	4.05733	1.22742	1.55002	1.50574	2.2653	1.27421	2.64057	1.34643	1.00925	1.98272	1.82166	2.36837	1.97501	1.46147	0.867484	1.87368	4.46423	3.90847	4.8784	4.11441	2.69557	3.53917	1.74	1.29964	1.12215	3.14529	3.21956	3.95132	1.47025	1.69551	1.47976	2.82919	2.46228	2.63001	2.64778	1.59883	2.83634	3.99234
HexCER d18:1/24:1	4.61516	4.26316	4.46438	3.91716	3.13853	4.10714	2.32387	2.515	2.46812	2.79121	3.33376	3.96189	2.06048	1.75098	1.4609	2.1357	1.28109	2.78192	1.28368	0.574979	1.25733	2.41932	2.41998	2.41604	0.924657	0.473392	0.420448	3.60721	3.41726	3.99086	3.37867	3.0037	3.17691	1.03236	1.50454	1.46059	2.61177	2.72463	3.65888	1.33345	1.4325	1.35802	3.36248	3.11254	2.9969	3.26364	2.26617	3.83725	3.03504
HexCER d18:1/26:0	NaN	NaN	NaN	NaN	NaN	NaN	NaN	NaN	NaN	1.5026	1.7915	2.30879	0.486119	0.71258	1.09057	NaN	-0.64342	NaN	0.419928	0.484355	1.53639	NaN	NaN	NaN	0.86157	1.01725	2.2616	NaN	-0.351206	0.802583	-0.573216	NaN	-0.0504203	0.893645	-0.0253854	-0.0365047	0.904158	0.785449	0.454983	NaN	NaN	NaN	0.719117	0.296235	0.0215446	0.636226	0.0323212	0.702935	0.396439
HexCER d18:1/26:1	-0.0301336	-0.423159	NaN	NaN	NaN	NaN	NaN	NaN	NaN	0.20429	0.612317	1.39906	NaN	0.440997	-0.0830798	NaN	NaN	NaN	-0.581003	-0.553867	-0.175189	NaN	NaN	NaN	-0.129132	NaN	-0.128058	-0.0460712	NaN	0.268749	-0.398253	NaN	NaN	0.0558057	-0.336742	NaN	0.226271	0.208195	0.767848	NaN	NaN	NaN	0.351803	-0.0390367	0.233745	NaN	-0.400519	0.0667149	-0.429426
LPC 14:0	1.29878	1.29458	2.04675	NaN	NaN	NaN	NaN	NaN	NaN	1.82084	1.70162	2.56668	NaN	NaN	NaN	0.997834	0.817064	1.65946	NaN	NaN	0.491238	1.21744	2.4024	1.44005	NaN	NaN	NaN	NaN	2.72841	3.21536	2.11527	2.28434	2.20573	1.71003	1.93149	1.83569	0.912157	1.71036	2.29004	NaN	NaN	0.520891	2.13517	2.13522	1.87298	1.96403	1.08715	2.21872	3.02538
LPC 14:1	NaN	NaN	NaN	NaN	NaN	NaN	NaN	NaN	NaN	NaN	NaN	NaN	NaN	NaN	NaN	NaN	NaN	NaN	NaN	NaN	NaN	NaN	NaN	NaN	NaN	NaN	NaN	NaN	NaN	NaN	NaN	NaN	NaN	NaN	NaN	NaN	NaN	NaN	NaN	NaN	NaN	NaN	NaN	NaN	NaN	NaN	NaN	NaN	NaN
LPC 15:0	1.57272	2.21154	2.5348	NaN	NaN	NaN	NaN	NaN	NaN	NaN	0.843844	NaN	NaN	NaN	NaN	0.891976	NaN	1.54717	NaN	NaN	0.568103	1.27638	1.48528	1.0331	NaN	NaN	NaN	1.46009	2.22854	2.67022	1.97497	1.94679	1.81762	1.31002	1.82254	1.29078	1.04602	NaN	1.68654	NaN	0.678453	0.655604	2.21411	2.59457	2.18038	1.75765	1.30957	2.05846	2.28852
LPC 16:0	6.62074	6.73843	7.43836	5.39699	5.65427	5.56918	5.2267	4.93705	4.75827	6.08161	6.47376	6.84058	5.30886	4.81741	4.72286	5.75932	5.14128	6.41973	4.72766	5.07076	5.45436	5.37016	6.09682	5.73753	4.98499	4.55032	4.516	6.25385	7.54698	8.011	6.76166	6.60938	6.60355	5.91943	6.57051	6.53782	5.7271	6.3283	6.9603	5.18098	5.75579	5.2648	6.67374	6.7045	6.52722	6.29823	5.59061	6.87409	7.16938
LPC 16:1	2.94743	3.3293	4.32745	1.60221	NaN	NaN	1.38625	1.09421	1.42909	3.12683	3.2546	3.7492	1.89911	NaN	1.66892	1.2886	1.24777	2.33852	1.82116	1.96167	2.58132	2.66915	3.81815	3.02908	2.13721	0.658522	1.86585	2.01295	3.71843	4.40774	3.23463	2.88342	3.24093	3.59352	3.31312	2.99421	1.80595	3.30026	3.82322	1.21671	2.43835	1.60159	3.76849	3.82444	3.51	2.61254	2.54905	3.26598	3.66573
LPC 17:0	1.8909	2.31484	2.30189	0.989107	1.65166	1.35775	0.302127	NaN	NaN	1.08267	0.807556	0.983385	NaN	0.490791	NaN	0.669821	NaN	1.39872	0.0848991	0.503682	1.1303	1.20241	1.06519	0.665692	NaN	NaN	NaN	1.30236	1.99916	2.3608	1.60076	1.16949	1.23904	1.72102	1.7593	1.70474	0.437686	1.13055	1.47416	0.241952	0.66908	0.53405	2.23736	2.16412	1.40865	1.37289	0.942631	1.72071	1.375
LPC 18:0	5.86841	5.75929	5.98975	4.38892	4.807	4.80726	3.6095	3.72301	3.51429	3.76027	4.46567	4.87017	3.02081	2.95581	2.84662	4.3665	3.13195	4.78761	2.9192	3.55415	3.93826	2.61932	3.35225	3.20413	3.06368	2.63299	2.62685	4.80926	4.98228	5.39877	4.17052	4.27766	4.06096	3.71073	4.44007	4.43418	3.98051	3.84922	4.59804	3.33608	3.60927	3.4581	4.24403	4.19272	4.11962	3.79526	3.23796	4.49575	4.69703
LPC 18:1	5.52227	6.05193	6.3991	4.45142	4.01574	4.27323	3.29922	3.27293	3.24472	5.39805	5.42758	5.99805	4.15544	2.8818	3.74577	4.13287	4.06354	4.88062	4.0949	4.59834	5.11639	5.41695	6.00481	5.02352	4.11014	3.74205	4.37297	4.31904	6.33234	6.67766	5.58608	5.80091	5.59005	5.7609	5.6362	5.37337	4.4873	6.06386	6.31108	3.24998	4.40434	3.82027	5.7137	5.7619	5.45887	4.71364	4.2382	5.21513	6.52326
LPC 18:2	3.34436	4.05853	4.32058	4.37466	3.81232	3.49725	1.87364	1.1667	1.24608	4.08532	4.08063	4.86378	3.172	1.74425	2.5341	3.84041	3.5919	4.31512	3.66964	4.16839	4.70653	3.23765	4.02963	3.16657	3.31513	2.9921	3.43087	3.36711	5.32111	5.44246	4.41104	4.70607	4.3846	5.14041	5.19839	4.95441	2.81823	3.89577	4.23466	2.35809	3.22139	2.70964	5.07878	5.17306	4.57728	3.35447	3.34378	4.26692	5.24115
LPC 18:3	1.92536	2.34416	2.20324	2.18281	1.79733	2.41829	1.7955	1.81673	2.05886	2.05196	1.97283	2.07572	1.71788	2.05842	1.74942	1.95487	1.77429	1.91143	2.04562	2.21962	2.21917	1.89558	2.15739	1.89887	1.92945	2.18001	2.01317	2.02706	2.14946	2.59072	2.10837	2.09664	2.012	2.04461	2.33416	2.14214	1.97461	2.23174	2.05642	1.79652	1.93653	1.97756	2.11401	2.30082	2.15365	2.22991	1.84081	2.11913	2.33048
LPC 19:0	1.53794	1.37459	1.78073	NaN	NaN	NaN	NaN	NaN	NaN	0.039786	NaN	0.59509	NaN	NaN	NaN	NaN	NaN	0.700643	NaN	NaN	NaN	NaN	NaN	-0.121064	NaN	NaN	NaN	NaN	0.639245	1.18333	-0.0527445	NaN	0.322482	NaN	NaN	NaN	NaN	NaN	NaN	NaN	NaN	NaN	NaN	NaN	NaN	-0.089308	NaN	NaN	NaN
LPC 20:0	0.890749	0.845814	1.8116	1.45249	NaN	NaN	0.333908	NaN	NaN	1.45154	1.14568	1.21088	0.925106	NaN	0.34974	1.79892	2.24314	1.68463	2.07546	2.17235	1.87232	0.850644	1.93731	1.74693	2.04773	1.98202	2.03746	0.853939	3.17822	2.77741	2.72027	2.80907	2.82312	3.06617	2.82222	2.68686	0.306933	1.79213	1.50381	NaN	1.09817	NaN	1.24106	1.51278	1.20922	1.59753	1.87693	1.83551	2.94167
LPC 20:1	3.67593	4.591	4.09387	2.67072	3.05681	3.19742	0.915583	1.29879	1.77835	3.16953	3.45552	3.81437	1.74933	1.33047	1.49354	1.45281	1.09579	1.5144	1.07183	1.04702	1.30396	2.5737	3.08802	1.50433	1.05064	0.430192	1.08273	1.17911	2.17514	2.56402	2.06946	1.91453	1.64261	1.6362	1.42708	1.30464	1.22846	1.53075	1.61809	1.07025	0.897168	1.52454	2.60633	2.54776	2.28127	0.681301	0.668649	0.997012	2.13072
LPC 20:2	2.13721	3.0451	2.73585	2.78649	3.60562	2.49204	NaN	NaN	NaN	2.53312	2.91799	3.16825	0.620208	0.708122	0.830991	0.849654	0.274837	0.98728	NaN	0.133618	0.415569	1.25861	1.76591	0.768667	NaN	NaN	NaN	NaN	1.2014	1.73711	1.3233	0.421888	0.723351	0.616071	0.0133997	0.103501	0.0864997	0.222076	0.511454	NaN	-0.0485288	0.668912	2.39511	2.19621	1.83178	NaN	NaN	NaN	1.5884
LPC 20:3	2.65941	2.84795	3.84014	2.98874	2.19315	2.46602	1.6979	1.68335	1.65303	3.25005	3.22962	3.45978	2.01794	1.75245	2.02154	2.39922	2.43552	2.93616	2.00361	2.07173	2.36187	2.99708	3.40943	3.03208	2.17883	1.93615	1.78171	2.24189	3.82553	4.48435	3.62424	3.07429	3.25377	2.82647	3.13645	3.05642	2.30327	3.39046	3.50553	1.9641	2.24898	1.98503	3.5265	3.69644	3.23469	2.25792	2.47969	2.73565	4.02936
LPC 20:4	4.67178	4.04405	5.48683	5.48615	5.37297	4.38842	NaN	2.60755	NaN	5.28003	5.612	5.97852	3.41492	NaN	0.333549	4.24207	3.12322	4.5014	2.79309	2.56503	3.52171	3.65617	4.35396	4.21484	3.0793	1.38184	1.21043	3.16165	6.67677	7.38323	5.99316	5.47682	5.46252	4.86044	4.9702	4.9131	3.22304	5.88085	6.23601	0.830822	2.62183	NaN	5.28711	5.25397	4.64416	4.66542	3.07759	5.48985	7.12147
LPC 20:5	4.47897	4.50721	4.52584	4.5957	4.69593	4.51175	4.41335	4.36357	4.36679	4.38876	4.49778	4.49009	4.46638	4.34154	4.47298	4.43616	4.41427	4.54011	4.51276	4.38981	4.43079	4.49328	4.53671	4.47666	4.3956	4.50543	4.40552	4.47812	4.60758	4.61193	4.56325	4.54332	4.48281	4.46393	4.56495	4.53181	4.32414	4.369	4.61186	4.45936	4.46565	4.46585	4.68983	4.6674	4.66484	4.36178	4.40205	4.44884	4.45747
LPC 22:0	3.3519	3.28577	2.82205	1.23978	2.20477	1.97907	0.00684335	0.567612	0.720937	1.10711	1.57871	1.84203	0.548324	NaN	0.242178	1.07837	0.615458	1.66071	NaN	0.389434	NaN	NaN	0.62204	0.325849	0.3211	NaN	NaN	2.06914	1.61474	1.9547	0.935138	0.651059	0.280229	-0.701106	0.00568351	NaN	1.16097	0.418958	0.760452	-0.0540579	0.157042	0.396011	0.667771	0.862577	0.121292	NaN	NaN	0.451522	NaN
LPC 22:1	2.25899	2.38763	2.64988	2.03889	2.94986	2.14749	1.13894	1.26865	NaN	2.03778	1.96608	2.20475	1.50404	0.742254	1.13468	1.96374	2.08413	2.24182	2.14824	1.91266	1.78058	1.41323	2.2421	1.80634	1.9588	1.93374	2.09239	1.51487	2.71612	2.74198	2.5154	2.39865	2.53166	2.68491	2.41326	2.42451	1.1339	1.69559	1.57044	0.95998	1.52331	1.22789	1.77899	1.99589	1.81129	1.89685	1.73958	1.82909	2.69266
LPC 22:2	1.08617	0.786407	1.03707	NaN	NaN	NaN	-0.403425	NaN	NaN	0.456736	0.959798	NaN	NaN	NaN	NaN	NaN	-0.252717	0.399405	0.274213	NaN	NaN	0.27908	0.70276	0.109581	-0.410482	-0.410888	NaN	NaN	0.803926	0.744368	0.357018	0.685009	0.261454	-0.128082	NaN	NaN	NaN	0.128821	NaN	NaN	NaN	NaN	NaN	NaN	NaN	NaN	NaN	NaN	1.1703
LPC 22:4	4.71904	4.43809	5.12869	5.08252	5.89569	4.92203	2.39974	3.20802	3.0472	4.73487	5.15664	5.70285	2.83184	1.79932	2.24616	2.0034	1.18011	2.57371	1.05968	0.880649	1.26139	2.04421	2.58323	2.51496	1.60457	0.498168	1.03149	2.46182	3.93967	4.37889	3.3965	3.1677	3.24957	1.75863	2.05397	1.74652	2.6492	2.62909	3.05379	1.9263	1.97743	2.26719	3.54318	3.49261	3.17465	1.68136	1.2623	2.08739	4.4641
LPC 22:5	1.93962	1.87781	3.3282	2.8236	2.70408	2.4836	-0.0164294	NaN	NaN	2.47281	2.57883	3.09847	0.592871	NaN	NaN	1.75973	1.71262	1.98437	0.517128	1.34279	1.00396	1.75769	2.27422	2.20904	0.753842	-0.0104374	0.130975	1.24154	4.19758	4.74239	3.79676	3.06968	3.25196	1.57593	2.03264	1.93611	1.13303	2.76702	2.87472	0.459225	0.431202	1.01793	2.37277	2.46001	2.13321	1.96702	1.41499	2.64378	3.45386
LPC 22:6	2.4083	2.16759	3.197	2.79909	1.90944	NaN	NaN	0.0407748	NaN	2.2124	2.66611	3.09818	1.30016	NaN	NaN	1.88273	1.79253	2.49786	NaN	1.33311	1.60745	1.41694	1.88545	1.71941	0.782275	0.085435	0.445113	1.35429	3.64234	4.51771	3.48435	2.56576	2.54298	1.61561	1.98593	1.86569	1.36464	2.83533	3.15971	0.510056	1.01233	0.428243	2.6918	2.68957	2.28355	1.9731	1.33195	2.89702	3.82392
LPC 24:0	3.74641	3.58756	3.20947	1.68773	2.61698	1.87122	0.58737	1.62239	1.54507	1.49364	2.03603	2.52981	0.429057	NaN	0.486892	1.87054	1.33803	2.70654	NaN	0.534449	0.480114	0.666562	1.31998	0.988356	0.960166	0.237222	0.597406	2.68878	2.35401	2.76118	1.70194	1.42729	1.15386	0.449222	0.192429	0.244092	1.05236	0.788537	1.03897	0.413654	0.562316	1.15764	1.08795	NaN	0.954903	0.895423	0.203368	0.758377	0.891685
LPC 24:1	3.35565	3.12705	3.00494	NaN	2.43915	2.28269	0.113665	1.1851	1.36513	1.43701	2.14446	2.52955	NaN	NaN	0.809881	1.23474	NaN	1.51224	NaN	NaN	NaN	0.780847	0.785555	0.704078	NaN	-0.230117	NaN	2.04291	1.90174	2.0561	1.15806	1.17342	1.04114	0.0775363	-0.0790498	NaN	0.962718	0.821544	1.22664	0.349985	0.143782	0.312165	0.676145	NaN	NaN	0.431403	NaN	0.888175	0.686513
LPE 14:0	NaN	NaN	2.65355	NaN	NaN	NaN	NaN	NaN	NaN	NaN	NaN	NaN	NaN	NaN	NaN	NaN	NaN	NaN	NaN	NaN	NaN	NaN	NaN	NaN	NaN	NaN	NaN	NaN	NaN	NaN	NaN	NaN	NaN	NaN	NaN	NaN	NaN	NaN	NaN	NaN	NaN	NaN	NaN	NaN	NaN	NaN	NaN	NaN	NaN
LPE 15:0	NaN	NaN	NaN	NaN	NaN	NaN	NaN	NaN	NaN	NaN	NaN	NaN	NaN	NaN	NaN	NaN	NaN	NaN	NaN	NaN	NaN	NaN	NaN	NaN	NaN	NaN	NaN	NaN	NaN	NaN	NaN	NaN	NaN	NaN	NaN	NaN	NaN	NaN	NaN	NaN	NaN	NaN	NaN	NaN	NaN	NaN	NaN	NaN	NaN
LPE 16:0	5.48176	5.79921	6.66383	5.03234	4.65125	4.57233	3.86732	3.58079	3.68239	5.31502	5.39816	5.83718	4.52005	3.84487	4.32552	4.22252	4.09266	4.26306	4.02701	3.96649	4.3397	4.46738	5.48037	5.33142	4.26708	3.62316	4.01865	4.17504	6.32861	7.09506	6.41964	5.56188	6.18946	5.90839	5.477	4.95191	3.72113	5.05452	5.52276	3.72427	4.64595	3.9863	5.67298	5.44237	5.29004	5.14016	4.50663	5.60998	5.97716
LPE 16:1	4.89851	6.32791	6.81266	NaN	NaN	NaN	NaN	NaN	NaN	3.48322	3.54972	3.97929	3.44937	NaN	3.37677	NaN	NaN	NaN	4.39154	4.20795	5.1402	4.21022	4.98187	4.17201	4.36056	3.70619	4.36529	NaN	4.37891	4.93741	4.17092	3.47609	4.04872	5.89727	5.11346	4.63827	NaN	3.15326	4.03092	NaN	4.76148	3.77272	4.68942	4.16059	3.94584	4.31115	3.57516	4.6267	3.95632
LPE 17:0	NaN	2.58592	2.61045	NaN	NaN	NaN	NaN	NaN	NaN	NaN	NaN	NaN	NaN	NaN	NaN	NaN	NaN	NaN	NaN	NaN	2.52028	NaN	NaN	NaN	NaN	NaN	NaN	NaN	NaN	NaN	1.83904	NaN	NaN	2.95986	2.36853	1.86422	NaN	NaN	NaN	NaN	1.65565	NaN	NaN	2.4142	NaN	NaN	NaN	1.67667	NaN
LPE 18:0	5.93257	5.63774	6.1042	5.10133	5.12621	4.74288	2.75789	3.08055	3.54695	3.55094	4.01406	4.57019	2.91095	2.7182	2.84359	3.60034	2.45331	3.67953	2.41003	2.34383	3.29752	1.83396	2.65277	2.5518	1.67686	1.3256	2.12742	3.61983	3.39994	4.53587	3.56544	3.00344	3.54372	2.22303	2.39608	2.40477	2.60826	2.92685	3.21575	2.39054	2.73713	2.62227	3.55909	3.07326	3.35516	2.93835	2.4591	3.37699	3.72348
LPE 18:1	7.73969	8.82342	9.04681	6.91687	5.72893	6.52134	5.11659	5.24527	5.15394	7.26005	7.32905	7.63132	6.69449	5.42303	6.21511	6.17677	5.56344	6.78648	7.28942	7.46943	8.17838	7.05931	8.03874	6.93019	6.99571	6.488	7.35514	5.17633	8.62452	8.58032	8.05493	8.42848	7.94218	8.50361	7.80645	7.35059	4.97114	7.0719	7.35562	4.72276	6.75115	6.11633	7.45415	7.31333	6.92323	7.21457	6.80155	7.62338	7.89701
LPE 18:2	4.84513	6.67904	6.28584	4.39306	3.96501	4.61659	2.22063	NaN	NaN	6.14893	5.98364	6.14599	5.70552	4.00081	5.64777	4.57709	4.39084	4.90581	6.4935	6.75785	7.57239	5.15097	6.32288	4.96572	5.77634	4.95966	6.02712	2.80224	6.71276	5.82438	5.67763	6.886	5.91388	7.2585	6.37601	5.94962	2.60341	4.62298	4.66382	2.77731	5.1944	4.48991	6.56446	6.31135	5.68943	5.18296	5.11243	5.72273	6.32257
LPE 18:3	2.85329	3.05352	3.09422	2.27754	NaN	NaN	NaN	2.10127	2.19603	2.99806	NaN	NaN	2.26116	1.97371	2.19223	2.58119	2.37037	2.68303	2.91934	2.45015	3.17357	2.32711	2.8953	2.61929	2.56522	2.70912	2.49445	2.57573	3.19727	2.94757	2.65365	2.5421	2.83035	2.73064	2.74441	2.85751	2.57782	2.59455	2.30876	2.48747	2.91554	2.64649	3.0355	2.65557	2.70364	2.58918	2.2013	2.51346	2.29958
LPE 18:4	NaN	NaN	NaN	NaN	NaN	NaN	NaN	1.20831	NaN	NaN	NaN	NaN	NaN	NaN	NaN	NaN	NaN	NaN	NaN	NaN	NaN	NaN	NaN	NaN	NaN	NaN	NaN	NaN	NaN	NaN	NaN	NaN	NaN	NaN	-0.313319	NaN	NaN	NaN	-3.82736	NaN	NaN	NaN	1.22015	NaN	NaN	NaN	NaN	NaN	NaN
LPE 20:0	1.52876	1.28773	1.1142	NaN	NaN	NaN	NaN	NaN	NaN	NaN	NaN	NaN	NaN	NaN	NaN	NaN	NaN	NaN	NaN	1.48867	NaN	NaN	1.30759	NaN	1.15633	NaN	1.72713	NaN	1.95002	2.38162	1.8634	1.7353	2.0692	2.48751	2.18153	1.53942	NaN	1.6781	NaN	NaN	NaN	NaN	1.40534	NaN	NaN	NaN	NaN	NaN	2.4433
LPE 20:1	6.80964	8.14537	7.69538	5.34782	5.20096	5.65498	3.77475	4.23959	4.33109	5.40027	5.73163	6.11499	4.23676	3.90278	4.33726	2.92044	2.3923	3.22706	3.31342	2.88039	3.80702	4.07932	5.1952	3.25363	3.61324	2.46494	3.4731	2.69979	4.27136	4.80544	4.28966	3.86956	3.92727	4.13911	3.55619	2.87282	1.87486	2.14872	2.76347	3.09852	3.76127	4.27834	4.73608	4.5486	4.22565	3.2931	2.25506	3.38353	3.90255
LPE 20:2	4.08698	6.18122	5.29106	3.36308	NaN	3.41317	NaN	NaN	NaN	4.31267	4.51705	4.63037	2.89469	2.66938	3.34657	2.11092	1.81078	2.54475	1.69791	2.14163	3.03577	3.33562	4.36762	2.23788	2.01768	0.906014	1.76192	NaN	3.17086	3.80797	3.11943	3.21599	2.9409	2.74998	2.71884	1.93801	NaN	NaN	2.14594	NaN	2.74394	3.25799	3.85371	3.51026	3.30996	2.5385	2.05216	2.83082	3.32061
LPE 20:3	4.77785	5.68183	6.2946	3.57297	3.37229	3.4845	3.03526	2.74786	3.2788	5.43007	5.14423	5.63357	4.14386	3.04258	3.79448	3.87907	3.9329	4.39452	4.49357	4.81871	5.37439	5.30197	6.45797	5.31217	3.8541	3.34998	4.00881	2.83463	5.43407	5.95162	5.3845	5.47545	5.178	5.65233	4.8277	4.32539	2.69877	4.66597	4.96504	3.07425	5.29191	4.59718	6.25225	6.13945	5.66707	4.39897	4.07646	4.58562	5.99875
LPE 20:4	7.7979	7.75754	9.16487	7.50863	7.11826	7.27627	5.57809	5.82412	6.01562	8.13886	8.31003	8.74545	7.15226	5.22127	6.31431	7.00194	6.44178	7.36306	6.69059	6.66139	7.35203	6.70007	7.80546	7.47458	6.97668	6.33114	6.64392	5.31618	8.87432	9.763	8.66278	8.6424	8.46015	8.19607	7.86989	7.5059	6.2083	8.35088	8.76217	6.03213	7.01701	6.16371	8.84437	8.93021	8.35906	7.68124	7.21263	8.13462	9.25903
LPE 20:5	4.69156	5.24364	5.34906	4.87445	4.66239	4.88505	4.46403	4.67555	4.68756	4.74119	4.84734	4.86408	4.8159	4.60961	4.77876	4.98936	4.73074	4.96205	5.02145	5.26972	5.54744	4.87169	5.23955	4.75333	4.74364	4.88586	5.01063	4.65105	5.18783	5.25036	5.1655	5.19175	4.97057	5.22387	5.12246	4.84867	4.42838	4.83192	4.89253	4.6629	5.12593	5.0465	5.80483	5.88686	5.63162	4.62076	4.84059	4.93719	5.273
LPE 22:0	NaN	2.02508	NaN	NaN	NaN	NaN	NaN	NaN	NaN	NaN	NaN	NaN	NaN	NaN	NaN	NaN	NaN	NaN	NaN	NaN	NaN	NaN	NaN	NaN	NaN	NaN	NaN	NaN	NaN	NaN	NaN	NaN	NaN	NaN	NaN	NaN	NaN	NaN	NaN	NaN	NaN	NaN	NaN	NaN	NaN	NaN	NaN	NaN	NaN
LPE 22:1	3.35612	3.46749	3.99163	3.05925	NaN	NaN	NaN	1.86847	NaN	2.3592	2.61828	3.31324	NaN	NaN	NaN	NaN	NaN	NaN	NaN	1.52456	NaN	1.99845	3.12656	1.67809	1.72969	1.46535	NaN	NaN	2.48179	2.87633	1.94526	NaN	1.83633	2.52274	NaN	NaN	NaN	NaN	2.05373	NaN	NaN	NaN	NaN	1.99645	2.19923	1.71901	NaN	1.93878	3.46196
LPE 22:2	3.33957	3.46462	3.88267	NaN	NaN	NaN	NaN	NaN	NaN	2.76273	NaN	3.13607	NaN	NaN	NaN	NaN	NaN	NaN	NaN	NaN	NaN	2.41684	3.35657	2.27507	NaN	NaN	1.3672	NaN	2.30958	3.02047	2.46019	NaN	2.24643	2.78691	2.20516	1.95167	NaN	NaN	NaN	NaN	NaN	NaN	2.08534	NaN	1.91452	NaN	NaN	NaN	3.25299
LPE 22:4	7.71516	7.67189	8.30952	6.86224	6.94148	6.87299	5.77592	6.17139	6.03939	7.25177	7.70934	8.15703	5.88483	4.67329	5.29691	5.15988	4.12751	6.21628	4.55494	3.85612	4.48755	5.32144	6.20932	6.25848	5.37582	4.83582	4.71923	4.60998	7.47932	8.28302	7.31215	7.22748	7.39057	6.24764	5.82452	5.42953	4.23257	5.61296	6.21533	4.96535	5.29364	5.13978	6.69951	6.86486	6.38466	5.98693	5.05591	6.3452	7.98581
LPE 22:5	6.66982	6.49482	7.96025	5.65591	5.25437	5.35511	3.62939	3.65176	3.89336	6.03166	6.34848	6.60203	4.68646	3.04669	3.89019	5.28194	4.92654	5.66149	4.89269	4.80295	5.31106	5.37502	6.18737	6.27841	4.63117	4.13362	4.09033	4.56383	7.80758	8.80788	7.81085	7.17446	7.57974	6.36504	5.9984	5.5878	3.95467	6.22633	6.53023	4.20497	4.78417	3.98084	6.80315	6.8018	6.23157	6.80874	6.00246	7.17568	6.69331
LPE 22:6	6.86106	6.75135	8.35161	5.59204	5.25452	5.24959	4.05713	4.30709	3.9744	6.65427	7.04884	7.22066	5.91927	3.95283	5.019	6.00432	5.86106	6.4722	5.94735	6.02365	6.61631	5.42786	6.52598	6.26493	5.20605	4.37576	4.60807	4.6127	7.64837	8.81656	7.49196	6.73669	7.10889	6.42903	6.05821	5.57307	4.26991	6.56081	6.78088	4.52216	5.42359	4.78227	7.40178	7.53997	6.94858	7.17366	6.47874	7.6083	7.64657
LPE 24:0	NaN	NaN	NaN	NaN	NaN	NaN	NaN	NaN	NaN	NaN	NaN	NaN	NaN	NaN	NaN	NaN	NaN	1.832	NaN	NaN	NaN	NaN	NaN	NaN	NaN	NaN	NaN	NaN	NaN	1.93487	NaN	NaN	NaN	NaN	NaN	NaN	NaN	NaN	NaN	NaN	NaN	NaN	NaN	NaN	NaN	NaN	NaN	NaN	NaN
LPE 24:1	2.59148	2.72317	2.85175	NaN	NaN	NaN	NaN	2.0346	NaN	NaN	NaN	NaN	NaN	NaN	NaN	NaN	NaN	NaN	NaN	NaN	NaN	NaN	NaN	NaN	NaN	NaN	NaN	NaN	NaN	2.54224	1.57706	NaN	NaN	NaN	NaN	NaN	NaN	NaN	2.19642	NaN	NaN	NaN	NaN	NaN	NaN	NaN	NaN	2.17559	NaN
LacCER d18:1/14:0	NaN	NaN	NaN	NaN	NaN	NaN	NaN	NaN	NaN	NaN	NaN	NaN	NaN	NaN	NaN	NaN	NaN	NaN	NaN	NaN	NaN	NaN	NaN	NaN	NaN	NaN	NaN	NaN	1.1793	NaN	NaN	1.14072	0.324698	NaN	NaN	NaN	NaN	NaN	0.910147	NaN	NaN	NaN	NaN	NaN	NaN	NaN	NaN	NaN	NaN
LacCER d18:1/16:0	5.62088	5.14092	4.69136	2.95175	3.53152	3.58467	1.50195	1.96192	2.0484	5.65835	6.28508	6.73929	1.58915	1.44119	1.77666	2.36884	1.31511	2.55158	1.2165	1.07182	1.33163	2.49662	4.12305	2.66087	1.4578	1.9841	1.80326	5.44853	7.07525	3.86108	5.66595	7.29092	6.07434	1.78596	1.30251	1.92744	3.9567	4.53198	5.10519	2.83698	1.72015	2.46091	5.79337	5.98719	5.77305	2.42128	1.03622	3.58452	3.58298
LacCER d18:1/18:0	1.31273	1.13618	NaN	2.83749	2.18512	2.76252	NaN	NaN	NaN	NaN	NaN	1.50213	NaN	NaN	NaN	NaN	NaN	NaN	NaN	NaN	NaN	NaN	NaN	NaN	NaN	NaN	NaN	NaN	1.93283	NaN	0.709198	1.97684	1.3067	NaN	NaN	NaN	NaN	NaN	NaN	NaN	NaN	NaN	NaN	NaN	NaN	NaN	NaN	NaN	NaN
LacCER d18:1/18:1	NaN	NaN	NaN	NaN	NaN	NaN	NaN	NaN	NaN	NaN	NaN	NaN	NaN	NaN	NaN	NaN	NaN	NaN	NaN	NaN	NaN	NaN	NaN	NaN	NaN	NaN	NaN	NaN	NaN	NaN	NaN	NaN	NaN	NaN	NaN	NaN	NaN	NaN	NaN	NaN	NaN	NaN	NaN	NaN	NaN	NaN	NaN	NaN	NaN
LacCER d18:1/20:0	0.769411	NaN	NaN	NaN	NaN	NaN	NaN	NaN	NaN	NaN	NaN	NaN	NaN	NaN	NaN	NaN	NaN	NaN	NaN	NaN	NaN	NaN	NaN	NaN	NaN	NaN	NaN	NaN	0.952173	NaN	NaN	0.623978	NaN	NaN	NaN	NaN	NaN	NaN	NaN	NaN	NaN	NaN	NaN	NaN	NaN	NaN	NaN	NaN	NaN
LacCER d18:1/20:1	NaN	NaN	NaN	NaN	NaN	NaN	NaN	NaN	NaN	NaN	NaN	NaN	NaN	NaN	NaN	NaN	NaN	NaN	NaN	NaN	NaN	NaN	NaN	NaN	NaN	NaN	NaN	NaN	NaN	NaN	NaN	NaN	NaN	NaN	NaN	NaN	NaN	NaN	NaN	NaN	NaN	NaN	NaN	NaN	NaN	NaN	NaN	NaN	NaN
LacCER d18:1/22:0	2.33207	2.39875	2.29228	0.79035	NaN	1.62425	NaN	NaN	NaN	1.80633	2.43035	2.47935	NaN	NaN	NaN	NaN	NaN	0.774995	NaN	NaN	NaN	NaN	0.699686	NaN	NaN	NaN	NaN	2.03352	3.50195	1.05585	2.43381	3.49268	2.14947	NaN	NaN	NaN	0.616072	1.09235	1.82192	NaN	NaN	NaN	2.06231	1.75149	1.66647	NaN	NaN	0.820347	1.14563
LacCER d18:1/22:1	0.486656	NaN	NaN	NaN	NaN	NaN	NaN	NaN	NaN	NaN	NaN	NaN	NaN	NaN	NaN	NaN	NaN	NaN	NaN	NaN	NaN	NaN	NaN	NaN	NaN	NaN	NaN	NaN	1.23199	NaN	NaN	1.19741	NaN	NaN	NaN	NaN	NaN	NaN	NaN	NaN	NaN	NaN	NaN	NaN	NaN	NaN	NaN	NaN	NaN
LacCER d18:1/24:0	2.4115	2.26694	2.60513	1.01987	1.30988	NaN	NaN	0.328593	NaN	2.101	2.53231	2.8238	NaN	NaN	NaN	0.393359	NaN	1.15911	NaN	NaN	NaN	NaN	0.682052	-0.357246	0.655027	NaN	NaN	2.80208	3.51434	1.33181	2.58052	3.91294	2.82235	NaN	NaN	NaN	1.00939	1.50375	2.01988	0.334581	NaN	NaN	2.08386	2.05523	2.19708	NaN	NaN	1.07026	1.954
LacCER d18:1/24:1	4.28566	3.87682	3.59837	2.11205	2.47634	2.49432	NaN	1.65449	1.84028	4.08379	4.66731	5.13528	NaN	NaN	NaN	1.63261	NaN	1.55187	NaN	NaN	NaN	0.985722	2.70279	1.85538	0.639804	0.869721	NaN	4.17748	6.02698	3.05581	4.5513	6.14482	4.88716	0.107823	NaN	NaN	1.96243	2.95429	3.52903	1.60466	NaN	NaN	4.14082	4.1282	4.06457	1.37747	NaN	2.52842	1.99777
LacCER d18:1/26:0	NaN	NaN	NaN	NaN	NaN	NaN	NaN	NaN	NaN	NaN	NaN	NaN	NaN	NaN	NaN	NaN	NaN	NaN	NaN	NaN	NaN	NaN	NaN	NaN	NaN	NaN	NaN	NaN	NaN	NaN	NaN	NaN	NaN	NaN	NaN	NaN	NaN	NaN	NaN	NaN	NaN	NaN	NaN	NaN	NaN	NaN	NaN	NaN	NaN
PA 30:0	NaN	NaN	NaN	NaN	NaN	NaN	NaN	NaN	NaN	NaN	NaN	NaN	NaN	NaN	NaN	NaN	NaN	NaN	NaN	NaN	NaN	NaN	NaN	NaN	NaN	NaN	NaN	NaN	NaN	NaN	NaN	NaN	NaN	NaN	NaN	NaN	NaN	NaN	NaN	NaN	NaN	NaN	NaN	NaN	NaN	NaN	NaN	NaN	NaN
PA 32:0	4.77866	4.18324	5.31654	3.7818	NaN	4.03157	4.10187	4.71822	4.88858	3.57553	4.11117	4.72537	3.09251	NaN	NaN	2.88311	2.65727	3.25569	2.60599	2.66402	2.36808	NaN	3.66752	4.11546	3.27745	2.69109	2.47642	3.68535	4.0121	4.68778	3.74744	2.9246	3.87584	3.19841	2.58883	2.45837	NaN	3.21029	4.37287	NaN	3.29301	NaN	NaN	NaN	2.44144	4.4126	4.09083	4.43004	3.59824
[truncated: 675 more rows]
[truncated: 35 more columns]

## Sheet: S1f
NaN	Patient A						Patient G						Patient J
[truncated: 19 more rows]

[truncated: 4 more sheets: S1g, S1h, S1i, S1j]
