# Supplementary material for: Infrared laser sampling of low volumes combined with shotgun lipidomics reveals lipid markers in palatine tonsil carcinoma
Source: Mol Oncol. 2025 Dec 23;20(6):1513–34. doi: 10.1002/1878-0261.70188 (PMC13238681; doi:10.1002/1878-0261.70188)
Supplement: Supplementary file 3 — Table S2. Lipid species concentrations after filtering for valid values (< 70%) and kNN imputation (k = 5). [file MOL2-20-1513-s004.xlsx]

## Sheet: INFO
Lipid species concentrations after filtering for valid values (<70 %) and kNN imputation (k = 5)
S2a	Chamber based setup - 70% log2 Lipid Species Concentration
S2b	Chamber based setup - 70% log2 Lipid Species Concentration knn Imputation
S2c	Fiber coupled Setup - 70% log2 Lipid Species Concentration
S2d	Fiber coupled Setup - 70% log2 Lipid Species Concentration knn Imputation

## Sheet: S2a
	Patient A						Patient B									Patient C						Patient D						Patient E									Patient F												Patient G
	A-1			A-H			B-1			B-2			B-H			C-1			C-H			D-1	NaN	NaN	D-H			E-1			E-2			E-H			F-1			F-2			F-3			F-H			G-1
	1	2	3	1	2	3	1	2	3	1	2	3	1	2	3	1	2	3	1	2	3	1	2	3	1	2	3	1	2	3	1	2	3	1	2	3	1	2	3	1	2	3	1	2	3	1	2	3	1
CE 14:0	3.25501	3.97395	4.83164	4.58779	4.66976	5.22002	2.26418	2.55446	4.24147	2.3015	2.9095	3.51813	3.25984	2.73984	2.86223	4.36386	3.15866	4.30507	4.02509	3.76703	3.20855	3.10205	2.98814	3.07956	2.76027	2.71289	2.83695	4.94869	4.77355	4.3027	3.8072	4.30318	3.54621	4.47302	4.62636	5.0868	3.51304	3.43629	4.99367	3.28684	3.43833	3.30272	3.61169	3.62342	3.08376	3.43245	3.42203	4.36655	6.20673
CE 14:1	1.16102	3.22794	4.58874	2.86604	3.74965	3.76572	0.642444	1.65774	3.62255	1.73222	1.87859	2.99886	2.4985	1.40268	1.83661	3.03105	2.02214	2.41697	3.72676	3.19775	1.78982	2.22811	2.05646	2.81695	1.71791	1.57006	1.88612	3.16078	2.98369	2.84749	2.50379	3.16948	2.08569	3.70694	3.21418	4.23307	2.11477	2.25273	4.46041	1.3275	1.37864	1.83653	2.25423	2.38149	0.766213	2.5659	2.93185	3.60521	4.45697
CE 15:0	3.21167	4.07568	5.06541	3.74536	4.10156	4.39754	1.88685	2.36611	3.93544	2.24003	3.00327	3.40946	2.87532	1.99475	2.79794	3.85881	2.86304	3.73174	3.97784	3.48985	2.51884	3.59857	2.54356	3.03272	2.57124	2.35461	2.6893	4.1349	3.81877	3.68236	3.39229	3.89177	3.07517	4.40026	4.0109	4.68563	2.77824	2.7123	4.69562	2.76051	2.60793	2.95993	3.20066	3.41145	2.54857	3.28343	3.18824	3.93484	4.60581
CE 16:0	6.02075	6.32215	6.53186	7.66511	7.59076	8.13247	5.22016	5.44185	6.09164	5.07061	5.64569	6.12654	6.36488	6.29914	5.98332	7.01652	5.87666	7.15923	5.92846	5.92721	5.86042	6.01467	5.08131	5.18446	5.9282	5.97729	6.03153	7.49842	7.29473	6.87504	6.17638	6.52479	5.98587	6.58243	7.24445	7.308	6.1697	5.98976	7.00854	6.34462	6.34961	6.29444	6.26078	5.99685	6.19816	5.93045	5.57776	6.59685	9.00729
CE 16:1	5.19293	6.21693	7.17455	6.87488	6.98691	7.40874	4.79619	5.08769	6.29319	4.95234	5.49427	6.04432	6.20827	6.01725	5.86673	6.03006	5.00682	5.82835	6.36626	5.78402	4.84521	5.11451	4.7119	5.40493	4.78663	4.96388	5.08665	7.17779	6.97505	6.66225	5.94392	6.28702	5.58439	6.74867	6.84199	7.26383	5.48191	5.54788	7.21378	5.59234	5.65153	5.62984	5.77999	5.703	5.37355	5.75767	5.61811	6.52941	8.09027
CE 18:0	3.87095	3.75193	4.45029	3.99009	4.14477	4.751	1.93069	2.64369	3.64655	1.9722	2.40741	2.77252	2.06149	2.0092	1.99422	4.402	3.1788	4.34141	2.89296	2.562	2.26583	4.31104	2.70193	2.16765	2.43319	2.35106	2.42506	4.26146	4.3211	3.66312	3.38278	3.5095	2.91309	3.12864	3.46821	3.68547	2.9851	2.80262	3.63427	2.60821	2.4368	2.5745	2.59464	2.6432	2.24251	3.66686	1.84817	3.06375	6.54042
CE 18:1	7.77864	7.8196	8.29852	8.93138	8.75354	9.32547	6.6158	6.94983	7.43037	6.45166	6.92082	7.575	7.43365	7.35835	6.98678	8.28134	6.88071	8.27344	6.97009	6.94313	6.9073	7.65386	6.43661	6.39918	7.09713	7.16846	7.0966	8.88382	8.71761	8.27303	7.52159	7.79335	7.33647	7.80929	8.41579	8.43939	7.3145	7.25823	8.15712	7.51194	7.53557	7.35484	7.58988	7.40326	7.49739	7.01405	6.71616	7.68426	11.4054
CE 18:2	7.59249	7.83191	7.75464	9.83866	9.66112	10.2311	7.26742	7.03671	7.10554	6.7558	7.26356	7.85511	8.43712	8.52928	8.05285	9.14115	7.72114	9.35712	8.29835	8.44148	8.4633	6.89821	6.86308	7.01231	8.07386	8.25662	8.18801	9.9543	9.74385	9.35275	8.52302	8.85749	8.34684	9.01081	9.77979	9.70428	8.07086	7.9302	8.76871	8.33254	8.28181	8.16515	7.8608	7.6445	7.98639	7.86528	7.48879	8.51949	9.58183
CE 18:3	3.16151	3.34698	3.2959	5.08615	4.82772	5.40989	1.56242	1.67052	1.56767	0.787568	1.4505	2.14365	2.29585	2.51093	2.07336	3.86878	2.12966	4.00899	3.11003	3.08823	3.13001	2.1673	1.92239	2.38999	3.1174	3.17905	3.18666	5.55907	5.29153	4.85349	3.71967	3.83031	3.40645	3.97445	4.74616	4.79548	3.14457	3.14075	3.93467	3.29647	3.28445	2.99314	2.79885	2.80033	2.99763	2.91747	2.70876	3.5524	4.61472
CE 20:0	1.65723	2.13029	2.80271	2.46922	3.2073	3.21929	1.06575	1.40885	2.23155	1.01411	1.52799	1.81311	1.804	1.06856	1.73635	4.25859	3.40074	4.57291	2.689	3.1085	2.55373	2.26804	1.6005	1.5784	3.19424	3.2227	2.9795	4.22925	4.11857	3.10783	2.46545	2.64678	2.30263	2.74549	2.68066	3.77474	1.68252	1.7533	2.31417	2.18844	1.55945	2.0817	1.49253	2.70931	1.59691	3.9088	2.36224	2.16982	3.9811
CE 20:1	3.26089	3.21743	4.1114	2.15192	2.60791	2.58805	1.77363	2.38715	3.14685	1.99476	2.36412	3.50063	1.55787	0.219192	1.18613	4.27526	3.38675	4.72886	2.14608	2.206	1.91255	4.06243	2.56815	1.69103	2.30618	2.34597	2.31931	4.36559	4.15183	3.19914	2.97205	2.89915	2.46977	2.48795	2.21927	3.40206	2.26102	1.90433	3.01247	1.61842	1.73049	1.96719	2.54456	2.40803	2.53093	1.59923	1.54651	1.77887	6.91204
CE 20:2	2.65065	2.55026	3.92977	NaN	1.58277	1.06403	1.0812	1.97088	3.09808	1.18554	1.97335	2.65196	0.252493	-0.0651476	0.0454233	3.11127	2.26058	3.37308	1.16676	0.512509	-0.514038	3.11959	0.803283	1.15439	-0.0507976	0.123411	-0.00305559	3.34086	3.07645	2.45278	2.32221	1.95705	1.71047	1.23409	1.10709	1.86531	1.3002	1.10385	2.45122	0.353589	0.791379	0.397939	1.32957	1.62925	1.34086	0.741951	0.393907	1.02391	6.92691
CE 20:3	4.62844	4.29763	5.24332	4.66432	4.2882	4.88627	3.03677	4.10716	4.6866	3.30978	3.67035	4.36321	2.80832	2.77451	2.63343	5.08129	4.13841	5.35206	2.48223	2.5033	2.52816	5.33971	2.36605	2.39456	2.51563	2.53408	2.48891	5.90654	5.45979	4.73052	4.45063	3.89206	3.91553	3.27006	3.90269	3.91005	3.73467	3.72892	4.18562	2.94361	3.02574	2.91426	3.66367	3.61508	3.59108	2.58654	2.14978	3.04775	9.20031
CE 20:4	5.86852	5.84907	5.89528	7.71216	7.43157	8.06225	5.09163	5.46369	5.67482	5.07327	5.5017	6.06726	6.17927	6.2538	5.7043	6.53622	5.33284	6.70907	5.14104	5.33209	5.3581	6.57073	4.60744	4.73575	5.59869	5.70177	5.67952	7.85186	7.4559	6.77454	6.30298	6.41237	6.0026	6.16932	6.99251	6.91758	6.26836	6.19486	6.94797	6.16773	6.14755	6.03039	5.93418	5.78029	6.00969	5.64953	5.30081	6.41466	9.99135
CE 20:5	3.29508	3.01636	3.37294	4.81055	4.49796	5.26427	1.95815	1.9775	1.75577	1.19533	1.6967	2.14401	2.21464	2.13216	1.96965	4.23468	3.14023	4.42822	3.43594	3.62585	3.69239	3.39618	2.00793	2.25333	2.72715	2.89901	3.22953	4.60076	4.24251	3.83202	3.40785	3.74014	3.13741	3.54135	4.37329	4.21534	3.35079	3.23053	4.07606	3.23966	3.29361	3.36702	3.38016	3.14673	3.22873	2.9851	2.90192	3.78302	6.30783
CE 22:0	NaN	1.2876	2.36123	NaN	NaN	NaN	NaN	0.531478	1.61836	NaN	NaN	NaN	NaN	NaN	0.237124	2.60212	1.73303	2.78635	0.523929	0.699189	NaN	2.06057	0.0475271	0.295692	0.282143	0.416595	0.745053	2.65637	1.98717	1.1883	1.34358	0.886581	0.429506	1.14345	0.847298	2.98809	0.935323	0.168574	1.21676	0.609453	NaN	-0.000349034	NaN	0.423364	NaN	2.45378	0.319578	NaN	3.70484
CE 22:1	1.89436	1.96337	3.09491	NaN	NaN	NaN	1.39464	1.54488	2.68583	0.941534	1.68815	2.68465	0.813406	NaN	0.331825	2.97796	1.81347	3.03614	0.966474	0.730405	0.322741	2.77342	1.2341	1.25947	1.00062	0.264277	0.412856	3.13192	2.69571	2.34627	1.91766	1.58559	1.46331	0.980996	1.48649	2.79332	1.75189	1.20082	2.14364	1.02119	0.633158	0.675448	1.53429	2.0261	1.54767	1.47483	1.408	1.18531	5.55241
CE 22:2	0.658907	0.418714	1.41058	NaN	0.641825	NaN	-0.461948	0.315721	0.669063	-0.375757	0.352097	0.753584	-0.573159	NaN	NaN	1.31034	0.1427	1.71766	-0.0919318	-0.342	NaN	0.578962	-0.41133	-0.14073	-0.0612796	0.0466692	-0.377406	1.57854	1.44904	0.976005	0.342861	0.0953783	-0.0438198	0.00727078	0.00315028	0.704643	-0.1804	0.0611624	0.721929	-0.411516	NaN	-0.441127	-0.566803	0.244934	-0.119051	-0.681164	NaN	-0.270158	4.51446
CE 22:4	3.44302	2.68477	3.57587	0.311199	0.922856	1.30393	2.42048	3.72721	3.78455	2.23351	2.73848	3.40879	0.0719477	-0.219494	-0.52294	3.34606	2.20628	3.297	-0.125371	-0.979481	-0.740631	4.3121	1.34633	1.33521	-0.668607	-1.34304	-0.834953	4.93375	4.53364	3.9067	3.61572	3.64205	3.00262	-0.271734	NaN	0.0864995	2.64483	2.14423	3.06352	0.725431	0.846128	0.771533	1.71534	2.06328	1.66851	0.601544	-0.336705	0.656328	8.3635
CE 22:5	3.08882	2.44096	3.18344	2.14719	2.27921	2.45593	2.34497	3.51687	3.21477	1.64392	2.23574	2.62507	1.42741	0.945901	1.09173	3.64903	2.77893	3.82877	0.963015	1.28606	0.95879	3.78583	1.19533	1.46735	1.4776	1.42042	1.48228	4.56655	4.21056	3.70913	3.10298	3.06755	2.87246	1.02453	1.46139	1.31329	2.39486	2.09873	2.7828	1.54476	1.4861	1.55349	1.38441	1.81018	1.26782	0.94706	0.236205	1.51276	7.32823
CE 22:6	3.29239	2.85587	3.29478	4.12796	3.96706	4.50265	2.13926	3.43701	3.05135	1.85593	2.46028	2.97966	2.83382	2.59106	2.26444	4.06414	2.80503	4.16258	2.23877	2.33123	2.3737	2.81214	1.1819	1.42376	1.79566	2.03332	1.99832	4.04096	3.7331	3.20874	2.59201	3.30484	2.66469	2.52386	3.07116	2.92889	2.87111	2.76774	3.49496	2.85547	2.79181	2.77894	2.54771	2.35303	2.74046	2.1817	1.92792	2.80058	7.35803
CE 24:0	1.54868	2.244	3.03387	NaN	2.16774	2.24285	0.386693	1.12616	2.60524	1.16112	1.16136	1.86682	0.981666	0.775055	0.723976	3.51351	2.88788	3.8038	1.51533	1.63166	0.285223	2.87313	0.891851	1.05794	0.866083	1.09296	1.50322	3.33855	2.7771	2.46488	2.1841	1.90961	1.49722	2.3383	1.60567	4.01993	1.13499	1.28523	2.11973	1.55723	1.09823	0.908926	0.0337347	1.64338	1.09313	2.83139	1.16802	1.32856	4.89834
CE 24:1	2.61722	2.88456	3.8292	NaN	1.33248	NaN	1.42493	2.46064	3.16989	2.15863	2.71103	3.55236	1.00335	0.109271	0.589434	3.53082	2.65605	3.88634	1.47885	1.13922	-0.301145	3.37308	1.77737	1.63078	0.0217494	0.440617	0.992482	4.40754	4.02109	3.23719	3.06236	2.88818	2.55373	1.53225	1.22164	3.59438	2.57783	2.07101	3.01091	1.41264	0.889108	1.12926	2.55744	2.45081	2.20447	0.850891	0.189835	1.11716	6.54553
Cer d18:0/16:0	3.17011	3.57007	4.15801	2.57769	NaN	3.05622	1.01713	1.31587	1.95548	0.967009	1.07173	2.29857	1.24104	3.2567	2.50081	1.50876	NaN	2.0753	1.55608	2.55534	2.41224	2.10001	1.72647	1.17943	1.65945	1.96436	2.88732	3.29589	2.22811	2.09866	1.9124	1.81804	1.70802	3.0663	2.02024	2.1512	2.28491	2.40641	3.08354	NaN	1.69952	2.1961	1.59606	1.01443	2.00325	2.07703	1.21359	1.84707	3.20576
Cer d18:1/16:0	7.12576	6.55303	7.02592	5.07527	4.78829	5.51683	5.18267	5.90276	5.91837	4.53003	4.9736	5.55081	3.51555	3.88055	4.25749	4.3616	2.79787	5.0703	3.74041	3.32999	3.48923	3.80054	4.33021	3.91774	3.89568	4.11871	4.72576	5.60634	5.48968	5.54218	5.67538	4.75023	4.75345	4.117	3.40676	3.0216	5.22523	5.38849	6.10692	3.61445	3.74632	3.07993	4.80788	4.64911	4.51121	4.85846	3.93897	4.87328	5.45833
Cer d18:1/18:0	3.80764	3.47419	3.78886	3.97974	4.04433	3.82011	0.88796	1.59558	1.22384	0.670918	1.23655	1.73078	0.738556	0.579467	1.50754	1.99984	NaN	1.52771	0.9113	0.360556	0.0965491	0.00715546	0.639538	0.61025	0.793351	1.18122	1.93739	2.1409	1.8629	2.04907	1.92336	0.974765	1.13012	1.02147	0.624915	0.199465	1.48579	1.46123	1.96672	0.543252	0.163391	-0.112439	-0.267582	NaN	NaN	2.34772	1.05002	1.98937	1.70026
Cer d18:1/20:0	2.81487	2.81519	3.04275	1.931	1.82684	2.32417	NaN	0.736565	0.358833	0.622503	0.89178	1.54555	-0.275199	NaN	0.340848	0.0469278	NaN	-0.0437343	-0.164213	-0.385517	0.00529846	0.0860006	0.737955	0.367953	-0.198537	0.360304	0.780541	2.26704	1.86208	2.38701	2.18216	0.0760139	1.07049	0.532955	-0.176307	-0.761439	1.8285	1.88886	2.43777	-0.380516	-0.395224	NaN	NaN	NaN	NaN	1.88108	-0.176334	1.06244	1.98805
Cer d18:1/22:0	3.91428	3.82405	4.04127	3.30759	3.31606	3.55351	1.43985	2.14091	2.05055	1.6906	1.90409	2.61433	0.767865	1.01973	1.23145	2.08982	0.212888	2.16805	0.914791	0.0188315	0.488134	1.41711	1.83353	1.50464	1.17834	1.43917	1.26853	3.33823	3.07688	3.39504	3.40921	1.88555	2.02187	1.42397	0.829441	0.875764	2.69925	2.79054	3.46767	1.10533	0.66873	0.490161	0.754462	0.73941	0.501762	2.28583	1.14107	2.21043	3.31716
Cer d18:1/24:0	4.4081	4.66428	4.77167	4.22227	4.03818	4.44344	2.77111	3.50063	3.44078	3.51271	3.6037	4.35096	2.30575	2.4302	2.94604	3.31833	2.08115	3.64881	2.258	2.00461	2.17169	2.89368	3.36474	2.55986	2.87231	2.9562	3.18056	4.78722	4.40958	5.01279	4.62078	3.27889	3.43414	2.74267	2.38644	2.158	3.99605	3.98902	4.5881	2.33937	2.55255	2.08767	3.14316	2.94631	2.75303	3.59102	2.34056	3.25753	5.00517
Cer d18:1/24:1	6.18443	5.62886	6.25757	4.99506	4.73914	5.18707	4.40789	4.94073	4.89481	3.68095	4.28246	4.94766	3.00988	2.98274	3.40467	3.77951	2.15946	4.3595	2.50664	1.52334	1.73746	3.35331	3.84795	3.78145	2.87882	2.89945	2.57828	4.45896	4.56416	4.63138	4.57475	4.0459	3.84567	2.54994	2.26676	2.37962	3.66874	3.6097	4.53825	2.92215	2.67066	2.20029	3.74334	3.66977	3.6704	4.05931	3.18083	4.30613	4.30839
Cer d18:1/26:0	0.43544	0.908268	1.67651	NaN	NaN	1.499	0.101853	0.131664	0.819378	2.1863	2.3404	2.94477	1.28199	1.58035	1.8869	0.99847	-0.120059	0.872935	0.60519	1.14148	1.36358	-0.170225	-0.0701449	0.118127	1.85668	1.1328	2.34818	1.38896	1.0466	1.88826	0.886673	0.217509	0.0547669	1.25817	0.87567	0.627352	2.10395	2.08434	2.02862	0.203502	-0.419369	-0.190047	1.41006	1.07184	1.27594	2.29497	0.799934	1.54421	2.45295
Cer d18:1/26:1	1.13852	1.58489	1.64933	0.987071	NaN	1.54347	0.487295	0.972867	1.13972	1.43773	1.44654	2.6022	0.586176	1.31935	1.23154	0.177248	NaN	0.396847	0.112974	-0.141608	0.0894433	-0.0878393	0.476959	0.453538	0.536702	-0.0615931	0.77974	0.67004	0.934555	1.38559	0.876591	0.0271591	0.443856	0.748422	0.105092	0.0408455	1.62128	1.79621	2.18615	0.0917088	NaN	-0.732595	1.42198	0.70404	1.41597	1.21228	0.0417944	1.04773	1.80717
DG 12:0_18:1	4.04757	4.15199	4.18683	5.12606	5.94371	5.85446	4.26524	4.4278	4.33407	3.91318	3.90882	4.41363	4.52733	4.24881	5.04965	4.10953	4.23871	4.18478	4.24457	4.13174	3.89308	3.95386	3.97389	3.85722	3.64942	3.86079	4.36631	3.9459	3.7881	4.60068	3.96407	4.43032	3.82103	4.61509	4.38875	4.0522	4.47658	3.94257	4.08712	4.45954	4.50267	4.44324	4.38283	4.41543	4.16584	3.8855	4.13697	4.15269	4.19452
DG 12:0_18:2	4.16882	4.48311	5.13325	4.70519	4.87544	4.63295	3.6239	3.74213	4.31744	3.7523	4.04675	4.47267	4.58872	3.67323	4.588	4.91998	3.60038	4.04379	4.39084	3.78071	3.66535	3.67781	3.25559	3.70319	3.97657	3.55585	3.82864	4.88873	3.94873	4.0247	3.51163	4.21808	3.3565	4.27055	4.3252	4.39278	4.34333	3.72818	4.69854	3.5175	3.72192	3.83061	4.19298	3.85005	3.66677	3.93544	3.88044	4.17354	3.79863
DG 14:0_16:0	4.42187	4.63617	5.22606	4.30525	4.67037	4.79566	3.10772	3.55019	3.67661	2.18893	2.8391	3.48158	3.49332	2.19942	3.29571	3.69556	2.34493	3.5611	3.60551	3.09889	2.5337	3.11242	2.50701	3.17429	2.65426	2.22767	2.66276	3.39621	3.40123	3.61562	3.28412	3.72108	2.93912	3.4614	3.35632	3.67946	3.3674	2.47139	4.32969	2.61581	2.45362	2.50377	3.23102	2.867	2.41419	2.94729	3.08664	3.46909	2.89726
DG 14:0_16:1	2.34263	3.23701	4.71975	2.67376	3.21626	3.05876	0.833632	2.03561	3.09216	NaN	1.95923	2.64891	2.59266	NaN	2.09755	2.78318	1.87162	2.24203	3.62715	2.9475	1.19279	2.20019	1.93192	2.90567	2.07368	1.74625	1.76981	3.13427	2.61587	2.72693	2.55557	3.07464	NaN	3.84855	3.0027	4.07478	2.13537	1.91132	4.52528	NaN	1.51446	1.65578	2.49231	2.74875	NaN	2.50264	3.39226	3.61714	NaN
DG 14:0_18:1	3.1311	2.97113	3.9492	4.1579	4.59646	4.73852	2.98058	3.07692	3.38922	2.30143	2.68072	3.24657	2.97781	2.90742	3.5178	2.63168	2.48778	2.90819	3.40509	2.8128	2.29903	2.51115	2.64594	2.64878	2.43977	2.61711	2.8725	3.07886	2.90804	3.5334	2.93181	3.39491	2.81608	3.5248	3.14238	3.46851	3.34451	2.63667	3.73625	2.68021	2.91262	2.74341	2.85569	3.21714	2.44595	2.69519	3.25209	3.36869	3.16574
DG 14:0_18:2	2.05696	2.06722	3.32074	2.95415	3.28785	3.13695	1.15264	1.70847	2.14743	1.30701	1.66303	2.31644	2.14239	1.78878	1.77254	2.51242	0.905811	2.11973	2.5949	1.6435	1.55638	1.54568	1.03489	2.04076	1.68624	1.66757	1.74538	2.11692	2.11322	2.32057	1.77054	2.40753	1.61114	2.26726	2.09807	2.52256	1.58635	1.73287	2.61994	1.32043	1.47809	1.68471	1.88745	1.79935	1.57398	2.21638	2.103	2.19828	1.99741
DG 14:1_16:0	2.66098	2.82729	3.41321	3.2782	4.16446	4.24236	2.41859	2.85504	2.57259	1.88563	2.46803	3.18018	2.69406	2.51434	2.89865	3.00303	2.08708	2.51256	2.76898	2.75418	5.76189	1.94992	2.32568	2.45884	2.44119	2.11344	2.44897	2.66677	2.96204	2.84255	2.36496	2.90876	2.77787	2.98482	2.91994	3.28106	2.74609	2.56962	3.73428	2.52772	2.34549	2.33385	2.53379	2.6393	1.64634	2.82896	2.99082	3.30608	2.55373
DG 14:1_18:1	1.74285	1.91199	2.17761	3.14298	3.57707	3.87772	NaN	NaN	1.87333	NaN	1.62387	2.51817	1.94397	2.07952	2.3969	1.89176	1.11041	1.50366	2.14917	1.75246	1.36051	1.48304	1.37075	1.57874	1.45658	1.36937	1.78703	2.19982	2.05431	2.58744	2.04823	2.27902	NaN	1.96089	2.50503	2.30265	1.97936	1.19915	2.50099	1.4385	1.33164	2.20482	1.95148	1.80738	1.38781	1.68078	2.22844	2.27364	1.783
DG 14:1_20:0	2.06456	1.72515	NaN	3.02987	3.46959	3.68386	1.54788	1.98346	2.14738	1.95973	1.87311	2.12396	1.60312	1.87173	1.83426	1.80748	2.09562	1.65671	1.86129	1.51903	3.21181	2.26249	1.65953	1.64413	1.48979	2.03601	1.82865	2.14842	1.84359	2.43005	2.15583	2.29065	1.14703	1.82699	2.22939	1.80864	2.47914	1.9506	2.43232	1.84517	1.70138	1.93021	1.64004	1.73676	1.76341	2.80299	2.02197	2.43	2.02999
DG 15:0_18:1	1.94411	2.19901	3.59717	NaN	2.97765	3.1775	2.23738	2.45837	2.30782	1.1165	1.96547	1.90524	2.22074	1.55528	2.00397	2.28853	1.91578	2.46941	2.90967	2.49147	1.41994	1.21673	1.41139	1.79315	1.4546	1.27885	1.45752	2.5322	2.1195	2.60805	2.33813	2.4079	1.82704	2.95371	2.26465	2.87057	2.0325	1.37153	3.22657	1.5725	1.64985	1.5031	2.08326	1.89111	1.28307	1.72742	2.19086	2.19637	1.88682
DG 16:0_16:0	7.6603	7.50753	7.69649	7.14539	7.36659	7.36969	5.10856	5.74373	5.68566	4.01171	4.75848	5.06715	4.52288	3.84743	4.35045	5.08546	3.49701	5.19289	4.45924	3.8849	3.41967	3.89268	4.1285	4.56819	4.12081	3.74865	3.95138	5.09831	5.19844	5.43156	5.20762	5.04711	4.50933	4.36213	4.23587	4.5822	4.64325	4.39174	5.58169	3.96207	4.10717	3.71938	4.22377	3.89684	3.67406	5.24636	4.64518	5.5393	4.42163
DG 16:0_16:1	4.70668	5.16254	6.40639	4.52477	5.208	5.60004	4.41766	4.76796	5.48834	3.3419	4.05264	4.86947	4.14221	3.47287	3.77517	4.25106	3.28709	4.03406	5.08603	4.49265	3.05072	3.84659	4.19656	4.85325	3.63295	3.58673	4.04201	5.11633	4.62915	5.18967	5.08222	4.62531	4.09175	5.10993	4.27855	5.4391	3.947	4.08449	6.19039	3.37829	3.9226	3.37074	3.96981	4.09923	3.04669	4.21483	4.81883	5.23627	3.66901
DG 16:0_18:0	7.15105	7.22533	7.07334	7.0979	7.20876	7.1838	2.74636	2.87697	3.18517	2.15516	2.89557	3.16113	2.79534	2.40751	2.83372	3.48091	2.17197	3.1443	2.5641	2.2019	1.97913	2.34114	2.31531	2.47424	2.23789	1.9916	2.33026	3.23735	3.34065	3.03954	3.13407	3.3719	2.50559	2.37711	2.70843	2.33415	2.87511	2.40252	2.98833	2.4081	1.55947	2.13768	2.21453	2.08776	1.72205	2.64816	2.43343	3.00645	2.46757
DG 16:0_18:1	7.03819	6.76214	7.30867	6.91641	7.18411	7.33999	6.31551	6.69103	6.80523	5.58919	5.83266	6.28407	4.81608	5.25804	5.2463	5.2451	4.03836	5.85558	5.0465	4.31455	4.22832	4.94048	5.608	5.86145	4.8837	4.63318	5.24258	6.3258	6.25062	6.81698	6.65459	5.67041	5.82506	5.34101	4.56438	5.06121	5.75019	5.83816	7.12469	4.68928	5.15864	4.47117	4.52924	4.63454	4.61288	5.82718	5.14974	6.35033	5.71217
DG 16:0_18:2	5.02144	4.78429	5.31912	5.99695	6.15975	5.94999	3.70921	4.11135	4.4041	3.73834	4.05124	4.66619	3.3618	4.16449	3.91497	4.80509	3.20243	4.91358	4.05905	3.43181	3.67464	2.93096	3.58608	3.80641	3.80103	3.69695	4.21908	5.02946	4.89116	5.41408	5.32613	4.33388	4.38296	4.30592	3.59529	3.8868	3.78694	3.66843	5.13125	2.97046	3.27118	2.75895	3.17455	3.31612	3.19096	4.24453	3.77003	4.91258	4.36269
DG 16:0_18:3	2.19562	2.26097	2.42352	2.61824	2.71458	2.90394	0.76248	0.445779	NaN	NaN	1.32479	NaN	NaN	NaN	0.117655	0.56883	NaN	1.05024	0.47883	1.91564	NaN	NaN	NaN	-0.00742476	0.816587	0.117116	NaN	0.778522	0.773049	1.50164	1.19816	1.0076	0.609236	-0.440929	NaN	0.322326	1.33783	NaN	1.3255	1.28068	0.0204088	2.04874	NaN	2.16808	NaN	1.66994	1.93554	0.693498	1.02615
DG 16:0_20:3	3.45504	2.50223	3.23516	2.24921	2.7542	2.76195	1.9116	2.64193	2.77218	1.73573	2.07713	2.23583	0.861367	1.18418	NaN	1.90725	0.344448	2.51435	1.39993	0.222542	NaN	0.919127	1.87527	2.14302	0.839983	0.493298	0.638014	3.33964	2.93046	4.04323	3.83661	2.05793	2.57876	1.06436	0.480137	0.753443	1.71653	2.21609	3.12581	1.04924	1.09685	0.586236	0.955604	0.405023	0.866032	2.42268	1.25266	2.82691	1.76376
DG 16:0_20:4	5.71832	4.79497	5.67357	5.01645	5.03066	5.11001	4.40557	5.19116	5.18144	3.35814	4.3474	4.29983	2.95186	2.89261	3.24041	3.91243	1.72133	4.38809	2.59113	1.26133	1.62577	2.50993	3.64029	4.39443	2.93777	2.82814	2.46904	5.31026	5.2065	5.84351	5.33059	4.15719	4.53098	2.53647	2.2572	2.07492	4.25122	4.27324	5.39308	3.74656	3.02234	2.27434	2.33053	2.422	2.50294	5.31707	4.54167	5.94977	3.8445
DG 16:0_20:5	1.4627	NaN	0.943814	NaN	NaN	NaN	0.271606	0.939892	0.521352	NaN	NaN	1.02669	0.979187	NaN	0.909106	1.34348	0.665432	1.50749	0.748164	0.925086	0.496875	0.268909	0.511721	0.753149	0.648358	NaN	0.802758	0.817899	0.701899	1.35557	0.936662	1.08598	0.591147	0.314021	NaN	NaN	0.800896	NaN	1.05556	1.04251	NaN	0.283153	1.14373	0.775451	0.0820104	NaN	0.881171	1.14155	0.628976
DG 16:0_22:5	3.46022	2.71262	3.33408	3.19381	3.12984	3.06909	2.34021	3.21923	3.37994	1.49607	1.96928	2.21574	1.65099	1.4397	1.62269	1.57161	0.758648	2.74447	1.17494	1.8656	0.522543	1.10052	1.46128	2.05736	1.41743	0.670787	1.25419	3.6468	3.28193	4.06504	3.64741	2.17327	2.46887	1.1099	1.37124	0.879406	2.26184	2.35393	3.2855	1.261	1.26131	1.06044	1.42152	1.5216	1.23063	2.77565	1.86132	2.98117	1.65824
DG 16:0_22:6	3.36167	2.82316	3.51053	3.28209	3.30847	3.04724	2.1082	2.94604	3.19958	1.43121	2.25004	2.48498	1.89241	1.83543	1.72002	2.41111	1.09516	3.0103	1.56204	1.0292	0.976191	1.04229	1.5674	1.8811	0.968334	0.970764	0.993792	3.23677	2.85738	3.27266	3.07548	1.94227	1.89792	1.15928	0.701473	0.532094	2.42879	2.46573	3.54451	1.60971	1.42414	0.790646	1.18033	1.26997	1.2266	2.94081	2.11604	3.37919	2.23406
DG 16:1_16:1	1.30934	2.77807	4.48329	1.7946	2.4916	2.61748	0.692645	1.60232	2.89247	1.20405	1.76589	1.98163	1.91383	0.807433	1.85258	2.53206	1.28847	1.06957	3.32871	2.55527	1.31864	1.78623	1.46525	2.53957	1.55399	1.39624	1.77005	2.72259	2.1023	2.68178	2.09702	2.59809	1.67187	3.37874	2.72355	3.71243	1.57882	1.55239	4.24025	0.956727	1.41478	1.28448	1.69025	1.88087	0.400631	2.07684	3.0227	3.38195	1.09689
DG 16:1_18:0	2.92899	3.34296	3.49053	2.5743	2.9915	2.55485	1.80285	2.09971	2.72475	1.39465	1.79841	2.40424	1.8718	2.05937	2.22236	2.28359	1.38174	1.63388	2.36538	2.13574	1.87394	1.51241	1.90152	2.08531	1.76911	1.72192	2.86205	2.29392	2.12875	2.53469	1.94564	2.17403	1.74478	2.85072	2.36126	2.57367	1.79337	1.49036	3.62569	1.21885	1.86879	1.58682	2.5353	1.70129	1.60663	2.21085	2.10451	2.89806	1.59455
DG 16:1_18:1	3.70908	4.12474	4.97195	4.04259	4.50803	4.59146	3.29343	3.63218	4.09244	2.71666	3.19678	3.72358	2.93661	2.82174	3.08909	2.68573	1.67228	2.90219	3.49303	3.04411	2.23495	2.82366	2.70739	3.44437	2.6963	2.39305	3.15785	3.60129	3.17872	3.95521	3.69929	3.28997	2.74806	3.78841	3.1674	4.01504	3.23174	3.01496	4.90306	2.21026	3.0366	2.48906	2.99757	2.98224	2.53851	3.29337	3.14798	4.01187	3.09394
DG 16:1_18:2	2.03316	2.83788	3.69265	2.8817	2.95103	3.04602	NaN	1.77657	2.45893	0.925161	1.18865	2.04871	1.42106	1.74925	1.63245	1.62145	0.621679	0.754257	2.7412	1.95187	NaN	0.899644	1.10289	1.70121	1.57521	1.15327	2.27985	2.62969	1.85427	2.73986	2.15371	2.15603	1.72454	2.93031	2.11654	3.00344	1.58098	1.53999	3.68324	NaN	1.35371	NaN	NaN	1.57079	NaN	1.62084	2.44412	2.62964	1.55695
DG 18:0_18:1	5.49778	5.35492	5.5552	5.51987	5.55654	5.92824	4.69662	5.25388	5.39204	3.44267	3.3876	4.27291	3.45349	3.78472	4.23009	4.19528	2.48462	4.67455	3.7823	3.21564	3.13801	3.5808	3.83889	4.14694	3.45987	3.64814	4.28414	4.31445	4.59002	4.88616	4.70609	4.43558	3.96224	3.86183	3.07107	2.99368	4.05237	4.27942	5.42906	3.35859	3.40865	2.65402	2.42119	2.89084	2.51977	4.38101	3.93176	4.70364	4.36661
DG 18:0_18:2	4.71845	4.2919	4.76704	5.12873	5.27085	5.14306	3.11988	3.84672	3.62949	2.54081	3.0274	3.33797	2.84006	3.74036	3.54168	4.27529	2.55486	4.54629	3.53075	3.06667	3.49196	2.04478	2.8217	3.116	3.03536	3.34813	4.03972	3.86493	3.97775	4.56267	4.3886	3.91773	3.46444	3.99627	2.97267	2.89298	2.79024	2.83096	3.84076	2.3439	2.52219	1.76065	2.14099	2.42644	2.06023	3.60384	3.11987	4.26165	3.86161
DG 18:0_22:6	4.00726	3.04564	3.97762	4.56587	4.59948	3.95457	2.80282	3.60144	3.82527	1.6296	2.14269	2.27688	1.81079	1.32645	1.95277	2.92961	1.78598	3.45354	2.03157	0.804751	2.31554	1.64435	1.85766	2.28701	1.6948	1.50076	1.63013	3.20595	2.95278	3.73253	3.55858	2.54302	2.63966	0.927955	0.491309	1.30328	2.81673	2.79361	3.55102	1.65161	1.81554	0.904095	1.16872	1.28395	1.67379	3.66655	2.87289	3.69171	2.36907
DG 18:1_18:1	5.51253	5.33801	5.58967	5.57154	5.7129	5.8897	4.65135	5.08428	5.31324	4.27882	4.55481	5.20001	3.69583	4.26421	3.9473	3.42743	2.06811	3.94409	3.36071	3.08096	2.98616	3.71269	4.20853	4.32261	3.32328	3.31372	3.91763	4.38085	4.47239	4.94171	4.77049	4.18181	4.15012	4.05038	3.51632	3.75477	4.26359	4.44095	5.78319	3.33488	3.66836	3.07011	3.41606	3.70529	3.72943	4.23258	3.84559	4.80313	4.93778
DG 18:1_18:2	4.19556	3.9372	4.54428	4.38665	4.79471	4.62435	2.90273	3.31448	3.36602	3.04379	3.3315	3.93772	2.69312	3.57186	3.18299	3.08915	1.61732	3.07696	2.86054	2.53583	2.44171	2.00875	2.62414	2.76215	2.75409	2.54267	3.46659	3.48099	3.38792	3.94382	3.90823	3.12832	3.1536	3.57544	2.83817	2.74569	3.03321	3.09109	4.27398	2.11499	2.18097	1.62506	2.49607	2.81977	2.71878	3.36358	2.96269	3.9236	4.03805
DG 18:1_20:3	3.14528	2.08396	3.34427	1.56622	2.39418	NaN	2.18305	2.28379	3.10258	1.15791	1.67837	2.00262	0.67623	1.27803	0.611885	1.16622	NaN	1.14984	0.640124	NaN	NaN	0.717055	1.59556	1.60506	NaN	NaN	NaN	2.55973	2.22185	2.78418	2.83317	1.57454	2.02537	1.38863	0.69875	NaN	1.81352	2.07869	3.39582	0.683581	0.888342	0.473405	NaN	1.12495	1.25586	1.75736	1.04582	2.41716	2.26769
DG 18:1_20:4	5.20091	4.28405	5.2418	4.51688	4.40864	4.55988	4.25863	4.80638	5.05907	3.20114	3.64914	3.88501	2.72737	2.67182	2.82115	2.87552	0.898776	3.63187	1.75387	1.0451	1.32879	2.25583	2.89174	3.50989	1.80912	1.84663	1.3959	4.28467	4.13382	4.67254	4.28837	3.65692	3.77773	2.29821	2.21162	2.34399	3.99472	4.09753	5.31566	2.90113	2.13324	1.82473	2.17875	2.53058	2.39011	4.56594	3.54402	4.91908	3.79272
DG 18:1_22:4	2.36971	3.83871	3.12232	NaN	NaN	NaN	1.96893	2.75523	2.75076	1.08881	1.63454	2.17175	1.03309	1.38089	NaN	NaN	NaN	1.30826	0.908448	1.39797	2.08243	1.19668	0.92688	1.11137	0.236191	NaN	NaN	1.373	1.49081	2.18114	1.79312	1.23829	1.49399	1.36004	1.39438	0.993287	1.64591	1.92109	2.51931	NaN	1.21106	0.810679	1.38957	0.955682	1.70816	2.00096	1.19207	2.71278	1.41674
FA 12:0	9.70221	10.2024	9.78968	9.29369	9.73485	9.33139	8.95775	9.11095	8.86818	8.78014	9.25573	9.48384	9.4486	9.33513	9.18281	9.12397	8.80566	9.7849	8.87961	9.83674	9.32692	8.90931	8.71536	8.67535	9.4311	8.80219	9.02992	9.36251	9.34015	9.31981	9.1066	9.4074	8.88167	8.94396	9.26003	9.15019	9.16917	9.23511	9.26258	9.62112	8.91804	11.0643	10.0066	10.9352	10.1285	9.89221	10.2539	9.48248	9.17573
FA 14:0	11.4298	11.6207	11.613	10.9476	11.1807	11.0522	10.0296	10.2342	10.301	9.85975	10.4407	10.5711	10.8653	10.4426	10.5316	10.4282	9.81292	10.5203	10.0474	10.8348	10.4192	9.70281	9.76048	9.77187	10.1733	9.98526	9.90827	10.5032	10.5375	10.8093	10.3114	10.5823	10.0891	10.2771	10.4158	10.4893	10.3529	9.89204	10.4744	10.9247	10.091	11.7735	10.8346	11.797	10.591	10.6534	11.2407	10.3224	10.2753
FA 14:1	7.65175	7.80022	8.06727	7.41242	7.51394	7.51052	6.76163	7.06057	7.17597	6.79952	7.01324	7.34062	7.43322	7.36927	7.28541	7.29086	6.89357	7.19883	7.12937	7.52855	10.2825	6.91677	6.84241	6.86548	7.12524	7.04384	7.10165	8.00563	7.82678	7.57089	7.42431	7.54603	7.43997	7.52728	7.51354	7.7636	7.18243	7.23833	7.71533	7.48578	7.00636	7.8926	7.51196	8.0107	7.19646	7.5663	7.96566	7.6151	7.38509
FA 15:0	11.0391	11.3695	11.1919	10.4919	10.7122	10.6362	9.70659	10.0781	9.98217	9.49213	10.1262	10.3347	10.6273	10.0265	10.3849	10.3033	9.45456	10.208	9.78269	10.4687	11.0786	9.38381	9.39112	9.44286	10.0888	9.58323	9.59734	10.2312	10.3638	10.6326	10.1917	10.1857	9.84241	10.0367	10.148	10.3262	10.3105	9.54476	10.2259	10.7811	9.88995	11.2921	10.3723	11.3434	10.0541	10.3619	10.8509	10.1247	9.87355
FA 16:1	10.3196	10.777	10.9583	9.93258	10.1649	10.0846	8.66677	8.98514	9.25382	8.48204	8.82692	9.21703	9.61921	9.20708	9.48299	9.14293	8.64869	8.91746	9.33733	9.26699	9.07243	8.4995	8.56653	8.82025	8.73715	8.76419	8.89184	9.94481	9.63928	9.49327	9.23412	9.52461	9.14702	9.94223	9.51546	10.0449	8.706	8.73518	9.88377	9.60272	8.98624	9.41954	9.33608	9.62852	8.74885	8.93975	9.65527	9.38252	9.12648
FA 17:0	10.6089	11.0651	10.9356	9.9608	10.218	10.102	9.46141	9.71432	9.5314	9.27723	9.8081	10.0947	10.3984	9.69856	10.0965	10.0936	9.28465	10.0237	9.51706	10.3967	9.8314	9.12691	9.17853	9.17843	10.0789	9.43615	9.35946	10.1005	10.3536	10.3709	10.0907	10.2118	9.9209	10.0277	10.2027	10.2897	10.1879	9.45671	9.86066	10.2886	9.55747	10.7011	9.80795	10.8625	9.90405	10.0418	10.5334	9.83036	9.87737
FA 18:1	10.7042	10.815	10.864	10.002	10.2568	9.99453	9.29853	9.59112	9.60037	8.88474	9.26145	9.60885	9.61278	9.3997	9.68369	9.45159	8.89107	9.7286	9.6869	9.58171	9.37721	8.98486	9.02855	9.19365	9.21712	9.36246	9.50888	10.1837	10.0613	9.99867	9.73101	10.5015	9.95996	10.2305	10.0812	10.1249	9.76845	9.49824	10.1073	9.8468	9.32057	9.63799	9.58569	9.80873	9.28924	9.53882	9.84018	9.80884	9.67671
FA 18:2	9.14865	9.12707	9.31941	8.63234	8.85082	8.67561	7.73502	7.6846	7.66741	7.05739	7.34935	7.84304	7.78334	7.82677	7.87582	7.72953	7.09846	8.16673	7.88924	7.90719	7.89132	7.07778	7.28552	7.43686	7.38501	7.56217	7.67885	8.73021	8.38873	8.11978	8.01537	9.01397	8.35006	8.59446	8.44578	8.59472	8.26952	7.991	8.39009	8.06781	7.55644	7.66426	7.5117	7.77884	7.45581	7.98742	8.05589	8.13908	7.92063
FA 18:3	7.55593	7.84966	7.98135	7.34679	7.71861	7.68123	7.29873	7.34923	7.29158	7.03703	7.3256	7.62661	7.58195	7.47777	7.50083	7.3116	7.06071	7.4822	7.30325	7.71183	7.54109	7.01075	7.07429	7.03295	7.12834	7.14185	7.35139	7.93242	8.02328	7.73644	7.65046	8.27936	7.81538	7.80303	7.96113	7.86919	7.72884	7.50124	7.60142	7.84269	7.45846	7.78091	7.15952	7.75474	7.42754	7.4493	7.80051	7.265	7.66756
FA 18:4	6.10419	6.15328	6.06226	5.75378	6.00699	5.92331	5.46211	5.70084	5.93574	5.41235	5.5637	6.2285	5.88845	6.32246	6.28299	5.80771	5.34348	5.63395	5.52476	5.92467	6.12235	5.31143	5.28243	5.27853	5.57482	5.47626	5.66702	7.22931	6.59183	6.09647	5.71391	5.90349	5.78195	5.72341	5.88322	5.78702	5.41202	5.63086	5.94582	6.0885	5.5704	5.87924	5.4627	5.77569	5.54397	6.04261	5.92897	5.76855	5.79158
FA 20:0	9.90522	10.1789	9.79718	9.65318	9.88873	9.44471	9.22596	9.71961	9.51224	9.36222	9.33124	9.9585	9.9059	9.80601	10.069	9.75107	9.0774	9.93501	9.58211	9.77742	10.3132	9.10999	8.92792	8.86575	8.98975	9.53151	9.31962	9.37978	9.62734	9.19035	9.21043	9.64547	9.14952	9.47593	9.85792	9.72451	9.20136	9.19923	9.53014	10.4493	9.48152	9.94046	9.81795	10.0525	9.44973	9.12078	9.45266	9.15004	9.37691
FA 20:1	8.67777	8.66446	8.70627	7.9728	8.19452	7.82346	7.80607	7.86461	7.81998	7.44427	7.93705	8.22919	8.37233	8.11923	8.48868	8.0782	7.7177	8.20134	7.89821	8.74878	8.3082	7.58695	7.53627	7.39873	7.68889	7.77363	7.75106	8.12598	8.57275	8.0959	7.90442	8.39282	7.92643	7.92626	8.15386	8.11007	7.92105	7.8521	8.17672	8.77094	7.80665	8.62377	7.98073	8.91542	7.90442	8.4236	8.7353	7.99058	7.98575
FA 20:2	8.22447	8.32363	8.2818	7.36774	7.5682	7.38236	6.12682	5.94446	6.15767	5.42261	6.1351	6.44686	6.43835	6.19372	6.47196	6.14811	5.54853	6.21919	5.90676	6.7748	6.17087	5.46226	5.42504	5.59769	6.1251	5.64271	5.77537	6.76438	6.49603	6.31222	6.29701	6.2302	5.96812	6.22712	6.03993	6.34017	6.4346	5.81467	6.58838	6.53768	5.76817	6.58026	5.72084	6.67068	5.94549	6.58891	6.93759	6.30601	5.98012
FA 20:3	8.05911	7.51142	7.72312	6.61493	6.74506	6.72327	6.16616	6.40682	6.54701	5.82366	6.27682	6.62775	6.67092	6.47223	6.6932	6.73886	5.98216	6.48481	6.64872	6.71427	6.48964	5.97727	6.0593	6.12981	6.33258	6.18306	6.25282	7.59922	7.21248	7.07947	7.04394	7.08003	6.86371	6.72768	6.90185	6.80059	6.35434	6.47038	6.85892	6.6294	6.08433	6.38047	6.12534	6.54374	6.29017	6.77349	6.88089	6.70113	6.80198
FA 20:4	9.57042	8.87741	9.40572	8.18443	8.4067	8.24243	7.29398	7.89256	7.76455	6.52111	6.96433	7.26655	6.78506	6.9965	7.07308	7.21892	5.99359	7.43039	6.69696	6.80584	6.44989	6.18312	6.44854	6.82715	6.41492	6.32184	6.32209	8.05009	7.7503	7.97287	7.76158	7.7748	7.61727	6.66937	6.75038	6.6448	6.98082	7.09483	7.59461	7.00949	6.34059	6.6817	6.46049	6.97084	6.81878	7.5058	7.44251	7.65437	7.42738
FA 20:5	8.34301	7.42714	7.00528	6.7376	7.14802	6.83405	6.58702	6.60185	6.57456	6.11244	6.56263	7.36691	7.35639	6.89052	6.94001	7.73223	6.31977	7.05286	6.56147	7.4123	7.12316	6.69456	6.21108	6.24051	6.87808	6.46621	6.68307	7.36282	7.16532	7.03509	6.98866	7.16362	6.80674	6.58217	6.97182	6.79106	7.03957	6.55832	7.04935	7.0426	6.21439	7.22423	6.36353	7.2113	6.31465	7.31071	7.59275	7.1659	6.83398
FA 22:0	9.2899	9.37255	9.05233	8.85449	9.06058	8.55788	8.51184	8.98327	8.76424	8.42274	8.46694	9.06486	9.07579	9.0257	9.3586	8.97616	8.39305	9.20685	8.86578	9.03587	9.46518	8.38107	8.16411	8.26735	8.3404	8.84072	8.5894	8.79686	8.98873	8.49305	8.63835	8.84236	8.46379	8.70761	9.15461	9.11721	8.52892	8.48517	8.82155	9.41423	8.40261	8.86742	8.93269	9.04892	8.42841	8.4272	8.75196	8.47868	8.64473
FA 22:1	9.37604	9.50488	9.36876	8.69123	8.77899	8.85268	8.36868	8.90688	8.61036	8.73225	8.62677	8.73912	9.21274	8.82179	8.6525	9.55098	8.76116	9.33364	8.98398	9.25361	9.20449	8.59911	8.56621	8.63271	8.84737	8.8893	8.83807	8.76237	9.3348	9.12927	8.98571	9.18399	8.76877	8.85943	9.2848	9.28521	8.87654	8.75853	9.01673	9.53267	8.69568	9.13195	9.38248	9.31591	8.95762	8.74842	9.18585	8.80269	8.89047
FA 22:2	6.85829	6.80023	6.90237	5.80557	6.06885	6.1203	5.88909	6.14012	6.01833	5.35507	5.8503	6.32774	6.61189	6.3289	6.59701	6.2632	5.43282	6.24453	6.1214	6.5933	6.03644	5.49514	5.47957	5.59905	6.04828	5.73558	5.82184	6.84804	6.62767	6.18875	6.26072	6.3064	5.84373	6.14412	6.19554	6.49015	6.33631	5.88373	6.51877	6.21117	5.46403	6.36519	5.59335	6.36352	5.71853	6.38144	6.82529	6.31278	5.87803
FA 22:4	7.45505	7.04575	7.05677	6.40419	6.39192	6.10195	6.13343	6.6034	6.34124	5.68222	5.7684	6.32794	6.02009	6.36476	6.16803	6.23181	5.79953	6.18856	6.00731	6.34121	6.09013	5.66932	5.87589	6.05744	6.01628	6.03117	6.05236	6.73214	6.75716	6.69283	6.60376	6.55353	6.45197	6.3121	6.41536	6.38529	5.90349	6.33738	6.4951	5.87051	5.75755	5.82427	5.81826	6.00962	5.66545	6.3619	6.56633	6.35845	6.34258
FA 22:5	7.87697	7.76236	7.67659	7.22017	7.4327	7.10278	7.0763	7.06817	7.06254	6.65292	6.59283	7.27918	6.89226	7.55777	7.57329	6.93524	6.6733	6.89641	7.10075	6.92732	6.83279	6.51385	6.52548	6.61457	6.72034	6.78464	6.76586	8.06545	7.59948	7.38706	7.08497	6.98796	6.98405	6.94199	6.99448	6.95053	6.83769	7.14875	7.03219	6.66347	6.72386	6.67662	6.72392	6.72063	6.76296	6.99984	7.27755	6.98587	6.68567
FA 22:6	7.92685	7.84963	7.82513	7.21079	7.4394	7.17588	6.9084	7.26314	7.16372	6.55679	6.88546	7.32203	7.35885	7.36702	7.66719	7.51834	6.65425	7.5828	7.0017	7.5612	7.58365	6.69891	6.53318	6.6504	7.06274	7.03198	6.89638	8.30386	7.75953	7.50566	7.30663	7.53558	7.14685	7.10221	7.58191	7.35991	7.33961	7.0091	7.42925	7.28308	6.51927	7.33835	6.83127	7.34738	6.54697	7.64156	7.78677	7.2045	7.23961
FA 24:0	8.67962	8.81525	8.66274	8.21308	8.51044	8.30425	6.89479	7.34772	7.4222	6.68229	7.24458	7.50486	7.83225	7.31513	7.74972	8.19866	7.0419	7.65616	7.38407	7.51318	7.18883	6.90968	6.74505	6.83095	7.34829	7.16853	7.12953	7.62151	7.69382	7.52301	7.31625	7.43616	7.0805	7.47592	7.64228	7.55108	7.79425	7.24436	7.80754	7.11881	6.69323	7.35419	7.37539	7.41141	6.94467	7.46913	7.7603	7.49419	7.16012
FA 24:1	9.14385	9.24983	8.8973	8.65649	8.62124	8.62016	8.13964	8.65101	8.3724	8.60299	8.34052	8.50227	8.80172	8.52256	8.36936	9.27264	8.58167	9.14044	8.75118	9.0427	8.9167	8.45384	8.39275	8.30863	8.6609	8.66898	8.74659	8.68822	9.15533	8.82441	8.70488	9.0493	8.58887	8.61181	8.96845	9.02957	8.50336	8.73256	8.73349	8.88899	8.30956	8.82307	9.04754	8.8637	8.53247	8.4116	8.92435	8.54103	8.79796
HexCER d18:1/14:0	1.39654	0.73967	0.991116	2.21349	3.12706	2.73177	-0.321984	0.53717	0.724914	NaN	-0.468002	NaN	-0.849845	0.440665	0.121752	0.0825502	NaN	0.143933	-0.517019	-0.836236	-0.557552	NaN	NaN	-0.538227	-0.415459	-0.362793	0.13412	0.150125	-0.733984	0.422243	-0.26133	-0.236954	-0.767926	0.0919799	-0.4741	-0.529917	-0.100237	-0.136702	0.678168	-0.2874	-0.800074	NaN	NaN	NaN	NaN	0.830423	-0.303518	0.790176	NaN
HexCER d18:1/16:0	5.33152	5.03498	5.38578	2.09427	2.58726	3.1414	2.35863	2.8941	3.03162	4.21244	4.58372	5.12484	2.00567	2.35259	2.1828	2.27727	1.68619	2.80391	1.84718	2.14321	2.57039	2.79688	2.83208	2.63382	1.28856	1.42976	2.2971	4.30233	4.08207	4.5672	4.20977	3.75195	3.75671	2.64355	2.13569	1.69421	4.2124	4.56125	5.34023	2.04642	3.15965	2.59902	4.58682	4.45423	4.3666	3.70049	2.57102	4.3085	3.72579
HexCER d18:1/18:0	3.23922	3.02046	3.04664	2.99417	3.30418	3.55079	0.902159	1.48919	1.31241	0.530598	1.24471	1.34461	0.890425	0.944523	0.781591	1.35784	-0.833091	1.32743	0.485627	-0.067114	0.724257	0.202044	0.637377	1.09365	0.941632	0.857896	1.16626	1.89209	1.68526	2.2916	1.72512	1.1355	1.22578	1.13046	0.643261	0.496994	1.28917	1.08852	1.97043	-0.0286924	0.0854444	-0.516683	-0.812011	NaN	NaN	1.79628	0.807708	2.09243	1.26149
HexCER d18:1/20:0	2.9507	2.96333	3.08221	2.9146	3.1733	3.38245	0.709235	1.92564	1.98604	1.25509	1.66483	2.1076	0.0690007	1.25103	1.03774	1.28719	-1.07082	1.30762	0.569367	0.300203	0.798189	0.522559	1.30798	1.27158	0.95015	1.13475	1.49773	3.24286	2.61334	3.58208	2.96828	1.20607	2.31659	0.809156	0.622374	0.265847	1.94884	2.03608	3.07607	0.447451	0.0429586	-0.299	-0.331681	NaN	-0.781129	1.73135	0.980553	1.9356	1.98282
HexCER d18:1/20:1	2.62855	2.02049	2.30939	3.22682	3.80827	3.71546	2.71601	3.60547	3.65959	0.374436	0.759087	0.808861	0.880333	1.79372	1.56833	1.78813	-0.718977	2.40696	1.13899	0.218022	0.353945	0.361889	1.01957	1.76454	1.42063	1.18025	0.930001	1.60001	2.06753	1.81293	1.88884	1.74922	1.3417	1.12518	0.716693	0.681334	1.08861	1.08441	1.85123	1.24033	0.605264	-0.428668	NaN	NaN	NaN	2.35239	1.60365	2.60921	1.23967
HexCER d18:1/22:0	3.86964	3.83723	4.00303	2.40985	2.09953	2.56698	0.734797	0.893088	1.32297	2.4621	2.75954	3.20433	0.97627	0.701996	0.462652	1.48992	-0.0184024	1.40183	0.43016	0.175153	0.894723	1.38706	2.00555	1.6282	0.761243	0.278212	1.14506	3.99781	3.32037	4.32001	3.48136	2.07152	2.97175	1.18165	0.729898	0.76775	2.69608	2.78955	3.56492	0.490959	0.816526	0.60352	1.60634	1.2773	1.0155	2.05483	1.16886	2.73897	2.84354
HexCER d18:1/24:0	4.19073	4.11163	4.38705	3.42991	2.59268	3.41665	1.3372	1.92613	2.04344	3.00183	3.41541	4.05733	1.22742	1.55002	1.50574	2.2653	1.27421	2.64057	1.34643	1.00925	1.98272	1.82166	2.36837	1.97501	1.46147	0.867484	1.87368	4.46423	3.90847	4.8784	4.11441	2.69557	3.53917	1.74	1.29964	1.12215	3.14529	3.21956	3.95132	1.47025	1.69551	1.47976	2.82919	2.46228	2.63001	2.64778	1.59883	2.83634	3.99234
HexCER d18:1/24:1	4.61516	4.26316	4.46438	3.91716	3.13853	4.10714	2.32387	2.515	2.46812	2.79121	3.33376	3.96189	2.06048	1.75098	1.4609	2.1357	1.28109	2.78192	1.28368	0.574979	1.25733	2.41932	2.41998	2.41604	0.924657	0.473392	0.420448	3.60721	3.41726	3.99086	3.37867	3.0037	3.17691	1.03236	1.50454	1.46059	2.61177	2.72463	3.65888	1.33345	1.4325	1.35802	3.36248	3.11254	2.9969	3.26364	2.26617	3.83725	3.03504
LPC 16:0	6.62074	6.73843	7.43836	5.39699	5.65427	5.56918	5.2267	4.93705	4.75827	6.08161	6.47376	6.84058	5.30886	4.81741	4.72286	5.75932	5.14128	6.41973	4.72766	5.07076	5.45436	5.37016	6.09682	5.73753	4.98499	4.55032	4.516	6.25385	7.54698	8.011	6.76166	6.60938	6.60355	5.91943	6.57051	6.53782	5.7271	6.3283	6.9603	5.18098	5.75579	5.2648	6.67374	6.7045	6.52722	6.29823	5.59061	6.87409	7.16938
LPC 16:1	2.94743	3.3293	4.32745	1.60221	NaN	NaN	1.38625	1.09421	1.42909	3.12683	3.2546	3.7492	1.89911	NaN	1.66892	1.2886	1.24777	2.33852	1.82116	1.96167	2.58132	2.66915	3.81815	3.02908	2.13721	0.658522	1.86585	2.01295	3.71843	4.40774	3.23463	2.88342	3.24093	3.59352	3.31312	2.99421	1.80595	3.30026	3.82322	1.21671	2.43835	1.60159	3.76849	3.82444	3.51	2.61254	2.54905	3.26598	3.66573
LPC 17:0	1.8909	2.31484	2.30189	0.989107	1.65166	1.35775	0.302127	NaN	NaN	1.08267	0.807556	0.983385	NaN	0.490791	NaN	0.669821	NaN	1.39872	0.0848991	0.503682	1.1303	1.20241	1.06519	0.665692	NaN	NaN	NaN	1.30236	1.99916	2.3608	1.60076	1.16949	1.23904	1.72102	1.7593	1.70474	0.437686	1.13055	1.47416	0.241952	0.66908	0.53405	2.23736	2.16412	1.40865	1.37289	0.942631	1.72071	1.375
LPC 18:0	5.86841	5.75929	5.98975	4.38892	4.807	4.80726	3.6095	3.72301	3.51429	3.76027	4.46567	4.87017	3.02081	2.95581	2.84662	4.3665	3.13195	4.78761	2.9192	3.55415	3.93826	2.61932	3.35225	3.20413	3.06368	2.63299	2.62685	4.80926	4.98228	5.39877	4.17052	4.27766	4.06096	3.71073	4.44007	4.43418	3.98051	3.84922	4.59804	3.33608	3.60927	3.4581	4.24403	4.19272	4.11962	3.79526	3.23796	4.49575	4.69703
LPC 18:1	5.52227	6.05193	6.3991	4.45142	4.01574	4.27323	3.29922	3.27293	3.24472	5.39805	5.42758	5.99805	4.15544	2.8818	3.74577	4.13287	4.06354	4.88062	4.0949	4.59834	5.11639	5.41695	6.00481	5.02352	4.11014	3.74205	4.37297	4.31904	6.33234	6.67766	5.58608	5.80091	5.59005	5.7609	5.6362	5.37337	4.4873	6.06386	6.31108	3.24998	4.40434	3.82027	5.7137	5.7619	5.45887	4.71364	4.2382	5.21513	6.52326
LPC 18:2	3.34436	4.05853	4.32058	4.37466	3.81232	3.49725	1.87364	1.1667	1.24608	4.08532	4.08063	4.86378	3.172	1.74425	2.5341	3.84041	3.5919	4.31512	3.66964	4.16839	4.70653	3.23765	4.02963	3.16657	3.31513	2.9921	3.43087	3.36711	5.32111	5.44246	4.41104	4.70607	4.3846	5.14041	5.19839	4.95441	2.81823	3.89577	4.23466	2.35809	3.22139	2.70964	5.07878	5.17306	4.57728	3.35447	3.34378	4.26692	5.24115
LPC 18:3	1.92536	2.34416	2.20324	2.18281	1.79733	2.41829	1.7955	1.81673	2.05886	2.05196	1.97283	2.07572	1.71788	2.05842	1.74942	1.95487	1.77429	1.91143	2.04562	2.21962	2.21917	1.89558	2.15739	1.89887	1.92945	2.18001	2.01317	2.02706	2.14946	2.59072	2.10837	2.09664	2.012	2.04461	2.33416	2.14214	1.97461	2.23174	2.05642	1.79652	1.93653	1.97756	2.11401	2.30082	2.15365	2.22991	1.84081	2.11913	2.33048
LPC 20:0	0.890749	0.845814	1.8116	1.45249	NaN	NaN	0.333908	NaN	NaN	1.45154	1.14568	1.21088	0.925106	NaN	0.34974	1.79892	2.24314	1.68463	2.07546	2.17235	1.87232	0.850644	1.93731	1.74693	2.04773	1.98202	2.03746	0.853939	3.17822	2.77741	2.72027	2.80907	2.82312	3.06617	2.82222	2.68686	0.306933	1.79213	1.50381	NaN	1.09817	NaN	1.24106	1.51278	1.20922	1.59753	1.87693	1.83551	2.94167
LPC 20:1	3.67593	4.591	4.09387	2.67072	3.05681	3.19742	0.915583	1.29879	1.77835	3.16953	3.45552	3.81437	1.74933	1.33047	1.49354	1.45281	1.09579	1.5144	1.07183	1.04702	1.30396	2.5737	3.08802	1.50433	1.05064	0.430192	1.08273	1.17911	2.17514	2.56402	2.06946	1.91453	1.64261	1.6362	1.42708	1.30464	1.22846	1.53075	1.61809	1.07025	0.897168	1.52454	2.60633	2.54776	2.28127	0.681301	0.668649	0.997012	2.13072
LPC 20:2	2.13721	3.0451	2.73585	2.78649	3.60562	2.49204	NaN	NaN	NaN	2.53312	2.91799	3.16825	0.620208	0.708122	0.830991	0.849654	0.274837	0.98728	NaN	0.133618	0.415569	1.25861	1.76591	0.768667	NaN	NaN	NaN	NaN	1.2014	1.73711	1.3233	0.421888	0.723351	0.616071	0.0133997	0.103501	0.0864997	0.222076	0.511454	NaN	-0.0485288	0.668912	2.39511	2.19621	1.83178	NaN	NaN	NaN	1.5884
LPC 20:3	2.65941	2.84795	3.84014	2.98874	2.19315	2.46602	1.6979	1.68335	1.65303	3.25005	3.22962	3.45978	2.01794	1.75245	2.02154	2.39922	2.43552	2.93616	2.00361	2.07173	2.36187	2.99708	3.40943	3.03208	2.17883	1.93615	1.78171	2.24189	3.82553	4.48435	3.62424	3.07429	3.25377	2.82647	3.13645	3.05642	2.30327	3.39046	3.50553	1.9641	2.24898	1.98503	3.5265	3.69644	3.23469	2.25792	2.47969	2.73565	4.02936
LPC 20:4	4.67178	4.04405	5.48683	5.48615	5.37297	4.38842	NaN	2.60755	NaN	5.28003	5.612	5.97852	3.41492	NaN	0.333549	4.24207	3.12322	4.5014	2.79309	2.56503	3.52171	3.65617	4.35396	4.21484	3.0793	1.38184	1.21043	3.16165	6.67677	7.38323	5.99316	5.47682	5.46252	4.86044	4.9702	4.9131	3.22304	5.88085	6.23601	0.830822	2.62183	NaN	5.28711	5.25397	4.64416	4.66542	3.07759	5.48985	7.12147
LPC 20:5	4.47897	4.50721	4.52584	4.5957	4.69593	4.51175	4.41335	4.36357	4.36679	4.38876	4.49778	4.49009	4.46638	4.34154	4.47298	4.43616	4.41427	4.54011	4.51276	4.38981	4.43079	4.49328	4.53671	4.47666	4.3956	4.50543	4.40552	4.47812	4.60758	4.61193	4.56325	4.54332	4.48281	4.46393	4.56495	4.53181	4.32414	4.369	4.61186	4.45936	4.46565	4.46585	4.68983	4.6674	4.66484	4.36178	4.40205	4.44884	4.45747
LPC 22:0	3.3519	3.28577	2.82205	1.23978	2.20477	1.97907	0.00684335	0.567612	0.720937	1.10711	1.57871	1.84203	0.548324	NaN	0.242178	1.07837	0.615458	1.66071	NaN	0.389434	NaN	NaN	0.62204	0.325849	0.3211	NaN	NaN	2.06914	1.61474	1.9547	0.935138	0.651059	0.280229	-0.701106	0.00568351	NaN	1.16097	0.418958	0.760452	-0.0540579	0.157042	0.396011	0.667771	0.862577	0.121292	NaN	NaN	0.451522	NaN
LPC 22:1	2.25899	2.38763	2.64988	2.03889	2.94986	2.14749	1.13894	1.26865	NaN	2.03778	1.96608	2.20475	1.50404	0.742254	1.13468	1.96374	2.08413	2.24182	2.14824	1.91266	1.78058	1.41323	2.2421	1.80634	1.9588	1.93374	2.09239	1.51487	2.71612	2.74198	2.5154	2.39865	2.53166	2.68491	2.41326	2.42451	1.1339	1.69559	1.57044	0.95998	1.52331	1.22789	1.77899	1.99589	1.81129	1.89685	1.73958	1.82909	2.69266
LPC 22:4	4.71904	4.43809	5.12869	5.08252	5.89569	4.92203	2.39974	3.20802	3.0472	4.73487	5.15664	5.70285	2.83184	1.79932	2.24616	2.0034	1.18011	2.57371	1.05968	0.880649	1.26139	2.04421	2.58323	2.51496	1.60457	0.498168	1.03149	2.46182	3.93967	4.37889	3.3965	3.1677	3.24957	1.75863	2.05397	1.74652	2.6492	2.62909	3.05379	1.9263	1.97743	2.26719	3.54318	3.49261	3.17465	1.68136	1.2623	2.08739	4.4641
LPC 22:5	1.93962	1.87781	3.3282	2.8236	2.70408	2.4836	-0.0164294	NaN	NaN	2.47281	2.57883	3.09847	0.592871	NaN	NaN	1.75973	1.71262	1.98437	0.517128	1.34279	1.00396	1.75769	2.27422	2.20904	0.753842	-0.0104374	0.130975	1.24154	4.19758	4.74239	3.79676	3.06968	3.25196	1.57593	2.03264	1.93611	1.13303	2.76702	2.87472	0.459225	0.431202	1.01793	2.37277	2.46001	2.13321	1.96702	1.41499	2.64378	3.45386
LPC 22:6	2.4083	2.16759	3.197	2.79909	1.90944	NaN	NaN	0.0407748	NaN	2.2124	2.66611	3.09818	1.30016	NaN	NaN	1.88273	1.79253	2.49786	NaN	1.33311	1.60745	1.41694	1.88545	1.71941	0.782275	0.085435	0.445113	1.35429	3.64234	4.51771	3.48435	2.56576	2.54298	1.61561	1.98593	1.86569	1.36464	2.83533	3.15971	0.510056	1.01233	0.428243	2.6918	2.68957	2.28355	1.9731	1.33195	2.89702	3.82392
LPC 24:0	3.74641	3.58756	3.20947	1.68773	2.61698	1.87122	0.58737	1.62239	1.54507	1.49364	2.03603	2.52981	0.429057	NaN	0.486892	1.87054	1.33803	2.70654	NaN	0.534449	0.480114	0.666562	1.31998	0.988356	0.960166	0.237222	0.597406	2.68878	2.35401	2.76118	1.70194	1.42729	1.15386	0.449222	0.192429	0.244092	1.05236	0.788537	1.03897	0.413654	0.562316	1.15764	1.08795	NaN	0.954903	0.895423	0.203368	0.758377	0.891685
LPC 24:1	3.35565	3.12705	3.00494	NaN	2.43915	2.28269	0.113665	1.1851	1.36513	1.43701	2.14446	2.52955	NaN	NaN	0.809881	1.23474	NaN	1.51224	NaN	NaN	NaN	0.780847	0.785555	0.704078	NaN	-0.230117	NaN	2.04291	1.90174	2.0561	1.15806	1.17342	1.04114	0.0775363	-0.0790498	NaN	0.962718	0.821544	1.22664	0.349985	0.143782	0.312165	0.676145	NaN	NaN	0.431403	NaN	0.888175	0.686513
LPE 16:0	5.48176	5.79921	6.66383	5.03234	4.65125	4.57233	3.86732	3.58079	3.68239	5.31502	5.39816	5.83718	4.52005	3.84487	4.32552	4.22252	4.09266	4.26306	4.02701	3.96649	4.3397	4.46738	5.48037	5.33142	4.26708	3.62316	4.01865	4.17504	6.32861	7.09506	6.41964	5.56188	6.18946	5.90839	5.477	4.95191	3.72113	5.05452	5.52276	3.72427	4.64595	3.9863	5.67298	5.44237	5.29004	5.14016	4.50663	5.60998	5.97716
LPE 16:1	4.89851	6.32791	6.81266	NaN	NaN	NaN	NaN	NaN	NaN	3.48322	3.54972	3.97929	3.44937	NaN	3.37677	NaN	NaN	NaN	4.39154	4.20795	5.1402	4.21022	4.98187	4.17201	4.36056	3.70619	4.36529	NaN	4.37891	4.93741	4.17092	3.47609	4.04872	5.89727	5.11346	4.63827	NaN	3.15326	4.03092	NaN	4.76148	3.77272	4.68942	4.16059	3.94584	4.31115	3.57516	4.6267	3.95632
LPE 18:0	5.93257	5.63774	6.1042	5.10133	5.12621	4.74288	2.75789	3.08055	3.54695	3.55094	4.01406	4.57019	2.91095	2.7182	2.84359	3.60034	2.45331	3.67953	2.41003	2.34383	3.29752	1.83396	2.65277	2.5518	1.67686	1.3256	2.12742	3.61983	3.39994	4.53587	3.56544	3.00344	3.54372	2.22303	2.39608	2.40477	2.60826	2.92685	3.21575	2.39054	2.73713	2.62227	3.55909	3.07326	3.35516	2.93835	2.4591	3.37699	3.72348
LPE 18:1	7.73969	8.82342	9.04681	6.91687	5.72893	6.52134	5.11659	5.24527	5.15394	7.26005	7.32905	7.63132	6.69449	5.42303	6.21511	6.17677	5.56344	6.78648	7.28942	7.46943	8.17838	7.05931	8.03874	6.93019	6.99571	6.488	7.35514	5.17633	8.62452	8.58032	8.05493	8.42848	7.94218	8.50361	7.80645	7.35059	4.97114	7.0719	7.35562	4.72276	6.75115	6.11633	7.45415	7.31333	6.92323	7.21457	6.80155	7.62338	7.89701
LPE 18:2	4.84513	6.67904	6.28584	4.39306	3.96501	4.61659	2.22063	NaN	NaN	6.14893	5.98364	6.14599	5.70552	4.00081	5.64777	4.57709	4.39084	4.90581	6.4935	6.75785	7.57239	5.15097	6.32288	4.96572	5.77634	4.95966	6.02712	2.80224	6.71276	5.82438	5.67763	6.886	5.91388	7.2585	6.37601	5.94962	2.60341	4.62298	4.66382	2.77731	5.1944	4.48991	6.56446	6.31135	5.68943	5.18296	5.11243	5.72273	6.32257
LPE 18:3	2.85329	3.05352	3.09422	2.27754	NaN	NaN	NaN	2.10127	2.19603	2.99806	NaN	NaN	2.26116	1.97371	2.19223	2.58119	2.37037	2.68303	2.91934	2.45015	3.17357	2.32711	2.8953	2.61929	2.56522	2.70912	2.49445	2.57573	3.19727	2.94757	2.65365	2.5421	2.83035	2.73064	2.74441	2.85751	2.57782	2.59455	2.30876	2.48747	2.91554	2.64649	3.0355	2.65557	2.70364	2.58918	2.2013	2.51346	2.29958
LPE 20:1	6.80964	8.14537	7.69538	5.34782	5.20096	5.65498	3.77475	4.23959	4.33109	5.40027	5.73163	6.11499	4.23676	3.90278	4.33726	2.92044	2.3923	3.22706	3.31342	2.88039	3.80702	4.07932	5.1952	3.25363	3.61324	2.46494	3.4731	2.69979	4.27136	4.80544	4.28966	3.86956	3.92727	4.13911	3.55619	2.87282	1.87486	2.14872	2.76347	3.09852	3.76127	4.27834	4.73608	4.5486	4.22565	3.2931	2.25506	3.38353	3.90255
LPE 20:2	4.08698	6.18122	5.29106	3.36308	NaN	3.41317	NaN	NaN	NaN	4.31267	4.51705	4.63037	2.89469	2.66938	3.34657	2.11092	1.81078	2.54475	1.69791	2.14163	3.03577	3.33562	4.36762	2.23788	2.01768	0.906014	1.76192	NaN	3.17086	3.80797	3.11943	3.21599	2.9409	2.74998	2.71884	1.93801	NaN	NaN	2.14594	NaN	2.74394	3.25799	3.85371	3.51026	3.30996	2.5385	2.05216	2.83082	3.32061
LPE 20:3	4.77785	5.68183	6.2946	3.57297	3.37229	3.4845	3.03526	2.74786	3.2788	5.43007	5.14423	5.63357	4.14386	3.04258	3.79448	3.87907	3.9329	4.39452	4.49357	4.81871	5.37439	5.30197	6.45797	5.31217	3.8541	3.34998	4.00881	2.83463	5.43407	5.95162	5.3845	5.47545	5.178	5.65233	4.8277	4.32539	2.69877	4.66597	4.96504	3.07425	5.29191	4.59718	6.25225	6.13945	5.66707	4.39897	4.07646	4.58562	5.99875
LPE 20:4	7.7979	7.75754	9.16487	7.50863	7.11826	7.27627	5.57809	5.82412	6.01562	8.13886	8.31003	8.74545	7.15226	5.22127	6.31431	7.00194	6.44178	7.36306	6.69059	6.66139	7.35203	6.70007	7.80546	7.47458	6.97668	6.33114	6.64392	5.31618	8.87432	9.763	8.66278	8.6424	8.46015	8.19607	7.86989	7.5059	6.2083	8.35088	8.76217	6.03213	7.01701	6.16371	8.84437	8.93021	8.35906	7.68124	7.21263	8.13462	9.25903
LPE 20:5	4.69156	5.24364	5.34906	4.87445	4.66239	4.88505	4.46403	4.67555	4.68756	4.74119	4.84734	4.86408	4.8159	4.60961	4.77876	4.98936	4.73074	4.96205	5.02145	5.26972	5.54744	4.87169	5.23955	4.75333	4.74364	4.88586	5.01063	4.65105	5.18783	5.25036	5.1655	5.19175	4.97057	5.22387	5.12246	4.84867	4.42838	4.83192	4.89253	4.6629	5.12593	5.0465	5.80483	5.88686	5.63162	4.62076	4.84059	4.93719	5.273
LPE 22:4	7.71516	7.67189	8.30952	6.86224	6.94148	6.87299	5.77592	6.17139	6.03939	7.25177	7.70934	8.15703	5.88483	4.67329	5.29691	5.15988	4.12751	6.21628	4.55494	3.85612	4.48755	5.32144	6.20932	6.25848	5.37582	4.83582	4.71923	4.60998	7.47932	8.28302	7.31215	7.22748	7.39057	6.24764	5.82452	5.42953	4.23257	5.61296	6.21533	4.96535	5.29364	5.13978	6.69951	6.86486	6.38466	5.98693	5.05591	6.3452	7.98581
LPE 22:5	6.66982	6.49482	7.96025	5.65591	5.25437	5.35511	3.62939	3.65176	3.89336	6.03166	6.34848	6.60203	4.68646	3.04669	3.89019	5.28194	4.92654	5.66149	4.89269	4.80295	5.31106	5.37502	6.18737	6.27841	4.63117	4.13362	4.09033	4.56383	7.80758	8.80788	7.81085	7.17446	7.57974	6.36504	5.9984	5.5878	3.95467	6.22633	6.53023	4.20497	4.78417	3.98084	6.80315	6.8018	6.23157	6.80874	6.00246	7.17568	6.69331
LPE 22:6	6.86106	6.75135	8.35161	5.59204	5.25452	5.24959	4.05713	4.30709	3.9744	6.65427	7.04884	7.22066	5.91927	3.95283	5.019	6.00432	5.86106	6.4722	5.94735	6.02365	6.61631	5.42786	6.52598	6.26493	5.20605	4.37576	4.60807	4.6127	7.64837	8.81656	7.49196	6.73669	7.10889	6.42903	6.05821	5.57307	4.26991	6.56081	6.78088	4.52216	5.42359	4.78227	7.40178	7.53997	6.94858	7.17366	6.47874	7.6083	7.64657
LacCER d18:1/16:0	5.62088	5.14092	4.69136	2.95175	3.53152	3.58467	1.50195	1.96192	2.0484	5.65835	6.28508	6.73929	1.58915	1.44119	1.77666	2.36884	1.31511	2.55158	1.2165	1.07182	1.33163	2.49662	4.12305	2.66087	1.4578	1.9841	1.80326	5.44853	7.07525	3.86108	5.66595	7.29092	6.07434	1.78596	1.30251	1.92744	3.9567	4.53198	5.10519	2.83698	1.72015	2.46091	5.79337	5.98719	5.77305	2.42128	1.03622	3.58452	3.58298
LacCER d18:1/24:1	4.28566	3.87682	3.59837	2.11205	2.47634	2.49432	NaN	1.65449	1.84028	4.08379	4.66731	5.13528	NaN	NaN	NaN	1.63261	NaN	1.55187	NaN	NaN	NaN	0.985722	2.70279	1.85538	0.639804	0.869721	NaN	4.17748	6.02698	3.05581	4.5513	6.14482	4.88716	0.107823	NaN	NaN	1.96243	2.95429	3.52903	1.60466	NaN	NaN	4.14082	4.1282	4.06457	1.37747	NaN	2.52842	1.99777
PA 32:0	4.77866	4.18324	5.31654	3.7818	NaN	4.03157	4.10187	4.71822	4.88858	3.57553	4.11117	4.72537	3.09251	NaN	NaN	2.88311	2.65727	3.25569	2.60599	2.66402	2.36808	NaN	3.66752	4.11546	3.27745	2.69109	2.47642	3.68535	4.0121	4.68778	3.74744	2.9246	3.87584	3.19841	2.58883	2.45837	NaN	3.21029	4.37287	NaN	3.29301	NaN	NaN	NaN	2.44144	4.4126	4.09083	4.43004	3.59824
PA 34:1	6.44833	6.28399	6.80076	5.84655	5.48886	5.98937	5.61968	6.38292	6.28912	5.7666	5.88567	6.18612	5.00971	5.20933	5.60347	4.91852	4.44221	4.9529	4.57765	4.42504	4.79543	4.60759	5.60123	6.00924	5.45122	5.04667	5.67049	5.75605	5.88076	6.48834	5.88943	5.05337	5.27946	5.05627	4.94867	4.20985	5.17187	5.29101	6.53415	5.18549	4.96812	4.5039	4.41918	4.47699	4.53408	5.89858	5.48888	6.04233	5.43121
PA 34:2	4.56824	4.47023	5.24268	5.36759	5.4796	5.0941	4.44435	4.59341	4.72858	4.23322	4.25884	NaN	3.76692	NaN	4.66324	4.42652	3.20744	4.3249	3.86325	3.37958	3.92972	2.72245	3.99969	4.54357	4.22255	3.87177	4.56454	4.76597	4.70622	5.01772	4.73897	4.52702	4.16558	4.36827	4.09094	3.7013	4.48483	3.95734	4.26632	4.28865	3.69833	3.31115	3.36136	3.12637	3.47196	4.51065	4.28187	4.71124	4.56021
PA 34:3	3.50149	3.37997	3.82666	3.54258	3.57546	3.91023	3.69925	3.57682	NaN	3.21279	NaN	NaN	3.32513	NaN	NaN	3.09165	3.47254	3.30213	3.67294	3.45399	3.42226	3.36918	3.29809	3.57588	3.43339	3.82168	3.40894	3.99163	3.54152	3.59822	3.50722	3.30451	3.38283	3.81528	3.5277	3.45977	3.64315	3.33374	3.59631	3.6697	3.36505	3.4426	NaN	3.65383	2.94905	3.27761	3.4184	3.71559	3.72022
PA 34:5	5.89628	6.05332	5.96177	6.21955	6.54681	6.1975	6.01109	6.05073	6.06168	5.93518	5.84794	6.36497	6.14738	6.63768	6.27203	5.82962	5.76047	5.93842	5.95356	6.0165	6.0471	5.92294	5.72738	5.78322	5.84668	5.84691	5.95264	6.12976	5.99532	5.87864	5.91645	5.91862	5.85315	5.94847	6.15598	6.02912	5.94993	5.87332	5.93919	6.34103	5.92854	6.06731	5.96809	6.10213	5.6396	5.54481	5.97377	5.76182	6.03154
PA 36:0	4.39982	4.38565	3.93298	3.47572	4.4951	3.97578	3.10128	4.19243	4.73406	3.93714	3.49775	5.19227	3.49985	5.61548	4.96169	2.78817	3.42323	2.90383	3.13735	3.35042	3.11592	3.55921	3.32341	3.10677	3.05992	3.43805	3.08989	3.924	3.31407	3.39272	3.12638	2.53134	3.0305	3.49373	3.47871	3.0584	3.35167	3.30371	3.33056	3.77363	3.14294	3.10738	3.38775	3.1922	3.22927	2.66278	2.92914	3.58771	3.58671
PA 36:1	6.72642	6.52323	7.178	6.45713	6.09977	6.81189	6.10855	6.71331	6.69756	5.61791	5.70584	6.06463	5.09579	5.15629	5.74921	5.358	4.50367	5.22847	5.1882	4.81687	4.99144	4.42187	5.40333	5.7203	5.40766	5.16196	5.75431	5.37757	5.7706	6.08051	5.53466	5.25452	5.39669	5.31037	5.14759	4.45063	4.58285	5.02039	5.96456	4.81805	4.8986	4.33376	3.41178	3.731	3.28044	5.65806	5.40214	6.09706	5.18061
PA 36:2	5.89333	5.60895	6.17399	5.76242	5.7349	5.6981	5.21909	5.63165	5.82943	5.17074	5.40688	5.71368	4.59621	5.09409	5.54753	5.04398	4.34442	4.58571	4.77002	4.38151	5.0727	4.20608	5.22201	5.40884	5.15538	4.7839	5.40322	5.14131	5.29316	5.66947	5.31609	4.79469	4.9275	5.2032	5.0278	4.57762	4.64043	4.69639	5.6213	5.08447	4.60643	4.22417	3.93614	4.0073	3.9343	5.38342	5.17007	5.61476	5.47023
PA 36:3	4.39197	4.13916	4.76694	4.48898	4.26887	4.68107	3.86267	3.47399	NaN	3.95894	4.10416	NaN	3.65261	NaN	4.72464	3.54237	2.31238	3.66099	3.80949	3.29403	3.87927	NaN	3.62949	3.97081	3.8384	3.64669	4.01413	4.41745	4.45061	4.80222	4.34574	3.98724	3.96963	4.4033	4.302	3.27839	3.90658	3.45146	4.36821	3.58752	3.53152	2.94898	NaN	3.25651	3.05597	4.17855	3.86	4.4741	4.52621
PA 36:4	4.3968	4.04177	4.75671	4.4538	4.52329	4.85523	3.4052	3.81298	4.17478	2.71369	3.63532	NaN	3.38382	NaN	NaN	3.04287	2.59276	2.90842	2.43083	2.44201	NaN	2.31738	3.14198	3.76112	3.16332	2.73062	3.24625	4.22552	4.14639	4.89428	4.07166	3.09416	3.3741	3.01132	2.85351	NaN	3.15312	3.44456	4.09877	3.15132	2.42551	NaN	NaN	2.33822	NaN	4.52204	4.12356	4.9441	3.35235
PA 38:3	4.74859	4.30396	5.183	3.98067	3.66137	4.06737	3.65692	4.43813	NaN	3.25392	3.73291	NaN	NaN	NaN	NaN	3.31083	NaN	3.46839	3.41841	2.7897	3.0458	NaN	3.54647	3.75557	3.11349	2.89808	2.82356	3.84367	4.18431	5.03403	4.17048	3.03629	3.3936	3.23501	3.52644	2.47225	2.73217	2.98473	4.08654	NaN	2.61075	NaN	NaN	2.37989	NaN	4.23815	3.51525	4.41895	3.56452
PA 38:4	5.97319	5.27991	5.8773	5.44951	4.92611	5.49033	4.68967	5.6716	5.10066	4.35081	4.65681	NaN	3.56771	NaN	4.19136	3.80091	2.91798	4.01532	3.43518	2.90631	3.26047	3.04317	4.09019	4.2698	3.88776	3.48395	3.49068	4.92653	4.66181	5.24083	4.42738	4.01109	4.33115	3.81442	3.15382	3.02608	3.41458	3.84695	4.68481	3.9692	3.30333	NaN	3.10793	2.84771	2.68259	5.12909	4.67603	5.38999	4.51065
PC 16:0_16:0	9.73971	9.55318	10.0166	7.69432	8.07527	8.16145	8.0173	8.88517	8.67317	9.19226	10.1191	10.5817	7.68893	7.65362	7.4568	7.3604	7.07197	8.50025	6.09807	6.48791	7.07659	8.17066	8.21344	8.4107	6.66748	5.79305	5.67034	9.31864	8.68217	9.55664	8.09937	7.93135	8.01714	6.71793	6.69695	6.75603	8.65484	8.85084	9.66853	7.33296	7.9007	7.76678	9.38867	9.41985	9.2524	8.72665	7.68885	9.27112	8.9218
PC 16:0_16:1	8.13851	8.88016	8.77404	5.8423	6.36131	6.59944	6.68616	7.5946	7.19812	7.79072	8.61295	9.13482	6.99837	6.83381	7.09119	5.79228	5.89338	6.85867	6.0818	6.04232	6.90799	7.78953	7.92368	7.86618	6.52191	5.53613	6.05412	8.05325	7.13717	8.46129	7.31013	6.19274	6.81844	7.16533	6.67723	6.38104	7.49748	8.14499	9.06291	6.24585	7.84603	7.65674	8.86512	8.64808	8.83171	7.01937	6.58098	7.93861	7.46224
PC 16:0_18:0	7.16138	7.277	7.61376	6.36059	7.23718	6.95282	5.14319	6.26141	6.25294	6.80098	6.86208	7.90213	NaN	NaN	NaN	5.76457	5.26215	6.68781	5.38175	5.61058	6.39948	5.18213	5.92984	5.97294	NaN	NaN	NaN	7.16947	6.47837	6.83556	6.35061	6.08939	5.08854	5.12233	NaN	5.37842	6.30724	6.3797	6.79087	NaN	5.03449	5.55798	7.10963	6.53921	6.09104	5.87789	5.43076	6.80126	6.34056
PC 16:0_18:1	11.0172	11.5962	11.3325	9.49065	9.99027	10.1685	9.38521	10.0495	10.0726	11.1266	11.4485	12.1782	9.55475	10.0659	9.968	8.9974	8.67615	10.1919	8.60468	9.04702	9.88609	10.5031	10.7241	10.159	9.13785	8.28846	8.48795	10.9288	10.4237	11.3399	10.1432	9.31687	9.80594	9.3706	9.25273	9.14647	10.947	11.3505	11.9103	9.18653	10.253	10.355	11.4444	11.1837	11.0443	9.8436	9.21755	10.5669	10.8775
PC 16:0_18:2	9.04445	9.58358	9.31024	9.51275	10.1277	9.6172	7.16927	7.7162	7.53582	9.57251	10.149	10.7499	8.57759	9.02373	8.7344	9.00779	8.2925	9.51759	8.18229	8.4694	9.35064	8.25839	8.76491	8.41334	8.16808	7.71	7.6687	10.0607	9.61919	10.2181	9.32951	8.64406	8.69677	8.8993	8.83068	8.88277	8.86239	9.10478	9.61586	7.76421	8.57814	8.47223	10.5795	10.5756	10.3448	8.40406	8.03067	9.6355	9.74223
PC 16:0_20:3	7.75253	7.68424	7.93098	6.38909	6.97394	6.83433	5.86647	6.0323	6.12634	7.05608	7.74348	8.18845	6.57963	NaN	NaN	6.64334	NaN	7.00329	NaN	NaN	5.79217	6.62639	6.97427	6.6003	NaN	NaN	NaN	8.14353	7.43831	8.78288	7.55605	6.55188	6.77685	5.18624	6.10883	5.96471	6.91589	7.5942	7.81593	6.17586	6.03428	6.17938	7.47541	7.835	7.79422	7.05699	6.34631	7.67924	7.50013
PC 16:0_20:4	10.0996	9.80642	10.1963	8.61163	9.07286	8.76329	7.89188	8.95242	8.81262	9.65609	10.8024	10.8501	8.28116	7.84004	7.63545	7.6624	6.94946	8.29841	6.35293	6.88031	6.76326	8.56036	8.90485	9.14211	6.88328	6.50868	6.22737	10.0176	9.59553	10.6239	8.79025	8.40549	8.77308	6.87633	7.31487	7.56474	9.36124	9.54493	10.1616	8.31693	8.10702	7.90641	9.30723	9.32527	9.13086	9.54598	8.63294	10.4387	9.0317
PC 16:1_18:1	8.62894	9.02496	8.91213	7.97455	7.96343	8.06669	7.75627	8.53384	8.51309	8.39331	8.67759	9.15041	8.25073	8.82485	8.669	8.00449	7.89693	8.02915	7.75316	7.82433	8.19519	8.09217	8.22985	8.24646	8.05033	7.90881	7.84554	8.35434	7.8571	7.87103	7.56684	7.70214	7.60654	7.7926	7.79797	7.6072	8.18291	8.70008	8.82357	7.92108	8.03007	8.28403	8.64848	8.34456	8.45477	7.93114	8.00879	8.30231	8.11922
PC 18:0_18:1	8.22025	8.83272	8.68261	6.62142	6.87741	7.37583	6.81363	7.78367	7.45894	7.61491	7.79303	8.6977	6.52029	6.44991	6.89153	6.04373	5.76475	7.14323	5.31988	5.7407	6.80466	7.48606	7.57862	6.95217	NaN	NaN	5.50987	7.74407	7.10877	8.04714	7.25204	7.02209	6.19924	5.8233	6.02936	5.78258	8.08996	8.30748	8.73422	6.29336	6.51027	6.87292	7.52919	6.95998	7.14776	7.02734	6.42989	7.54386	7.99338
PC 18:0_18:2	7.90987	8.18438	7.99662	7.98129	8.56936	8.27797	5.90717	6.65121	6.4312	7.24179	7.83665	8.42577	6.52305	6.90868	6.68443	7.29598	6.66527	7.84441	6.62823	6.7556	7.70983	6.37472	6.86898	6.5844	6.28074	5.93834	5.61893	8.15691	7.77177	8.04626	7.5312	7.38431	6.62539	6.80764	6.88815	7.11945	7.09678	6.96551	7.45716	5.40132	6.59172	6.21945	8.0739	7.96909	7.87582	6.52158	6.73739	7.6656	8.04466
PC 18:0_20:4	9.94465	9.48147	10.1089	7.78782	8.68597	8.64756	8.25041	9.25621	8.96899	8.25285	9.06313	9.353	7.02225	NaN	NaN	7.82871	NaN	8.27271	NaN	NaN	NaN	7.3522	7.79946	8.05238	6.71533	NaN	NaN	8.88582	8.56201	9.32084	8.17438	7.68674	7.78367	NaN	6.91241	6.93897	8.35275	8.38563	9.23485	7.58376	7.52691	7.3132	7.8039	7.9478	7.67426	8.47326	7.5878	9.30708	8.41224
PC 18:1_18:1	8.41767	8.99218	8.70374	5.86843	6.60575	7.06101	6.97247	7.62679	7.5702	8.54503	8.86462	9.62996	7.37799	7.76753	7.28828	5.61728	5.1651	6.86536	5.95297	6.43034	7.38631	7.92932	8.35516	7.44494	5.99802	4.82393	5.87931	7.40682	7.05672	7.96118	6.90061	6.78213	6.59586	6.92568	6.6856	6.57039	7.92009	8.09434	8.79236	5.84697	7.24621	7.09094	8.80508	8.62782	8.45102	7.17844	6.75512	8.17285	8.69164
PC 18:1_18:2	7.84717	8.27572	7.92356	7.06896	7.42378	7.3214	6.22985	6.8605	6.72112	8.42706	8.64695	9.39801	7.53538	7.96532	7.66749	6.43959	6.04928	7.1167	6.83999	7.03873	8.3335	6.70881	7.02705	6.80502	6.84674	NaN	6.07402	7.54328	7.19724	8.23617	7.16334	6.61994	6.61763	7.66265	7.54527	7.34765	7.05404	7.38569	7.88913	5.84365	6.4806	6.39613	9.26385	9.14953	9.17854	7.15021	6.61749	8.13177	8.63526
PE 16:0_18:1	7.28944	8.0644	7.73612	5.15817	5.57255	6.16728	5.82614	6.01416	6.52796	7.2523	7.5599	8.10496	6.38473	7.04555	6.66695	4.74027	4.34176	6.03708	5.65922	5.78633	6.47227	6.69746	6.68187	6.63553	5.61447	5.17509	5.82052	6.58555	6.29768	7.21008	6.34573	5.55915	6.02359	6.48236	6.02213	5.5172	7.28429	7.87124	8.51042	5.80127	6.82434	7.09553	7.56671	7.39962	7.39746	6.33647	5.86056	6.95606	6.99146
PE 16:0_18:2	5.11122	6.17573	5.54478	4.34405	4.44447	4.75935	3.50863	3.75459	3.30614	5.73063	5.91764	6.73374	5.04844	5.66083	5.24269	4.17125	3.59768	4.75528	4.6117	4.88574	5.96329	4.74148	4.82792	4.56392	4.34297	3.57806	4.59926	5.04641	4.85264	5.5987	4.90671	NaN	4.1246	5.53827	5.04711	4.68591	4.70236	5.47413	6.11164	3.92146	5.1518	5.18948	6.98026	6.88102	6.72095	5.07339	3.93482	5.4349	5.30538
PE 16:0_20:4	6.88609	6.69939	7.01353	4.98187	5.22011	5.17834	4.73047	5.34236	5.45858	6.16681	7.06717	7.29622	4.84167	4.42019	4.92712	4.57723	3.334	5.20189	3.77245	3.71778	4.2324	5.59695	5.66541	5.8054	3.94802	3.92799	NaN	6.48468	6.09002	7.2753	5.86407	4.75101	5.81603	4.36241	4.51351	3.48508	6.56743	6.72152	7.66218	5.19036	5.61928	5.50853	7.06557	7.18103	7.01686	6.56694	5.61351	7.17266	5.8519
PE 16:1_18:1	5.35835	6.30485	6.40894	NaN	3.74107	3.71587	3.50804	4.12975	4.13617	4.28631	4.49629	5.22938	3.57581	4.23032	4.17892	NaN	NaN	NaN	3.55417	4.04883	4.86043	4.44092	4.20499	NaN	NaN	2.95647	3.47415	4.22003	3.77082	4.50658	4.27491	3.58891	3.76692	4.53517	4.33387	4.00517	4.19098	4.89553	5.95473	NaN	4.35985	4.49051	5.30381	4.98629	4.8861	4.23531	3.64599	4.74699	4.34811
PE 17:0_20:1	NaN	3.47948	NaN	3.71819	3.69079	NaN	3.90662	NaN	3.86096	3.76099	3.54461	3.84093	NaN	4.12868	NaN	3.59603	3.63472	3.76626	NaN	3.72417	3.64517	3.61203	3.58812	3.69946	3.58097	3.45189	3.41166	NaN	NaN	NaN	NaN	3.85256	3.11387	3.83657	3.46135	3.87348	3.86068	3.94412	4.12181	NaN	3.70917	3.67085	NaN	3.53685	3.87463	3.97746	3.72373	3.4889	3.92809
PE 18:0_18:0	4.45623	4.50109	4.41725	2.82859	3.36659	3.31822	2.80662	3.07085	2.76744	3.31162	4.225	4.44727	2.43404	3.12036	NaN	2.55827	NaN	3.24064	2.09274	2.30706	NaN	2.83748	2.87477	2.64238	NaN	NaN	NaN	4.12699	3.24767	4.24105	2.876	2.07419	NaN	NaN	NaN	NaN	3.39317	3.34056	3.91752	NaN	2.25771	2.5948	4.10561	4.08135	4.14676	3.9602	2.97034	4.49917	3.03089
PE 18:0_18:1	8.10549	8.27886	8.39651	6.1301	6.31193	6.46039	6.30521	7.06196	6.96514	7.33177	7.69351	8.41909	5.91227	6.23796	5.98887	5.48543	5.10641	6.35645	4.74524	5.02291	5.72396	6.82442	6.89405	6.61594	5.16998	4.38387	4.87313	6.94235	6.97341	7.47253	6.80408	6.67201	6.28524	5.61086	5.04363	4.99118	7.27995	7.4853	8.32243	5.3798	6.37661	6.50742	7.16307	6.98773	6.92861	5.98936	5.22319	6.69263	7.51682
PE 18:0_18:2	6.51882	7.35731	7.00104	6.92642	6.97408	6.51727	4.74517	4.93832	4.70073	6.78484	7.15079	7.71973	5.76154	6.10892	6.14075	5.91206	4.64506	6.06283	5.54737	5.7223	6.4818	5.54854	5.75816	5.53799	5.06443	4.24243	4.97103	5.79822	5.30339	6.41224	5.66275	5.47276	5.0666	6.01865	5.46975	5.1514	5.74521	5.97116	6.61245	4.43144	5.56765	5.28519	7.34689	7.35895	7.36103	5.85622	4.87834	6.35803	6.83029
PE 18:0_20:3	6.83137	6.60637	6.91879	3.67429	4.14035	4.32199	4.36305	4.9868	5.02851	5.41141	5.77047	6.48161	4.41878	4.12507	3.88437	4.04972	NaN	4.87511	NaN	2.95586	3.90788	4.86994	5.31559	5.26686	NaN	NaN	NaN	5.83815	5.24052	6.44366	5.40387	3.46604	4.95887	NaN	3.48364	NaN	5.53131	5.85488	6.54744	3.94694	4.73405	4.20538	5.88181	5.90073	5.99864	4.82293	3.51186	4.98701	5.90393
PE 18:0_20:4	10.5244	9.91339	10.5944	9.22679	9.81535	9.01902	8.03993	9.10828	8.94496	8.87298	9.60118	9.80704	7.77052	7.3887	7.57102	7.64795	6.15583	8.09208	6.69782	6.86326	7.39501	8.24627	8.29688	8.65861	6.51068	5.85459	5.8015	9.25518	8.63755	10.0236	8.80131	8.31011	8.52578	7.305	6.70442	6.7774	9.16169	9.43104	10.1027	7.8213	7.77066	7.6368	9.46582	9.29992	9.06334	9.45505	8.21782	9.88008	9.18379
PE 18:1_18:1	7.09026	7.64921	7.6802	4.52894	4.72482	5.17586	5.53959	5.89795	6.27854	7.22473	7.60491	8.43812	5.86249	6.59712	6.02908	3.90513	3.28715	4.89098	4.81596	5.05121	5.60413	6.30263	6.7923	6.13919	4.70575	3.65002	4.36758	6.32149	5.68251	6.77861	6.04843	4.95624	5.56399	5.8305	5.27308	4.96896	6.48783	7.06722	7.89185	4.86087	5.7802	5.71554	7.15064	7.13929	7.08536	5.66102	5.09397	6.20249	7.53753
PE 18:1_18:2	5.987	6.884	6.39936	5.3017	5.77724	5.27878	4.20982	4.0148	4.36473	6.61393	7.02357	7.66431	5.56102	6.32903	5.71043	4.09585	3.43783	4.56316	4.80269	5.11293	6.00537	4.99676	5.50704	5.03732	4.31644	3.1746	4.0445	5.00542	4.97768	6.2276	5.44916	NaN	4.87797	6.28779	5.57651	5.00413	5.19141	5.48755	6.64139	3.77292	5.12845	4.88551	7.4665	7.5619	7.38897	5.26837	4.8813	5.91513	7.09755
PE 18:1_20:4	8.25942	7.84421	8.42518	6.92561	7.1508	6.51953	6.4283	7.29598	7.34451	7.44407	8.45681	8.72999	6.03769	6.2591	6.00882	5.34413	NaN	5.96605	4.97365	4.60692	5.24726	6.76822	7.04592	6.87523	4.75409	NaN	4.44089	8.29012	7.60874	8.83503	7.7609	6.42467	7.61493	5.87381	4.93177	5.49844	8.03657	8.47974	9.36216	6.20097	6.35452	6.41321	8.6095	8.47482	8.53859	7.82166	6.8126	8.26506	7.976
PE P-16:0/16:0	5.17259	5.06449	5.24755	4.05906	4.15664	4.41344	3.8342	4.50535	4.43133	3.76849	4.05044	4.66141	NaN	3.37474	2.44518	3.37913	NaN	3.7236	NaN	NaN	2.4402	3.40067	3.85467	3.983	NaN	NaN	2.37806	4.38899	4.17252	4.4871	3.68601	3.14845	3.6108	NaN	NaN	NaN	3.31637	3.32207	4.56777	NaN	3.66662	3.16786	3.7714	3.03665	3.14071	4.42341	3.41602	4.61716	3.94268
PE P-16:0/18:1	8.05882	9.30226	8.64023	6.97018	6.69945	7.19457	6.289	6.82579	6.87846	6.46906	7.22205	7.52243	6.21115	6.9887	6.42724	5.16291	4.3702	6.28416	6.19793	6.46964	7.28934	7.62978	7.28939	6.33373	5.92914	5.64542	6.6415	7.02016	6.66704	7.00585	6.37694	6.31832	5.73473	6.3986	5.92305	5.73087	6.73617	6.674	7.54898	5.33377	6.86097	6.65673	6.75446	6.40313	6.22136	6.7682	6.27494	7.48139	6.42233
PE P-16:0/18:2	5.55946	7.73474	6.17527	6.08079	5.75486	5.37394	3.42226	4.06357	NaN	5.76449	5.8131	6.30632	5.66597	5.91728	6.42136	4.82174	3.66282	5.00663	5.63213	6.0276	7.2024	6.44937	6.00737	4.73159	5.2178	4.54365	5.50741	4.95296	4.94367	4.72034	4.45675	4.1895	3.99555	5.8662	5.01226	4.80317	3.96762	4.42227	5.13481	3.76648	6.02419	5.54501	6.07386	5.97404	5.7996	5.26866	4.89884	6.03817	5.16335
PE P-16:0/20:3	5.84719	6.91596	6.21399	3.85066	3.51919	4.15174	3.73395	4.2518	4.67295	5.30018	5.40571	6.50399	3.88152	4.26377	4.95126	3.44765	3.08188	3.98181	3.79379	3.8288	4.85774	6.6205	6.1993	5.2431	3.16868	NaN	3.36347	4.73265	3.84789	4.68382	3.72975	3.90849	3.52565	3.93154	3.39897	NaN	5.14607	4.65758	5.65415	4.16031	6.2215	5.84698	6.24675	5.57389	6.01687	4.45517	3.75676	4.96165	4.77571
PE P-16:0/20:4	9.04676	9.28127	9.31214	8.18759	8.69804	8.56495	7.7664	8.45138	8.41592	8.50537	9.18415	9.64737	7.69135	8.10232	7.68877	7.04071	5.88335	7.86096	6.47487	6.46546	7.52795	8.05495	8.21697	7.95991	6.74721	5.58636	6.49152	8.71127	7.61347	8.94767	7.77976	7.05178	7.2326	6.90445	6.85417	6.38825	9.2197	9.12886	9.83992	7.25116	8.15213	8.0195	9.32935	9.19218	9.16956	8.34763	7.53284	8.87694	8.53443
PE P-16:0/22:4	7.23744	6.98229	7.15506	6.1628	6.56396	6.54619	7.06167	7.52452	7.7491	6.88328	7.51766	8.07737	5.24974	5.55951	5.76621	4.82316	NaN	5.8455	NaN	NaN	NaN	5.90876	5.99677	6.50185	4.92904	NaN	4.09745	7.26347	6.34018	7.55171	6.26348	5.60333	6.10292	4.54446	4.20611	4.76445	5.92668	6.11999	6.88589	5.21454	5.34166	5.69172	6.52747	6.4153	6.4995	5.85945	5.38412	6.67423	6.91009
PE P-16:0/22:5	7.8315	7.49788	7.91387	6.28967	6.76545	6.60333	5.04263	5.98623	5.71884	6.11203	7.05279	7.22624	5.32096	5.09364	4.64675	5.47134	NaN	6.01566	NaN	4.47524	4.9346	6.41822	6.31847	6.44756	4.53749	NaN	NaN	7.93099	6.45809	7.91165	6.70575	5.4395	5.98822	5.02505	4.97771	5.12601	6.43747	6.67928	7.52178	5.37609	5.30234	5.76794	7.13816	6.75581	6.99424	7.26827	6.16047	7.77063	5.56638
PE P-16:0/22:6	7.3814	7.2068	7.51073	5.47959	6.18366	5.65116	4.95837	6.19941	6.01136	6.17136	7.06194	7.03366	5.16707	6.00326	5.2589	5.234	NaN	6.11444	4.68302	5.12123	5.70699	6.01072	5.77159	6.03433	4.25483	NaN	3.75057	7.21206	5.87921	7.36704	6.13172	4.36777	5.48238	4.35815	NaN	NaN	6.22374	6.15505	6.78615	4.77591	5.27456	5.45461	7.27283	6.87054	6.84794	6.74056	5.81524	7.45444	5.97886
PE P-18:0/18:1	5.44465	6.04978	5.72027	4.33959	4.70997	5.03115	NaN	3.75775	NaN	4.38158	5.08325	5.50528	3.84401	4.24319	3.66009	3.2099	NaN	NaN	NaN	NaN	4.15685	4.85277	4.78219	3.73399	2.00884	3.39676	3.9335	4.86337	4.86017	4.77523	4.64079	4.62279	3.86249	3.73352	NaN	NaN	3.84112	3.63291	4.28629	NaN	3.37212	3.38509	3.94766	4.28577	4.08809	4.41167	3.50265	4.48146	3.95591
PE P-18:0/18:2	4.29621	5.44024	4.41716	4.16779	3.99454	4.27644	NaN	NaN	NaN	4.74393	5.0904	5.04812	4.02859	3.90136	4.5528	3.19969	NaN	3.18091	4.39967	4.57045	5.11231	4.57631	4.32625	NaN	2.87639	NaN	3.95601	4.17341	4.53703	4.09256	3.54885	4.01211	NaN	3.80461	2.67986	NaN	NaN	NaN	3.79084	NaN	3.99814	3.48307	4.4162	4.25444	4.20998	3.30541	3.19994	3.84948	3.45771
PE P-18:0/20:4	9.0212	8.68469	9.02822	8.18639	8.54025	8.47683	6.87841	7.84157	7.51644	8.05586	8.71013	8.92828	6.82923	7.22545	6.861	6.7039	5.54374	7.26707	5.95923	5.91066	6.79843	7.62038	7.62282	7.34398	6.63136	5.92203	6.18222	8.58192	7.97215	8.68761	7.73666	7.53243	7.13888	6.09368	5.80383	6.01098	7.91763	7.72447	8.31962	6.44624	6.8734	6.94642	7.94009	7.89362	7.52224	7.62443	7.00411	8.19204	8.00278
PE P-18:1/16:0	5.20916	5.01154	5.3759	4.55971	4.76249	4.97591	4.10815	4.27192	4.2832	3.94361	4.60045	5.1546	3.60496	4.38622	3.42698	NaN	NaN	3.7578	NaN	NaN	NaN	3.78195	4.20163	4.26636	NaN	2.25686	NaN	4.35711	3.98353	4.69235	4.05726	3.26558	3.73504	3.55707	2.76311	NaN	4.12724	4.16326	5.23903	3.02035	3.14962	2.77931	4.65155	4.27955	4.2123	4.61744	3.54134	4.82956	3.85976
PE P-18:1/18:1	6.29948	6.8937	6.65384	5.62022	5.17904	6.03403	4.75718	5.55833	5.44543	5.288	5.98035	5.9967	4.59119	5.2079	4.66716	NaN	NaN	3.98643	4.44471	4.01527	4.89744	5.82923	5.59613	4.89016	3.71727	2.87313	3.93921	4.70362	4.86208	5.09213	4.32385	4.26209	3.92996	4.693	4.01645	NaN	4.95449	4.92748	5.94045	NaN	4.43313	4.31475	5.14922	4.88483	4.94865	5.13395	4.45354	5.60762	4.54354
PE P-18:1/18:2	4.77222	5.66619	5.23809	5.0283	5.44978	4.48311	NaN	3.9019	3.51388	5.28345	5.55793	5.90128	4.01323	4.72427	4.77471	NaN	NaN	4.08745	4.27451	4.40742	5.2246	4.88158	4.17328	4.06071	3.59455	NaN	3.53333	4.85265	4.64324	5.63936	4.57363	3.90605	3.96587	4.23965	3.88729	3.43539	3.6326	3.98337	4.66447	NaN	3.74127	4.09088	5.77416	5.81553	5.68333	4.17046	4.30206	5.25096	4.74592
PE P-18:1/20:4	8.27458	7.97822	8.38671	7.80223	8.25808	8.09618	7.27329	8.14892	8.04219	7.9326	8.71788	8.98671	6.95858	7.53736	7.21608	6.06111	5.26171	6.599	5.53805	5.60669	6.33252	7.17397	7.19098	7.12321	5.80965	5.13259	5.47492	7.5455	6.71141	7.77152	6.52227	6.7026	6.52859	6.81287	6.14678	6.27286	8.63557	8.46508	9.1837	6.47697	6.76131	6.8203	8.99518	8.71819	8.7159	7.49173	6.92351	8.20712	6.75939
PG 16:0_18:1	5.88074	5.994	6.15197	3.60413	4.51907	4.03621	3.19932	3.6333	3.95451	5.4864	5.8212	6.35502	3.55963	3.28534	3.17318	3.92848	2.7403	4.42009	2.89934	NaN	4.15168	4.49495	5.13089	5.48232	3.14775	NaN	2.13713	4.97256	4.33061	5.68995	4.19983	3.25974	4.09318	3.41353	NaN	NaN	4.97633	5.19301	6.27016	3.7511	4.39122	3.99037	5.92745	6.01086	5.82441	4.71704	3.99193	5.07174	5.79871
PG 16:1_18:1	6.17289	6.14516	6.41278	5.33685	5.38272	5.31886	5.19481	5.4771	5.51704	4.82841	5.2626	5.6719	3.86958	4.15864	4.73684	4.20485	NaN	5.43852	4.38023	3.70721	4.51321	4.85292	5.08806	5.20087	3.97153	4.25003	4.76984	5.03842	4.92395	5.38336	5.34077	5.11705	4.64631	3.88585	3.5298	3.36511	5.15594	5.64261	6.34929	4.11812	4.70987	4.04845	4.24041	3.83739	4.14711	4.93429	4.40096	5.48706	5.88755
PG 16:1_18:2	4.59262	4.32857	4.68677	5.80735	5.87656	5.66186	3.09234	3.8099	4.12155	3.29543	3.61413	4.03453	3.15156	3.45041	3.6818	5.27549	2.8181	5.68321	4.27754	3.86973	4.36348	2.97156	3.83577	3.73293	3.3765	3.89101	4.42553	4.21311	4.35684	4.47255	4.65276	4.06518	3.77654	3.95978	3.3911	3.56977	3.44421	3.45146	4.39806	3.26657	3.54723	NaN	3.22196	3.50434	NaN	4.12909	4.20435	4.78243	4.63679
PI 15:0_22:0	7.21102	6.81139	6.55453	6.69969	6.85189	7.30851	6.79713	6.74024	7.30908	6.67583	6.6054	7.16082	6.51708	6.49275	6.61013	6.79029	6.9966	6.97719	NaN	6.98667	7.14319	6.76551	6.59842	6.94278	7.01617	6.38119	6.858	7.03636	6.82959	6.90552	6.84369	6.4781	6.73149	7.0535	6.97868	7.02722	7.09562	6.96771	6.52807	6.88147	6.63971	6.57001	6.95804	6.96547	6.75747	6.93252	6.64764	6.59372	6.68635
PI 15:0_22:6	6.3986	7.21754	6.61546	7.32952	7.69992	8.24581	6.49166	NaN	6.51738	NaN	6.3421	NaN	6.53653	NaN	6.42255	7.37447	6.72627	6.73268	7.14573	7.58577	NaN	7.13526	6.91442	7.25174	7.07601	6.67087	6.92405	6.33212	6.90035	7.88811	7.6162	7.09939	NaN	NaN	7.36163	7.4297	6.98988	6.33857	6.89704	7.26506	NaN	7.15064	NaN	7.32645	6.73275	7.15912	7.45918	7.16878	7.35135
PI 18:0_20:4	9.68266	9.61165	9.95323	8.75529	9.04335	8.68194	8.01691	8.94101	8.9245	8.94727	9.81862	10.3504	7.68771	7.31442	6.94561	7.34025	6.32782	8.29731	6.32573	6.11598	6.82249	8.00046	7.95846	8.43536	7.2203	NaN	NaN	8.84549	8.67318	9.66286	8.6411	8.3352	8.51723	6.34213	6.23853	6.85055	8.63435	8.60969	9.64088	7.45113	7.28368	7.52402	8.51049	8.76477	8.65313	8.95932	8.06051	9.59935	9.16548
SM d18:1/14:0	5.275	5.13371	5.30425	4.01422	4.37343	4.95928	3.87168	4.64703	4.33179	4.52429	5.01708	5.7586	3.8178	3.28072	3.46795	3.67452	2.73283	4.43436	3.30134	3.42294	4.26427	3.71545	3.9822	3.95187	3.98561	3.26087	3.39348	5.15833	5.2799	5.11991	4.45548	4.87265	4.41611	4.23312	4.48672	4.37315	4.73382	4.94647	5.84472	3.55687	3.67832	3.70285	5.06433	4.70644	4.82392	4.38215	3.58222	5.20649	5.46894
SM d18:1/16:0	9.14278	9.36773	9.4918	7.85095	8.14406	8.63587	8.38998	9.22475	8.88821	9.02169	9.58133	10.2137	8.11679	7.89387	7.9677	7.49899	6.7673	8.51661	7.11337	7.31061	8.17992	8.02833	8.19697	7.76392	7.8417	6.89462	7.30121	9.10488	8.84514	9.27519	8.17916	8.30178	8.01458	8.05829	7.90806	7.78427	8.69644	8.86081	9.65886	7.34116	7.74249	7.66397	8.99167	8.70746	8.80351	7.86497	7.29025	8.6379	8.80081
SM d18:1/18:0	6.12847	6.31783	6.35955	6.44785	6.85874	6.85712	3.98728	4.86912	4.70942	4.99634	5.5729	5.9193	5.25212	5.14007	4.73387	4.73967	3.00097	4.78709	4.14066	4.34544	5.15882	4.38214	4.33196	4.54014	5.09967	4.22366	4.59668	5.72652	5.24397	5.8866	4.63907	4.43288	4.37749	5.37496	5.37669	5.20405	4.63093	4.50873	5.23615	4.29359	4.13653	4.4283	4.30544	3.67938	3.98359	4.92913	4.2307	5.51529	5.09083
SM d18:1/18:1	3.01594	2.67814	3.04372	3.1721	3.74658	3.68264	1.23442	1.95877	1.72861	2.49605	2.87699	3.20642	2.56006	2.00949	1.95231	1.88674	1.14304	2.19654	1.38122	1.69502	1.91089	NaN	1.47395	1.03798	1.67496	1.20919	1.29324	3.20598	2.86971	3.20849	2.1877	1.87365	1.75184	2.10106	2.58279	2.45853	2.13123	2.09396	2.79169	1.53271	1.45741	1.49563	1.9396	2.11783	2.12961	2.00147	1.75917	2.82213	1.49059
SM d18:1/20:0	7.69063	8.13667	8.01567	7.80527	8.20238	7.95102	5.91468	6.37617	6.25772	7.71598	8.2444	8.79989	6.87602	6.99007	6.69434	7.49607	6.75022	7.91566	6.90889	7.12755	8.01246	7.44644	7.75063	7.51549	7.1508	6.4259	6.79615	8.67259	8.33164	8.91102	8.00847	7.38805	7.83028	7.77563	7.65201	7.60945	6.98848	7.52366	8.3848	6.35059	7.11339	7.14517	8.98901	8.9778	8.8857	7.27514	6.693	8.20798	8.53882
SM d18:1/20:1	3.81884	3.86506	3.888	3.65328	3.87989	3.5386	2.34964	2.54058	2.19783	3.45978	3.83919	4.22276	3.09028	2.99398	3.06652	2.55986	NaN	3.26681	2.81578	3.28831	3.9705	2.71415	3.25333	3.15653	2.87429	2.60653	2.87123	4.64942	4.40351	4.79216	3.73986	2.99877	3.82429	4.01647	3.93788	3.75925	3.3636	3.78624	4.60663	2.36139	2.67079	2.49877	4.39568	4.27772	4.03733	3.22898	2.6134	3.9563	4.07511
SM d18:1/22:0	8.6771	9.13433	9.06841	7.95541	8.43558	8.47289	7.1907	7.66019	7.63657	8.41387	8.80731	9.41623	7.51451	7.56473	7.49141	7.78173	7.03928	8.40143	7.39916	7.70463	8.63827	8.52774	8.77987	8.10126	7.38963	6.57652	7.04823	9.04958	8.50689	9.2475	8.35538	8.00871	8.02164	8.18835	7.99912	7.86494	7.81022	8.18146	9.12168	6.88248	7.70642	7.66417	9.24467	9.12671	8.91104	7.86184	7.33329	8.72252	9.50228
SM d18:1/22:1	7.28456	7.58382	7.62211	6.57686	7.05449	6.99352	5.5837	6.06128	6.02646	7.10791	7.70592	8.21122	6.49404	6.44252	6.33761	6.44496	5.74115	7.11671	6.37462	6.78708	7.66501	6.85147	7.1292	6.84089	6.42541	5.54822	6.04971	8.05266	7.53905	8.47793	7.53525	6.98818	7.26955	7.36411	7.1591	6.95696	6.42528	7.00641	7.77774	5.76722	6.35952	6.34277	8.39006	8.31367	8.26816	7.01801	6.40345	7.91466	8.35099
SM d18:1/24:0	6.89474	7.69786	7.35083	6.69401	6.93947	7.34227	5.60612	6.3792	5.95672	6.73128	6.82107	7.6906	6.0907	5.92959	5.85564	5.87315	4.983	6.61164	5.02259	5.34739	6.17139	6.95806	7.1187	6.24032	6.15534	5.64899	5.73172	7.60665	7.00041	7.7481	6.67515	6.09476	6.2147	6.0578	5.99107	5.86357	6.46705	6.63624	7.3192	5.10431	5.94851	5.95881	6.79145	6.69286	6.55711	5.58982	5.34671	6.56987	7.85023
SM d18:1/24:1	8.35025	8.27788	8.75231	7.80973	7.94634	8.46836	7.53237	8.2642	8.19955	7.67508	8.35142	8.83991	7.45404	6.93008	6.98518	7.10359	6.0747	7.94332	6.08235	6.24936	6.74199	7.49763	7.63853	7.64752	6.83753	6.27728	5.88013	8.48633	8.13229	8.74407	7.7163	7.73875	7.51409	6.95895	7.11311	7.05061	7.26868	7.44782	8.3886	6.58277	6.80294	6.75074	7.86425	7.81881	7.8285	7.49177	6.76277	8.14324	8.25601
SM d18:1/26:0	3.23431	4.13068	4.0446	NaN	2.78528	3.02167	1.67181	2.37019	3.08248	4.32154	4.7065	5.00757	3.45684	3.57994	3.65725	2.96419	2.81272	3.36914	2.99565	3.49225	4.16487	3.61869	3.69777	3.01216	3.98264	3.10907	3.75052	4.08633	3.6864	4.20915	3.40658	2.62805	3.2175	3.66073	3.20643	2.77085	4.02875	4.04423	4.50358	1.99988	2.54222	3.26301	4.20355	4.09318	3.95116	3.11815	3.27168	3.80518	4.95968
SM d18:1/26:1	3.9555	4.19447	4.04756	2.82547	3.15179	3.64369	2.95626	3.84122	3.6934	4.45372	4.59011	5.36884	3.48963	3.94868	3.62477	2.6061	2.32107	3.45526	2.59341	2.66969	3.41791	3.47288	3.8407	3.34273	3.17989	2.42936	2.76222	4.4086	3.85225	4.75847	3.80735	3.26746	3.33411	3.90568	3.58722	3.30536	4.11198	4.29859	4.72867	2.46297	1.92145	2.7211	4.39406	3.99851	4.35457	3.17525	2.83503	4.10643	4.55161
TG 36:0-FA12:0	0.929431	0.977921	1.86343	2.76915	4.01299	3.80395	1.17902	1.14536	1.6191	0.814585	1.40972	1.52361	1.91268	1.45001	1.37235	2.04971	0.929948	2.09684	1.29782	1.45868	1.45604	1.54603	1.40652	1.32891	1.78835	1.47173	1.3041	2.18358	2.11799	1.58707	1.31336	1.98698	1.41685	1.74676	1.77164	1.39989	2.05772	1.00663	1.45633	1.98384	1.02179	0.568503	2.48236	1.6362	1.06058	1.07095	1.21205	1.38993	0.706779
TG 38:0-FA12:0	0.648712	0.827256	1.51478	3.96087	4.3914	4.83441	0.74523	0.941383	1.20513	NaN	1.17312	1.47352	1.49343	0.998197	0.871803	1.59707	0.669229	1.46886	1.4937	1.41956	0.690479	1.35642	1.26938	0.689155	1.1837	0.893365	0.834793	1.98412	1.89577	1.23334	1.23732	1.33171	0.466598	1.37985	1.32719	1.40842	2.15761	0.997932	1.43592	1.21309	0.3025	0.131798	1.61037	1.50988	0.646977	0.748389	0.503658	0.616014	0.930387
TG 40:0-FA12:0	0.624349	1.33495	2.71368	4.95952	5.41267	6.12305	0.566506	1.2454	1.93259	NaN	0.874383	1.46677	1.68569	0.500463	0.896672	1.83042	1.01092	1.43425	1.92778	1.56863	0.598715	1.32949	1.30882	1.21445	1.31334	0.722132	1.02981	2.48886	1.93814	1.59844	1.36653	1.81905	1.10781	1.84969	1.73799	2.58093	3.08229	1.62509	2.38145	0.866025	0.307536	0.362762	1.66209	0.849188	0.574534	1.21413	1.12491	1.6636	0.908375
TG 40:0-FA14:0	0.827883	1.91403	3.01799	5.32076	5.62312	6.34613	0.827592	0.983324	2.20001	0.670795	1.54492	2.14171	2.02319	0.975548	1.57878	2.34712	1.31933	1.89709	2.50392	1.87395	0.925365	1.33625	1.61874	1.72194	1.66616	1.11879	1.21963	2.66313	2.07478	2.11025	1.83498	2.39423	1.43118	2.32395	2.30821	2.75085	2.81843	1.45314	2.77565	1.17232	0.60972	0.771568	1.97647	1.77519	0.904076	1.13651	1.33322	1.83113	1.31875
TG 40:0-FA16:0	2.03993	2.13727	2.86187	5.54714	5.86452	6.37501	1.57204	2.27946	2.17456	1.50161	1.61854	2.75032	2.69405	1.92807	2.40423	3.02333	1.97017	2.74357	2.38275	1.98002	1.45849	1.6337	1.99022	1.55325	2.18611	2.08013	2.40454	3.23222	2.92615	2.81886	2.4064	3.21137	2.21938	2.62148	2.54465	2.71084	3.05501	1.97802	2.67357	2.0909	1.84985	1.70445	2.40156	2.01789	1.77497	2.10721	1.9462	1.92394	2.01596
TG 42:0-FA12:0	1.06102	2.06118	3.57091	6.62135	7.08771	7.76944	0.801457	1.42419	2.67844	0.916172	1.75774	2.5483	2.24396	1.45712	1.97537	2.7215	1.31139	2.00706	3.04269	2.36446	1.18588	1.99231	2.1616	2.13857	1.53426	1.09437	1.47208	2.83994	2.49378	2.66334	2.09129	2.61422	1.89725	2.69236	2.84502	3.73643	3.53015	2.10407	3.34096	1.74966	0.936477	1.20011	2.08182	2.01167	1.5477	1.92457	2.14995	2.63871	1.61733
TG 42:0-FA14:0	2.08228	3.23095	4.91534	6.77297	7.13353	7.83779	1.35344	2.33962	3.92331	1.61897	2.68562	3.72689	3.31547	2.0314	2.50401	3.47601	2.49953	2.97403	4.16496	3.4021	2.31208	3.03719	2.74601	3.29996	2.32365	1.8355	2.56192	3.71282	3.181	3.50051	3.09896	3.6715	2.68113	3.94102	3.90563	4.72886	3.92704	2.77262	4.45164	2.02688	1.78437	2.20126	3.16775	2.93757	2.28045	2.91859	3.25299	3.43149	2.35133
TG 42:0-FA16:0	1.95899	2.8654	4.31991	7.51653	7.72376	8.54652	1.8741	2.37899	3.27194	1.82916	2.66425	3.41697	2.96124	1.96737	2.73233	3.41726	2.57278	3.3004	3.42242	3.17887	2.1203	3.04597	2.81742	2.70816	2.71371	2.35792	2.76527	4.03123	3.58961	3.576	3.19152	3.60169	2.71541	3.38397	3.61114	4.15685	4.41666	3.0446	3.90158	2.39886	2.35776	2.28758	2.74686	2.71634	2.35278	2.65974	2.86139	3.11078	2.84694
TG 42:1-FA12:0	NaN	1.68358	3.39194	6.48228	6.94192	7.67523	NaN	0.282127	2.46042	0.484155	0.621467	1.79885	1.45553	NaN	0.778371	1.63802	0.583632	0.717223	2.66086	1.83305	0.553373	1.43803	1.72619	1.8975	0.483485	0.327506	0.527369	2.83882	2.07407	1.83321	1.70686	2.08447	1.26496	2.28247	2.38173	3.44725	4.21	2.46893	3.38348	NaN	NaN	0.116393	1.15635	1.19723	0.297491	1.69122	1.70026	2.18134	0.859415
TG 42:1-FA14:0	NaN	1.98129	3.93653	5.88863	6.22099	6.99722	NaN	0.666087	2.86233	1.07416	1.5923	2.51729	2.05554	NaN	NaN	2.02368	0.900368	1.31459	3.18467	2.46348	0.923362	1.79706	1.79879	2.21823	0.951645	0.989858	1.25855	2.85378	2.51016	2.32857	2.06446	2.75047	1.53753	2.82349	2.98783	4.04931	3.5229	1.96307	3.80936	0.726617	0.264818	0.635162	1.75584	1.77974	0.38003	2.19401	2.17119	2.76429	1.43278
TG 42:1-FA16:0	0.782228	2.02655	3.01603	6.64135	6.86092	7.63197	0.57398	1.03382	1.95093	0.794773	1.28329	1.64208	1.78363	0.575455	1.17581	1.47443	0.954234	1.05573	2.10344	1.65345	0.220748	0.92995	1.07147	1.04069	0.538334	1.01294	1.31275	2.59752	1.92191	1.97328	1.69065	2.20419	1.37389	2.2555	2.35367	2.89697	3.72024	2.11244	2.80526	0.465848	1.07611	0.84091	1.17986	1.00798	0.937031	1.16159	1.30996	1.68514	0.773123
TG 42:1-FA16:1	0.627254	2.61337	4.30797	5.58125	6.03306	6.7112	0.56138	1.24532	3.06196	0.878605	1.87474	2.4792	2.28801	1.28488	1.35478	2.33414	1.55671	1.74523	3.50821	2.66046	1.25568	2.0492	1.86039	2.58	1.37046	1.20559	1.40793	2.87623	2.44976	2.55279	2.15561	2.74261	1.87857	3.06105	2.92332	4.13684	3.3251	2.08458	3.85777	1.09718	1.04931	1.05283	1.8433	2.18774	NaN	1.88236	2.52604	3.07488	1.51009
TG 42:1-FA18:1	0.678591	1.28337	1.87063	6.07387	6.33155	7.12146	NaN	0.73434	1.03664	NaN	0.140226	1.13847	0.774728	NaN	0.502909	1.13839	0.275544	0.693101	1.0218	0.719052	0.235046	NaN	0.803071	0.75169	0.825323	0.973825	1.33747	2.91828	1.82488	1.74047	1.75994	1.82411	1.33436	1.86839	1.43886	1.75262	3.31668	1.34659	2.05615	0.41269	0.182772	0.296386	0.739773	0.68756	0.714166	0.682385	1.00698	1.13289	0.800782
TG 44:0-FA12:0	1.55867	2.29007	3.91978	7.06226	7.42035	8.12994	0.841173	1.52308	2.74026	1.06304	1.93885	2.74996	2.35218	1.25095	1.68403	2.93186	1.92594	2.46419	3.20901	2.37703	1.63079	2.43413	2.41703	2.06556	1.57194	1.25445	1.79836	3.37164	3.05392	2.67595	2.53097	2.92595	2.14014	2.91169	2.89547	3.9452	3.79015	2.3654	3.53648	1.4449	1.39876	2.0979	2.44467	1.86783	1.84429	2.32342	2.38646	2.77058	1.97829
TG 44:0-FA14:0	3.66183	4.46377	6.24454	8.37606	8.76701	9.51212	2.79653	3.74479	5.27009	3.05892	3.98356	4.98307	4.76049	3.19984	4.11902	5.04833	3.73549	4.37307	5.45612	4.81413	3.60927	4.22736	4.22111	4.65974	3.81425	3.35633	3.83372	5.01914	4.72772	4.81853	4.46564	5.20009	4.13294	5.17504	5.35687	6.25375	5.07767	4.06703	5.72102	3.43738	3.31831	3.66441	4.55487	4.21714	3.49655	4.16164	4.42433	4.88009	3.8098
TG 44:0-FA16:0	3.51516	4.53732	6.13652	8.81335	9.18552	9.9054	3.00992	3.77703	4.98848	3.16873	4.07236	4.853	4.61896	3.39936	4.12256	4.95003	3.84935	4.45959	5.28969	4.62924	3.63382	4.3644	4.29683	4.52161	3.68652	3.33182	3.63858	5.18852	4.75686	4.81973	4.4212	5.09419	4.26452	5.19368	5.26019	6.18058	5.54104	4.11168	5.69724	3.34158	3.34508	3.85228	4.32495	4.29584	3.55478	4.08955	4.40861	4.80173	3.99057
TG 44:0-FA18:0	0.446032	0.852468	1.90254	4.98766	5.26625	5.84217	0.616384	0.398406	0.92271	NaN	0.723041	1.18459	1.0837	0.259571	0.948965	1.6436	0.821304	1.05538	1.13273	1.23805	0.71954	0.88389	0.896575	0.487135	0.505537	0.478891	0.730829	1.97148	1.75615	1.47931	1.08306	1.52179	0.926258	1.10489	1.41951	1.28717	1.76972	0.148072	1.54795	0.589516	0.430057	0.070194	0.879798	0.802148	0.512756	0.543467	0.799558	0.642253	0.679008
TG 44:1-FA12:0	1.07303	2.54294	4.60207	8.00865	8.45913	9.20107	NaN	0.928627	3.53083	1.04343	1.3968	2.65824	2.26391	1.02914	1.82649	2.41846	1.58838	1.66577	3.4966	2.83985	1.29806	2.33994	2.39787	2.68006	1.14636	1.07868	1.7177	3.64736	2.93552	3.06508	2.5071	3.25284	2.28641	3.39852	3.86727	4.75254	5.26812	3.50372	4.33383	0.686993	0.442056	1.42866	2.4613	2.43411	1.87104	2.72014	2.8504	3.29659	2.0462
TG 44:1-FA14:0	2.03377	4.30951	6.17866	7.84476	8.33466	9.11051	1.49844	2.5036	4.94471	2.52942	3.10316	4.24863	3.84403	2.34282	3.13799	3.74978	3.1138	3.21325	5.18298	4.42876	2.74929	3.58612	3.76257	4.14288	2.70377	2.62305	2.90978	4.73713	4.18087	4.3158	3.84309	4.53347	3.51539	4.8613	4.88528	6.11498	5.36855	3.80549	5.61944	2.16342	1.89697	2.70297	3.52482	3.85993	2.44171	3.8998	4.27479	4.74142	3.20174
TG 44:1-FA14:1	0.841481	2.93734	4.86111	5.66179	6.12314	6.86698	NaN	1.55203	3.88693	1.31298	1.92744	2.92097	2.37622	1.33113	2.15781	2.88057	1.98702	1.99818	3.96053	3.13712	1.35589	2.5241	2.35387	2.95367	1.35327	1.41422	1.60273	3.61843	2.84701	2.93349	2.46546	3.35245	2.24367	3.5808	3.53208	4.76643	3.27658	2.38775	4.42939	1.06474	1.07848	1.3248	2.34116	2.61425	0.554774	2.66568	2.97927	3.50813	1.98278
TG 44:1-FA16:0	2.20182	3.76114	5.30832	9.03774	9.25851	10.0972	1.34432	2.19622	4.22577	2.07306	2.90155	3.73112	3.21469	1.90834	2.74753	3.43939	2.87842	2.92524	4.33035	3.58271	2.30302	3.12452	3.19064	3.52876	2.59252	2.51474	2.57928	4.33787	3.87094	3.73632	3.66056	4.09027	3.136	4.19081	4.67439	5.45049	5.51467	3.8256	4.96865	2.38743	2.32512	2.48865	3.17847	3.20742	2.80981	3.2851	3.58988	3.95271	2.73917
TG 44:1-FA16:1	2.37495	4.41724	6.36915	7.41119	7.80955	8.49153	1.69737	2.92288	5.24382	2.89183	3.48688	4.44428	3.96931	2.65717	3.21014	4.14737	3.30228	3.42045	5.45218	4.74982	2.89022	3.85019	3.86413	4.4012	2.97728	2.58803	3.09239	4.87049	4.31462	4.45264	3.92422	4.71941	3.7599	5.12148	4.82302	6.15027	4.83564	3.69624	5.86763	2.52402	2.34625	3.03869	3.92627	3.97452	1.83529	4.13222	4.3895	5.01966	3.32064
TG 44:1-FA18:1	1.99672	2.5085	3.69	8.43696	8.68319	9.49504	0.9458	1.56837	2.76045	1.95258	2.21916	2.91679	1.98309	1.08558	1.85738	2.55824	1.69192	1.97321	2.67879	2.2427	1.13898	2.23817	2.32727	1.7889	1.8324	1.59098	1.8096	3.58139	3.14269	3.09849	2.97193	3.15314	2.36106	2.88925	3.40499	3.96129	5.05433	3.19095	3.82103	1.64885	1.71782	1.77952	2.40802	2.02898	2.22507	1.87645	2.32694	2.53782	1.95743
TG 44:2-FA12:0	NaN	1.02298	3.33127	5.7723	6.28208	7.02304	NaN	NaN	2.35636	NaN	NaN	1.6451	0.958326	NaN	0.434438	1.10958	0.303333	0.344614	2.23464	1.64783	-0.155505	0.765678	0.577754	1.27318	-0.0598613	NaN	-0.0716688	2.0667	1.45093	1.39041	1.36835	1.77758	0.591161	2.02101	2.16797	3.36641	4.16455	2.43645	3.1093	NaN	NaN	-0.108594	0.936577	0.750826	0.0904501	1.26502	1.67803	1.929	0.935351
TG 44:2-FA14:0	0.114971	1.81027	3.80665	5.40905	5.93175	6.81457	NaN	-0.0269424	2.95031	NaN	1.09828	1.74333	1.14855	0.471037	1.09856	1.72838	0.892969	0.993302	3.00186	2.102	0.396138	1.44738	1.18183	1.79655	0.700659	NaN	0.72871	2.48049	1.60992	1.90998	1.49806	2.22888	1.11331	2.69097	2.74277	3.83027	3.88187	1.97782	3.63631	0.42193	NaN	0.357724	1.09075	1.04487	0.646843	1.6887	2.33915	2.6452	0.815888
TG 44:2-FA16:0	NaN	1.47364	2.36847	6.94187	7.09019	8.01976	NaN	NaN	1.61811	0.495915	NaN	1.30991	0.607574	NaN	NaN	1.77074	0.431521	0.823377	1.33608	1.01892	0.512652	0.554296	0.530833	0.975344	0.433179	0.983312	0.887323	2.0262	1.67732	1.26866	1.43743	1.98718	1.08561	1.80369	2.35511	2.92017	4.03463	2.40388	2.75579	-0.0127663	NaN	0.0790325	0.862186	NaN	0.991672	0.948284	1.26465	1.24717	0.616437
TG 44:2-FA16:1	1.40354	3.85907	5.5998	6.44124	6.85107	7.51956	1.0351	1.89906	4.8626	2.14014	2.61715	3.69268	3.27443	2.00877	2.67336	3.745	2.52809	2.59597	4.73038	4.10726	2.06045	3.28701	3.0466	3.71916	2.09994	1.95472	2.33609	4.08036	3.70841	3.62997	3.29606	4.04716	2.86231	4.36934	4.18496	5.54881	4.72918	3.38063	5.38787	1.34358	1.66872	2.30419	3.22559	3.38578	1.39014	3.56599	3.90824	4.42459	2.95669
TG 44:2-FA18:1	0.891738	1.29197	2.41082	6.49721	6.70507	7.4152	NaN	NaN	1.35393	NaN	1.03451	1.30013	0.666248	NaN	0.284182	0.968607	0.409382	0.795619	1.37074	0.791302	-0.0932781	0.586225	1.02275	0.550568	0.105845	0.678536	1.09231	2.24442	1.62959	1.61783	1.36656	1.89634	1.3147	1.82634	1.93019	2.61541	4.30694	2.65936	2.70478	0.875495	0.319856	NaN	1.2409	0.440377	1.00216	1.0037	1.04403	1.43911	0.898582
TG 44:2-FA18:2	0.124406	0.984037	1.92674	6.33029	6.63021	7.48894	NaN	NaN	NaN	0.349111	0.207112	0.769352	0.368539	NaN	-0.125889	0.957238	NaN	0.521559	0.941461	0.698399	-0.370492	0.19842	NaN	NaN	-0.367779	-0.0501087	0.490896	1.89926	1.52738	1.45513	1.10976	1.42351	0.491515	1.37981	1.91667	2.50804	3.64028	1.62379	2.10686	NaN	0.168536	-0.126539	0.364538	0.338063	NaN	0.309758	0.663036	0.565746	0.289518
TG 45:0-FA14:0	3.53627	4.48666	6.31106	5.81387	6.41073	6.95031	2.76308	3.36883	5.29897	3.22715	4.08562	4.89912	4.69673	3.18173	4.01713	4.9065	3.73133	4.14745	5.44603	4.73089	3.59793	4.11864	4.24394	4.54656	3.65598	3.05489	3.60895	4.76	4.46819	4.64458	4.117	4.9004	4.00022	5.05811	4.77398	5.91343	4.04512	3.58004	5.69207	3.15602	3.06712	3.55828	4.35182	4.33547	3.09946	4.19655	4.34691	4.75093	3.73934
TG 45:0-FA15:0	3.48249	4.41588	6.12295	5.57847	6.17804	6.58599	2.7434	3.55687	5.05395	3.00421	3.83751	4.68187	4.78194	3.20873	3.95265	4.88803	3.68748	4.25853	5.38321	4.5684	3.52666	3.87204	3.94579	4.43908	3.68393	3.11443	3.75125	4.7637	4.38206	4.44219	4.06528	4.90244	3.93473	4.97088	4.70844	5.8133	4.01607	3.51612	5.44605	3.09274	3.08478	3.56649	4.34476	4.2635	2.98939	4.07174	4.20628	4.73174	3.58183
TG 45:0-FA16:0	3.62009	4.73222	6.48289	6.44822	6.94736	7.43974	2.90903	3.87243	5.34902	3.18163	4.20919	5.06417	5.07426	3.51218	4.29523	5.1452	3.99086	4.52611	5.67384	4.95817	3.87027	4.43697	4.30504	4.77291	4.00477	3.43769	4.01753	5.03798	4.68435	4.90631	4.52703	5.23534	4.24924	5.31261	5.01301	6.12779	4.39881	3.87382	5.79673	3.45932	3.30614	3.59707	4.59929	4.35916	3.16914	4.35448	4.65483	5.15053	4.04353
TG 45:1-FA15:0	2.22651	4.01747	6.01419	5.28266	6.05976	6.51104	1.45855	2.60027	4.89568	2.47263	3.13116	3.8338	3.60773	2.30675	2.93169	3.69785	2.81615	3.06259	5.03219	4.30465	2.6254	3.38193	3.52664	3.96562	2.49731	2.20723	2.79315	4.41242	3.90925	4.01426	3.63992	4.39156	3.33242	4.67574	4.24521	5.60406	3.42892	2.87473	5.4117	2.1194	1.91201	2.53759	3.54197	3.64665	1.38351	3.61345	3.86644	4.57612	2.95456
TG 45:1-FA16:0	1.54941	3.77488	5.76296	5.97373	6.26678	6.84394	1.31216	2.34978	4.72224	2.18352	2.82709	3.76789	3.34282	1.88249	2.48953	3.32538	2.58079	2.81238	4.79278	4.05971	2.73704	3.08144	3.05086	3.82812	2.32775	2.05446	2.47473	3.95845	3.61256	3.75887	3.25007	3.9949	3.02641	4.38467	3.86524	5.29158	3.05145	2.59428	5.05809	1.70693	1.5852	2.14854	3.01706	3.17643	1.13459	3.25206	3.50149	4.1967	2.41421
TG 45:1-FA18:1	NaN	2.26348	4.00229	5.62423	5.89966	6.58763	NaN	0.900614	3.19098	1.07896	1.48933	2.21126	1.74467	NaN	1.69346	1.98657	1.18086	1.54679	3.26887	2.51532	1.00241	1.78483	1.78866	2.35147	1.02693	0.934498	1.43925	2.87149	2.40696	2.20142	1.92546	2.63949	1.50107	2.88329	2.28382	3.5634	2.81513	1.31125	3.53832	0.627787	0.45447	0.888051	1.8639	1.71203	NaN	1.88061	2.14198	2.72888	1.18138
TG 46:0-FA12:0	NaN	NaN	1.92505	4.6776	5.37795	5.63087	NaN	-0.369459	0.334102	NaN	-0.0564073	1.16714	0.292805	NaN	0.462999	1.20826	0.139536	0.906692	1.22017	0.102744	-0.176072	0.94271	1.04781	0.0840801	NaN	-0.516625	-0.412592	1.44354	1.06023	1.16988	0.617413	1.22844	0.0207165	0.390282	1.50613	1.56743	1.47645	0.0706192	1.2958	-0.0968883	NaN	NaN	-6.1897e-05	NaN	-0.43807	0.235251	NaN	0.524768	0.210309
TG 46:0-FA14:0	4.12669	4.93805	6.66202	9.19672	9.5335	10.228	3.17163	3.77502	5.2892	3.61885	4.50647	5.09736	5.12099	3.51658	4.48907	5.46349	4.06123	4.83805	5.59171	4.99526	3.86207	4.7648	4.43769	4.83708	4.29005	3.6447	4.08708	5.31894	4.90471	5.13206	4.81722	5.3121	4.33231	5.36563	5.47207	6.43527	5.49127	4.39073	5.9749	3.71954	3.91953	4.52643	4.88361	4.63342	4.09228	4.48087	4.63143	5.0658	4.29083
TG 46:0-FA16:0	5.01603	5.83258	7.3932	10.4519	10.7855	11.4494	4.17574	4.83262	6.16012	4.51606	5.42837	6.19408	5.98916	4.5206	5.43938	6.382	5.09982	5.79422	6.47273	5.79856	4.78324	5.65536	5.44397	5.68083	5.03017	4.45536	5.05206	6.3639	5.85463	6.09757	5.72626	6.24628	5.37579	6.35469	6.49647	7.41232	6.63238	5.47718	6.87513	4.55336	4.86476	5.35959	5.87253	5.51884	5.04328	5.4198	5.51949	5.99394	5.17195
TG 46:0-FA18:0	1.0352	2.2369	3.29022	6.07745	6.48087	7.11405	0.649111	0.762504	2.36234	1.21346	1.58434	2.01849	2.00733	0.62516	1.49925	2.65916	1.33004	2.25761	2.36974	1.76145	0.989948	2.15298	2.12831	1.68738	1.18977	0.905029	0.787096	2.7323	2.32705	2.57079	2.12377	2.61201	1.60215	2.32582	2.53863	3.19829	2.72898	1.82788	2.85681	0.794067	0.978252	1.26189	1.70453	1.25334	0.823745	1.2795	1.79652	2.12273	1.21003
TG 46:1-FA12:0	0.745121	1.98174	3.39236	9.61548	9.99927	10.7028	0.271501	0.839159	2.76214	1.19743	2.00558	2.81705	1.66558	0.343842	1.38937	2.70189	1.88878	2.53507	2.96273	2.22	0.955283	2.98578	2.81291	2.19842	0.774184	1.03275	1.51861	4.09272	3.32749	3.1867	3.06433	3.1067	2.19845	3.2953	4.31571	4.92581	5.90994	3.93644	4.31514	0.904086	1.2855	1.97271	2.44545	2.06771	3.00991	2.39666	2.55354	2.76711	2.62807
TG 46:1-FA14:0	2.98489	5.08749	6.94289	9.84851	10.204	10.9782	2.50603	3.51217	5.75	3.47979	4.10135	5.05554	4.65803	3.33221	4.24797	4.95427	4.12429	4.35995	6.08505	5.30703	3.69013	4.8041	4.72075	5.15443	3.61076	3.35402	3.82919	5.73501	5.13966	5.27428	4.92033	5.5313	4.55937	5.84852	6.21551	7.23747	6.63678	5.08244	6.6792	3.33048	3.48251	4.1376	4.75855	4.69888	3.76989	4.91259	5.21306	5.67009	4.1481
TG 46:1-FA14:1	0.813186	3.09268	4.91483	6.59288	6.93646	7.56893	0.575202	1.56848	3.84469	1.66763	2.25273	3.16039	2.70087	1.47454	1.90651	2.82707	2.06122	2.3035	3.85393	3.06842	1.59933	2.64444	2.38253	3.00605	1.49847	1.11026	1.65509	3.38002	2.94596	2.95702	2.5903	3.29578	2.36539	3.5698	3.50571	4.59723	3.57797	2.38357	4.39713	1.34023	1.10791	1.62157	2.58294	2.1961	0.829118	2.63005	2.65971	3.50316	1.7547
TG 46:1-FA16:0	3.33731	5.23916	7.1471	10.6908	11.0691	11.8089	3.03709	3.79715	5.90832	3.66523	4.44296	5.3107	4.85671	3.55573	4.32828	5.14221	4.29448	4.43501	6.2352	5.40646	3.7742	4.98238	4.87018	5.28962	3.71918	3.60321	4.14689	6.03929	5.43093	5.42901	5.10686	5.73868	4.70649	6.07969	6.47313	7.39011	7.20395	5.5752	6.86346	3.55822	3.66366	4.51839	4.84516	4.87911	4.48984	5.10999	5.23096	5.79782	4.53655
TG 46:1-FA16:1	3.46334	5.67766	7.6393	8.91508	9.37332	10.0979	3.05572	4.05697	6.21254	4.0172	4.76009	5.5748	5.11566	3.97616	4.58484	5.3704	4.46478	4.55006	6.53019	5.79003	4.17792	5.05908	5.03676	5.5676	4.04132	3.829	4.52123	5.99516	5.50303	5.53212	5.22645	5.90819	4.80376	6.29169	6.11494	7.38335	5.97224	4.8278	7.05059	3.77297	3.82632	4.41146	5.06548	5.14319	3.44022	5.34485	5.62322	6.15698	4.52809
TG 46:1-FA18:0	NaN	1.60511	2.22213	6.10514	6.38162	6.87594	NaN	NaN	1.57177	0.330248	0.581645	1.40883	0.68859	NaN	0.259567	1.03116	0.461663	0.634579	1.62645	0.991971	0.113405	0.724585	1.27023	1.0972	0.150105	0.186127	0.47696	1.76155	1.31877	1.42333	0.789808	1.32288	0.693594	1.46231	1.39496	2.08284	2.5725	1.11566	2.14553	-0.479084	NaN	0.0123784	NaN	0.494395	NaN	0.763222	0.418698	0.943374	0.433026
TG 46:1-FA18:1	2.56293	3.56679	5.53814	9.94192	10.2998	11.0548	1.39435	2.39338	4.342	2.59141	3.22871	4.10693	3.13731	1.89111	2.62709	3.97536	3.03516	3.42267	4.64884	3.82194	2.60185	3.91598	3.80847	3.62897	2.24408	2.2222	2.44807	4.95853	4.36609	4.35707	4.08601	4.47013	3.3846	4.59961	5.23303	6.04667	6.55714	4.65359	5.42683	2.27188	2.46126	3.09984	3.42433	3.45472	3.66876	3.81965	3.78296	4.2027	3.71713
TG 46:2-FA12:0	0.243681	1.47398	3.28563	8.48829	8.86918	9.68536	NaN	NaN	2.28162	0.364586	0.68958	1.70273	0.893922	NaN	0.883971	1.93668	1.09439	1.40562	2.61005	1.65776	NaN	1.76631	1.42083	1.67481	NaN	0.0620125	0.865337	3.26524	2.46706	2.58253	1.74059	2.3771	1.54585	2.88325	3.81003	4.42018	5.89963	3.92092	4.1961	0.109312	0.18712	1.00838	1.9567	1.70162	2.15307	2.40345	2.44707	2.72872	2.0752
TG 46:2-FA14:0	1.7306	3.75864	5.65254	7.61373	8.05264	8.86438	0.84184	1.83213	4.7475	1.96226	2.75432	3.67533	3.2961	1.88742	2.83373	3.58542	2.54118	2.77437	4.76267	4.07219	2.36657	3.19622	2.94644	3.70035	1.89868	1.94846	2.47104	4.15379	3.67479	3.82176	3.42381	4.19969	3.09198	4.64297	4.74798	5.87071	5.56701	4.14197	5.35179	1.54431	1.70233	2.53692	3.19117	3.29453	1.99402	3.63451	3.92751	4.38356	3.00457
TG 46:2-FA14:1	1.46458	3.67477	5.69944	7.02579	7.34757	8.05086	0.827436	2.04431	4.74712	2.10418	2.71197	3.63632	3.23511	1.7741	2.63108	3.41773	2.53086	2.45026	4.70989	3.93479	1.93674	3.20414	3.21023	3.68704	2.07932	1.49987	2.30053	4.09424	3.5364	3.6811	3.28797	4.14304	2.99978	4.47213	4.46541	5.58825	4.97044	3.46596	5.41883	1.33858	1.63604	2.16853	3.0708	3.21685	1.49195	3.61818	3.88512	4.38057	2.57567
TG 46:2-FA16:0	1.28171	2.90122	4.81846	8.7081	9.07044	9.89787	0.522276	1.18337	3.69629	1.39424	2.30773	2.88226	2.43229	1.06489	1.77873	2.96877	2.24396	2.57156	3.8694	2.98635	1.42668	2.66334	2.27847	2.85593	1.64861	1.4296	1.88054	3.91291	3.29583	3.25645	2.87181	3.60942	2.30344	3.81224	4.6052	5.27475	5.99183	4.0878	4.83953	1.26135	1.19131	1.93733	2.7337	2.58767	2.51076	3.06481	3.39059	3.70302	2.80078
TG 46:2-FA16:1	3.50033	5.62448	7.72982	8.5103	8.90271	9.5793	2.65603	3.82918	6.53625	3.96614	4.43934	5.51073	5.1433	3.61357	4.54114	5.31191	4.33422	4.39092	6.61829	5.93399	4.08956	4.99187	4.94062	5.63788	3.92446	3.75019	4.1222	5.95243	5.41268	5.50071	5.07735	5.94987	4.77159	6.28163	6.11135	7.46133	6.54874	5.23809	7.22878	3.42416	3.47524	4.07994	5.01721	5.17244	3.10844	5.4388	5.70757	6.36742	4.56933
TG 46:2-FA18:1	2.43496	3.50256	4.66082	8.91728	9.15686	9.93972	1.16118	2.01736	3.72844	2.47878	2.80603	3.49839	2.58332	1.82225	2.3182	3.09208	2.27451	2.53783	3.74845	3.16204	2.18764	2.9654	2.73252	3.04129	2.03395	2.36433	2.53298	4.07648	3.55159	3.57906	3.55296	3.83295	2.99027	3.96262	4.59954	5.28251	6.46986	4.53164	4.98335	2.07283	2.13325	2.59902	3.00996	2.85488	2.92018	3.30545	3.38396	3.66189	2.71591
TG 46:2-FA18:2	0.998222	2.33168	3.90543	8.04521	8.32739	9.2505	0.408509	1.0231	2.63661	1.11159	1.73724	2.46485	1.8226	0.802122	1.6768	2.38441	1.43202	1.88626	3.16432	2.24315	0.913772	1.79652	1.91738	2.14182	0.877192	0.680392	1.29918	3.44116	2.91408	2.65898	2.40052	2.89581	1.81277	3.15356	3.64383	4.52256	5.12126	3.24431	3.9937	1.00898	0.71319	1.75074	2.08547	1.76754	1.97198	2.24679	2.49776	2.76636	2.08908
TG 46:3-FA14:0	0.417967	NaN	1.72806	4.32931	4.89142	5.46386	NaN	-0.213429	NaN	NaN	NaN	0.661719	0.752397	NaN	-0.30566	0.789105	0.178467	0.400045	1.24452	0.83824	0.0964098	NaN	0.621598	0.905857	NaN	0.130105	-0.234363	0.990211	0.905305	NaN	0.549962	1.03756	0.397114	1.26209	1.69882	2.03498	2.75177	1.13717	1.78523	NaN	-0.185552	NaN	NaN	0.348364	NaN	0.32914	0.643975	1.09544	0.549474
TG 46:3-FA14:1	NaN	2.6594	4.56547	4.68084	5.25636	5.67163	NaN	1.00541	3.64766	1.08103	1.52397	2.29476	2.22683	0.667896	1.73498	2.48521	1.10684	1.49315	3.57805	2.74138	1.03087	2.03612	1.90171	2.66144	0.890025	1.03896	1.54189	3.02478	2.39669	2.50777	2.08133	2.99436	1.89914	3.25714	3.10011	4.48136	3.81869	2.24719	4.50963	0.408208	0.612259	0.943653	2.22198	2.12421	NaN	2.53357	2.73512	3.52111	1.58104
TG 46:3-FA16:0	NaN	NaN	0.619712	5.53495	5.7741	6.48264	0.926585	0.872955	1.64357	0.825786	1.09273	1.10125	1.05496	1.07205	0.962273	0.673135	0.00735529	0.46024	-0.00664552	NaN	NaN	NaN	NaN	NaN	NaN	-0.103783	NaN	1.15294	1.18048	0.702375	1.16341	1.11603	1.06008	0.971121	1.41182	1.72169	3.3104	1.2908	1.67652	1.73269	1.38454	1.48447	0.680356	0.542166	0.84269	NaN	0.428921	0.614746	0.983204
TG 46:3-FA16:1	1.41035	3.66128	5.43079	6.13163	6.39361	7.19705	0.483367	1.31002	4.7165	1.74399	2.25929	3.18717	2.88525	1.58301	2.1322	3.26041	2.10684	2.0301	4.42804	3.73791	1.98806	2.78986	2.58096	3.37039	1.8301	1.55979	2.06545	3.75067	3.28261	3.44346	2.78302	3.76464	2.64504	4.13206	3.93082	5.29585	4.97476	3.51786	5.31233	1.54803	1.20993	1.7617	3.07603	2.88866	0.527188	3.36511	3.5948	4.29633	2.40172
TG 46:3-FA18:1	NaN	1.20575	2.20553	6.29345	6.24353	7.11625	NaN	NaN	1.03496	NaN	0.68329	1.38826	0.523033	NaN	NaN	1.04649	0.428317	0.522135	0.879426	0.451433	0.251382	0.403881	0.848715	0.705551	NaN	0.611046	1.0444	1.85138	1.1312	1.12625	1.24039	1.84908	1.27654	1.29829	1.71225	2.44386	4.42528	2.36	2.61325	0.289858	0.435171	0.440059	0.579741	0.0733356	NaN	1.13846	1.41233	1.56844	0.443218
TG 46:3-FA18:2	0.561383	1.61983	3.13726	6.49566	6.67865	7.58772	NaN	NaN	1.71454	0.345664	1.13249	1.81215	0.828096	NaN	0.691376	1.33066	0.514161	0.676968	2.02138	1.23588	0.93526	0.627811	0.86379	1.08033	NaN	0.692871	1.13151	2.49803	1.49569	1.73012	1.79542	2.22913	1.15553	2.31933	2.78377	3.43039	4.6805	2.90747	3.34999	0.339464	NaN	0.102463	0.731932	1.24586	0.849456	1.674	1.69849	2.03118	1.27073
TG 47:0-FA14:0	2.46923	3.51291	5.39673	5.09679	5.75355	6.26554	1.92596	2.42893	4.12601	2.0694	2.88873	3.56973	3.59027	2.28784	3.11923	3.70031	2.59488	3.07221	4.42797	3.775	2.65908	3.1767	2.91344	3.5193	2.66912	2.13305	2.59351	3.70608	3.25036	3.52206	3.08177	3.86953	3.02419	3.94585	3.66307	4.70897	3.09825	2.40665	4.42103	2.23978	2.13922	2.57759	3.36445	3.23723	2.22476	2.72726	3.39532	3.63991	2.85456
TG 47:0-FA15:0	3.89047	4.66123	6.28991	6.28141	6.71668	7.24239	2.85233	3.64852	5.02386	3.17045	4.2558	4.84035	4.94823	3.36599	4.15743	5.14304	3.91682	4.385	5.34601	4.78208	3.69996	4.33053	4.14409	4.53313	3.84818	3.36835	3.90219	4.99776	4.42988	4.76302	4.32567	5.06576	3.99398	5.11932	4.77453	5.78506	4.31834	3.61092	5.54875	3.42278	3.23538	3.75082	4.54109	4.30211	3.33745	4.18426	4.42068	4.89083	3.91601
TG 47:0-FA16:0	4.90733	5.75213	7.22926	7.70118	8.1465	8.70807	3.99428	4.64789	6.14671	4.21919	5.11523	5.8299	5.90767	4.35755	5.12692	6.17258	4.85901	5.48486	6.37214	5.64316	4.60205	5.29523	5.07448	5.48854	4.99885	4.16007	4.84031	5.90049	5.47781	5.66637	5.29579	6.05964	5.05918	6.1003	5.81466	6.81744	5.4806	4.73359	6.53009	4.39401	4.52316	4.84445	5.55807	5.26767	4.51141	5.28254	5.39999	5.769	5.00876
TG 47:0-FA17:0	2.95761	3.89907	5.5405	5.17868	5.84078	6.34032	2.2029	2.70569	4.29843	2.53662	3.38047	4.04617	3.95626	2.61353	3.42977	4.12996	2.89949	3.56472	4.68601	3.94578	2.95026	3.52064	3.20268	3.84596	2.98532	2.54148	3.10381	3.98638	3.59171	3.94944	3.54683	4.35296	3.31898	4.26608	4.0231	5.06139	3.50571	2.63621	4.83906	2.43715	2.43995	2.80462	3.61632	3.43338	2.38798	3.48086	3.64717	4.08084	3.05144
TG 47:1-FA14:0	2.03914	4.2362	6.06118	6.70939	7.26807	7.98727	1.28672	2.70172	5.00849	2.44466	3.25301	4.11556	3.7583	2.30241	3.09217	3.80595	2.9777	3.11841	5.23622	4.38404	2.70346	3.76059	3.68761	4.24974	2.62395	2.4219	2.9251	4.49619	4.02427	4.15152	3.84739	4.50547	3.44552	4.80097	4.6059	5.80068	4.16288	3.16713	5.58982	2.10024	2.17132	2.85506	3.43274	3.80133	1.58109	3.92843	4.17713	4.66776	3.19556
TG 47:1-FA15:0	2.86188	4.95	6.94239	7.05717	7.54824	8.11936	2.42655	3.38517	5.54493	3.14141	3.90695	4.72168	4.45969	3.23463	3.92294	4.66491	3.70792	3.86608	5.88968	5.145	3.42865	4.35719	4.28427	4.89631	3.35572	2.98972	3.65993	5.31264	4.88548	4.74548	4.45347	5.20558	4.02152	5.538	5.12556	6.48032	4.57436	3.82111	6.19375	2.94961	3.00475	3.35567	4.26842	4.43237	2.44494	4.56371	4.74678	5.41058	3.78804
TG 47:1-FA16:0	3.06185	5.19244	7.21403	7.32374	7.89663	8.49122	2.54687	3.52565	5.86548	3.4884	4.14803	5.1968	4.67417	3.53425	4.07241	4.86476	4.04053	4.20536	6.14004	5.40848	3.88796	4.57857	4.56979	5.15338	3.68309	3.42475	3.81335	5.47504	5.00492	5.11003	4.76708	5.47742	4.38849	5.75148	5.34865	6.72195	4.77632	4.21297	6.47515	3.09556	3.21289	3.76925	4.57565	4.73906	2.60784	4.93108	4.95259	5.66395	4.01186
TG 47:1-FA16:1	3.62298	5.71171	7.61379	6.45186	7.2586	7.6731	2.99588	4.05335	6.38485	4.09618	4.77729	5.5671	5.03729	3.89105	4.50085	5.28118	4.41624	4.37617	6.47122	5.70023	4.15764	4.88826	4.85971	5.54317	3.93974	3.66254	4.26669	5.80559	5.4105	5.39069	5.03588	5.76201	4.74515	6.13131	5.66353	6.97281	4.51931	4.19717	6.81934	3.58884	3.61964	4.1632	4.85885	5.05963	2.90645	5.12316	5.38482	6.04667	4.35389
TG 47:1-FA17:0	1.18611	3.46456	5.48291	5.24404	5.85628	6.30016	0.635718	1.91278	4.18153	1.89328	2.2617	3.39784	2.84946	1.61476	2.48016	3.13203	2.44744	2.19891	4.40046	3.71654	2.02688	2.67487	2.78828	3.4685	1.7408	1.39684	2.129	3.69793	3.30188	3.32053	2.89665	3.80605	2.5995	4.1814	3.64631	4.90408	2.75215	2.37218	4.75743	1.24914	1.32779	2.11494	2.70569	2.95146	0.6328	3.13185	3.35522	3.91149	2.47106
TG 47:1-FA18:1	1.84783	3.93951	5.81582	6.97602	7.41695	8.06047	1.68246	2.45413	4.70738	2.13452	3.16112	3.91623	3.32379	1.86182	2.8667	3.63334	2.74498	2.94033	4.84221	4.16447	2.47038	3.39129	3.44402	3.94787	2.51703	2.41323	2.73981	4.33293	3.89923	3.85312	3.50437	4.05991	3.02292	4.48155	4.25838	5.47421	4.30663	3.15962	5.03105	1.88533	1.83628	2.65773	3.09966	3.26574	1.54942	3.52149	3.81582	4.23891	2.88816
TG 47:2-FA14:0	1.00064	2.77074	4.7831	4.7148	5.29235	6.05134	NaN	1.03181	3.76079	1.18484	1.40329	2.54617	2.43938	1.00512	1.93134	2.53914	1.52979	1.57299	3.9553	3.13529	1.64107	2.11804	1.7326	2.76442	1.09902	1.15427	1.67765	3.18174	2.75024	2.74979	2.46477	3.13709	2.16625	3.53755	3.21114	4.60168	2.92478	1.93565	4.23048	0.559049	0.864185	1.25527	1.85528	2.49588	NaN	2.65815	2.7835	3.41701	1.97012
TG 47:2-FA15:0	1.57402	3.6668	5.41315	5.19925	5.90913	6.46997	NaN	1.83233	4.37589	1.73657	2.31498	3.31113	3.04807	1.70518	2.46015	3.31063	2.20652	2.39262	4.52653	3.75011	1.9013	2.81194	2.93727	3.46968	1.91976	1.66664	2.34335	3.80203	3.28528	3.41858	3.22605	3.83721	2.63762	4.2037	3.88569	5.17526	3.57435	2.76572	5.15506	1.60367	1.43534	2.15392	2.83133	2.95629	0.854352	3.40979	3.55368	4.16876	2.37911
TG 47:2-FA16:1	3.39241	5.75837	7.65649	5.92816	6.91312	6.9694	2.73482	3.8378	6.40217	3.66128	4.53771	5.32753	5.07546	3.77783	4.42423	5.33721	4.24786	4.23887	6.63755	5.81663	4.07899	4.84051	4.82668	5.59253	3.93521	3.58207	4.23731	5.85458	5.28274	5.4401	4.94547	5.83949	4.59488	6.21019	5.69202	7.14955	4.59184	4.23764	7.09519	3.36141	3.34777	3.95961	4.92694	5.08985	2.31801	5.32456	5.52884	6.2772	4.49011
TG 47:2-FA18:1	1.61229	3.1164	4.69717	5.98435	6.32992	6.97407	0.361363	1.42277	4.1407	1.52635	2.14206	2.98057	2.47833	1.20888	1.85134	2.8723	1.86772	1.99264	4.18751	3.35692	1.66876	2.31228	2.55292	3.00019	1.61985	1.32012	1.90744	3.4388	2.96335	2.95624	2.58532	3.32338	2.0769	3.83392	3.40428	4.65613	3.55341	2.38526	4.50963	1.54737	1.16953	1.71668	2.33561	2.52806	0.854352	2.84497	3.05013	3.66267	1.97974
TG 47:2-FA18:2	NaN	2.49214	4.35293	4.73509	5.28416	6.10349	NaN	0.676053	3.11385	0.865152	1.58915	2.44524	1.68315	0.677066	1.42784	2.04694	1.04329	1.22618	3.27583	2.59746	1.4112	1.84308	1.47492	2.17553	0.564144	0.672308	1.16604	2.56665	2.17116	2.39727	1.99311	2.82675	1.57373	2.94292	2.68895	3.99097	2.78251	1.78679	3.75625	0.0477958	0.545117	0.561163	1.99656	1.77449	0.392008	1.89915	2.09143	2.84581	1.13844
TG 48:0-FA14:0	2.58795	3.11597	4.55783	7.27413	7.61485	8.32868	1.1439	1.91451	3.28747	1.75763	2.41681	3.13936	2.97626	1.54745	2.17645	3.47691	2.28782	3.15887	3.40211	2.82635	2.08237	2.96708	2.93818	2.72018	2.35927	1.31443	2.2529	3.32844	2.95521	3.23633	2.69158	3.33898	2.63797	3.34485	3.17312	4.02257	3.60363	2.09516	3.77322	2.10914	1.70796	2.57527	2.74096	2.39158	1.94541	2.71766	2.32221	2.96258	2.39187
TG 48:0-FA16:0	6.11606	6.70474	7.68753	11.1604	11.4129	12.0806	4.91083	5.34962	6.45958	5.33019	6.04371	6.6588	6.49666	4.98262	6.0468	7.09943	5.6805	6.57983	6.65335	6.14046	5.26188	6.28614	5.98295	5.9895	5.73978	5.05384	5.60344	6.88963	6.53512	6.79252	6.34529	6.73031	5.89775	6.56365	6.82952	7.55959	7.22094	5.99268	7.19921	5.42052	5.89353	6.14405	6.35539	6.04049	5.82421	5.92251	5.93831	6.3671	5.79165
TG 48:0-FA18:0	2.75307	3.56313	4.66735	7.93893	8.35	9.056	1.61438	2.11537	3.32705	2.09652	2.66924	3.37263	3.37925	1.77579	2.7262	3.93207	2.53488	3.34846	3.56841	3.00354	2.3087	3.35265	3.16249	2.96431	2.50193	1.56698	2.53764	3.86107	3.23134	3.49823	3.2056	3.52627	2.68062	3.36528	3.55085	4.47356	3.89075	2.68911	3.94999	2.4387	2.07126	2.76181	2.96288	2.69654	2.47497	2.65227	2.70397	3.23177	2.55568
TG 48:1-FA14:0	3.39647	4.55819	6.21132	11.4739	11.8542	12.6572	2.64638	3.24043	5.04614	3.61111	4.19501	4.98237	4.17665	3.1917	3.94069	5.10075	4.14018	4.70553	5.47639	4.691	3.57148	5.00807	4.82233	4.73645	3.18027	3.40445	3.71343	5.7804	5.11597	5.27403	5.05347	5.40363	4.59396	5.85045	6.79175	7.49115	7.45234	5.7031	6.40252	3.55492	3.99617	4.53293	4.78217	4.49666	5.05972	4.8208	4.84908	5.20858	4.26014
TG 48:1-FA14:1	NaN	0.970825	2.66413	4.8261	5.04084	5.99898	NaN	-0.140799	1.16618	-0.531228	NaN	1.08257	0.161331	NaN	0.58544	1.03759	0.0993226	0.932725	1.3466	0.555407	NaN	0.816957	0.671593	0.511671	-0.365586	NaN	-0.163635	1.34121	0.630867	1.22782	0.535137	1.01257	0.469985	1.06273	1.20991	2.24308	0.961557	0.18835	2.12234	-0.525805	NaN	-0.233512	0.0896319	0.561987	NaN	0.0950171	0.0855447	1.39786	0.156869
TG 48:1-FA16:0	4.71562	6.24546	8.11163	12.5322	12.8867	13.6277	4.19357	4.84505	6.86619	5.14271	5.74509	6.47719	5.90986	4.71519	5.69427	6.32659	5.43448	5.94975	7.06167	6.28046	5.0583	6.22871	6.10211	6.2502	4.93511	4.88537	5.45093	7.14206	6.50089	6.58785	6.3518	6.79859	5.95221	7.20155	7.85244	8.69138	8.57009	6.97556	7.91861	5.04105	5.52502	6.02469	6.3224	6.14543	6.20173	6.26973	6.37136	6.8372	5.63974
TG 48:1-FA16:1	3.88075	5.73611	7.65183	10.0026	10.2951	10.979	3.32002	4.21314	6.44319	4.38035	4.94695	5.63592	5.24103	3.93174	4.85537	5.43638	4.66648	4.88646	6.54954	5.78007	4.3527	5.29901	5.17032	5.62772	4.23499	4.1235	4.69861	6.11688	5.62835	5.66423	5.42	5.96919	4.97798	6.3941	6.2863	7.41242	6.36066	5.33644	7.08552	3.94767	4.44281	4.72617	5.28598	5.52975	4.1505	5.47786	5.65188	6.23179	4.66069
TG 48:1-FA18:0	1.00584	2.19746	4.05677	7.84975	8.34761	8.95184	NaN	1.33972	2.87075	1.16891	1.57446	2.22995	1.88508	0.195807	1.44806	2.61291	1.32322	2.0227	3.14283	2.3748	1.07008	2.55214	2.42459	2.43219	0.932528	1.09329	1.69502	3.10258	2.85212	2.7748	2.44337	2.77938	1.82774	2.88179	3.1429	4.28292	4.21039	2.39445	3.86228	0.90588	1.04742	1.6669	1.89236	1.64133	1.47274	2.31748	2.16021	2.79731	1.77586
TG 48:1-FA18:1	3.71573	4.90017	6.58519	11.7858	12.1638	12.935	2.87193	3.62622	5.3422	3.81186	4.5519	5.23643	4.41633	3.24199	4.20317	5.42207	4.49051	4.99688	5.89596	5.0001	3.91372	5.26449	5.12328	4.95009	3.70723	3.54147	3.98295	6.1987	5.47562	5.65786	5.52484	5.82862	4.97581	6.14961	7.00097	7.74528	7.78755	6.08577	6.76461	3.94816	4.14009	4.79364	5.14185	4.92485	5.38334	5.07346	5.25299	5.57218	4.59963
TG 48:2-FA12:0	0.380218	1.07535	2.21861	9.0101	9.39135	10.0573	NaN	NaN	0.916724	NaN	0.505269	1.79002	-0.00231679	NaN	NaN	2.16098	0.995212	1.39793	1.38583	0.814137	-0.0246959	1.95171	1.30266	0.917026	NaN	NaN	0.554189	3.34396	2.20944	2.39336	2.1561	1.94967	1.26751	2.28386	3.5211	4.02672	6.07172	4.09534	3.97052	0.0782774	0.213288	0.895545	1.47247	1.12366	2.46468	2.03308	2.29897	1.70029	2.28233
TG 48:2-FA14:0	2.51176	4.10583	5.77354	10.3161	10.6003	11.5071	1.67722	2.03731	4.52413	2.8333	3.36201	4.25859	3.58847	2.57607	3.37118	4.17124	3.08316	3.88694	5.02482	4.28016	2.84934	3.75478	3.71266	3.99897	2.72212	2.55136	3.33413	5.03205	4.45117	4.54545	4.30121	4.81775	4.01047	5.26182	6.17887	6.88144	7.33059	5.58361	6.18114	2.80115	2.90456	3.596	3.9384	3.8499	4.03417	4.38724	4.55892	4.77818	3.67212
TG 48:2-FA14:1	1.65028	3.13082	4.76118	8.83902	9.23109	9.95416	0.941848	1.55474	3.78763	2.13558	2.67125	3.46777	2.36818	1.65564	2.10138	3.03916	1.96757	2.45308	3.98793	3.13423	1.50362	3.12937	2.83782	3.18641	1.50534	1.38049	1.73726	3.90281	3.16375	3.00717	3.07167	3.61267	2.63135	3.95162	4.6864	5.4155	5.93648	4.24405	4.96161	1.55216	1.89244	2.2617	2.76513	2.50211	2.67111	3.18433	3.44213	3.70902	2.48744
TG 48:2-FA16:0	3.14331	4.82361	6.65659	10.8704	11.1913	12.017	2.55914	3.12835	5.54166	3.5704	4.11306	4.83864	4.34208	3.24891	4.0625	4.93116	3.88422	4.2872	5.70963	4.9201	3.48158	4.6552	4.31826	4.73671	3.46163	3.28422	3.93	5.73931	5.01142	5.14181	4.94026	5.46275	4.46387	5.88252	6.71188	7.46967	7.86433	6.12973	6.79881	3.47209	3.57654	4.1416	4.6597	4.53102	4.5916	5.15079	5.23585	5.57609	4.26862
TG 48:2-FA16:1	4.33655	6.59694	8.31226	10.5691	10.9393	11.6421	3.75578	4.58739	7.28372	4.81946	5.40955	6.31853	5.99261	4.51017	5.38755	6.1459	5.18569	5.26646	7.38482	6.61048	4.92952	5.89347	5.75492	6.45319	4.84618	4.57983	5.20935	6.75158	6.34363	6.36083	5.96974	6.86443	5.74711	7.16537	7.29122	8.41108	8.08231	6.55607	8.09766	4.53791	4.62722	5.13397	5.89909	5.96505	4.59522	6.37642	6.60494	7.12083	5.50103
TG 48:2-FA18:1	3.44879	4.76149	6.56054	11.1883	11.5156	12.2457	2.52	3.12779	5.37508	3.53186	3.97312	4.86888	4.08325	3.00544	3.85909	4.81377	3.84892	4.23059	5.6467	4.86216	3.37495	4.63265	4.4244	4.73998	3.30078	3.1536	3.51833	5.84473	5.03166	5.2913	5.01163	5.56941	4.64202	5.81192	6.76342	7.38194	8.38298	6.54966	6.90425	3.30291	3.52056	3.94643	4.60254	4.55518	4.94123	5.21746	5.36381	5.50087	4.65892
TG 48:2-FA18:2	1.85965	3.27367	5.15837	9.53417	9.87405	10.7906	1.16553	1.5366	3.99859	1.862	2.58659	3.63212	3.01996	2.13036	2.50456	3.67334	2.75224	3.20651	4.21512	3.54095	2.45562	2.93838	2.7663	3.24092	2.14667	1.90343	2.57422	4.47951	4.01167	3.82597	3.67985	4.15505	3.11317	4.3868	5.29057	6.01796	6.20315	4.38994	5.16443	2.19022	2.11672	2.71239	3.03904	3.11877	3.18665	3.49495	3.55142	3.97568	3.07384
TG 48:3-FA14:0	0.245208	1.441	3.20236	7.33725	7.63787	8.58632	NaN	NaN	2.43638	0.395491	0.561611	1.58956	0.955597	NaN	0.913795	1.44129	0.576171	1.2557	2.29952	1.81234	0.824687	1.2751	0.928077	1.58556	0.375926	-0.0540497	0.973039	2.44357	1.56748	2.06463	1.57356	2.24077	1.42243	2.64828	3.59635	4.12989	5.0461	3.26604	3.63128	0.323641	0.0650562	1.1467	1.33873	1.09293	0.993381	2.26666	2.12817	2.42967	1.44974
TG 48:3-FA14:1	0.782087	2.81109	4.44485	7.3833	7.63098	8.4089	NaN	0.843737	3.62666	1.45787	1.88463	2.97937	2.03866	1.02433	1.33524	2.53522	1.49593	1.92796	3.60572	2.84861	1.04669	2.17795	2.23272	2.54957	1.1456	1.0414	1.64208	3.32607	2.67248	2.80579	2.54944	3.09544	2.04971	3.44189	3.96837	4.93817	5.63308	3.69251	4.85614	0.594385	0.690021	1.53408	2.17651	2.20873	1.48613	2.78251	3.04779	3.49855	2.14889
TG 48:3-FA16:1	3.14845	5.38363	7.21198	8.33345	8.61756	9.39683	2.14846	3.27082	6.12055	3.57867	4.0284	4.96981	4.65068	3.178	4.10273	4.98983	3.88005	4.06429	6.19985	5.45045	3.67237	4.52937	4.42944	5.1204	3.54415	3.35886	3.84605	5.52432	5.0934	5.03927	4.63759	5.62502	4.42493	5.9827	5.86141	7.1611	6.96455	5.43073	7.05826	3.09065	3.14342	3.64782	4.57846	4.68971	2.84582	5.20946	5.45462	6.0005	4.20895
TG 48:3-FA18:1	1.0487	2.59992	4.03114	8.60034	8.88003	9.60223	-0.0587996	0.504459	3.27707	1.72898	1.75182	2.49282	1.90015	0.728755	1.84026	2.76799	1.72932	1.95408	3.30396	2.56531	1.19212	2.30764	2.09087	2.50563	1.10708	0.752936	1.82598	3.71271	3.15882	2.88866	2.71456	3.33036	2.32153	3.47744	4.30853	5.14022	6.81274	4.9103	5.0844	0.767122	0.503368	1.55795	2.0816	2.00731	2.44015	3.26924	3.44157	3.53723	3.05048
TG 48:3-FA18:2	1.26443	3.1443	4.8081	8.73938	9.02382	9.96626	NaN	1.38329	3.94949	1.83115	2.27087	3.28121	2.69296	1.66402	2.20321	2.94859	2.14899	2.35469	4.09006	3.30191	1.99065	2.79935	2.49609	3.03279	1.71806	1.4301	2.35959	4.08027	3.5551	3.39308	3.24399	3.81539	2.83584	4.14879	4.7958	5.54074	6.57895	4.76604	5.2444	1.48809	1.40588	2.06092	2.87272	2.79504	2.59994	3.62336	3.63944	3.95211	3.05484
TG 48:4-FA16:0	5.89627	5.77877	5.91319	6.16964	6.32342	6.61674	5.73389	5.83995	6.1218	5.79426	5.75465	5.78582	5.82136	5.78082	5.82957	5.78048	5.875	5.88211	5.79168	5.82745	5.85421	5.79832	5.77667	5.80745	5.75903	5.86233	5.81234	5.77265	5.8435	5.87105	5.84374	5.82745	5.8732	5.82742	5.82016	5.91074	5.87454	5.78158	5.83025	5.79374	5.74443	5.80316	5.75375	5.78666	5.73984	5.69604	5.83459	5.81304	5.90757
TG 48:4-FA16:1	NaN	1.17288	3.22831	4.78054	4.90232	5.76934	NaN	NaN	2.32391	NaN	NaN	1.12042	0.646039	NaN	NaN	1.16783	-0.0945978	0.542576	2.10533	1.23859	-0.236239	0.4706	0.2264	1.03774	NaN	NaN	0.585465	1.75737	0.833866	1.44674	0.654459	1.39004	0.507465	1.67952	2.00828	3.15556	3.52276	1.92261	3.18756	NaN	NaN	-0.105299	0.66785	0.515013	NaN	0.986828	1.64461	1.97957	0.339911
TG 48:4-FA18:2	NaN	1.47294	2.9551	5.78501	6.25223	7.13651	NaN	NaN	1.97538	NaN	NaN	1.47647	0.44148	NaN	NaN	0.83438	-0.109167	0.384765	1.99379	1.01628	0.223627	0.300259	NaN	1.06427	NaN	NaN	0.194317	2.17826	1.35485	1.40114	1.0216	1.42623	0.711755	2.12993	2.29952	3.2527	4.74927	2.91472	3.30388	NaN	NaN	NaN	-0.104586	0.972554	0.0620027	1.61582	1.7521	1.59505	1.29693
TG 49:0-FA15:0	1.86905	3.07254	4.15893	4.71396	5.1035	5.58823	0.89944	1.68281	3.25705	1.05376	2.2452	2.69619	3.00691	1.64891	2.48835	3.11035	2.21342	2.31814	3.27903	2.61065	1.64533	2.33515	2.11513	2.55257	2.22948	1.29902	2.16562	2.77635	2.327	2.84731	2.41563	3.02128	2.22025	2.88996	2.71295	3.64859	2.43968	1.90838	3.4125	1.48465	1.06518	1.67717	2.45337	2.38648	1.62865	2.10659	2.35926	3.00533	2.20817
TG 49:0-FA16:0	4.2526	4.96286	6.29959	7.13805	7.56414	8.25556	3.18361	3.81306	4.91668	3.55507	4.28784	4.86045	5.05694	3.35444	4.4501	5.2531	4.06339	4.71504	5.50532	4.86385	3.9094	4.75154	4.3004	4.69502	4.26064	3.59867	4.18775	5.04806	4.71566	4.94947	4.49457	5.13595	4.25659	5.1017	4.88718	5.78415	4.71227	3.90514	5.64062	3.73838	3.93158	4.12259	4.80712	4.44311	3.68057	4.48604	4.52584	5.01351	4.10465
TG 49:0-FA17:0	3.27302	4.16096	5.63703	6.15915	6.51065	7.19037	2.443	3.19227	4.57662	2.70479	3.65123	4.33482	4.37499	2.82462	3.73025	4.49261	3.25894	3.87599	4.8478	4.14942	3.15284	3.82026	3.50887	3.93307	3.45126	2.8304	3.49873	4.34723	4.02889	4.19688	3.69311	4.48065	3.71638	4.51185	4.32919	5.20226	3.91606	3.26303	5.03446	3.07672	3.10393	3.40749	4.09832	3.74984	2.83183	3.70433	3.76331	4.41535	3.35248
TG 49:0-FA18:0	2.10094	3.10236	4.44942	5.46584	5.69893	6.32952	1.20319	2.06603	3.56459	1.52644	2.20763	3.02604	3.06163	1.56539	2.72133	3.53775	2.20238	2.71733	3.66482	2.79695	1.80621	2.92748	2.39944	2.73789	2.21235	1.56524	2.12516	2.98005	2.80657	2.86965	2.46822	3.21658	2.56114	3.25443	3.03871	3.93155	2.62195	2.13239	3.7677	2.11178	1.65543	2.07045	2.63877	2.46386	1.73678	2.71322	2.71719	3.16729	2.27798
TG 49:1-FA14:0	NaN	2.60338	4.47306	6.05347	6.55132	7.19111	0.14075	1.07763	3.04515	0.842972	1.33058	2.33685	2.19955	0.760004	1.73048	2.16584	1.57469	1.76973	3.49751	2.60249	1.43513	1.98876	2.10876	2.56586	1.09957	0.767961	1.35074	2.85426	2.36166	2.47689	2.0734	3.00217	1.85181	3.34881	2.83655	4.13002	2.9374	1.78925	3.84604	0.628104	0.561681	0.891097	2.0103	2.06517	0.946558	2.27076	2.38079	2.78396	1.49487
TG 49:1-FA15:0	2.41521	4.19087	6.02167	8.41362	8.8292	9.54709	1.73531	2.81273	4.88172	2.74913	3.20049	4.27024	3.8263	2.5588	3.44232	4.1107	3.18385	3.6934	5.13585	4.45317	3.12389	3.97643	3.84512	4.27302	2.86844	2.51744	3.21312	4.76319	4.226	4.13704	4.12922	4.56594	3.61685	4.93583	4.86864	5.90017	5.09187	3.90475	5.58527	2.61028	2.96024	3.26237	3.66966	3.91823	3.04638	4.34169	4.2561	4.61692	3.26754
TG 49:1-FA16:0	3.6173	5.30177	7.13603	9.22721	9.66477	10.3686	2.82947	3.76395	5.74613	3.61007	4.34938	5.18753	4.86826	3.55089	4.37418	5.18016	4.27942	4.60641	6.17689	5.44775	4.09835	5.08927	4.87291	5.22811	3.87552	3.61127	4.24483	5.74013	5.26677	5.28863	5.03999	5.59018	4.68964	5.89687	5.80628	6.93202	5.92921	4.76477	6.63347	3.6939	3.88997	4.40954	4.83293	4.90878	3.88132	5.07245	5.31422	5.80277	4.3185
TG 49:1-FA16:1	2.18554	4.61807	6.52864	5.75623	6.47577	6.99498	2.07442	3.01582	5.20609	2.83727	3.56972	4.37608	3.94774	2.84905	3.43762	4.13854	3.34948	3.26489	5.43291	4.75163	2.98685	3.84575	3.74041	4.35675	2.99588	2.93725	3.35782	4.71886	4.21328	4.33332	3.93488	4.65187	3.71533	5.14246	4.57383	5.93005	3.48315	3.27808	5.79453	2.71437	2.61627	3.29164	3.7841	4.16791	1.64414	4.22174	4.39343	4.94868	3.23871
TG 49:1-FA17:0	2.36236	4.35044	6.17876	6.94851	7.46091	8.05664	1.87668	2.66884	4.97265	2.55163	3.12895	4.15456	3.79681	2.5374	3.26103	4.00193	3.19438	3.27107	5.26543	4.55413	3.04037	3.75812	3.53298	4.25747	2.67446	2.59421	3.18207	4.55911	4.05195	4.29426	3.95363	4.46634	3.40941	5.00914	4.50523	5.6923	4.10075	3.31164	5.6236	2.35718	2.51589	3.04352	3.77189	3.85904	2.16868	3.82588	4.29391	4.75353	3.32864
TG 49:1-FA18:1	2.8741	4.61516	6.35161	8.85809	9.26645	10.0136	2.2665	3.04529	5.26356	2.98542	3.76155	4.53654	4.12085	3.04139	3.72537	4.46743	3.62802	3.95036	5.50838	4.75011	3.47038	4.48709	4.29486	4.64311	3.1875	2.80605	3.53783	5.22945	4.76198	4.63118	4.51817	5.01018	4.19027	5.32968	5.35942	6.33058	5.66246	4.33388	6.02024	3.01486	3.43515	3.55567	4.3473	4.4118	3.4798	4.52772	4.61537	5.17432	3.76982
TG 49:2-FA14:0	NaN	1.98202	3.86792	5.83834	6.29212	7.06238	NaN	0.69244	2.97663	NaN	1.2756	1.84438	1.6853	NaN	1.1371	1.92507	0.883423	1.44276	3.2109	2.34016	1.02017	1.59941	1.46211	2.09382	0.404099	0.435364	0.85828	2.68109	1.82366	1.88322	1.73202	2.28763	1.26169	2.72673	2.79573	3.98945	3.24342	1.82998	3.58627	NaN	NaN	1.13525	1.42095	1.89404	NaN	1.99083	2.18124	2.70416	1.08268
TG 49:2-FA15:0	1.6584	3.8874	5.6539	7.49227	7.84063	8.65919	1.08813	2.07183	4.60229	2.0182	2.65952	3.65345	3.27127	2.19585	2.74272	3.45362	2.70807	3.00263	4.78454	3.9948	2.49178	3.18273	3.02169	3.712	2.28558	2.0342	2.80315	4.29225	3.59948	3.66583	3.44182	4.09846	3.11875	4.55481	4.49638	5.54766	5.21785	3.72105	5.33002	1.71747	1.97083	2.41112	3.28154	3.25646	2.14702	3.85358	3.87274	4.37922	2.80973
TG 49:2-FA16:0	1.95491	3.81813	5.75066	7.5682	7.9232	8.79507	1.18901	2.10216	4.82518	2.21109	2.78887	3.65829	3.20912	1.93742	2.9176	3.57095	2.78583	2.91815	4.8079	3.99544	2.3452	3.29315	3.25368	3.69429	2.22715	2.16982	2.99419	4.30889	3.76208	3.74284	3.50207	4.16858	3.20894	4.50968	4.4552	5.59904	4.83329	3.64165	5.2844	2.09247	2.16913	2.65504	3.29024	3.4622	2.08408	3.79654	3.89552	4.36653	2.94106
TG 49:2-FA16:1	3.5149	5.68693	7.55535	7.66055	8.13217	8.75346	2.77242	3.78558	6.5508	4.06986	4.4735	5.45227	5.00834	3.75286	4.36839	5.24903	4.23096	4.29897	6.56751	5.80398	4.0823	4.78645	4.78519	5.50705	3.81825	3.73558	4.26815	5.75535	5.2978	5.3184	4.91512	5.70156	4.72323	6.2478	5.74703	7.1209	5.49931	4.72687	7.0209	3.31427	3.38395	4.07208	4.82632	5.06249	2.93573	5.41292	5.51317	6.21549	4.43246
TG 49:2-FA17:0	0.789499	2.96325	4.769	5.23203	5.64133	6.26384	0.381948	1.2774	3.957	1.15349	1.54877	2.3695	2.37953	1.05454	1.67767	2.88934	1.71027	1.36476	3.96794	3.24579	1.72332	2.15928	2.06024	2.91749	1.4786	1.4042	1.73104	3.29565	2.69187	2.75198	2.19823	3.13779	2.20279	3.70307	3.15783	4.50934	3.1477	2.33309	4.44859	0.941414	0.907773	1.38614	2.056	2.23271	0.743151	2.85355	3.05062	3.55634	1.76189
TG 49:2-FA18:1	2.5725	4.65622	6.42385	7.97455	8.31036	9.04176	1.7661	2.74227	5.26237	2.82146	3.36626	4.38038	4.00174	2.59089	3.47473	4.31973	3.26499	3.40796	5.56757	4.86341	3.14824	3.88683	3.94088	4.55987	2.93089	2.80875	3.20243	4.80272	4.2867	4.33753	4.21241	4.75078	3.73746	5.27729	5.08077	6.19833	5.69979	4.26557	5.99072	2.53767	2.72974	3.16391	3.92838	3.87401	2.50003	4.53898	4.68694	5.12957	3.59187
TG 49:2-FA18:2	1.30571	3.18263	4.84812	6.56039	7.00348	7.83635	0.369696	1.07051	3.47962	1.52397	2.13969	2.58825	2.49473	1.34406	2.51915	2.83353	1.8065	2.26704	4.06672	3.27095	1.89587	2.40236	2.36695	2.95741	1.74065	1.37343	2.0654	3.6976	3.13051	3.12031	2.90179	3.40836	2.51936	3.81043	3.73897	4.83397	4.07146	2.60536	4.42999	1.34235	1.5104	2.05404	2.53533	2.51765	1.66054	3.24426	3.05948	3.39482	2.15952
TG 49:3-FA15:0	NaN	1.09243	3.08826	4.62455	4.82231	6.02958	NaN	NaN	2.02841	NaN	NaN	1.30243	0.608923	NaN	0.805686	1.02053	0.0404069	0.691615	2.20015	1.53945	0.0884542	0.695194	0.321225	1.19604	NaN	NaN	0.457309	1.7612	1.24683	1.40362	1.02981	1.46317	0.398757	1.8584	2.15452	3.04685	3.02333	1.5561	2.90534	NaN	0.027778	NaN	0.46308	0.634406	NaN	1.49785	1.37252	1.7661	0.333055
TG 49:3-FA16:0	NaN	1.20042	2.44866	4.23281	4.44591	5.32367	0.457067	0.79794	1.78619	1.15722	0.909566	1.28793	0.94996	0.96218	0.620654	1.31968	0.444869	1.27413	1.55349	1.35851	0.811937	0.671735	0.636003	1.19604	0.855735	0.483429	0.699585	1.43272	1.32977	1.43818	0.804515	1.40687	0.966126	1.58633	1.64238	2.38425	1.98939	1.05934	2.17022	0.544091	NaN	0.921941	0.985182	NaN	0.654362	1.04698	1.13152	1.70373	0.992018
TG 49:3-FA16:1	1.84857	4.33914	6.22273	5.65301	6.25933	6.56468	1.41827	2.17005	5.20054	2.57627	3.08237	4.02549	3.69873	2.23164	2.99917	3.99566	2.9765	2.80375	5.28069	4.51036	2.62797	3.29559	3.31371	4.22546	2.55032	2.29589	2.96827	4.49784	3.9053	3.96508	3.67018	4.49137	3.3074	4.9304	4.32889	5.91636	4.26443	3.43171	5.8984	1.88987	2.09817	2.68166	3.56644	3.80236	1.20618	4.18137	4.32693	4.96652	3.15568
TG 49:3-FA18:2	0.848567	3.0573	4.90947	5.49868	5.93704	6.70146	0.207298	1.12858	4.01639	1.0761	1.82795	2.90434	2.38292	1.04722	1.93099	2.53727	1.73385	1.85391	3.92324	3.22504	1.59883	2.44836	2.31554	2.91465	1.4407	1.14199	1.92645	3.38056	2.82037	2.88592	2.47495	3.14813	2.18725	3.74958	3.4211	4.67344	3.90606	2.50503	4.60727	1.05993	0.811645	1.47118	1.97962	2.41154	0.706944	2.89165	3.16958	3.58451	1.80637
TG 50:0-FA14:0	0.405278	1.31376	2.49687	4.41667	4.73924	5.65485	NaN	0.412626	0.885013	NaN	0.908644	1.69748	1.43462	NaN	0.888998	1.50536	0.301816	1.23076	1.40096	0.914091	0.0375266	1.05531	1.08746	0.584429	0.572849	-0.375964	-0.159051	1.24177	1.05331	1.08283	0.788169	1.20824	0.360958	1.15764	1.40086	1.88318	1.3141	-0.31898	1.42331	0.503379	NaN	0.152993	0.848595	0.368837	0.452511	0.498672	-0.230313	1.06521	0.479103
TG 50:0-FA16:0	5.33332	5.61659	6.07061	9.24015	9.68158	10.3426	3.66001	3.83477	4.66077	3.98345	4.69286	5.27288	4.88251	3.60709	4.5547	5.55491	4.35171	5.20109	4.80534	4.27825	3.82736	5.1522	4.85764	4.3343	3.99182	3.5351	4.34654	5.4007	5.12349	5.29039	4.93305	4.94787	4.39317	4.65641	4.92563	5.57154	5.4009	4.50277	5.44806	4.24497	4.04885	4.355	4.49039	4.20595	4.15417	4.36795	4.26893	4.67527	4.24103
TG 50:0-FA18:0	4.53214	4.94694	5.03519	8.86546	9.29681	9.96678	3.13371	3.3267	4.07493	3.35799	4.08166	4.62186	4.27397	3.02938	3.8386	4.94924	3.54834	4.48477	4.06981	3.72635	3.1619	4.60879	4.39297	3.72918	3.28056	3.02776	3.5663	4.79175	4.44259	4.74128	4.20348	4.39246	3.75182	3.94057	4.13749	4.97422	4.91319	3.98029	4.70653	3.80843	3.57012	3.86423	3.83591	3.44888	3.29098	3.68122	3.50202	3.99531	3.4915
TG 50:1-FA14:0	0.95513	2.33239	3.17223	8.58266	9.01616	9.70364	0.428027	1.2359	2.84597	1.31278	1.76136	2.84599	1.57842	1.10058	1.56316	2.80251	1.80471	2.4512	2.79736	2.16309	1.38767	3.25119	3.10672	2.39223	0.926184	0.650586	1.49114	3.29928	2.78523	2.81168	2.54501	2.96314	2.01928	3.04167	3.34784	4.11922	4.44102	3.06583	3.85761	0.837838	0.894609	1.79598	1.93985	1.59878	2.02392	2.28399	1.98554	2.50196	2.1003
TG 50:1-FA16:0	5.9937	6.59278	7.67678	13.9131	14.2495	14.9403	5.31142	5.64979	6.85214	6.18329	6.76791	7.29724	6.30044	5.48804	6.44894	7.21579	6.25645	7.11616	6.90947	6.17736	5.71211	7.29607	7.18849	6.53346	5.89191	6.37426	6.53486	7.98669	7.42564	7.53251	7.22081	7.27695	6.66867	7.40175	8.47787	9.14246	9.40381	7.87333	8.34079	6.10993	6.60127	6.94707	7.10039	6.79016	7.41175	6.79376	6.60332	7.03346	6.75937
TG 50:1-FA16:1	2.11224	3.79609	5.70523	7.9522	8.5139	9.18081	1.54992	2.14578	4.24245	2.64435	3.2461	3.98923	3.36084	2.20857	3.02063	3.62727	2.86397	3.05886	4.61109	3.86656	2.48953	3.8616	3.79145	3.67963	2.04229	2.4169	3.01092	4.18575	3.72529	3.90383	3.42428	3.90706	2.73748	4.21848	3.89216	5.20147	4.14963	3.25721	5.19331	1.55686	2.46	3.12323	3.36223	3.06231	1.98634	3.40322	3.56733	4.12441	2.62515
TG 50:1-FA18:0	2.60506	3.4098	5.17186	9.80786	10.2085	10.9174	1.61105	2.1271	3.71988	2.83409	3.27271	3.9493	3.15031	2.12275	3.00299	4.06137	2.88969	3.71961	4.16463	3.49957	2.7096	4.39207	4.19844	3.73384	2.17361	2.68479	3.52211	4.53696	4.12314	3.92182	3.77646	4.17326	3.38734	4.32872	4.787	5.58959	5.65842	3.96171	5.05203	2.3578	2.72805	3.22514	3.43083	3.52425	3.35515	3.70636	3.55887	4.04057	3.0711
TG 50:1-FA18:1	5.43522	5.94011	7.08499	12.9363	13.2613	13.9998	4.47947	4.95931	6.07398	5.46761	6.00993	6.55059	5.65832	4.80866	5.7356	6.54218	5.50079	6.41432	6.28694	5.58311	4.95426	6.55177	6.38066	5.82925	5.20627	5.54061	5.64104	7.2411	6.73207	6.84407	6.53131	6.6436	6.01787	6.60257	7.66766	8.33265	8.49891	7.02213	7.60083	5.38917	5.79822	6.05242	6.25069	6.05143	6.58772	6.07128	5.8583	6.40411	5.95926
TG 50:1-FA20:1	NaN	0.773366	2.53226	5.79238	6.19312	7.12179	NaN	NaN	1.61819	NaN	0.809586	1.87254	0.397443	NaN	NaN	0.835648	0.426908	0.448134	1.63294	0.68514	NaN	1.91555	1.60093	0.999069	NaN	NaN	NaN	1.63669	0.883104	1.25914	0.768149	1.2761	0.659375	1.42848	1.67647	2.55266	2.49829	1.27331	2.06593	NaN	0.227272	0.612662	1.05803	0.301894	NaN	0.93207	0.728689	0.963485	0.499706
TG 50:2-FA14:0	2.84965	3.36946	4.8333	11.0776	11.4216	12.2229	1.54687	1.65979	3.69218	2.63021	3.14838	3.95873	2.90838	1.91235	2.81956	4.42716	3.26305	4.07725	4.15245	3.44571	2.57112	4.10756	3.88697	3.30241	2.26295	2.60358	2.84614	5.09002	4.3143	4.30342	4.37234	4.68959	4.03481	4.97119	6.33194	6.86434	7.63039	5.7712	5.80079	3.14355	3.0098	3.40479	3.88103	3.75319	4.67969	4.32314	4.3274	4.33486	3.86471
TG 50:2-FA14:1	NaN	NaN	2.01081	5.76792	6.13224	6.67445	NaN	NaN	1.33	0.399478	0.530888	1.25378	NaN	NaN	NaN	0.377701	0.208283	0.375417	1.49681	0.593607	NaN	0.921643	1.06069	0.972662	NaN	NaN	NaN	1.08658	0.65913	0.527011	0.796676	1.17223	0.390668	1.28973	1.83431	2.32392	2.82931	1.37919	1.94777	NaN	NaN	0.312883	0.550017	0.0276447	NaN	0.835803	0.581034	0.662407	-0.353892
TG 50:2-FA16:0	5.40758	5.96972	7.17367	13.3805	13.6618	14.5	4.42639	4.60057	6.14067	5.29321	5.93243	6.50519	5.93498	5.30211	5.96075	6.43362	5.51954	6.27215	6.41731	5.62478	5.01965	6.22208	5.99109	5.77697	5.29173	5.70552	6.15456	7.3981	6.80216	6.76003	6.6187	6.89442	6.25895	7.13596	8.43977	8.99158	9.73399	7.94313	8.15532	5.50024	5.75279	6.12796	6.37567	6.06398	6.93173	6.53111	6.48354	6.68413	6.20204
TG 50:2-FA16:1	4.88403	6.06094	7.65035	12.4975	12.8162	13.6252	4.0692	4.42502	6.47262	4.99527	5.67811	6.28956	5.70093	4.7961	5.48985	5.89844	4.94605	5.463	6.70644	5.98714	4.64799	6.1023	5.87249	5.95096	4.72342	4.87452	5.43788	6.81857	6.18498	6.30432	6.20812	6.62113	5.83898	6.96977	7.82123	8.53914	9.02051	7.331	7.92212	4.97957	5.15251	5.49772	5.96145	5.8918	6.14202	6.28923	6.40386	6.75765	5.58271
TG 50:2-FA18:0	0.90003	2.05495	3.68481	7.81396	8.21874	9.05364	-0.121776	NaN	2.55097	1.21418	2.02991	2.39512	1.61896	0.308738	1.71349	2.30928	1.54052	2.10693	2.81598	1.94153	1.40234	2.09309	2.11431	1.99085	1.07438	0.920829	2.21477	2.85571	2.42368	2.30169	2.42499	2.60433	1.62506	3.02468	3.41869	4.12413	4.64815	2.99423	3.8924	0.152715	0.797811	1.89385	1.51471	1.77723	1.26285	2.48247	2.18649	2.52993	1.88143
TG 50:2-FA18:1	5.21635	6.12673	7.46914	13.5518	13.8579	14.6283	4.46932	4.81321	6.51648	5.27955	5.92322	6.66869	5.94608	5.13453	5.86675	6.56109	5.48006	6.07211	6.77316	5.97308	5.00269	6.46758	6.20368	6.03788	5.02558	5.33417	5.62988	7.42915	6.72027	6.78572	6.76974	7.10974	6.39577	7.46795	8.72076	9.28188	10.1013	8.28149	8.46017	5.6122	5.82893	6.07915	6.63621	6.18817	7.13799	6.78819	6.86752	6.9511	6.2266
TG 50:2-FA18:2	3.9414	4.04392	5.47946	10.793	11.0792	11.9623	2.62556	2.67409	4.42673	3.64261	4.11406	4.67108	3.98918	3.18104	4.01666	4.67581	3.93417	4.86974	4.72593	4.082	3.56846	4.20573	4.12588	3.99079	3.82053	4.04954	4.52121	5.62696	5.25507	5.09983	4.86895	5.06327	4.45565	5.08386	5.94487	6.57183	7.03268	5.42781	6.00915	3.59565	3.5163	4.0989	4.3127	3.99156	4.50252	4.52651	4.29743	4.77535	4.54579
TG 50:2-FA20:2	NaN	NaN	2.78129	4.79493	4.99977	5.81945	NaN	NaN	1.74337	-0.141736	0.836675	1.3401	0.237698	NaN	0.510845	1.00732	0.252173	0.551936	1.93172	0.977609	NaN	1.28599	1.0284	0.811908	NaN	NaN	NaN	1.79682	1.23916	1.28974	0.801684	1.56152	0.496222	1.48521	1.48488	2.85083	1.80297	1.16883	2.4602	NaN	NaN	NaN	0.52479	0.610409	NaN	0.956582	0.895468	1.57346	0.499665
TG 50:3-FA14:0	1.63069	2.21261	3.2402	9.5971	9.94426	10.8794	0.347528	0.622277	1.9537	1.77167	2.35421	2.95836	1.89415	1.21245	1.93485	3.10987	2.09059	2.97712	3.00287	2.34363	1.93616	2.5059	1.87147	2.01572	1.05926	1.54529	2.23066	4.1862	3.32383	3.43494	3.34377	3.53016	2.91753	3.764	5.11524	5.71767	6.85558	4.96558	4.91706	1.80935	2.16801	2.48654	2.49699	2.01448	3.22795	3.20608	3.30005	3.17394	3.17766
TG 50:3-FA14:1	0.198708	1.46335	3.07618	7.7688	7.95349	8.69912	NaN	NaN	2.34439	1.24835	1.74079	2.45408	0.930299	-0.0805342	0.386425	1.90912	0.65179	1.27194	2.32278	1.41478	0.423091	2.24134	1.80955	1.95172	-0.00677587	0.387024	0.275011	2.49424	2.01302	1.91991	1.58929	2.19914	1.07056	2.38117	3.58196	4.17526	5.83797	3.90756	4.22263	NaN	NaN	0.762438	1.02247	0.925678	1.41461	2.2606	2.33737	2.4213	1.86792
TG 50:3-FA16:0	1.69572	2.38195	4.2322	10.5923	10.8759	11.8095	0.218092	0.952286	3.14815	2.15106	2.75152	3.68213	2.90023	2.08519	3.05188	3.30142	1.62117	3.05172	3.57515	2.71311	2.1207	2.94782	2.58079	2.42281	2.08345	2.88627	3.86529	4.72514	3.97068	4.05296	3.80092	4.19711	3.45397	4.47825	5.95362	6.5055	7.57903	5.697	5.81448	2.73128	2.44938	2.994	3.37839	3.04075	4.23074	4.00933	3.95086	4.20486	3.37189
TG 50:3-FA16:1	3.81788	5.70512	7.2879	11.1151	11.3827	12.2263	3.26756	3.70514	6.48132	4.27101	4.73752	5.66377	5.13594	4.0551	4.78854	5.32316	4.3708	4.7516	6.39644	5.62149	4.3052	5.15725	4.88153	5.40915	4.11292	4.12907	4.89652	6.20027	5.57674	5.66679	5.34808	6.14088	5.15224	6.50257	7.11486	7.8897	8.94633	7.16574	7.71361	4.05235	4.15476	4.736	5.13524	5.17171	4.97576	5.98668	6.17946	6.38719	5.10716
TG 50:3-FA18:1	3.204	4.40584	6.07171	10.9992	11.2441	12.0344	2.37325	2.81291	5.09111	3.45726	3.79179	4.8119	3.99752	3.1392	3.83159	4.77029	3.59192	4.24435	5.36699	4.54353	3.24901	4.43588	4.12188	4.31434	3.13877	3.31555	3.73749	5.52815	4.91665	4.89875	4.77497	5.32135	4.54188	5.73293	6.82476	7.44308	8.93396	7.00811	7.10535	3.3111	3.47134	3.93186	4.41759	4.23603	4.79266	5.44106	5.57515	5.53858	4.70387
TG 50:3-FA18:2	3.26203	4.36867	5.776	10.9628	11.2579	12.1725	2.40606	2.51256	4.96118	3.37907	3.89233	4.65118	4.13858	3.29244	4.13376	4.56859	3.68278	4.24142	5.1773	4.46187	3.62305	4.12838	4.02978	4.23771	3.41049	3.65268	4.41809	5.66439	5.04012	5.04053	4.85819	5.29234	4.47855	5.59818	6.65624	7.29215	8.1596	6.31333	6.65081	3.65911	3.55424	4.16194	4.43764	4.28716	4.7198	5.09653	5.07779	5.32277	4.59479
TG 50:3-FA18:3	0.748756	1.04763	1.38643	6.7855	7.11648	7.92162	NaN	NaN	NaN	NaN	NaN	0.860738	0.0517985	NaN	NaN	0.506361	-0.128005	0.538426	0.685831	0.33054	-0.207189	NaN	NaN	0.15703	0.00289637	0.412039	0.431166	1.93571	1.40512	1.51798	1.03004	1.46103	1.3221	1.16418	1.70652	2.2657	3.22315	1.59041	1.88291	0.0732008	0.302119	NaN	0.289248	NaN	0.891958	0.845536	0.419808	1.55396	0.603749
TG 50:4-FA16:0	5.57167	5.4499	5.48915	7.13614	7.37375	8.06209	5.30756	5.31632	5.52977	5.35401	5.38217	5.36618	5.39901	5.27178	5.35279	5.37096	5.35043	5.47211	5.35834	5.37473	5.36576	5.36122	5.31898	5.39797	5.34208	5.38028	5.29939	5.5254	5.44792	5.47455	5.48212	5.41229	5.43579	5.35125	5.45932	5.54346	5.85746	5.4829	5.52365	5.25604	5.36506	5.32637	5.3217	5.30838	5.27915	5.41429	5.38223	5.40837	5.4487
TG 50:4-FA16:1	0.969259	2.33963	4.20946	7.64928	7.8718	8.79531	0.0540226	0.793288	3.27777	1.01349	1.51471	2.59806	2.21196	0.764974	1.62329	2.2911	1.03718	1.2873	3.32624	2.79567	1.24264	1.95418	1.64196	2.51082	1.54905	1.41667	2.07373	3.29729	2.49056	2.46943	2.48451	3.08216	2.36396	3.46536	4.10732	4.86118	6.03661	4.22308	4.71402	0.952705	0.833361	1.77563	2.18433	1.76143	1.70028	3.07801	3.25586	3.47643	1.99747
TG 50:4-FA18:2	1.10865	2.76003	4.19962	7.82084	8.0634	9.04736	0.254137	0.777145	3.19552	1.37749	1.65954	2.52445	2.07868	1.01782	1.78319	2.44518	1.49463	2.1437	3.44431	2.76329	1.52973	1.83183	1.72339	2.23935	1.20678	1.49431	2.16245	3.57897	2.9907	2.69948	2.88198	3.21459	2.00849	3.71116	4.2658	5.06272	6.3185	4.2624	4.95204	0.839486	0.991466	1.76669	1.9554	2.0371	1.91816	3.19768	3.19116	3.34751	2.55363
TG 50:5-FA20:5	0.712089	1.22187	1.00053	3.47108	3.43367	4.46129	1.01876	1.64864	1.88546	1.04249	1.02405	1.78547	1.85301	1.21802	1.55457	1.62044	1.44871	2.00788	1.54724	1.72062	1.89203	1.01391	1.5419	1.66377	1.33758	0.972408	1.84499	1.22269	0.706966	0.984807	0.670292	1.11119	0.246082	1.36578	1.40941	1.28615	1.54671	0.646322	1.65623	1.32515	0.922327	1.01525	1.57825	1.73005	1.04255	1.02795	1.33486	1.05388	-0.225118
TG 51:0-FA16:0	7.23084	7.18512	7.11924	7.48878	7.46726	7.8271	7.08832	7.17177	7.28211	7.14209	7.23187	7.22396	7.33429	7.13137	7.17267	7.15094	7.18365	7.18179	7.21589	7.20687	7.15581	7.21775	7.13907	7.13217	7.13686	7.15316	7.13271	7.24899	7.12371	7.18227	7.17384	7.17448	7.17516	7.12891	7.09552	7.25359	7.20859	7.1225	7.23921	7.11112	7.04544	7.12776	7.12686	7.11847	7.09358	7.20567	7.17561	7.17971	7.14363
TG 51:0-FA17:0	1.78494	2.21603	3.63224	4.46841	4.42967	5.25816	0.627029	1.14498	1.68735	0.860987	1.49997	2.12132	2.33568	0.335091	1.81459	2.40062	1.31078	1.91866	2.65981	2.0879	1.37561	2.14159	1.40419	1.57365	1.38795	0.908108	1.6366	1.99866	1.9773	2.19453	1.4675	2.30401	1.50693	2.16361	1.97715	2.94469	1.52335	1.33773	2.72281	0.962233	1.00476	1.14871	1.36406	1.67028	1.63341	1.55246	1.74824	2.41692	1.5325
TG 51:0-FA18:0	1.82211	2.19545	3.39308	4.91625	5.50612	6.11134	1.12324	1.22159	2.00722	0.909028	2.09062	1.96373	2.36304	1.00793	1.59442	2.65422	1.37349	2.1229	2.39572	1.81224	1.34495	2.32603	2.01359	2.09429	1.47009	0.725118	1.62065	2.24138	2.0358	2.14928	2.18573	2.07014	1.54585	2.31072	2.4005	2.90133	2.28686	1.56307	2.53202	1.53516	1.03864	1.80264	1.87977	1.51086	1.21282	1.99376	1.88336	2.06479	1.41853
TG 51:1-FA15:0	0.555025	1.63252	3.41118	5.61116	6.04825	6.76102	NaN	NaN	1.7932	0.487476	1.31276	1.4721	1.44151	0.321526	0.806305	1.49995	0.742229	1.19399	2.25654	1.76371	0.788207	1.87318	1.61362	1.4788	0.557887	0.0747744	0.705192	2.27976	1.87133	1.75602	1.28235	1.97862	0.866302	2.231	2.0749	3.23207	1.86401	1.34485	2.82954	0.236456	NaN	0.66747	0.95395	1.11292	0.310812	1.8402	1.536	1.97384	0.647747
TG 51:1-FA16:0	2.76656	3.83457	5.38611	8.58055	8.9784	9.76514	1.56114	2.39464	4.37191	2.60579	3.03966	3.75974	3.47163	2.16548	3.04294	3.8222	3.16935	3.56227	4.56032	3.81987	2.86555	4.402	3.68112	3.82907	2.62896	2.79989	3.3343	4.48424	4.03074	3.89995	3.87982	4.1908	3.38663	4.44143	4.53192	5.3791	4.82483	3.72454	5.11875	2.48159	2.89466	3.32112	3.46131	3.58519	3.18687	3.88442	3.75865	4.33246	3.23289
TG 51:1-FA17:0	1.97705	3.78483	5.16719	8.30157	8.76064	9.52573	1.72066	2.15805	4.09617	2.17626	2.91661	3.58565	3.09567	1.84004	3.11687	3.63659	2.53788	3.18201	4.52106	3.85932	2.89413	4.02248	3.39192	3.728	2.3652	2.35936	3.01416	4.23707	3.88685	3.80454	3.63973	3.92676	3.21951	4.33419	4.28077	5.17586	4.73834	3.62526	5.11571	2.16554	2.88107	3.1728	3.42915	3.21884	2.93518	3.61997	3.70844	4.20465	2.79249
TG 51:1-FA18:0	1.07597	2.62823	4.21444	6.59301	6.98276	7.78571	0.367309	0.951984	2.92057	1.17813	1.56333	2.34636	2.11689	0.79037	1.6589	2.60708	1.55725	1.79609	3.30405	2.42701	1.7728	2.81498	2.14001	2.18923	1.13546	1.06623	1.77476	2.93242	2.5696	2.58362	2.19981	2.6348	1.97684	2.95754	2.85581	3.86577	2.90826	2.24665	3.57104	1.01469	0.67189	1.7267	1.97069	2.11971	1.12274	2.5477	2.3386	2.94841	1.58334
TG 51:1-FA18:1	2.53413	3.94269	5.52134	8.28009	8.78185	9.52657	1.42023	2.2091	4.0734	2.43255	2.98963	3.71668	3.35029	1.89897	2.91866	3.57001	2.6276	3.27669	4.46205	3.92698	2.7028	4.06202	3.69232	3.77948	2.47519	2.40963	3.12135	4.32294	3.80992	3.89786	3.94994	4.17513	3.36562	4.46839	4.51818	5.26264	4.72796	3.61629	5.11918	2.36178	2.64809	2.94989	3.33451	3.3208	3.12158	3.97974	3.90576	4.24627	3.07804
TG 51:2-FA15:0	1.57144	2.61952	4.58279	8.42785	8.87556	9.66819	0.612332	0.990339	3.11116	1.04084	2.00968	2.76982	2.37927	1.15987	2.00993	3.00545	1.73511	2.60733	3.60174	2.86905	1.92534	2.60726	2.54361	2.63628	1.29825	1.51515	2.22067	3.51882	2.93725	3.02759	2.95695	3.21264	2.17854	3.65675	4.23132	4.8965	5.42125	3.70781	4.46878	1.30233	1.93143	1.91315	2.64045	2.65925	2.73176	3.58687	2.98133	3.25006	2.26364
TG 51:2-FA16:0	2.75383	3.56039	4.95863	9.04228	9.45127	10.2622	1.31815	1.91881	4.18719	2.28998	2.66464	3.50444	3.01104	1.7921	2.89846	3.79596	2.82916	3.36264	4.38227	3.63674	2.69424	3.43497	3.15785	3.38766	2.47531	2.3912	3.09643	4.29862	3.77085	3.73791	3.54713	3.99878	3.32838	4.34245	4.67209	5.53945	5.541	4.07283	5.11095	2.34888	2.19883	2.75193	3.42164	3.11948	3.26314	3.72335	3.77657	4.20874	2.83012
TG 51:2-FA16:1	1.90604	4.04273	5.66736	6.90736	7.26921	7.95829	1.32188	2.11993	4.71547	2.34289	2.77784	3.73315	3.31118	2.07783	2.76974	3.51124	2.7171	2.70892	4.93245	4.07715	2.60505	3.30303	3.14445	4.00992	2.37216	2.16117	2.76792	4.1326	3.63975	3.76839	3.4435	4.09637	3.0114	4.55555	4.20875	5.38257	4.5045	3.36347	5.31001	1.84595	1.95361	2.66403	3.12743	3.24892	1.70452	3.88404	3.91978	4.34704	2.83731
TG 51:2-FA17:0	1.40471	3.10314	4.9518	7.55306	7.9162	8.68899	0.651022	1.43105	3.77412	1.64973	2.52461	2.95571	2.66462	1.6446	2.2998	3.02889	2.09278	2.48646	4.20953	3.48291	2.28003	2.94985	2.48742	3.08313	1.80024	1.64093	2.78034	3.77236	3.22188	3.15378	3.03405	3.56956	2.61982	4.09105	4.02991	5.00438	4.71679	3.24618	4.62258	1.47494	1.87885	2.19925	2.55554	2.73539	1.80919	3.34888	3.36694	3.7548	2.48638
TG 51:2-FA18:1	3.52701	4.8782	6.54717	10.2939	10.6547	11.5051	2.37413	3.0418	5.40155	3.32273	3.91991	4.62299	4.30216	3.1849	3.99774	4.97901	3.93834	4.34226	5.75948	4.91553	3.47618	4.89133	4.60994	4.87917	3.3416	3.50284	3.98921	5.47483	4.98364	4.87808	4.84635	5.20067	4.47018	5.63809	6.07862	6.95296	7.23337	5.61171	6.47092	3.42325	3.70553	3.98132	4.62418	4.57793	4.51094	5.26519	5.07489	5.44983	4.32624
TG 51:2-FA18:2	1.40537	2.17375	3.73634	6.26917	6.65973	7.61232	0.17131	0.816012	2.71277	1.01006	1.36493	2.1474	2.04548	0.854264	1.51145	2.09699	1.50144	1.59656	3.16346	2.27162	1.27878	1.66839	1.89899	1.89326	1.07259	1.19318	1.76989	2.84218	2.32281	2.26423	2.06454	2.46845	1.7792	3.15147	2.69281	3.6908	3.1503	2.25434	3.58248	0.811442	0.949644	1.49635	1.7376	1.6938	1.01267	2.41804	2.16567	2.88435	1.66293
TG 51:3-FA15:0	0.612966	1.0182	2.91583	7.11954	7.45799	8.39785	NaN	NaN	1.62932	NaN	0.440411	1.71822	1.15389	0.7549	1.43344	1.38456	0.647814	1.66557	2.23151	1.64602	0.926612	1.41544	1.06848	1.09096	0.235052	0.207835	1.12042	2.24599	1.88468	1.84709	1.7513	1.91242	1.3549	2.44571	3.23551	3.78683	4.63309	2.86035	3.21432	0.693533	0.597939	0.63426	1.3225	1.49619	1.65427	2.85184	1.92741	2.25003	1.44392
TG 51:3-FA16:1	1.44495	3.54033	5.34224	6.6141	7.04107	7.69609	0.768096	1.51869	4.24796	1.53869	2.44783	3.08095	2.79029	1.90951	2.44102	3.09974	2.18862	2.3594	4.49426	3.84983	2.18907	2.91002	2.60329	3.37012	1.7192	1.85829	2.65615	3.79416	3.19007	3.35627	2.90617	3.83573	2.57171	4.1937	3.96344	5.18966	4.59969	3.40963	5.11665	1.3747	1.60186	1.96399	2.96546	2.92591	1.48744	3.47348	3.67446	4.22402	2.65012
TG 51:3-FA18:2	1.70374	3.35828	5.04107	7.82354	8.21375	9.09747	0.699352	0.683332	3.5984	1.53641	2.29923	3.00955	2.61959	1.78176	2.45299	3.04777	2.0545	2.62446	4.15591	3.47705	2.24778	2.88765	2.66492	2.89837	1.75799	1.77594	2.68076	3.8302	3.39102	3.17711	3.13361	3.55908	2.65114	4.07096	4.24937	5.10222	5.32013	3.73794	4.90728	1.63594	1.50897	1.98048	2.54317	2.6612	2.04276	3.70884	3.44517	3.90892	2.48256
TG 51:4-FA18:2	0.227987	2.06126	3.69928	5.44192	5.70524	6.63903	NaN	NaN	2.46562	NaN	0.943671	1.31543	1.61456	0.613934	0.498124	1.47994	0.277424	0.936971	2.65523	1.93182	1.00949	1.20857	1.26876	1.67694	0.20532	0.818234	1.3257	2.50192	1.87472	1.77216	1.98005	2.14353	1.33996	2.65458	2.55364	3.57715	3.58625	1.92182	3.42628	NaN	0.242693	0.375841	1.15472	1.27866	NaN	2.37487	2.01921	2.47713	0.858337
TG 52:0-FA16:0	3.77589	3.62136	4.4411	7.24378	7.59149	8.31462	2.35753	1.96398	2.97355	2.07073	3.33467	2.96345	3.44685	2.22315	2.8729	3.57712	2.85127	3.28181	3.13151	2.78116	2.32579	3.23406	3.08672	2.52262	2.27111	2.15091	2.49567	3.11502	2.92848	3.22387	3.10736	3.04664	2.56281	2.49108	3.16326	3.59857	3.60534	2.77359	3.60164	2.66718	2.29519	2.26083	2.60637	2.46603	2.16954	2.48847	2.42529	2.72609	2.40082
TG 52:0-FA18:0	4.21778	4.28732	4.56857	7.96499	8.37247	8.91347	2.93381	2.58771	2.61559	2.80312	3.05428	3.54329	3.28903	2.35092	2.9027	3.97483	3.15127	3.77829	3.20352	2.43597	2.69105	3.91444	3.91172	2.81557	2.57142	2.43529	2.94032	3.59297	3.39001	3.64285	3.22777	3.23966	2.79554	2.53752	3.03444	3.73448	4.13946	3.27295	3.73648	3.35874	2.54207	2.67547	2.90828	2.69175	2.76707	2.92776	2.61114	3.14922	2.77037
TG 52:0-FA20:0	0.978653	1.29155	2.53976	4.81485	5.31811	5.87159	0.0244603	0.881087	2.14678	0.8797	2.36843	1.57774	2.91523	0.601654	1.69729	1.99464	1.37111	1.88109	2.26179	1.47012	1.10188	2.20023	1.38299	1.70991	1.04815	0.257403	0.830612	2.054	1.68699	1.41162	1.65213	1.83433	1.17487	1.23511	1.52238	1.96626	2.18059	1.11298	1.92124	0.769387	0.829264	0.356539	1.6322	1.05408	0.537106	1.03368	1.1022	1.50591	0.786052
TG 52:1-FA16:0	4.03276	4.33936	5.05391	11.2161	11.7107	12.4333	3.12088	3.29956	4.63376	4.21582	4.59001	5.07398	3.78679	2.68632	3.90426	5.21017	4.30334	5.15121	4.46817	3.72126	3.35856	5.7796	5.5749	4.49995	3.38293	3.70134	4.32929	5.78265	5.28658	5.28729	5.00543	4.80046	4.31052	4.61484	5.43849	6.09446	6.484	5.40368	5.81399	3.71115	3.95141	4.50416	4.09814	3.97988	4.78806	4.45459	3.8902	4.6564	4.75
TG 52:1-FA16:1	0.23154	1.81239	3.37653	5.25941	5.67173	6.20609	0.582147	0.254679	2.41279	0.781496	0.806139	1.70247	0.678764	NaN	1.22952	1.36835	0.464967	1.02491	2.42684	1.79103	0.41658	1.65084	1.49169	1.55154	0.582706	0.526356	1.13379	2.20469	1.54529	1.66534	1.35194	1.60893	0.741463	2.23446	1.83224	2.97197	1.91208	1.03177	2.91039	0.076199	0.672248	0.80755	0.981703	1.17673	0.0995694	1.49665	1.48013	1.92806	0.740469
TG 52:1-FA18:0	4.31171	4.60324	4.89074	11.4636	11.9494	12.6856	3.15874	3.50665	4.10056	4.43453	4.86355	5.16233	3.92977	3.04243	4.17189	5.29092	4.1766	5.16605	4.28946	3.71744	3.55514	5.82681	5.70363	4.3781	3.25745	4.02229	4.55876	5.88755	5.60163	5.53868	5.07891	4.95941	4.49021	4.66547	5.56556	6.22902	6.67167	5.43013	5.87243	3.7336	3.93869	4.43896	4.27615	3.78187	4.71873	4.67681	4.06009	4.60372	4.99206
TG 52:1-FA18:1	4.23135	4.53512	5.16302	11.0388	11.5329	12.4126	2.81504	3.46175	4.29401	4.08525	4.61364	4.85811	3.90819	2.67893	3.69859	5.00295	3.9825	4.90829	4.03599	3.76171	3.49699	5.46235	5.47214	4.14156	3.22355	3.54864	4.1625	5.64691	5.38138	5.49159	4.96817	4.89343	4.41344	4.40001	5.05613	6.06679	6.32913	5.04513	5.55154	3.5294	3.58814	4.16507	3.77809	3.33494	4.45538	4.45583	3.82991	4.43709	4.78443
TG 52:1-FA20:1	1.03478	1.64064	2.78543	6.25089	6.85931	7.6157	NaN	NaN	2.2421	1.19148	1.93841	2.39461	0.941909	NaN	1.08515	1.71168	0.837193	1.9386	1.47488	0.91038	-0.373391	3.22176	2.89103	1.81134	0.100269	NaN	-0.131035	2.30007	1.89944	2.23689	2.13409	1.74898	1.08407	1.58003	1.88026	2.80698	3.23803	1.77816	2.939	NaN	0.716124	1.16317	1.56064	1.12445	1.60912	1.18889	1.13883	1.54069	1.2849
TG 52:2-FA16:0	6.18995	6.17273	6.6796	14.5851	14.9944	15.8009	5.234	5.21703	5.76135	5.88553	6.44935	7.02989	6.19993	5.78723	6.31486	7.24898	6.02976	7.02814	6.38339	5.55291	5.47011	7.08839	6.96536	6.18233	6.18813	6.71665	6.81417	8.14923	7.39036	7.42489	7.16331	7.36967	6.75634	7.58616	9.13731	9.63964	10.1806	8.48019	8.49366	6.42413	6.49325	6.62375	7.079	6.69416	7.95605	6.9587	6.84659	7.00454	7.17794
TG 52:2-FA16:1	2.44838	3.39292	4.8432	9.20012	9.62037	10.3505	1.51737	1.67573	3.96311	2.64353	3.00047	3.88154	2.67236	1.94127	2.78946	3.34928	2.55885	3.0302	4.08203	3.26801	2.44371	4.01367	3.99229	3.61754	2.09206	2.34213	3.20986	3.94033	3.47103	3.37879	3.1928	3.60397	2.7806	4.0138	4.39741	5.36032	5.53901	4.07045	5.06157	1.78529	2.53337	2.68289	3.00933	2.85824	2.77327	3.56043	3.29283	3.97352	3.11234
TG 52:2-FA18:0	3.55943	3.67127	4.18911	10.5141	10.9411	11.7484	1.76834	2.20033	3.22006	3.38865	3.60689	4.32254	3.30003	2.51832	3.73307	4.25628	3.42562	4.29099	3.68481	3.21395	3.13499	4.33124	4.32852	3.46993	2.94756	3.61324	4.48031	5.17228	4.68653	4.44453	4.235	4.31444	3.7537	4.32646	5.13293	5.79424	6.56893	4.99087	5.39885	2.3952	3.02714	3.33811	3.37351	3.17142	3.96742	4.07991	3.64433	4.04713	4.27836
TG 52:2-FA18:1	7.20793	7.11812	7.64624	15.3964	15.8028	16.5393	6.22199	6.13681	6.92957	6.93068	7.44311	8.0303	7.17946	6.65186	7.29858	8.16193	6.90642	7.83701	7.37818	6.45966	6.3135	7.98813	7.90034	7.12966	7.0603	7.55257	7.58254	9.08347	8.28546	8.39813	8.01293	8.30152	7.74901	8.4501	10.0178	10.5043	11.1156	9.42189	9.47204	7.33965	7.37695	7.43886	8.02329	7.59926	8.81052	7.87677	7.72752	7.88631	8.05784
TG 52:2-FA18:2	2.70212	2.74426	3.43959	9.08042	9.64268	10.4605	1.14989	0.903714	2.58993	2.4676	2.78989	3.07917	2.38449	1.98279	2.8065	3.6568	2.69488	3.69757	2.71237	2.31971	2.23438	3.09995	3.07019	2.49112	2.03544	2.35082	3.39091	4.29286	4.00806	3.87616	3.47764	3.60151	2.97249	2.77539	4.03432	4.46093	5.02039	3.85616	4.11906	0.949379	2.06528	2.39142	2.42964	2.07474	2.53726	2.91595	2.3903	2.94101	3.57567
TG 52:2-FA20:1	NaN	1.30484	2.94463	7.34189	7.77033	8.656	0.0732642	0.475316	2.10441	1.40902	1.97172	2.32944	1.21316	NaN	0.875257	1.76667	0.49263	1.4241	2.36908	1.34043	NaN	2.91864	2.62891	1.75263	-0.297044	NaN	0.247505	2.39859	1.45127	1.77601	1.61706	1.91749	1.34258	2.12617	2.77663	3.60487	4.1894	2.93479	3.42449	0.0315687	0.588884	1.19909	1.55031	1.17071	1.64309	1.96535	1.62038	1.905	1.03456
TG 52:2-FA20:2	1.02248	1.24134	2.93846	5.2841	5.56895	6.67083	0.515525	0.396036	2.10304	0.98061	1.12627	2.20608	1.12281	NaN	NaN	1.51877	1.22414	1.67418	1.72887	1.12431	NaN	1.97948	2.00563	1.49088	NaN	NaN	0.280125	2.45059	2.16213	2.01591	1.68491	1.69547	0.918094	1.67163	1.66166	2.69662	2.47473	1.44319	2.97642	-0.165349	0.588287	0.804039	0.908361	1.13894	NaN	1.17434	1.42971	2.08911	1.11371
TG 52:3-FA16:0	5.59217	5.22001	5.76182	13.2912	13.6967	14.6135	4.27353	4.16299	4.78865	5.04564	5.4903	6.06692	5.56596	5.19062	5.58555	6.23415	5.2656	6.1618	5.47278	4.75191	4.83957	5.61677	5.61777	5.14556	5.52642	6.17191	6.35792	7.41805	6.7441	6.68193	6.37342	6.56855	6.03302	6.71726	8.29213	8.71502	9.54735	7.78675	7.78845	5.49198	5.60933	5.64374	5.99757	5.59473	6.80795	6.23646	6.02725	6.12601	6.58185
TG 52:3-FA16:1	3.8244	4.55076	5.90277	11.8038	12.066	12.8322	2.81327	3.01055	5.1378	3.755	4.36398	5.16363	4.44847	3.58809	4.31638	4.90972	3.73763	4.39243	5.10812	4.43647	3.55963	5.03422	4.75472	4.62448	3.52261	3.81879	4.43309	5.77711	4.94074	5.08693	4.96453	5.42426	4.65264	5.75433	7.03346	7.60577	9.12698	7.23878	7.16356	3.69109	3.92959	4.29321	4.77151	4.49556	5.3516	5.6139	5.70425	5.57049	5.1037
TG 52:3-FA18:0	1.05383	1.09062	1.7128	7.62777	7.99112	8.8278	NaN	NaN	1.27559	0.716268	1.27438	1.98889	0.51184	0.770752	1.43303	1.55275	0.45858	1.76252	1.35567	1.16681	1.34597	1.58538	1.21019	0.277954	0.506709	1.74166	2.90948	2.34868	1.89935	1.52337	1.36698	1.85047	0.807802	1.66481	2.70401	2.98299	4.38099	2.71333	3.06339	0.186495	0.434031	0.780924	0.970342	0.525359	1.37624	2.1483	0.940967	1.58154	1.82704
TG 52:3-FA18:1	6.03199	6.0257	6.88691	14.0527	14.3601	15.2075	4.91695	4.79489	6.01015	5.68121	6.18013	6.77399	6.13362	5.64947	6.22272	6.90009	5.7423	6.57823	6.40709	5.66966	5.40192	6.61591	6.42054	5.95167	5.91055	6.43717	6.68963	7.98966	7.18873	7.13381	6.92495	7.33095	6.69812	7.58679	9.10435	9.59298	10.9935	9.11334	8.87961	5.91752	5.95103	6.21946	6.69765	6.3558	7.48657	7.30015	7.31776	7.18759	7.17627
TG 52:3-FA18:2	5.46548	5.32385	5.99541	13.1018	13.4516	14.4068	4.04315	3.99246	4.76272	4.94513	5.36991	6.05783	5.40051	5.02158	5.46135	6.08157	5.00592	5.99553	5.59904	4.92175	4.83215	5.46612	5.46528	5.13416	5.48963	6.05427	6.37354	7.29506	6.67015	6.58477	6.25545	6.52123	5.98461	6.63947	8.03651	8.58154	9.41147	7.61531	7.71348	5.37262	5.26671	5.44231	5.87265	5.55765	6.61495	6.19792	6.01632	6.20348	6.5201
TG 52:3-FA20:2	NaN	1.36917	3.11842	6.31482	6.60808	7.71671	NaN	NaN	2.11104	0.441228	1.11111	1.99833	0.757049	NaN	0.52152	1.50967	0.631294	0.838842	2.49134	1.75304	0.225055	1.6332	1.86661	1.87343	-0.0945328	NaN	0.19677	2.03619	1.44079	1.89455	1.67487	1.88237	1.08061	2.00401	2.31218	3.42443	3.53598	2.13218	3.4922	0.00173438	0.422579	0.183289	1.28011	0.945588	0.222516	1.48348	1.42608	2.07668	0.923929
TG 52:3-FA20:3	1.49459	1.30813	2.67539	5.55745	6.00381	6.99903	0.54593	0.991307	2.17466	1.62492	1.9811	2.59293	1.05237	NaN	0.580852	2.16587	1.72019	2.89072	1.22644	0.958263	NaN	2.09654	1.59759	1.40701	0.0521301	NaN	0.388902	3.29476	2.86797	2.61587	2.66439	2.12781	1.73367	1.44428	1.54223	2.27604	3.60254	2.41163	3.39725	0.474631	1.35244	1.30224	1.24549	0.912266	0.60844	1.25419	1.22801	2.02006	1.6908
TG 52:4-FA16:0	4.29365	3.27113	3.4663	10.5327	10.9334	11.9378	0.502286	-0.22356	1.0121	1.9513	3.01072	3.79211	2.71815	2.0009	2.54562	3.42028	2.23286	3.77756	2.50052	1.39426	2.25187	2.87419	3.59893	3.1536	3.2683	4.29927	4.59229	5.6908	5.16735	4.50158	4.77739	4.92153	4.5618	4.29215	5.65224	6.051	7.39452	5.53323	5.63861	2.57387	2.53058	3.00102	3.06556	2.15725	3.9351	3.7316	3.46291	3.92256	4.1095
TG 52:4-FA16:1	2.97207	3.40903	4.57509	10.1094	10.4051	11.2923	1.64437	1.25931	3.39156	2.59345	3.2183	3.99852	3.24602	2.74995	3.10263	3.67608	2.42261	3.14437	3.82532	3.22142	2.58513	3.39162	2.87289	3.22249	2.49634	3.06792	3.7244	4.60206	4.02037	4.01616	3.79627	4.29637	3.58689	4.52424	5.88467	6.35563	8.02079	6.16996	5.98987	2.71078	2.69649	3.00516	3.31822	3.14411	3.86915	4.49174	4.46351	4.43071	4.00009
TG 52:4-FA18:1	3.38939	3.18677	4.05879	10.7471	11.0456	11.9754	2.0252	1.66553	3.16337	2.78583	3.3247	4.08792	3.30659	2.96483	3.31016	3.72535	2.58595	3.56517	3.55164	3.07308	2.91835	3.52066	3.20371	3.12948	3.05501	3.47909	4.10202	5.04606	4.2994	4.28267	4.26922	4.57943	3.90439	4.78884	6.19859	6.67442	8.48995	6.57166	6.29877	3.08775	3.22693	3.17161	3.79382	3.35592	4.47737	4.9319	4.74893	4.52455	4.53112
TG 52:4-FA18:2	5.24679	4.88467	5.48802	11.3275	11.6457	12.6356	3.25984	3.0556	4.5687	4.06242	4.20246	4.95535	4.63397	4.255	4.40568	4.81761	3.89346	4.63177	4.75259	4.22806	4.26652	4.55079	4.77575	4.49928	4.73106	5.36516	5.7542	6.35173	5.86684	5.60533	5.48456	5.94817	5.46849	5.74156	6.878	7.37239	8.8449	7.02242	6.89683	4.05335	3.9338	4.10772	4.5514	4.21057	5.14046	5.53898	5.31993	5.37806	5.49496
TG 52:4-FA18:3	2.20268	1.86384	2.32352	9.21077	9.57856	10.455	0.737867	0.0536806	0.981978	1.14326	1.38468	1.70247	1.46075	1.16149	1.56692	2.05273	0.9948	2.13272	1.66276	1.30849	1.30755	1.64252	1.84078	1.47994	1.62087	2.51128	2.8108	3.87441	3.05098	3.07986	2.80454	3.202	2.86647	2.5987	4.03536	4.36425	5.58254	3.84407	4.12846	1.9753	1.72254	1.83811	2.39652	1.71922	3.00795	2.43197	2.47844	2.55907	2.13278
TG 52:4-FA20:3	1.13023	1.50549	2.78991	6.43927	6.88115	7.88986	NaN	NaN	1.70463	1.08366	1.19507	2.06986	0.84619	NaN	0.570815	1.48413	0.625866	1.72951	1.79492	1.2125	NaN	1.28525	1.43128	1.84001	NaN	-0.0797197	0.522886	2.5079	1.6286	1.67934	2.0787	1.80911	1.2266	1.79734	2.29219	3.04212	3.831	2.54171	3.47913	0.0152562	0.452571	0.952967	0.764843	0.652908	0.706854	1.45915	1.39591	1.63349	1.08089
TG 52:4-FA20:4	2.71348	2.64181	1.62584	7.17312	7.49743	8.5471	1.14286	1.89156	1.5778	2.23469	3.14583	3.37172	1.23389	0.815214	1.40355	2.97007	2.22286	3.58584	0.622663	NaN	0.199975	2.43554	2.09719	2.09287	0.480454	0.930129	1.2079	4.64303	4.49822	3.39835	3.91663	3.56108	2.78913	1.32954	2.61513	2.95927	5.38795	4.14985	4.68379	1.51633	1.43503	2.17568	2.12472	1.62766	1.98474	2.19012	1.52855	2.52187	2.36347
TG 52:5-FA16:0	5.93534	5.91628	5.94943	7.85978	8.13126	9.00101	5.85792	5.86407	6.10094	5.85407	5.88282	5.88108	5.82016	5.83959	5.85586	5.81432	5.926	5.92214	5.8408	5.84126	5.83996	5.81932	5.88329	5.95306	5.87686	5.91703	5.86921	6.08726	5.9193	5.98734	5.948	6.02628	5.99317	5.80395	5.97369	6.07537	6.3522	5.99592	6.04037	5.82552	5.87225	5.7653	5.80979	5.86092	5.8644	5.88383	5.91662	5.91961	5.92325
TG 52:5-FA16:1	0.295342	0.550732	2.17736	7.52605	7.76975	8.7923	NaN	-1.34966	0.644072	0.349028	0.707946	1.50538	0.173152	0.408505	1.07632	0.836023	-0.239367	1.17438	1.40435	0.817465	0.746846	1.209	0.383621	0.709147	-0.550392	0.493808	1.75964	2.57054	2.04594	1.61958	2.00201	2.23014	1.29412	2.44677	3.36349	3.61498	5.64258	3.76055	3.81712	0.277449	-0.418769	-0.182639	1.04567	0.490479	1.09817	2.26861	1.9084	1.75868	1.58203
TG 52:5-FA18:2	2.05286	1.90631	3.2037	7.94087	8.17384	9.28541	0.545391	NaN	1.71766	0.895999	1.35689	2.00488	1.65537	1.56621	1.98961	1.84491	0.387977	1.43455	2.38052	1.72755	1.76445	1.37685	1.48637	1.68565	1.7882	2.40724	3.01092	3.53364	2.70982	2.75097	2.75494	2.97576	2.78896	2.8506	3.91041	4.27002	6.10242	4.29654	4.09824	0.970489	1.01556	1.10579	1.51284	1.34203	2.05902	2.92407	2.59025	2.60437	2.69604
TG 52:5-FA18:3	1.8397	1.49838	1.85227	7.6204	7.94356	8.90649	NaN	NaN	0.902021	NaN	NaN	NaN	0.455171	-0.0042216	NaN	0.657079	NaN	0.4883	0.797228	0.567547	-0.209737	NaN	1.51963	0.913248	1.23851	1.75781	1.96569	2.92487	2.30537	2.24276	1.8955	2.76953	2.37023	1.84465	3.0789	3.28108	5.28437	3.61173	3.41092	0.679913	0.674706	0.7039	0.952741	0.764963	1.72592	1.68863	1.67671	1.91109	1.18313
TG 52:5-FA20:4	2.07112	1.20804	1.26679	7.70524	8.05837	9.222	0.819779	0.776922	1.02145	1.73335	2.05168	2.58884	0.0802807	0.345113	1.04698	1.64178	0.914733	1.90598	0.460432	-0.118303	NaN	1.36488	1.46537	1.18447	NaN	-0.445952	0.796957	3.2568	3.07842	2.17779	2.80702	2.84865	2.25405	1.82729	3.63241	3.94178	5.00187	3.68265	4.0822	0.840146	NaN	1.20395	1.19932	1.12683	1.35327	1.15988	0.971266	1.26515	1.55884
TG 52:5-FA20:5	1.84087	1.33476	1.67387	4.36276	4.61808	5.57851	1.62358	1.68446	2.01549	1.25288	1.39204	2.14406	2.5101	1.6382	2.10624	2.40999	2.01776	2.6925	1.81547	2.13365	2.1171	1.68124	1.88783	2.03756	1.99149	1.46645	2.29372	1.49799	1.56394	1.41393	1.26942	1.59483	1.14929	1.56924	1.64379	1.64806	2.2536	1.66077	2.32598	1.78527	1.65288	1.83167	2.4876	1.97449	1.41193	1.75832	1.29643	1.7306	0.687223
TG 52:5-FA22:5	1.11726	NaN	NaN	6.19033	6.28872	7.40234	0.813162	1.45289	1.12801	0.758782	1.08274	1.45591	1.52063	NaN	1.27824	1.46995	1.12854	1.89755	0.991779	1.24797	1.02253	1.01188	1.20364	1.06055	1.00352	0.555247	1.36446	1.5327	1.39107	1.03087	1.17081	0.979931	0.896921	0.817164	1.54968	1.75524	2.62855	1.73217	2.23255	1.30088	NaN	1.01191	1.62864	0.903348	1.18999	1.075	1.19452	0.76289	0.854776
TG 52:6-FA16:1	3.4051	3.59355	3.54384	5.19808	5.47997	6.21433	3.14974	3.20902	3.36067	3.27177	3.43071	3.13118	3.49973	3.1928	3.57349	3.37258	3.51439	3.39939	3.41411	3.37177	3.43798	3.38133	3.50789	3.491	3.49015	3.51481	3.60616	3.24275	3.33262	3.35664	3.40308	3.50413	3.46293	3.50916	3.67879	3.72993	3.97586	3.33402	3.20885	3.64941	3.49108	3.64431	3.56911	3.58331	3.71509	3.23313	3.39902	3.33076	3.40377
TG 52:6-FA18:1	1.85646	1.71677	NaN	3.56272	3.93791	4.86047	1.86767	1.44847	1.79847	1.52948	1.71861	1.30611	1.70227	1.30827	1.48319	1.55833	1.62308	1.93227	1.83852	1.73391	1.81721	1.77381	1.92036	1.69198	1.41958	1.65486	1.45581	2.01308	2.01709	1.93542	1.91366	1.91084	1.81275	1.6032	1.81954	1.90559	2.41151	1.80784	1.88364	1.71571	1.32951	1.79206	1.84699	1.70591	1.44157	1.8477	1.98448	1.72626	2.05226
TG 52:6-FA20:5	NaN	NaN	1.11823	4.91951	5.16838	6.19745	NaN	0.324068	0.841464	NaN	NaN	NaN	0.962332	NaN	NaN	0.89075	0.691029	0.809525	0.145203	0.262933	0.36196	0.022004	0.562101	0.379608	0.516244	-0.103558	0.359812	0.869632	0.941392	NaN	0.759641	0.743675	NaN	0.406907	1.22035	1.61086	1.66414	0.266797	1.25276	NaN	NaN	0.124945	0.844135	0.814656	NaN	NaN	0.216504	NaN	NaN
TG 52:7-FA16:0	6.98726	6.95532	7.03711	7.15904	7.35725	7.55521	6.92316	6.92361	7.04909	6.92328	7.01517	6.96513	7.12152	6.91316	6.85915	6.98694	7.02459	6.96065	6.96401	7.01246	7.01524	7.01709	6.94976	6.88693	6.99175	6.90783	6.94344	7.0104	6.98703	6.99022	6.95004	6.94576	6.97032	6.94414	6.93484	7.02181	6.95999	6.85747	7.05198	6.91181	6.86527	6.87103	6.84932	6.88939	6.90398	6.95633	6.9491	6.94973	6.95956
TG 52:7-FA18:1	0.53593	-0.355549	-1.66091	1.37195	-0.695856	2.30235	-0.0614019	0.149525	-0.0567019	NaN	NaN	-0.0249315	-0.178863	-0.233396	-0.207388	-0.0542714	0.337423	-0.477611	-0.405461	-0.498135	-0.494171	-0.591534	-0.485192	0.0829463	-0.00981243	0.0756723	-0.786356	0.314209	0.13428	-0.431273	-0.158154	-0.401183	0.143253	-0.522323	-0.255398	0.380182	0.395375	-0.809918	-1.20474	0.173039	0.244414	-0.931407	NaN	-0.149281	-0.361625	-0.523553	-1.78928	-0.145387	-0.2221
TG 52:8-FA16:1	NaN	2.01104	3.47062	3.3313	4.29518	4.84469	0.263445	0.80224	2.81534	0.335835	1.21899	1.64941	1.87084	0.331607	0.83844	1.33842	0.983467	1.30366	3.03965	2.2145	1.09988	1.23906	1.57633	1.92843	0.925519	0.601311	1.22547	2.11844	1.72636	1.81072	1.47251	1.98288	1.12481	2.48672	2.15835	3.14878	0.772506	1.10786	3.13387	0.241659	0.362391	0.987176	1.15757	1.53201	0.0684519	1.61642	1.95132	2.65388	0.536639
TG 53:0-FA16:0	2.10182	1.84948	3.07675	4.86289	5.3189	6.17684	1.60273	1.411	2.64642	1.59164	2.67079	2.29937	3.75213	1.90825	2.26304	2.57132	1.99988	2.09473	2.84111	2.21908	1.69375	2.75404	1.98348	2.24994	2.10901	1.56423	1.60058	2.65985	2.19116	2.0896	1.96861	2.49196	1.84234	2.04326	2.20426	2.47847	2.72316	1.86601	2.88257	1.63247	1.19454	1.76645	2.25537	1.60658	1.80376	2.1489	1.85205	2.37698	1.77247
TG 53:1-FA16:0	0.586237	1.8874	2.88192	5.65883	6.20096	7.17214	0.106782	0.345051	1.96189	0.686985	0.994112	1.79582	1.04406	NaN	0.803662	1.7374	1.20678	1.70332	2.25422	1.59688	1.09435	2.06502	1.34547	1.5939	0.563129	0.68463	1.22895	2.20435	1.76691	1.64708	1.91101	2.04248	0.896179	1.90179	1.85321	2.65667	2.13398	1.46858	2.66305	0.627822	0.787773	1.08654	1.17812	1.29749	1.46215	1.96737	1.14056	1.68646	0.894343
TG 53:1-FA17:0	0.611342	0.871912	2.89877	5.73992	6.1125	6.88205	NaN	0.115548	1.92031	0.0741648	NaN	1.10851	0.403229	NaN	0.596687	1.30233	0.275865	1.08776	2.04289	1.1697	0.472315	2.06566	1.436	1.27493	0.268157	-0.196678	1.11615	1.26897	1.50927	1.36943	1.11743	1.0313	0.442324	1.3293	1.59831	2.32635	2.17093	0.958342	2.36962	0.34043	0.286895	-0.240591	0.694515	0.56677	-0.206296	1.56887	1.0707	1.72373	0.765559
TG 53:1-FA18:0	0.804588	1.41819	2.55615	5.94997	6.60205	7.21762	-0.391235	0.666526	1.46333	0.0580825	NaN	1.04552	0.891225	0.0228318	0.931161	1.72236	0.51864	1.33605	1.67002	1.19959	1.22837	2.53603	1.67627	0.964273	0.293126	0.851414	1.59941	1.5264	1.3128	1.50905	1.29966	1.62981	0.937736	1.75431	1.66231	2.5814	2.46305	1.46264	2.35585	0.319429	0.189427	0.485303	0.767414	0.645965	0.45085	1.65267	1.11989	1.70516	0.881493
TG 53:1-FA18:1	6.74518	6.80144	6.91373	7.47255	7.6297	8.07267	6.70608	6.73339	6.98428	6.6235	6.69296	6.70886	6.64498	6.68845	6.70939	6.74148	6.76695	6.76969	6.77185	6.75904	6.75408	6.74522	6.72487	6.71346	6.69962	6.78209	6.75618	6.77399	6.74965	6.77102	6.79772	6.73093	6.74219	6.74822	6.73536	6.77941	6.74122	6.73484	6.78386	6.66885	6.68415	6.67329	6.66743	6.68942	6.73423	6.75984	6.82272	6.6914	6.73855
TG 53:2-FA16:0	0.665384	1.68047	3.13572	7.10336	7.72435	8.37777	NaN	0.0662751	2.15139	0.769509	1.03451	1.58888	1.33896	0.753457	1.3616	2.45598	1.74786	2.404	2.28259	1.90436	1.16381	2.27342	1.84524	1.74397	1.28186	1.82001	1.78402	2.58143	2.53933	2.1167	2.03273	2.16544	1.75851	2.03573	2.76778	3.53946	3.54028	2.4278	3.06821	0.934762	0.918531	0.959646	1.53949	1.4321	1.91109	1.91886	1.49383	2.31556	1.38721
TG 53:2-FA17:0	1.42278	2.04524	3.70191	8.54652	9.00374	9.7041	NaN	0.849923	2.51387	1.19728	1.76133	2.32745	1.67433	1.12915	1.88315	2.67323	1.74644	2.50798	3.15026	2.42095	1.82889	2.98448	2.07581	2.11041	1.18718	1.92069	2.40289	3.31165	2.87458	2.78444	2.57296	2.9067	2.172	3.19728	3.77694	4.5284	4.96206	3.37057	4.08934	1.23478	1.84526	2.06011	2.37968	2.21213	2.62405	3.03483	2.70344	3.01225	2.37524
TG 53:2-FA18:1	2.69085	3.69185	4.72062	9.613	10.0744	10.843	1.33623	1.95326	3.72091	2.57999	2.79418	3.50551	3.08862	2.40435	3.0698	4.12207	3.10214	3.67063	4.22196	3.60814	2.95424	4.35524	3.69723	3.39297	2.62953	3.06134	3.5488	4.51077	3.98785	4.03036	3.78044	4.1114	3.49935	4.26993	5.01132	5.71008	6.12534	4.7332	5.19252	2.68592	2.78685	3.12375	3.56412	3.45927	3.71124	4.16224	3.83087	4.26809	3.51325
TG 53:2-FA18:2	NaN	0.286533	1.25221	4.04007	4.62041	5.45776	NaN	NaN	1.31168	0.0494786	-0.00639429	NaN	NaN	NaN	0.366504	0.418545	0.221368	0.341533	1.37701	0.785375	0.70741	0.555574	0.297776	0.556912	-0.146022	0.174484	0.901906	1.29464	0.647316	0.825249	0.546219	0.72947	0.306187	0.896247	1.00846	1.33138	0.977571	0.693158	1.12232	NaN	0.0554134	-0.132995	NaN	NaN	NaN	0.928864	0.359513	0.878373	0.523817
TG 53:3-FA16:0	0.573288	0.973208	2.04976	5.5844	6.0909	6.94832	NaN	NaN	1.22649	0.490964	0.408944	0.723071	0.411607	NaN	0.287876	1.31508	0.715463	1.63796	1.39867	0.790619	-0.109597	0.82786	0.679253	1.00986	0.900487	1.21209	1.19499	1.93643	1.5904	1.3413	1.31085	1.265	0.707002	1.20122	1.39425	2.26559	2.79726	1.27971	2.12188	-0.165339	0.0537489	0.15716	0.872273	0.620632	0.360337	0.944988	0.678869	1.27862	0.676443
TG 53:3-FA17:0	0.64077	0.950064	2.13596	7.23628	7.53916	8.50206	NaN	NaN	1.24655	0.258925	0.816577	1.06585	1.14245	NaN	NaN	1.98388	0.810018	1.23128	1.96196	1.82523	1.40625	1.22708	0.843683	0.943285	NaN	1.05102	1.98423	2.52484	2.1684	1.84928	1.48767	1.71619	1.3827	2.23819	3.09682	3.47791	4.56198	2.70691	3.15716	0.273816	0.588118	NaN	1.23689	0.888644	1.42427	2.27346	1.54136	1.91189	1.74952
TG 53:3-FA18:2	0.804698	1.78094	3.11491	7.23635	7.58857	8.58055	NaN	NaN	2.07057	0.799266	1.17014	1.76749	1.40822	0.988784	1.5053	2.04448	1.16393	1.81492	2.55841	2.13425	1.714	1.64894	1.34693	1.61893	0.984008	1.56895	2.34452	2.88817	2.42464	2.18043	2.0655	2.30772	1.72711	2.7048	3.24254	3.84707	4.38097	3.00936	3.50087	1.05708	0.865797	1.15723	1.48173	1.57159	1.44422	2.73794	2.23178	2.74063	2.09417
TG 53:4-FA18:2	NaN	1.51175	2.9465	6.55791	6.81121	7.81978	NaN	NaN	2.08894	NaN	0.533466	1.09667	0.64686	0.412488	0.777431	1.5608	0.841624	1.09081	2.18083	1.70163	1.5178	1.06495	0.837	1.2384	0.901791	1.08736	1.86955	2.53912	2.2073	1.66122	1.36871	2.03643	1.14423	2.50189	2.89654	3.52198	4.46561	2.6813	3.12829	0.384439	0.150604	-0.119204	1.01101	1.03411	1.16551	2.25706	2.09914	2.00957	1.70992
TG 54:0-FA16:0	1.62557	2.01301	3.00664	3.71382	4.10071	4.77859	0.934329	1.00883	3.49296	1.70814	3.30081	2.43699	4.53036	1.68194	1.86708	2.43908	2.20033	2.17076	3.29511	2.3659	1.32222	3.31751	2.28131	2.41215	1.59688	0.816538	1.3832	3.01017	2.1807	2.16064	1.73253	2.43363	1.95693	1.87786	2.02581	2.47321	2.4777	1.12312	3.23428	0.721275	0.923638	1.30267	2.47709	1.33196	0.61308	1.91385	1.41477	2.58707	1.43998
TG 54:0-FA18:0	3.14831	2.70595	3.02263	4.74277	5.52915	6.146	2.21585	2.0501	2.46192	1.73577	2.70315	2.44995	2.96721	1.5978	2.25142	2.62248	2.55507	2.73755	2.95442	2.23598	1.9159	2.91819	2.06331	2.08532	1.94086	2.16475	2.14472	2.44151	2.02529	2.18373	1.97656	2.2584	1.7006	1.72776	1.82336	2.16854	2.57028	1.91145	2.71327	2.58492	1.58198	2.10681	2.23344	1.7003	2.22167	2.21321	1.85907	1.67337	1.87531
TG 54:1-FA16:0	NaN	1.50523	2.88115	6.06554	6.76146	7.49348	0.244514	0.31973	2.15317	1.43513	1.75566	2.30484	1.2038	NaN	0.986129	2.05702	1.63272	2.45963	1.98187	1.14134	0.454161	2.94448	3.1155	1.78645	0.410686	0.475062	1.23265	2.79059	2.22255	2.39543	2.13593	1.97209	1.35235	1.72615	1.7256	2.90996	2.97974	2.0847	2.83912	0.532147	0.952274	1.3195	0.952674	1.22539	0.611333	1.49106	1.04392	1.82021	1.55356
TG 54:1-FA18:0	2.58559	3.15447	3.11123	9.01748	9.55018	10.0616	1.41597	2.13242	2.34132	2.71007	2.8017	3.38661	2.63465	1.6791	2.45321	3.79968	2.7984	3.69494	2.11989	2.03746	2.24656	4.47934	4.45682	2.47946	1.64115	2.21975	3.36957	3.99071	3.70252	3.47963	3.12358	2.93095	2.5087	2.52051	3.10804	3.92913	4.82811	3.79484	3.95475	2.18983	2.07514	2.28136	2.51033	1.78553	3.837	3.01234	2.26324	3.13799	3.55061
TG 54:1-FA18:1	2.35075	2.73844	2.94334	8.05455	8.4738	9.13158	1.93387	1.87698	2.5392	2.65583	2.41655	3.09011	2.73097	1.78483	2.43884	3.08247	2.31791	3.13527	2.72658	2.58388	2.20153	3.53296	3.43142	2.65452	2.11597	2.08368	2.46882	3.44814	3.44599	3.39307	2.8266	2.77532	2.7076	2.62155	2.85302	3.35394	4.05547	3.32266	3.56661	2.30903	1.98199	2.40984	2.24432	2.48796	2.98792	2.43769	2.31686	2.73855	2.96518
TG 54:1-FA20:0	0.845462	1.31406	2.26743	7.2493	7.66106	8.29529	-0.250388	0.213037	0.904564	0.645065	1.15585	1.82707	0.515282	NaN	0.950072	1.77336	0.917889	1.81511	1.46353	1.07111	0.0300286	2.10444	1.86106	1.05569	0.625437	0.950109	1.07124	2.24303	1.87485	2.03609	1.56447	1.83971	1.25708	1.22821	2.09987	2.7974	3.16214	2.14829	2.53606	0.162074	NaN	0.681685	1.24847	0.812074	0.968009	1.55027	0.607788	1.43666	1.41317
TG 54:2-FA16:0	2.04896	2.25457	3.01026	8.9457	9.51118	10.403	1.33451	1.89869	2.66633	2.73376	3.12962	3.56278	1.79384	0.808433	1.73684	2.91059	2.18931	3.31779	2.41162	1.67848	1.07192	4.20904	4.18892	2.93631	1.2148	1.3118	1.44096	3.66436	3.13542	3.36828	3.09309	2.74022	2.5393	2.62503	3.75374	4.29242	5.07796	3.81234	4.22944	1.3354	1.33015	1.84478	2.59206	2.32726	2.85132	2.5967	2.09867	2.37221	3.12984
TG 54:2-FA18:0	4.03933	4.04576	4.18553	11.5116	11.9355	12.5839	3.04411	3.0781	3.99206	3.91443	4.48339	4.93227	3.6501	3.14049	3.86482	5.30254	4.16789	4.81041	3.55157	3.38752	3.46398	5.52481	5.50194	3.93215	3.19145	4.06006	4.68153	5.59397	5.21261	5.01649	4.65622	4.71457	3.93419	4.44668	5.694	6.28995	7.13651	5.78029	5.7458	3.0928	3.06981	3.61569	4.09838	3.75797	4.91442	4.58728	4.04345	4.36023	5.38511
TG 54:2-FA18:1	4.72554	4.69328	5.27832	12.2074	12.6483	13.3396	3.57072	3.8477	4.70684	4.8013	5.22858	5.64606	4.26127	3.57704	4.54015	5.87419	4.65579	5.34011	4.35327	3.96607	4.15619	6.30834	6.37507	4.80514	3.89632	4.52826	4.98309	6.29739	5.83129	5.77982	5.42757	5.56583	4.88372	5.33371	6.6008	7.12051	7.90792	6.37851	6.54916	3.73201	4.08595	4.36753	4.92644	4.5795	5.83642	5.47438	4.80971	5.12387	6.13817
TG 54:2-FA18:2	0.643116	1.05213	1.54018	6.30686	6.43004	7.22631	-0.624391	-0.424891	1.20549	0.940605	0.857506	1.3891	0.639526	-0.0461219	0.172689	1.61923	0.904905	2.0532	0.839047	0.654836	0.365105	1.74775	1.15266	0.181984	0.00201971	1.04934	1.28649	2.14119	1.94743	1.44207	1.33263	1.57207	0.90999	1.16846	1.50569	1.98234	2.66821	1.34188	1.90009	NaN	-0.125408	-0.0668986	0.239267	0.531263	0.317204	1.1822	0.866691	1.85868	1.92608
TG 54:2-FA20:1	2.04253	2.19101	3.03539	9.10569	9.62146	10.5093	1.78807	1.80263	2.64828	2.95616	3.2811	3.96482	1.80556	1.22826	1.90786	3.00182	2.10647	2.96357	2.19912	1.13028	1.20204	4.50473	4.55379	2.88193	1.19403	1.26705	1.19012	3.88163	3.23634	3.3845	3.14747	3.02758	2.68322	2.70404	3.79057	4.45899	5.27603	3.91586	4.27928	1.28388	1.9197	2.15506	3.00808	2.23043	3.18062	2.54197	2.12636	2.51726	3.14069
TG 54:3-FA16:0	2.24278	2.26347	3.20826	8.35661	8.823	9.92075	1.17972	1.70715	2.58237	2.1953	2.97583	3.54372	1.72684	1.28738	1.90414	2.95372	2.19221	3.33596	2.17045	1.59339	0.915077	3.31157	3.58249	2.59115	1.01357	1.25646	1.21286	3.9003	3.33429	3.35915	3.28842	2.69192	2.55858	2.63265	3.32997	3.95928	5.23141	3.76476	4.32708	1.32635	1.45461	2.08244	1.95384	1.62791	2.52795	2.46456	2.16169	2.47809	3.31146
TG 54:3-FA16:1	NaN	1.14787	3.01323	6.32794	6.7818	7.60012	NaN	0.513571	1.7783	0.838398	1.06248	2.38133	0.858206	NaN	0.478138	1.12061	0.352219	0.534011	2.23139	1.09187	0.191166	2.318	2.0409	1.57021	NaN	NaN	0.00765392	1.76238	1.45123	1.33257	1.43177	1.84633	1.06451	2.07597	2.59548	3.15291	4.12411	2.63548	3.26575	NaN	-0.590499	NaN	1.37729	0.482192	1.08895	1.80458	1.6309	1.70578	1.23505
TG 54:3-FA18:0	3.99494	3.46585	3.80484	10.3427	10.7281	11.4901	2.07519	2.05452	2.7167	3.39643	3.74134	4.3063	3.27091	2.81456	3.45697	4.54461	3.42841	4.3751	3.04231	2.79052	3.25019	4.02953	4.0081	3.08011	3.01413	3.76221	4.62819	5.13974	4.82737	4.27336	4.26626	4.42447	3.82955	3.90676	5.00054	5.53686	6.72358	5.12414	5.2483	2.48115	2.47565	2.8694	3.17411	3.14602	4.05577	4.22281	3.23579	3.76506	5.23611
TG 54:3-FA18:1	6.53643	6.24722	7.04307	14.5253	14.7972	15.492	5.37924	5.38576	5.92151	6.20435	6.77579	7.14746	6.1128	5.62636	6.47234	7.60993	6.25557	6.87258	6.22299	5.5874	5.69246	7.43043	7.38001	6.36115	5.93221	6.50186	6.81136	8.27621	7.49219	7.49143	7.10243	7.48225	6.75569	7.66685	9.23717	9.75538	11.1416	9.26492	8.96921	5.92858	5.92891	6.15602	6.90553	6.46802	7.84237	7.58097	7.36486	7.18334	7.99359
TG 54:3-FA18:2	3.63376	3.30839	3.80002	10.0562	10.4551	11.2867	1.94073	1.66169	2.57072	2.94629	3.44333	4.02727	2.89453	2.56334	3.26784	4.20409	3.02052	3.96697	3.20019	2.79618	3.05279	3.63634	3.84034	2.83722	2.68816	3.45539	4.41335	4.77717	4.50656	4.08758	3.93525	4.05122	3.65633	3.69365	4.708	5.37314	6.50389	4.82969	4.99828	2.16412	2.18858	2.50241	3.01679	2.80771	3.67306	3.87793	3.23121	3.54176	5.00711
TG 54:3-FA20:1	1.14607	1.09413	2.23419	7.98863	8.38074	9.35965	NaN	NaN	1.12237	1.65808	2.17796	2.58757	0.944185	0.23692	1.15364	1.87849	1.08774	1.78593	1.44728	0.379369	NaN	2.80404	2.7661	1.56695	NaN	0.335224	0.624361	2.91863	1.66839	2.29626	1.95041	1.94972	1.4193	2.05609	3.13593	3.66299	5.22625	3.54729	3.69403	0.302552	0.787214	1.02493	1.83794	0.920881	2.14874	2.1494	1.66099	1.95049	2.13325
TG 54:3-FA20:2	1.57859	1.69441	3.21088	7.95824	8.33634	9.48009	1.05628	1.0143	2.56245	2.16431	2.70024	3.25916	1.34281	0.420528	1.69685	2.16001	1.64934	2.40995	2.24556	1.06801	0.546219	3.11839	3.21682	2.50977	0.439394	0.863927	0.77139	3.12311	2.55238	2.91651	2.63993	2.79456	1.89757	2.36719	3.10036	3.7191	4.54912	3.42517	3.81769	0.632871	1.11155	1.82898	1.66704	1.25323	1.87019	2.03317	2.01583	2.22632	2.82829
TG 54:3-FA20:3	0.698407	0.368393	0.982721	3.68008	4.28144	5.14427	-0.379033	0.565507	0.877247	0.794755	0.826892	1.53131	NaN	NaN	NaN	1.28459	1.05393	2.13845	-0.165862	-0.593495	NaN	2.00828	1.60258	0.629002	NaN	NaN	-0.238819	2.32957	2.20951	1.84666	2.01719	1.35805	0.855792	NaN	0.300744	0.273116	2.69204	1.71462	2.2843	NaN	-0.229073	0.131528	2.7639e-05	0.0366099	NaN	0.211021	-0.499108	0.824412	1.26591
TG 54:4-FA16:0	2.89537	2.48046	2.93276	8.21512	8.63556	9.78248	1.93469	2.34734	3.15149	2.90911	3.31425	3.92063	1.77999	0.960628	1.78903	3.08169	2.34985	3.70183	1.5418	0.912573	1.04777	3.26059	3.01684	2.72153	1.13385	1.31565	1.87809	4.58729	4.16103	3.70603	3.82311	3.30033	2.89583	2.07426	3.41427	3.71891	5.39922	4.29735	4.81538	1.67535	1.8797	2.25276	2.21483	2.18884	2.42213	2.76057	2.13787	2.99076	3.92349
TG 54:4-FA16:1	0.242301	1.32421	2.23573	5.76865	6.13651	7.19363	NaN	NaN	2.41231	0.409437	1.04464	1.82142	0.70689	NaN	1.0247	0.944682	0.290729	0.719832	1.83907	1.00691	NaN	1.34608	1.5526	1.28889	NaN	-0.467554	0.232462	1.9289	1.04761	1.66945	1.08455	1.44514	0.915057	1.92373	1.72071	2.90515	3.94512	2.2608	3.18942	NaN	-0.333785	-0.00829471	0.213958	0.367624	NaN	1.70579	1.38364	1.6104	1.44
TG 54:4-FA18:0	3.33123	2.327	2.61033	7.75674	8.15993	8.99037	1.21245	0.878931	1.36148	1.60857	2.34437	2.60486	1.96605	1.56329	2.00632	2.33781	1.84861	2.9083	1.30292	1.7311	2.13302	2.30618	2.48908	2.00941	1.95353	2.53393	3.45978	4.16578	3.69749	3.30322	3.32663	3.39216	3.02314	2.424	2.94679	3.21156	5.01692	3.57871	3.85681	1.19532	1.39555	1.20256	1.4881	1.58864	1.69707	2.51987	1.80585	2.43634	3.54732
TG 54:4-FA18:1	5.97873	5.42516	5.94853	12.8524	13.0875	13.9668	3.90219	4.05972	4.49686	5.02334	5.51584	6.05705	5.10967	4.75664	5.41212	6.08157	4.87088	5.64888	5.10298	4.54446	4.78797	5.74343	5.79583	5.10729	5.17644	5.78776	6.14625	7.15673	6.47341	6.37989	6.1588	6.52107	5.89399	6.51532	8.06183	8.58181	10.195	8.29342	7.91774	4.74803	4.7631	4.87934	5.55208	5.14909	6.34533	6.63309	6.40539	6.09291	7.24608
TG 54:4-FA18:2	5.19939	4.65091	5.30606	11.753	12.007	12.8242	2.83038	3.04337	3.99657	4.06767	4.53267	5.17976	4.33975	3.98439	4.61744	5.11751	3.98513	4.70528	4.34646	3.93989	4.14025	4.7018	4.79935	4.41575	4.34796	5.23056	5.50435	6.2635	5.65583	5.61785	5.35898	5.73722	5.19277	5.56627	7.01663	7.46719	9.09664	7.18233	6.90551	3.61958	3.55923	3.77739	4.54926	4.18926	5.28586	5.68574	5.32558	5.19463	6.38142
TG 54:4-FA20:2	0.799526	0.83171	2.1166	6.72758	7.0409	8.20282	NaN	NaN	1.87014	0.934365	1.34378	2.21829	NaN	NaN	NaN	1.04174	0.63705	1.44478	1.34254	0.910396	NaN	1.1748	1.45414	1.03228	NaN	-0.00365343	0.29086	2.08729	1.88853	1.60061	1.53933	1.68273	1.13754	1.61831	2.21054	2.90987	4.39915	2.54565	2.91554	0.0687918	NaN	0.496787	0.328258	NaN	0.79755	1.65173	1.19985	1.39695	2.22622
TG 54:4-FA20:3	3.13031	2.85544	2.60345	8.24168	8.65326	9.76716	1.86357	1.98917	2.87545	2.47299	3.10245	3.60758	1.89769	1.31566	1.68114	2.75368	2.13587	3.40988	1.58736	1.10624	1.08474	3.35697	3.25305	2.92156	0.910421	1.43148	1.67026	4.27028	3.88492	3.44398	3.80378	3.24337	3.07406	2.20435	3.23638	3.54369	5.36183	4.15113	4.74146	1.6858	2.22978	2.26503	2.20972	1.94438	2.38653	2.66273	1.94271	2.69594	3.72927
TG 54:4-FA20:4	2.41399	2.28469	1.60506	5.86711	6.40445	7.29285	1.10167	1.61023	1.56091	2.01375	2.73888	2.87888	0.920436	0.588828	1.28926	2.67079	2.13418	3.43924	0.326733	-0.0455896	0.163159	2.61678	2.15531	1.78564	0.366866	0.094764	1.17066	4.12799	3.90762	2.88169	3.18325	2.9739	2.35848	-0.55415	0.477938	1.82311	4.68652	3.73403	4.0028	1.18969	1.34549	1.21757	1.20812	1.22406	1.16806	2.14959	1.04671	2.30832	2.66253
TG 54:5-FA16:0	2.77293	2.36181	2.26294	8.32838	8.78807	9.88285	1.21505	1.47373	2.16717	2.05413	3.02313	3.26261	1.46443	1.32459	1.8291	2.50447	2.06077	3.21064	1.02067	0.624354	0.764853	2.57206	2.09652	2.14706	0.664159	0.900918	1.61246	4.12604	3.89979	3.22537	3.60182	3.24627	2.58942	2.03801	3.46685	3.80088	5.36434	4.24264	4.6489	1.6447	1.20713	1.5032	1.84869	1.56875	2.13996	1.93948	1.5146	2.43551	3.38595
TG 54:5-FA16:1	0.817373	1.04732	1.99344	5.98959	6.27358	7.46712	-0.13314	0.436715	1.61196	0.680944	1.24127	1.69729	0.54955	NaN	0.227022	0.709216	0.0475358	0.942884	1.04593	0.715878	0.372039	0.941285	0.854834	0.752925	NaN	NaN	-0.0690708	1.72178	1.35984	0.99971	1.02925	1.47569	0.656921	1.35578	1.63895	2.15419	3.60761	2.51794	3.02226	0.01773	0.116532	NaN	0.774968	0.312562	NaN	1.36015	1.07222	1.36506	1.12104
TG 54:5-FA18:0	0.98493	-0.282708	0.397033	4.86616	5.22522	6.14604	0.649908	0.531292	0.89743	1.11507	0.825497	0.740612	0.50688	NaN	0.183675	0.0521945	0.0536411	-0.15058	-0.20786	-0.440058	-1.00108	-0.506004	0.269238	0.115727	-0.134221	0.136732	0.783103	1.93921	1.50708	0.437688	0.76939	1.19861	1.12335	-0.554501	-0.120921	-0.278865	2.33402	1.00746	1.52575	-0.287997	-0.150893	-0.0884002	0.0104731	-0.397666	-0.0510252	0.458429	-0.499946	0.184509	0.209645
TG 54:5-FA18:1	4.86371	4.15186	4.44857	10.1942	10.5012	11.4326	1.56764	1.2888	2.26581	2.55176	3.4005	4.08913	2.95051	2.76979	3.05417	3.19691	1.61402	3.18418	2.49498	1.99881	2.34456	3.44565	3.98593	3.35742	3.18051	4.35707	4.63823	5.51495	5.10493	4.64459	4.87714	5.26156	4.82898	4.12963	5.50044	5.90439	7.82865	5.96357	5.86971	2.24696	2.22709	1.88631	2.9943	2.14102	3.59144	4.16092	3.7437	3.69576	4.98969
TG 54:5-FA18:2	5.36097	4.66674	5.06334	9.86071	10.1216	11.1262	2.54579	2.30439	2.70506	3.23792	3.80439	4.25836	3.97039	3.49789	3.92745	3.88654	3.241	3.66896	3.34531	3.29031	3.74278	3.8959	4.63236	4.11985	4.30206	5.00964	5.41739	5.79173	5.34639	4.99934	5.09923	5.64921	5.23663	4.91647	5.74771	6.06005	7.83915	5.99276	5.89175	3.06949	2.89733	2.61348	3.20507	3.02927	3.70085	4.77176	4.39345	4.31752	5.58693
TG 54:5-FA18:3	2.44847	1.63236	2.27655	8.15084	8.45043	9.26357	NaN	0.217111	0.235733	NaN	0.66818	1.08326	1.05147	NaN	0.476976	0.892547	0.596768	1.11922	0.720733	0.473601	0.489465	0.889205	1.26644	0.972466	1.40139	2.06801	2.42185	3.32271	2.52625	2.4152	1.9161	2.66802	2.20325	1.74325	3.10171	3.39901	5.43448	3.63191	3.42708	0.850067	1.04102	0.730018	1.31199	0.625515	1.62762	1.98584	1.66052	1.79641	1.99335
TG 54:5-FA20:3	1.71175	1.7194	2.01377	6.95384	7.26616	8.45018	0.161391	0.176135	1.50952	1.34889	1.79823	2.32418	0.685093	0.959329	0.789124	1.75717	1.08834	2.1207	1.38503	0.423665	0.705132	1.44065	1.17852	1.18146	NaN	0.564265	1.0945	3.1819	2.58756	2.29646	2.36682	2.36535	1.76934	1.5703	2.66968	2.9741	4.44369	3.17122	3.57978	0.54623	0.706237	0.688567	0.97999	0.709164	1.31899	1.53356	1.3105	1.77031	2.53622
TG 54:5-FA20:4	4.37024	3.84998	3.4632	9.6446	10.051	11.2246	2.67367	2.85785	3.24235	3.61173	4.23905	4.90841	2.59637	2.55723	2.56066	3.29735	2.74783	3.95035	1.2988	1.23804	1.6227	3.83567	3.64089	3.54107	1.80559	2.43293	2.9988	5.63174	5.28959	4.31983	5.0979	4.94144	4.2422	3.2776	4.88838	5.31723	6.85334	5.7007	6.16479	2.78719	2.57398	3.04404	3.04689	2.97172	3.44535	3.13638	2.72457	3.67483	4.31562
TG 54:5-FA22:5	1.99383	1.67624	1.853	6.98156	7.06951	8.16923	2.06258	2.10834	2.27005	1.79698	2.46324	2.68048	2.27098	1.29924	1.97353	2.68863	2.20005	2.88512	1.94957	2.45085	1.98844	2.11934	1.91746	1.96779	1.81206	1.51634	2.20769	3.3231	3.03273	2.58109	2.36549	2.28925	1.47282	1.45009	2.06135	2.11594	3.88344	3.05111	3.37405	2.02578	1.47664	1.80578	2.04798	2.13119	1.61691	2.04177	1.79374	2.56615	2.32879
TG 54:6-FA16:0	2.66	2.33836	1.31032	7.11068	7.4449	8.54116	1.62397	1.78575	2.05507	1.95428	2.10698	2.19348	2.14264	1.88789	1.64639	2.56536	2.07728	2.66686	1.85268	1.49476	1.44402	1.84973	1.73462	1.62024	1.87194	1.77723	1.94963	3.18805	3.19133	2.69044	2.75306	2.67018	2.28674	1.80642	2.62859	2.93286	4.19401	3.20765	3.65283	1.56938	1.76452	1.78328	1.69383	1.62225	1.96142	1.95962	1.99617	2.24451	2.61082
TG 54:6-FA18:1	5.62604	5.51267	5.5806	7.57896	7.82516	8.62116	5.38588	5.38615	5.59187	5.36049	5.34808	5.52639	5.42711	5.30144	5.33875	5.44413	5.39626	5.45173	5.3486	5.4272	5.38236	5.44894	5.5702	5.56182	5.5139	5.5083	5.5459	5.65588	5.56545	5.59383	5.55113	5.65991	5.59361	5.4243	5.61528	5.64477	6.18307	5.7489	5.68848	5.42726	5.37781	5.4039	5.3377	5.38231	5.44073	5.42071	5.46325	5.44911	5.45698
TG 54:6-FA18:2	5.6865	4.90414	5.34978	7.77892	8.37888	9.14816	2.74651	2.6065	3.16951	2.70448	2.86299	3.44311	3.38792	2.98651	3.27961	2.59673	2.45487	2.61804	2.42382	2.48612	3.05073	3.91154	4.81075	4.34513	4.45371	5.17157	5.14368	5.83225	5.33132	4.87987	5.19317	5.74568	5.55548	4.66372	4.15466	4.30118	5.87606	4.49536	4.96216	2.77619	2.45696	2.16549	2.28106	2.4861	2.43532	3.81805	3.12304	3.862	4.15539
TG 54:6-FA18:3	2.47913	1.90552	2.26399	6.46826	6.82694	7.7744	-0.420387	NaN	NaN	NaN	NaN	0.830508	0.792011	NaN	0.94563	0.0483635	NaN	0.459221	0.322531	-1.08421	0.0321331	NaN	1.72731	1.24256	1.13144	2.18088	2.07628	2.80947	2.27487	2.09988	2.34339	2.83236	2.5287	1.24128	1.8455	2.16117	4.39922	2.66932	2.45747	0.643949	-0.330513	NaN	0.270957	NaN	0.73744	1.20703	0.817219	1.16396	1.3691
TG 54:6-FA20:4	3.02761	2.7933	2.18848	8.21059	8.61039	9.76859	1.05894	1.54203	NaN	2.0544	2.8236	3.37896	1.58719	1.63052	1.50573	2.52583	1.66133	2.94685	0.378131	0.293583	0.816071	1.61149	1.50187	1.75633	0.633813	1.17942	1.89802	4.32697	3.96667	3.04665	3.87498	3.76796	3.00464	2.30171	4.11178	4.41427	5.86935	4.34172	4.88643	1.15504	1.01987	1.74206	1.68391	1.2485	2.14335	2.29272	1.5955	2.01037	3.31523
TG 54:6-FA20:5	1.16598	1.10042	1.54287	6.70173	7.02325	7.99324	NaN	NaN	NaN	-0.103028	NaN	0.964647	0.026777	0.636174	0.529652	0.996847	0.492221	0.778416	0.573548	-0.164092	0.252453	0.593077	0.631318	0.267786	0.19466	0.544134	1.17565	1.78773	1.73059	1.24643	1.24189	1.73955	1.09089	0.615611	1.85489	2.47267	3.01096	1.7807	2.24723	0.580427	0.477137	0.754022	0.674101	1.13537	0.972878	0.387956	0.52784	0.656087	0.693421
TG 54:6-FA22:5	NaN	NaN	0.736125	7.13238	7.30587	8.37409	NaN	0.741577	0.739071	NaN	1.02853	0.735801	0.671733	NaN	0.238493	0.241355	NaN	0.689955	NaN	NaN	NaN	0.532652	-0.136504	0.19814	-0.0410033	NaN	0.41	1.70856	1.62634	0.978806	1.32014	1.1428	0.745485	NaN	1.57379	2.18578	3.2325	2.10705	2.59394	0.331846	NaN	-0.0161991	0.703566	NaN	NaN	0.279406	NaN	0.563408	0.56529
TG 54:6-FA22:6	1.3713	0.960805	1.07253	6.82	7.10266	8.06696	0.332754	1.00611	NaN	0.928135	1.57329	2.08712	1.3087	0.536528	1.29865	2.37198	1.71216	2.6338	0.727974	1.09335	1.18437	1.5473	1.30851	0.87721	0.707523	NaN	1.02951	2.7809	2.58973	1.8017	1.64255	1.501	0.986932	0.514932	1.25863	1.64052	3.53218	2.60197	2.98608	NaN	0.682096	0.896529	1.35797	1.21154	1.22964	1.03436	0.77728	1.80592	2.23322
TG 54:7-FA18:2	3.57622	2.9743	2.94658	5.15585	5.74933	6.5673	0.506896	0.858008	1.61739	1.16895	0.971998	1.45988	1.3906	0.992953	1.41345	0.55763	0.51846	0.795058	0.937164	0.316421	0.456041	1.33266	2.79551	2.21306	1.97789	3.04694	2.81291	3.4383	3.07124	2.7255	3.07937	3.674	3.55015	1.63538	1.59246	2.01552	3.25347	2.21165	2.70787	0.744136	0.77255	0.822152	0.788878	0.836668	0.660102	1.61898	1.37857	1.51463	1.62177
TG 54:7-FA20:5	NaN	NaN	0.717608	5.28115	5.59768	6.69388	NaN	NaN	1.461	0.44678	1.52747	0.529449	2.62185	0.0896411	NaN	0.561842	0.725185	0.418382	1.38923	0.633117	0.28618	1.58892	0.387591	0.849337	-0.113244	0.151749	0.585477	1.77758	1.07577	0.597212	0.732275	1.19481	0.541402	NaN	1.58858	1.48387	2.74108	1.17111	1.98442	-0.127243	NaN	NaN	0.811937	0.454729	0.496633	0.492898	0.166679	0.581448	0.456064
TG 54:7-FA22:6	NaN	NaN	NaN	6.93982	7.26357	8.27361	NaN	0.262347	0.664885	NaN	NaN	1.55943	0.646645	0.454195	0.717567	1.38921	0.781391	1.57285	NaN	NaN	-0.0938892	0.743326	NaN	0.366033	-0.368419	-0.251213	0.20454	1.42815	1.23214	1.0333	0.969201	1.19321	NaN	0.109809	1.20293	1.60596	3.53702	2.13423	2.62667	0.200086	0.171699	0.357393	0.945189	0.408677	1.04635	NaN	0.199922	0.720544	1.58408
TG 54:8-FA18:2	2.24995	2.1757	2.16652	2.91623	3.64599	4.22417	2.19274	2.00184	2.3632	1.8495	2.14394	2.06057	1.94669	2.19496	1.96326	2.03051	2.20643	1.85729	2.15512	2.24584	2.27469	2.13463	2.12499	2.14654	2.0873	2.18599	2.28475	2.48634	2.09721	2.20141	1.93237	2.46479	2.47563	2.11713	2.36153	2.11574	2.31255	2.12525	2.26601	2.1021	2.10037	2.13113	2.0025	2.11184	2.2906	2.12709	2.05029	2.06922	2.33689
TG 55:1-FA16:0	0.658269	1.22031	2.37394	4.70885	5.15896	6.20485	NaN	0.519913	1.63534	0.674191	0.72071	1.85868	NaN	NaN	0.689166	1.62489	0.911809	1.5621	1.57499	1.08313	-0.279244	1.58663	1.00215	0.916733	NaN	0.119558	0.445156	2.18624	2.03262	1.24503	1.72552	1.713	0.750029	1.27954	1.4082	1.96889	2.58589	1.74056	2.67638	NaN	0.448254	NaN	NaN	0.820078	0.160995	1.36002	0.855863	1.31054	1.28707
TG 55:2-FA18:1	5.80731	5.79142	5.85802	6.87336	7.16123	7.5804	5.77544	5.79581	6.04167	5.7191	5.80439	5.80185	5.79344	5.74939	5.71487	5.86306	5.90056	5.82493	5.83752	5.80728	5.84078	5.90486	5.82841	5.79382	5.87525	5.8255	5.87847	5.87455	5.87774	5.83764	5.871	5.90348	5.90166	5.87484	5.87817	5.94821	6.04636	5.91689	5.91023	5.76227	5.72752	5.73369	5.70073	5.72219	5.7788	5.88452	5.8347	5.92359	5.8861
TG 55:2-FA18:2	1.39698	0.880672	1.38584	2.25286	2.33073	3.20451	1.02147	1.23281	1.14144	0.637226	0.910794	1.06921	1.14002	1.36577	1.11655	1.45183	1.12167	1.17309	1.28761	1.41501	0.887602	1.20748	1.13564	0.882027	1.06015	0.797798	1.29545	1.5248	0.883384	1.4039	1.12493	1.14194	1.41289	1.28059	1.27748	1.19166	1.54301	1.16738	1.65252	0.525504	0.626565	0.82343	0.976799	0.991989	1.26501	1.22365	1.24913	1.28354	1.03575
TG 55:3-FA18:1	0.960467	1.28126	2.465	7.15564	7.61203	8.29768	NaN	0.802753	2.0951	1.02133	1.36828	1.58974	0.819602	0.696413	1.54508	2.22375	1.54687	2.16068	1.82516	1.3345	1.17874	2.25755	1.93383	1.04781	1.21348	1.39981	1.49256	2.41156	2.12639	2.06043	1.8918	2.12776	1.23686	2.073	2.68133	3.44469	4.5167	2.76323	3.09897	0.733207	0.812678	0.765281	1.30005	0.976128	1.88019	2.22476	1.49027	1.98543	1.83582
TG 55:4-FA18:1	0.510952	0.807934	1.81044	5.44043	5.7441	6.66589	-0.125714	NaN	NaN	NaN	NaN	NaN	-0.0125179	NaN	NaN	1.16857	0.226682	1.14706	0.417128	0.419421	0.315092	0.943736	0.701667	0.85588	0.332558	0.789225	0.80284	1.5046	1.36042	1.02726	NaN	1.13972	0.64687	0.842214	0.874216	2.16247	3.40683	1.56282	1.96242	NaN	NaN	NaN	NaN	NaN	NaN	1.02004	0.638998	0.744141	0.911545
TG 56:1-FA16:0	0.515743	1.50644	3.02397	3.44972	4.09598	4.69841	NaN	0.292547	1.60683	0.898896	1.60337	2.34549	0.661387	0.146317	1.04782	1.55559	1.33712	2.04196	1.83657	1.41196	0.301876	2.40847	2.33855	1.3944	NaN	0.403372	0.228783	2.22629	1.65116	1.76832	1.505	1.78978	0.665946	1.75501	1.27624	2.28255	2.29679	1.71126	3.13024	NaN	0.326533	1.0653	0.872676	1.31791	NaN	1.2381	1.11178	1.89118	0.861277
TG 56:1-FA18:1	0.688705	1.13447	1.94484	4.10076	4.63235	4.99408	NaN	-0.0503058	1.39326	0.629293	0.685015	1.44374	0.52825	NaN	0.680979	1.09341	0.681873	1.74382	1.48516	1.06396	0.37051	1.65586	1.29186	0.721145	0.134565	-0.28083	0.389974	1.64765	1.21031	0.914381	0.837011	0.916944	0.411209	1.24385	1.24099	1.91045	1.54863	0.92185	2.31693	-0.295177	NaN	0.441847	NaN	NaN	NaN	0.927745	0.772587	1.22738	0.865686
TG 56:2-FA18:0	NaN	NaN	NaN	6.00577	6.54695	7.33235	NaN	0.145589	0.662955	0.332451	1.35396	2.20565	NaN	NaN	NaN	1.57512	0.97483	1.71244	0.210299	NaN	NaN	3.03306	2.89684	1.27782	NaN	NaN	-0.148203	1.51197	1.53817	1.05961	1.09519	0.935779	0.497169	-0.0565659	0.657604	1.41152	2.71429	1.55882	1.95309	-0.437537	NaN	0.31783	NaN	NaN	0.749958	1.06496	-0.551932	0.609299	1.33126
TG 56:2-FA20:0	NaN	0.41616	0.797344	6.566	6.81729	7.31316	NaN	NaN	NaN	0.144208	0.741413	1.00799	NaN	NaN	-0.143546	1.31739	0.633703	1.29961	-0.402479	-0.5554	NaN	1.7089	1.45283	0.482434	NaN	0.069404	0.941289	1.4877	1.34097	1.27048	0.882343	0.769288	0.392869	0.290196	1.46088	1.94338	2.99006	1.67179	1.73237	NaN	NaN	NaN	0.233364	NaN	0.752889	1.44662	0.418425	0.59771	1.56615
TG 56:2-FA20:1	0.25397	0.0745534	0.664013	6.07024	6.55827	7.27374	NaN	0.281416	0.63556	1.24438	1.38273	1.32121	NaN	NaN	NaN	1.33588	0.803928	1.60901	-0.462997	NaN	NaN	3.07681	3.27244	1.17334	NaN	NaN	-0.544697	1.38931	1.25152	1.30916	0.912268	0.533252	0.332202	0.255916	0.980057	1.24395	2.73636	1.17316	2.07767	NaN	NaN	0.383418	NaN	NaN	0.701987	0.574689	-0.127986	0.670978	1.26666
TG 56:3-FA18:0	NaN	0.565917	1.16693	5.17317	5.91144	6.81638	NaN	0.511145	NaN	0.909966	1.63141	2.09946	NaN	NaN	0.257358	1.6438	1.11291	1.7215	NaN	-0.726302	-0.0628996	2.48406	2.49195	0.92052	NaN	0.380246	0.436868	2.53447	1.95742	1.54195	1.633	0.878871	0.623523	0.0149282	0.801257	0.939474	2.91086	1.32594	2.43874	NaN	-0.0481573	-0.0861956	NaN	NaN	NaN	0.989986	0.36337	0.770089	2.38519
TG 56:3-FA18:1	2.52763	2.21622	2.90021	9.15161	9.4793	10.2802	1.54067	1.66771	2.7018	3.1968	3.44934	4.00495	1.6739	1.2427	2.26072	3.36011	2.17915	3.01223	1.85223	1.27998	0.79887	4.41202	4.56922	2.88433	1.06139	1.187	1.71568	3.81261	3.12737	3.20696	3.16271	3.03023	2.59022	2.69301	4.16206	4.53808	6.12368	4.51936	4.68517	1.0234	1.04332	1.41622	2.71957	2.37284	3.18106	3.31069	2.6478	2.87174	4.03174
TG 56:3-FA20:1	1.74533	1.34449	2.08609	8.4416	8.82064	9.63626	0.670306	0.921061	1.73957	2.20766	2.50732	3.41582	0.858052	NaN	1.53529	2.59046	1.34828	2.20941	0.672292	0.176731	0.226465	3.81948	3.76375	2.29415	-0.0770338	0.467769	1.04062	3.08453	2.62833	2.40303	2.38684	2.2199	1.68829	1.84966	3.21546	3.70734	5.45111	3.79171	3.78863	0.573526	0.656319	0.917603	1.8588	0.928348	2.29884	2.60833	1.76235	1.88737	3.47894
TG 56:4-FA16:0	0.521184	NaN	1.24729	5.22805	5.49742	6.84367	0.140229	0.895989	1.83418	0.915844	1.40132	1.6845	-0.00631279	NaN	NaN	0.707964	0.333384	1.52497	NaN	NaN	NaN	1.26269	1.20862	1.25192	NaN	NaN	-0.262704	2.28199	2.24698	1.85808	1.37719	1.10552	0.841851	-0.19253	0.176594	1.33043	3.02133	1.87455	2.73655	NaN	NaN	NaN	0.498617	NaN	-0.0773072	0.0313539	NaN	0.668179	1.28015
TG 56:4-FA18:0	1.8897	1.44308	1.81102	5.51385	5.89746	6.93696	0.666794	1.84591	1.80741	1.53078	2.29861	2.84087	0.855133	0.194693	0.906793	2.27577	1.58975	2.8371	-0.301132	-0.0746437	0.459119	2.56204	2.07218	1.65132	-0.826036	0.335988	0.437864	3.24521	3.06349	2.63226	2.6264	1.79948	1.75312	0.136262	0.784253	0.841956	3.80842	3.04968	3.31533	0.244454	0.370924	0.547516	0.759337	0.566504	0.55324	1.20363	0.505425	1.50942	3.13469
TG 56:4-FA18:1	2.68042	2.30618	2.89013	8.25813	8.60921	9.59989	1.35502	1.50069	2.65287	2.85413	3.23105	3.90443	1.73641	1.29928	1.94196	2.82365	2.07951	3.01439	1.72141	1.20173	1.44563	3.65081	3.61674	2.66238	0.621902	1.43537	1.54981	3.83233	3.47599	3.20545	3.24086	3.11982	2.79688	2.36554	3.64512	4.046	5.97445	4.39786	4.49541	1.19105	1.05114	1.64654	2.19341	1.87727	2.50635	3.07785	2.33268	2.70077	4.4365
TG 56:4-FA18:2	1.50889	1.13497	1.24911	6.61142	7.01336	7.97786	NaN	-0.300359	NaN	0.514759	1.21693	2.19986	0.714555	NaN	0.766572	1.40762	0.511796	1.43802	-0.260266	0.494664	-0.231611	1.72429	1.79165	0.597612	NaN	0.0733688	0.941538	2.24321	1.85933	1.43969	1.62377	1.49888	1.14406	1.15924	2.17697	2.58718	4.36862	2.83793	3.10407	NaN	NaN	0.0266207	0.745248	0.385604	0.792267	2.07761	1.09838	0.934356	2.8968
TG 56:4-FA20:1	1.382	0.840368	1.10027	6.96955	7.29975	8.29619	NaN	NaN	NaN	0.937448	1.82239	2.33012	NaN	NaN	0.67304	1.16449	0.642544	1.25576	0.15696	-0.61214	NaN	1.66769	1.98553	0.560597	NaN	0.190181	0.380435	2.31966	1.61073	1.72575	1.59038	1.66949	1.23247	0.698116	2.3155	2.93797	4.69219	3.03686	3.09681	NaN	NaN	NaN	0.638148	NaN	1.25517	1.87225	0.899047	0.825245	2.95262
TG 56:4-FA20:2	1.02159	0.660111	1.23096	6.88458	7.33204	8.31087	NaN	0.322263	NaN	0.961955	1.65393	2.44031	0.141203	NaN	0.66931	1.37735	0.260425	1.42914	0.393078	-0.378419	NaN	2.21826	2.29448	1.40812	NaN	NaN	NaN	2.27439	1.67537	1.34229	1.54823	1.63458	0.670682	0.845813	2.30786	2.61535	4.42891	2.73756	3.21341	-0.295677	NaN	-0.148367	0.221668	0.41872	NaN	1.24319	0.817939	1.43326	2.92256
TG 56:4-FA20:3	1.53071	1.38745	1.49881	5.17874	5.57423	6.53385	0.250641	0.420462	1.24611	1.21773	1.86159	2.41574	-0.0132769	0.340105	0.683484	1.46218	1.32264	2.41819	-0.5759	NaN	-0.3323	2.54487	1.95333	1.47067	NaN	0.0334408	0.0561845	2.79399	2.54722	1.83134	2.41945	1.48147	1.40689	-0.601944	0.412626	1.03177	3.55555	2.48002	3.06659	-0.112875	0.742051	0.370438	0.657491	0.255852	0.326428	1.24426	0.265821	0.966425	2.63474
TG 56:4-FA20:4	0.972377	0.532513	NaN	3.39521	3.95995	5.00306	0.0866198	0.44101	1.34973	0.374727	0.773241	0.908539	-0.138696	NaN	0.199261	1.22436	0.16175	1.47742	NaN	0.378393	NaN	0.893986	0.997233	0.3355	-0.89553	-0.193912	0.0300292	1.95261	1.81436	1.50482	0.969128	0.816275	0.625341	NaN	0.230696	0.0757161	2.86563	1.6776	2.21299	0.84196	NaN	0.460548	NaN	-0.0361153	-0.127991	0.391515	0.698617	0.5684	0.930384
TG 56:5-FA16:0	1.42089	1.32281	1.24619	7.6938	8.11515	9.34967	1.33389	1.38039	1.84024	2.08035	2.59936	2.67771	0.767849	NaN	0.606229	1.67729	0.915015	2.03128	0.134592	NaN	-0.279955	1.85659	1.65679	1.39149	-0.0805069	-0.123976	-0.321914	3.20908	3.03231	2.63823	2.71149	2.59725	2.07447	1.07827	2.55444	2.90888	4.49187	3.2592	3.6552	NaN	0.288109	0.469309	1.01217	-0.0190883	1.28949	0.982026	0.737612	1.2728	2.89635
TG 56:5-FA18:0	2.08308	1.56045	1.42895	6.10768	6.66868	7.62236	0.981045	1.28257	NaN	1.55127	1.97917	2.43935	0.713996	NaN	1.17216	1.93545	1.39603	2.62454	0.206572	-0.533162	1.293	1.8947	1.7232	1.3162	0.731659	0.796221	1.25466	3.25926	3.10156	2.05366	2.68074	2.58885	1.64998	0.669948	1.21906	1.66239	4.09669	3.03605	3.48194	NaN	NaN	0.557553	0.790637	0.997403	0.737515	1.62363	0.616298	1.80011	2.67958
TG 56:5-FA18:1	3.53865	2.56679	3.24072	8.60605	9.00521	10.1327	2.4542	2.65675	3.1877	3.28612	3.67079	4.22965	2.30464	1.85789	2.28933	2.88304	2.13261	3.25291	1.72947	1.25617	1.48418	3.49483	3.28057	2.87638	1.29243	1.83185	2.05068	4.39151	4.19435	3.58546	3.94161	3.76517	3.40187	2.57629	3.76605	4.20999	5.94228	4.71855	4.98848	1.43218	1.43238	2.03614	2.29915	2.20655	2.81481	3.00852	2.48244	3.05626	4.85188
TG 56:5-FA18:2	1.41032	0.931027	1.72369	5.76864	6.15075	7.24763	NaN	NaN	0.614914	0.694061	1.04314	1.6598	0.767463	-0.354417	0.639006	1.04264	0.423087	1.74742	0.423999	NaN	0.365402	0.992279	0.816948	0.372406	-0.178182	-0.00150627	0.929512	2.32739	1.94991	1.77383	1.4423	1.69211	1.5296	0.930974	1.87244	2.14645	3.86584	2.27674	2.80094	NaN	NaN	-0.166166	NaN	-0.296749	NaN	1.40386	0.64041	0.886365	2.93026
TG 56:5-FA20:3	2.47413	1.94028	2.14267	7.157	7.47759	8.46851	0.903198	1.08078	1.74465	2.11899	2.27774	2.71387	0.956224	0.887355	1.08985	1.96469	1.37659	2.34336	0.415964	0.401953	0.506366	2.52429	2.32831	1.92076	NaN	0.459237	1.09573	3.37421	3.04437	2.57667	2.75385	1.94091	2.07713	1.40906	2.42583	2.6355	4.77002	3.54694	3.73335	0.228818	0.696022	1.15609	0.784793	0.936651	1.43932	1.55061	0.919046	1.56038	3.72522
TG 56:5-FA20:4	3.254	3.00848	2.66633	7.40479	7.87584	8.88816	2.03793	2.27093	2.58782	2.77445	3.16624	3.5706	1.5959	1.31403	1.65496	2.76931	2.20622	3.40479	1.05177	0.367973	1.51309	3.20249	2.98816	2.38751	1.46264	1.47807	1.97554	4.43292	4.33436	3.29876	3.64657	3.53987	2.65558	1.50331	2.60862	2.51205	5.30979	4.45604	4.82172	1.63073	1.45371	1.84048	2.1603	1.7544	1.9017	2.50385	1.44291	2.75114	3.49231
TG 56:5-FA22:4	1.80138	1.4079	NaN	8.18789	8.56629	9.86807	1.86134	1.98833	2.5825	2.46072	2.68892	3.39688	0.57882	0.358682	0.944892	1.59035	0.795146	2.3195	-0.187018	NaN	NaN	2.25105	2.04998	2.14334	NaN	0.258115	NaN	3.78779	3.56901	3.00411	3.02503	3.05661	2.52766	1.21365	2.91759	3.39843	4.93606	3.78703	4.26535	0.909632	0.464086	0.488715	1.00472	0.785312	1.62058	1.5321	0.86625	1.93221	3.6826
TG 56:5-FA22:5	0.615642	0.731589	1.21614	5.07677	5.48115	6.4654	0.376114	1.08131	1.64257	0.858719	1.13726	1.50335	0.982286	NaN	0.839896	1.29712	1.0577	1.84419	0.374963	0.815835	0.402467	1.03404	1.0295	0.61884	0.151965	0.0159086	0.441501	2.53126	2.17877	1.85103	1.54888	1.20559	1.15139	-0.057156	0.266879	0.192256	2.77796	1.75661	2.53915	1.05049	0.25556	0.282957	0.91011	0.691319	0.613615	0.917831	0.711456	2.28165	1.57963
TG 56:6-FA16:0	1.74953	1.15593	1.16112	7.95301	8.39038	9.5312	0.284604	0.863961	0.639555	0.836942	1.90636	2.47511	0.545544	0.453475	1.12822	2.11828	1.36593	2.34874	0.70294	-0.2582	0.405043	1.87821	1.07549	1.07329	0.517597	0.85551	0.890383	3.30549	3.03154	2.39882	2.73563	2.11394	1.9034	1.15379	2.51887	2.91856	4.46174	3.22551	3.53129	0.423935	0.589553	0.73096	1.02255	1.25309	1.46542	1.25706	0.733661	1.55909	3.02576
TG 56:6-FA18:1	2.64269	1.59404	1.18119	8.54294	8.93022	10.0021	-0.483765	0.159656	0.865818	1.76931	2.24892	3.42182	0.500711	-0.150359	-0.0977342	1.53146	-0.536756	1.65755	NaN	NaN	NaN	1.9502	1.59099	0.264801	NaN	NaN	0.424072	3.85584	3.54407	2.46611	3.1577	3.09913	2.22788	1.06014	3.44426	3.85712	5.40554	4.14948	4.61285	-1.63973	NaN	-0.732511	0.656163	-0.971039	1.71648	1.42899	0.188809	1.50219	3.86774
TG 56:6-FA18:2	1.95551	1.37699	1.73958	6.25267	6.6061	7.8163	NaN	NaN	NaN	0.742056	1.13586	2.25592	0.425327	0.387645	0.875683	1.43259	0.993052	1.92415	0.104597	0.134871	NaN	0.618905	0.67345	0.619422	-0.0401764	NaN	0.862849	3.02351	2.6056	2.18842	2.33876	1.90626	1.51701	1.0008	1.90241	2.1415	4.407	2.90538	3.33229	NaN	NaN	0.590897	0.618405	NaN	0.697179	1.50195	0.5471	0.951581	3.20737
TG 56:6-FA20:4	3.72251	3.19616	3.02605	8.41293	8.7621	9.7821	1.64845	2.12823	2.2729	2.92376	3.59221	3.96197	2.06771	1.88812	2.20699	2.8891	1.88816	3.26775	0.867751	0.650464	1.35977	3.15016	2.78956	2.70739	1.15813	1.95877	2.68605	4.69367	4.53502	3.50406	4.25988	4.36087	3.30759	2.23161	4.00026	4.34147	6.15849	4.96642	5.34034	1.3906	1.61426	1.95142	1.85071	1.87192	2.58511	2.79573	2.13291	2.83315	4.30824
TG 56:6-FA22:4	0.947057	0.42418	NaN	6.84074	7.11886	8.51558	0.399139	NaN	1.29321	0.993493	1.29081	2.08063	NaN	NaN	NaN	0.618496	NaN	1.06069	-0.199718	NaN	NaN	0.62453	0.393949	0.46497	NaN	NaN	NaN	2.32664	2.20961	1.71607	1.91335	1.51655	1.29272	0.399429	1.94328	2.33147	4.06257	2.52119	3.02756	NaN	NaN	NaN	NaN	NaN	0.456398	0.864357	0.313917	0.765038	2.3801
TG 56:6-FA22:5	2.31731	1.65811	2.17066	9.06498	9.41595	10.4478	1.32733	2.27773	2.33378	1.93436	2.73793	3.03766	1.67603	1.31954	1.23025	2.57799	1.60308	2.78019	0.814854	0.765635	1.03975	2.4645	2.09459	1.9624	1.07228	1.75444	1.74493	3.96887	3.79258	3.41582	3.38107	2.79698	2.50864	1.74849	3.20909	3.55623	4.97412	3.89448	4.29423	1.59362	1.2291	1.52051	1.82958	1.63743	2.24755	2.2128	1.69839	2.49545	3.60075
TG 56:6-FA22:6	0.890995	NaN	NaN	5.07061	5.54583	6.51191	NaN	0.667736	NaN	0.343372	0.0514341	1.04359	-0.217831	NaN	NaN	1.53266	1.11167	2.04295	-0.64243	NaN	-0.762001	0.957407	0.604342	NaN	NaN	NaN	0.12238	2.34691	2.12588	0.75677	0.774863	0.706543	0.0905497	-0.952105	-0.531343	-0.373562	2.78793	1.51364	1.86533	NaN	NaN	NaN	-0.0531303	NaN	-0.0490831	0.0680433	-0.186965	0.512787	1.5523
TG 56:7-FA16:0	2.04188	1.90293	3.01373	6.99442	7.37997	8.41577	0.784587	1.27593	2.34407	1.24379	1.73054	2.57608	2.36826	1.3401	1.76905	2.6391	1.72744	2.55811	2.24034	1.9804	1.25412	2.38998	1.64805	1.78394	1.60852	1.05345	1.59062	3.0055	2.50745	2.31137	2.4056	2.45713	1.92158	2.25308	2.22947	2.68762	3.75335	2.46939	3.51447	1.45456	1.01107	1.32444	1.7702	1.80816	1.99476	1.80835	1.65033	2.1647	2.76016
TG 56:7-FA18:0	3.78198	4.03116	3.73327	4.25185	4.48102	4.89642	3.81038	3.90166	4.12116	3.80986	4.00342	3.86858	4.23746	3.98632	3.93044	3.9951	3.92673	4.01414	3.99811	4.05201	3.93632	4.09965	3.80226	3.90191	3.85758	3.91239	3.89636	4.1045	3.92474	4.08078	3.93293	4.11027	3.95799	3.89468	3.88935	4.01745	4.16599	4.06798	4.00301	3.84256	3.87765	3.80882	3.83286	3.87135	3.82674	4.06288	3.87753	3.82798	4.06931
TG 56:7-FA18:1	4.94513	4.81879	4.77382	7.2491	7.5825	8.47957	4.60958	4.65242	4.95382	4.6009	4.85671	4.74758	4.70004	4.71777	4.75137	4.85234	4.78341	4.90511	4.83551	4.70395	4.79466	4.74283	4.83881	4.74336	4.63432	4.82454	4.7672	4.99693	4.92189	4.7752	4.88486	4.95362	4.901	4.74896	4.88346	5.03833	5.5097	5.06391	5.08345	4.67069	4.66854	4.68837	4.61198	4.75756	4.65754	4.84194	4.76267	4.75839	5.10262
TG 56:7-FA18:2	1.35391	NaN	0.702945	6.03927	6.41734	7.58024	NaN	-1.37393	NaN	-0.18945	NaN	NaN	-0.416515	-0.0991052	NaN	-1.49015	-0.352585	0.809965	-2.54453	-3.44045	-0.892652	-1.23399	-0.672942	-1.01708	NaN	NaN	0.0144013	1.8574	1.86889	1.13837	1.20528	1.57552	0.675959	-1.02309	1.29818	1.48028	3.80168	2.34596	2.61316	NaN	-2.39419	-1.79639	NaN	-1.04658	NaN	0.354402	-0.82545	-0.538141	2.65575
TG 56:7-FA20:4	2.93355	2.63357	2.24637	6.83945	7.06843	8.2438	0.366827	0.688906	1.48269	1.66093	1.85132	2.94141	0.773148	1.22918	1.0947	1.82604	1.38121	2.43092	-0.147959	0.410165	0.212103	1.01262	1.71276	1.09903	0.0785943	0.338091	1.6454	3.97209	3.86726	2.55173	3.54383	3.67626	2.6124	1.37994	2.96207	3.33644	5.24096	3.83597	4.43004	0.550761	NaN	0.886863	NaN	0.869977	1.26429	1.64213	0.697193	1.61185	3.41903
TG 56:7-FA22:5	0.656218	0.976994	0.770277	7.41985	7.74223	8.85797	NaN	0.850932	NaN	NaN	1.85288	1.9126	1.99787	NaN	1.04959	1.11131	0.958978	1.32274	0.441894	0.282774	-0.247838	0.900214	0.600353	0.778588	0.0723973	0.242286	0.852458	2.75261	2.42603	1.88944	2.00332	1.72699	0.887248	0.731611	2.23319	2.12254	3.93255	2.63196	2.8849	0.59114	-0.0882486	0.352203	0.794178	0.727428	1.17575	0.718579	0.720142	0.896384	2.59877
TG 56:7-FA22:6	2.20036	1.75939	1.80021	8.8307	9.14733	10.1595	1.18115	1.74349	2.20002	1.99501	2.69884	3.06527	2.00952	1.33488	2.11216	3.17593	2.20466	3.36855	1.64466	1.06319	1.66237	2.35418	2.09517	1.40985	1.35695	1.6929	1.89312	3.48587	3.38683	2.49531	2.63092	2.60446	1.65312	1.65468	2.69812	3.10918	5.00944	3.79232	4.13563	1.49014	1.85528	2.01462	2.26352	1.83742	2.49824	2.13777	1.63167	2.50193	4.32291
TG 56:8-FA16:0	NaN	1.17869	2.38128	4.72782	5.20783	6.29151	0.286314	NaN	NaN	NaN	0.718129	NaN	0.311027	NaN	NaN	1.25391	0.944029	1.61572	1.31272	0.763913	0.15558	0.993656	0.967521	0.840595	NaN	NaN	NaN	2.24068	1.87738	1.21596	1.44682	1.78725	1.13488	0.943666	0.836599	1.69386	2.86229	1.28261	2.61848	NaN	0.00910216	0.43913	0.79324	NaN	NaN	1.06245	0.449107	1.22492	1.45689
TG 56:8-FA16:1	NaN	1.426	3.3401	3.84085	4.20942	5.25904	NaN	0.767215	2.05324	NaN	0.981163	1.72556	1.16206	NaN	1.02135	1.31342	0.978281	1.15132	2.34683	1.90312	0.779496	1.12969	0.89352	1.26842	0.112693	0.320991	0.597809	1.91875	1.69323	1.4718	1.23365	1.99251	0.741193	2.09199	1.71702	2.59542	1.86807	1.39703	2.50453	0.198809	NaN	0.644921	0.797242	1.02875	0.347891	1.2181	1.41144	1.77516	1.19482
TG 56:8-FA18:2	3.08492	2.83076	3.11185	4.89927	5.28939	6.22357	2.87447	2.6815	3.20624	2.92978	2.77855	2.98043	2.86926	2.80025	2.82961	3.03823	2.95562	2.90316	2.97683	2.90764	3.02476	2.93644	2.78879	2.88672	2.97221	3.0366	3.06475	3.11474	3.0862	3.0705	2.99804	3.22141	2.90717	2.86349	2.91899	3.11707	3.6046	3.22317	3.32608	2.86843	2.74063	2.69233	2.64022	3.02519	2.68943	2.78249	2.78462	2.97952	3.20671
TG 56:8-FA22:6	0.950547	0.569332	NaN	7.25654	7.58841	8.64701	-0.0644085	0.219693	NaN	0.677515	NaN	1.51409	1.1516	0.968737	0.941408	2.0403	0.874552	1.91337	0.806045	0.612844	0.659791	0.937016	0.413979	0.161778	0.293199	NaN	0.813604	2.15694	1.94964	1.77795	1.35626	1.70188	0.861212	0.51067	1.53975	1.98558	4.14959	2.6409	3.05057	0.630972	0.158245	0.670765	0.850246	0.908744	0.977093	1.16568	1.29431	1.01721	3.16729
TG 57:2-FA18:1	4.73721	4.75085	4.81686	5.49221	5.51462	6.06747	4.77746	4.8118	4.99558	4.83451	4.85519	4.85748	4.99194	4.88286	4.87494	4.91615	5.07435	4.98756	4.89322	4.9005	4.91258	4.94298	4.94894	4.96535	4.92782	4.93766	4.885	5.07006	4.92278	4.94205	4.87322	5.02389	4.94212	4.88528	4.97006	4.97655	5.14437	4.93198	5.05328	4.77542	4.83346	4.88249	4.7817	4.88409	4.88827	4.90888	4.96381	4.92063	4.97161
TG 58:2-FA18:1	0.103252	1.17855	2.02151	4.22282	4.61915	5.41435	0.0855579	0.420571	1.92361	1.73762	2.27846	2.47493	0.783134	NaN	1.11207	1.3794	1.09125	1.83508	1.45437	0.655281	NaN	2.68437	2.43549	1.66608	NaN	0.177736	0.302281	2.41426	1.9145	1.83141	1.69506	1.48178	1.19785	1.30384	1.35388	2.00543	3.00156	2.25238	3.07454	NaN	0.493264	0.854326	0.730543	0.424092	0.048227	1.4036	0.933651	1.20735	1.94322
TG 58:6-FA18:1	1.48844	-0.510989	NaN	6.66344	7.16191	8.24627	0.111768	0.336563	1.47526	0.873697	2.27856	2.69359	-2.26436	NaN	-1.59885	-0.084677	-3.66862	0.986586	NaN	NaN	NaN	1.56924	0.904148	0.556718	NaN	NaN	NaN	2.57233	2.20391	1.65219	2.10922	2.43314	1.21744	-1.98234	1.29833	1.99338	4.45605	3.19067	3.40469	NaN	NaN	NaN	-1.36464	-1.94408	-1.15238	-1.03772	NaN	0.436953	3.54661
TG 58:6-FA22:4	1.37642	1.40557	NaN	6.47628	6.76353	7.86157	0.966295	0.774077	1.59688	1.45743	2.06606	2.57992	0.362002	NaN	NaN	0.889487	-0.19372	0.924712	NaN	NaN	NaN	1.26344	1.3634	1.14023	NaN	NaN	NaN	2.71992	2.7182	1.63065	2.34698	2.34832	1.83118	-0.117774	1.44461	2.10968	4.15261	3.00428	3.11637	NaN	NaN	NaN	NaN	0.433548	0.910252	0.681224	0.44237	1.03426	3.56456
TG 58:7-FA16:0	0.588029	1.17628	2.74341	3.06758	3.29578	4.27306	0.267689	0.765956	1.90265	0.800239	1.62581	2.054	2.18078	0.300607	1.31241	1.89718	0.921857	1.29861	1.81848	1.42767	0.234237	1.43367	0.633687	1.55188	0.933499	NaN	0.810844	2.28398	1.62836	1.90418	1.60145	1.84996	1.1295	1.68226	1.32526	2.08418	2.43534	1.28266	2.49359	0.410719	0.659459	0.968812	1.35652	1.24322	0.62802	0.961807	1.10544	1.3453	1.2818
TG 58:7-FA18:0	2.77141	2.98707	3.02459	4.46274	4.73576	5.49256	2.67534	2.58625	2.88689	2.63939	2.9703	2.82773	3.04328	2.62434	2.77722	3.2506	2.93108	3.2361	2.8698	2.90841	2.83588	2.9339	2.83079	3.0772	2.81698	2.82669	3.01297	3.3212	3.34708	3.12853	3.21418	3.29177	3.06239	2.95605	2.9547	2.95908	3.59371	3.16473	3.3725	2.54453	2.87013	2.67636	2.77748	2.79863	2.72934	2.92374	2.74163	3.00586	3.43798
TG 58:7-FA18:1	4.05814	3.76386	3.94627	7.021	7.42537	8.21413	3.63403	3.53933	3.94334	3.89637	3.85355	3.97364	3.66069	3.61243	3.67012	3.91611	3.70377	3.99123	3.72822	3.6693	3.61033	3.757	3.85191	3.8121	3.66445	3.66473	3.78834	4.21668	4.2178	3.82389	4.00967	3.93139	4.0331	3.67594	3.83375	4.05637	4.96134	4.28313	4.30103	3.48367	3.73883	3.69409	3.58651	3.52115	3.86738	3.88643	3.70779	3.7618	4.73079
TG 58:7-FA22:5	1.36563	0.835572	NaN	7.32073	7.56194	8.62129	0.751606	1.36671	1.57146	1.07308	2.17199	2.23958	1.339	0.287738	1.07374	1.6387	0.944579	1.53033	0.231319	0.464086	0.116546	1.37617	0.97721	0.861384	-0.218941	0.299632	0.44284	2.92472	2.80573	2.32004	2.56487	2.08604	1.50594	0.710922	1.73373	2.24026	4.21597	2.6642	3.22738	0.543154	-0.0189422	NaN	1.09947	0.614843	0.944557	1.06421	0.597066	1.10611	3.66161
TG 58:7-FA22:6	1.30549	0.812563	NaN	5.62112	6.0932	6.79883	0.103797	0.244581	NaN	0.776547	NaN	1.3487	NaN	NaN	NaN	1.69561	0.86914	1.8325	0.39865	NaN	NaN	1.54632	0.993247	0.0353721	-0.386685	NaN	-0.0929503	1.9351	2.21121	1.00295	0.959889	1.13675	0.204048	NaN	NaN	NaN	3.09682	2.02988	2.29765	NaN	NaN	NaN	NaN	NaN	NaN	0.163923	-0.371877	0.61824	2.98179
TG 58:8-FA18:2	1.92255	1.82689	1.96076	4.4172	4.9369	5.6844	1.71263	1.90386	2.2784	1.92277	1.94881	1.9489	1.48671	1.7539	1.6708	2.16119	1.97818	2.2949	2.02755	2.0686	1.74305	2.03913	1.97129	1.84881	1.95886	2.01389	1.82659	2.50312	2.18355	2.01772	2.33983	2.16075	2.31004	1.70372	1.97264	1.98145	3.16703	2.58242	2.66355	1.65988	1.69164	1.54344	2.00082	1.74622	1.80241	2.052	1.84831	2.1705	3.15838
TG 58:8-FA22:6	1.75074	1.33853	NaN	7.26241	7.49413	8.3286	0.175658	1.09645	0.744628	1.27658	1.77322	2.15249	1.28553	0.272407	1.25025	2.08946	1.44758	2.23655	0.551739	0.608126	0.732085	1.64922	1.58701	0.911625	NaN	NaN	1.1562	2.25956	2.32707	1.24355	1.63924	1.87133	0.94261	0.304765	1.50023	1.69171	4.3197	2.94711	3.34171	0.495919	0.451681	0.0731891	1.04081	0.249515	1.04941	0.944522	0.870893	1.58091	4.23189
TG 58:9-FA18:1	4.69116	4.63357	4.54231	5.34561	5.53709	6.0118	4.70167	4.66373	5.08255	4.68459	4.6593	4.61907	4.39411	4.54256	4.57402	4.68219	4.73872	4.67693	4.66876	4.76035	4.69648	4.63029	4.6487	4.71688	4.67663	4.71948	4.69235	4.87327	4.80687	4.81981	4.7785	4.74486	4.84208	4.67492	4.74744	4.77602	4.93216	4.83391	4.8845	4.58421	4.56439	4.62634	4.55682	4.58411	4.60691	4.73135	4.74878	4.7407	4.90518
TG 58:9-FA22:6	0.804921	0.79576	NaN	5.78304	5.94307	6.98652	NaN	NaN	NaN	NaN	0.35837	1.44482	0.0800697	0.225662	0.395094	1.25876	0.731104	1.40328	0.0466848	0.0666321	0.0592365	NaN	0.261753	NaN	NaN	NaN	0.12145	1.93984	1.4068	0.703971	1.05373	0.985367	0.0748424	NaN	0.181841	0.870287	3.4569	2.22145	2.30274	0.0464026	NaN	NaN	NaN	NaN	NaN	NaN	NaN	0.474742	3.65572
[truncated: 35 more columns]

## Sheet: S2b
	Patient A						Patient B									Patient C						Patient D						Patient E									Patient F												Patient G
	A-1			A-H			B-1			B-2			B-H			C-1			C-H			D-1			D-H			E-1			E-2			E-H			F-1			F-2			F-3			F-H			G-1
	1	2	3	1	2	3	1	2	3	1	2	3	1	2	3	1	2	3	1	2	3	1	2	3	1	2	3	1	2	3	1	2	3	1	2	3	1	2	3	1	2	3	1	2	3	1	2	3	1
CE 14:0	3.25501	3.97395	4.83164	4.58779	4.66976	5.22002	2.26418	2.55446	4.24147	2.3015	2.9095	3.51813	3.25984	2.73984	2.86223	4.36386	3.15866	4.30507	4.02509	3.76703	3.20855	3.10205	2.98814	3.07956	2.76027	2.71289	2.83695	4.94869	4.77355	4.3027	3.8072	4.30318	3.54621	4.47302	4.62636	5.0868	3.51304	3.43629	4.99367	3.28684	3.43833	3.30272	3.61169	3.62342	3.08376	3.43245	3.42203	4.36655	6.20673
CE 14:1	1.16102	3.22794	4.58874	2.86604	3.74965	3.76572	0.642444	1.65774	3.62255	1.73222	1.87859	2.99886	2.4985	1.40268	1.83661	3.03105	2.02214	2.41697	3.72676	3.19775	1.78982	2.22811	2.05646	2.81695	1.71791	1.57006	1.88612	3.16078	2.98369	2.84749	2.50379	3.16948	2.08569	3.70694	3.21418	4.23307	2.11477	2.25273	4.46041	1.3275	1.37864	1.83653	2.25423	2.38149	0.766213	2.5659	2.93185	3.60521	4.45697
CE 15:0	3.21167	4.07568	5.06541	3.74536	4.10156	4.39754	1.88685	2.36611	3.93544	2.24003	3.00327	3.40946	2.87532	1.99475	2.79794	3.85881	2.86304	3.73174	3.97784	3.48985	2.51884	3.59857	2.54356	3.03272	2.57124	2.35461	2.6893	4.1349	3.81877	3.68236	3.39229	3.89177	3.07517	4.40026	4.0109	4.68563	2.77824	2.7123	4.69562	2.76051	2.60793	2.95993	3.20066	3.41145	2.54857	3.28343	3.18824	3.93484	4.60581
CE 16:0	6.02075	6.32215	6.53186	7.66511	7.59076	8.13247	5.22016	5.44185	6.09164	5.07061	5.64569	6.12654	6.36488	6.29914	5.98332	7.01652	5.87666	7.15923	5.92846	5.92721	5.86042	6.01467	5.08131	5.18446	5.9282	5.97729	6.03153	7.49842	7.29473	6.87504	6.17638	6.52479	5.98587	6.58243	7.24445	7.308	6.1697	5.98976	7.00854	6.34462	6.34961	6.29444	6.26078	5.99685	6.19816	5.93045	5.57776	6.59685	9.00729
CE 16:1	5.19293	6.21693	7.17455	6.87488	6.98691	7.40874	4.79619	5.08769	6.29319	4.95234	5.49427	6.04432	6.20827	6.01725	5.86673	6.03006	5.00682	5.82835	6.36626	5.78402	4.84521	5.11451	4.7119	5.40493	4.78663	4.96388	5.08665	7.17779	6.97505	6.66225	5.94392	6.28702	5.58439	6.74867	6.84199	7.26383	5.48191	5.54788	7.21378	5.59234	5.65153	5.62984	5.77999	5.703	5.37355	5.75767	5.61811	6.52941	8.09027
CE 18:0	3.87095	3.75193	4.45029	3.99009	4.14477	4.751	1.93069	2.64369	3.64655	1.9722	2.40741	2.77252	2.06149	2.0092	1.99422	4.402	3.1788	4.34141	2.89296	2.562	2.26583	4.31104	2.70193	2.16765	2.43319	2.35106	2.42506	4.26146	4.3211	3.66312	3.38278	3.5095	2.91309	3.12864	3.46821	3.68547	2.9851	2.80262	3.63427	2.60821	2.4368	2.5745	2.59464	2.6432	2.24251	3.66686	1.84817	3.06375	6.54042
CE 18:1	7.77864	7.8196	8.29852	8.93138	8.75354	9.32547	6.6158	6.94983	7.43037	6.45166	6.92082	7.575	7.43365	7.35835	6.98678	8.28134	6.88071	8.27344	6.97009	6.94313	6.9073	7.65386	6.43661	6.39918	7.09713	7.16846	7.0966	8.88382	8.71761	8.27303	7.52159	7.79335	7.33647	7.80929	8.41579	8.43939	7.3145	7.25823	8.15712	7.51194	7.53557	7.35484	7.58988	7.40326	7.49739	7.01405	6.71616	7.68426	11.4054
CE 18:2	7.59249	7.83191	7.75464	9.83866	9.66112	10.2311	7.26742	7.03671	7.10554	6.7558	7.26356	7.85511	8.43712	8.52928	8.05285	9.14115	7.72114	9.35712	8.29835	8.44148	8.4633	6.89821	6.86308	7.01231	8.07386	8.25662	8.18801	9.9543	9.74385	9.35275	8.52302	8.85749	8.34684	9.01081	9.77979	9.70428	8.07086	7.9302	8.76871	8.33254	8.28181	8.16515	7.8608	7.6445	7.98639	7.86528	7.48879	8.51949	9.58183
CE 18:3	3.16151	3.34698	3.2959	5.08615	4.82772	5.40989	1.56242	1.67052	1.56767	0.787568	1.4505	2.14365	2.29585	2.51093	2.07336	3.86878	2.12966	4.00899	3.11003	3.08823	3.13001	2.1673	1.92239	2.38999	3.1174	3.17905	3.18666	5.55907	5.29153	4.85349	3.71967	3.83031	3.40645	3.97445	4.74616	4.79548	3.14457	3.14075	3.93467	3.29647	3.28445	2.99314	2.79885	2.80033	2.99763	2.91747	2.70876	3.5524	4.61472
CE 20:0	1.65723	2.13029	2.80271	2.46922	3.2073	3.21929	1.06575	1.40885	2.23155	1.01411	1.52799	1.81311	1.804	1.06856	1.73635	4.25859	3.40074	4.57291	2.689	3.1085	2.55373	2.26804	1.6005	1.5784	3.19424	3.2227	2.9795	4.22925	4.11857	3.10783	2.46545	2.64678	2.30263	2.74549	2.68066	3.77474	1.68252	1.7533	2.31417	2.18844	1.55945	2.0817	1.49253	2.70931	1.59691	3.9088	2.36224	2.16982	3.9811
CE 20:1	3.26089	3.21743	4.1114	2.15192	2.60791	2.58805	1.77363	2.38715	3.14685	1.99476	2.36412	3.50063	1.55787	0.219192	1.18613	4.27526	3.38675	4.72886	2.14608	2.206	1.91255	4.06243	2.56815	1.69103	2.30618	2.34597	2.31931	4.36559	4.15183	3.19914	2.97205	2.89915	2.46977	2.48795	2.21927	3.40206	2.26102	1.90433	3.01247	1.61842	1.73049	1.96719	2.54456	2.40803	2.53093	1.59923	1.54651	1.77887	6.91204
CE 20:2	2.65065	2.55026	3.92977	0.298502	1.58277	1.06403	1.0812	1.97088	3.09808	1.18554	1.97335	2.65196	0.252493	-0.0651476	0.0454234	3.11127	2.26058	3.37308	1.16676	0.512508	-0.514038	3.11959	0.803283	1.15439	-0.0507975	0.123411	-0.00305554	3.34086	3.07645	2.45278	2.32221	1.95705	1.71047	1.23409	1.10709	1.86531	1.3002	1.10385	2.45122	0.353589	0.791379	0.39794	1.32957	1.62925	1.34086	0.741951	0.393907	1.02391	6.92691
CE 20:3	4.62844	4.29763	5.24332	4.66432	4.2882	4.88627	3.03677	4.10716	4.6866	3.30978	3.67035	4.36321	2.80832	2.77451	2.63343	5.08129	4.13841	5.35206	2.48223	2.5033	2.52816	5.33971	2.36605	2.39456	2.51563	2.53408	2.48891	5.90654	5.45979	4.73052	4.45063	3.89206	3.91553	3.27006	3.90269	3.91005	3.73467	3.72892	4.18562	2.94361	3.02574	2.91426	3.66367	3.61508	3.59108	2.58654	2.14978	3.04775	9.20031
CE 20:4	5.86852	5.84907	5.89528	7.71216	7.43157	8.06225	5.09163	5.46369	5.67482	5.07327	5.5017	6.06726	6.17927	6.2538	5.7043	6.53622	5.33284	6.70907	5.14104	5.33209	5.3581	6.57073	4.60744	4.73575	5.59869	5.70177	5.67952	7.85186	7.4559	6.77454	6.30298	6.41237	6.0026	6.16932	6.99251	6.91758	6.26836	6.19486	6.94797	6.16773	6.14755	6.03039	5.93418	5.78029	6.00969	5.64953	5.30081	6.41466	9.99135
CE 20:5	3.29508	3.01636	3.37294	4.81055	4.49796	5.26427	1.95815	1.9775	1.75577	1.19533	1.6967	2.14401	2.21464	2.13216	1.96965	4.23468	3.14023	4.42822	3.43594	3.62585	3.69239	3.39618	2.00793	2.25333	2.72715	2.89901	3.22953	4.60076	4.24251	3.83202	3.40785	3.74014	3.13741	3.54135	4.37329	4.21534	3.35079	3.23053	4.07606	3.23966	3.29361	3.36702	3.38016	3.14673	3.22873	2.9851	2.90192	3.78302	6.30783
CE 22:0	0.968784	1.2876	2.36123	0.429506	0.416595	0.168574	0.531478	0.531478	1.61836	0.282143	0.656327	0.237124	0.339234	0.282143	0.237124	2.60212	1.73303	2.78635	0.523929	0.699189	0.282143	2.06057	0.0475271	0.295692	0.282143	0.416595	0.745053	2.65637	1.98717	1.1883	1.34358	0.886581	0.429506	1.14345	0.847298	2.98809	0.935323	0.168574	1.21677	0.609453	0.968784	-0.00034903	0.237124	0.423364	0.476349	2.45378	0.319578	-0.00034903	3.70484
CE 22:1	1.89436	1.96337	3.09491	1.61549	1.02119	1.00062	1.39464	1.54488	2.68583	0.941534	1.68815	2.68465	0.813406	1.02119	0.331825	2.97796	1.81347	3.03614	0.966474	0.730405	0.322741	2.77342	1.2341	1.25947	1.00062	0.264277	0.412856	3.13192	2.69571	2.34627	1.91766	1.58559	1.46331	0.980996	1.48649	2.79332	1.75189	1.20082	2.14364	1.02119	0.633158	0.675448	1.53429	2.0261	1.54767	1.47483	1.408	1.18531	5.55241
CE 22:2	0.658907	0.418714	1.41058	0.0466692	0.641824	0.0466692	-0.461948	0.315721	0.669063	-0.375757	0.352097	0.753584	-0.573159	-0.461948	1.07282	1.31034	0.1427	1.71766	-0.0919319	-0.342	0.430804	0.578962	-0.41133	-0.14073	-0.0612796	0.0466692	-0.377406	1.57854	1.44904	0.976005	0.342861	0.0953783	-0.0438198	0.00727072	0.00315029	0.704643	-0.1804	0.0611624	0.721929	-0.411516	-0.461948	-0.441127	-0.566803	0.244934	-0.119051	-0.681164	1.07282	-0.270158	4.51446
CE 22:4	3.44302	2.68477	3.57587	0.3112	0.922856	1.30393	2.42048	3.72721	3.78455	2.23351	2.73848	3.40879	0.0719477	-0.219495	-0.52294	3.34606	2.20628	3.297	-0.125371	-0.979481	-0.740631	4.3121	1.34633	1.33521	-0.668607	-1.34304	-0.834953	4.93375	4.53364	3.9067	3.61572	3.64205	3.00262	-0.271734	1.30393	0.0864994	2.64483	2.14423	3.06352	0.725431	0.846128	0.771533	1.71534	2.06328	1.66851	0.601544	-0.336705	0.656328	8.3635
CE 22:5	3.08882	2.44096	3.18344	2.14719	2.27921	2.45593	2.34497	3.51687	3.21477	1.64392	2.23574	2.62507	1.42741	0.945901	1.09173	3.64903	2.77893	3.82877	0.963015	1.28606	0.95879	3.78583	1.19533	1.46735	1.4776	1.42042	1.48228	4.56655	4.21056	3.70913	3.10298	3.06755	2.87246	1.02453	1.46139	1.31329	2.39486	2.09873	2.7828	1.54476	1.4861	1.55349	1.38441	1.81018	1.26782	0.94706	0.236205	1.51276	7.32823
CE 22:6	3.29239	2.85587	3.29478	4.12796	3.96706	4.50265	2.13926	3.43701	3.05135	1.85593	2.46028	2.97966	2.83382	2.59106	2.26444	4.06414	2.80503	4.16258	2.23877	2.33123	2.3737	2.81214	1.1819	1.42376	1.79566	2.03332	1.99832	4.04096	3.7331	3.20874	2.59201	3.30484	2.66469	2.52386	3.07116	2.92889	2.87111	2.76774	3.49496	2.85547	2.79181	2.77894	2.54771	2.35303	2.74046	2.1817	1.92792	2.80058	7.35803
CE 24:0	1.54868	2.244	3.03387	0.659854	2.16774	2.24285	0.386694	1.12616	2.60524	1.16112	1.16136	1.86682	0.981666	0.775055	0.723976	3.51351	2.88788	3.8038	1.51533	1.63166	0.285223	2.87313	0.891851	1.05794	0.866083	1.09296	1.50322	3.33855	2.7771	2.46488	2.1841	1.90961	1.49722	2.3383	1.60567	4.01993	1.13499	1.28523	2.11973	1.55723	1.09823	0.908926	0.0337348	1.64338	1.09313	2.83139	1.16802	1.32856	4.89834
CE 24:1	2.61722	2.88456	3.8292	1.95514	1.33248	1.11835	1.42493	2.46064	3.16989	2.15863	2.71103	3.55236	1.00335	0.109271	0.589434	3.53082	2.65605	3.88634	1.47885	1.13922	-0.301145	3.37308	1.77737	1.63078	0.0217493	0.440617	0.992482	4.40754	4.02109	3.23719	3.06236	2.88818	2.55373	1.53225	1.22164	3.59438	2.57783	2.07101	3.01091	1.41264	0.889108	1.12926	2.55744	2.45081	2.20447	0.850891	0.189835	1.11716	6.54553
Cer d18:0/16:0	3.17011	3.57007	4.15801	2.57769	2.57769	3.05622	1.01713	1.31587	1.95548	0.967009	1.07173	2.29857	1.24104	3.2567	2.50081	1.50876	1.31587	2.0753	1.55608	2.55534	2.41224	2.10001	1.72647	1.17943	1.65945	1.96436	2.88732	3.29589	2.22811	2.09866	1.9124	1.81804	1.70802	3.0663	2.02024	2.1512	2.28491	2.40641	3.08354	1.96436	1.69952	2.1961	1.59606	1.01443	2.00325	2.07703	1.21359	1.84707	3.20576
Cer d18:1/16:0	7.12576	6.55303	7.02592	5.07527	4.78829	5.51683	5.18267	5.90276	5.91837	4.53003	4.9736	5.55081	3.51555	3.88055	4.25749	4.3616	2.79787	5.0703	3.74041	3.32999	3.48923	3.80054	4.33021	3.91774	3.89568	4.11871	4.72576	5.60634	5.48968	5.54218	5.67538	4.75023	4.75345	4.117	3.40676	3.0216	5.22523	5.38849	6.10692	3.61445	3.74632	3.07993	4.80788	4.64911	4.51121	4.85846	3.93897	4.87328	5.45833
Cer d18:1/18:0	3.80764	3.47419	3.78886	3.97974	4.04433	3.82011	0.88796	1.59558	1.22384	0.670918	1.23655	1.73078	0.738556	0.579467	1.50754	1.99984	0.532265	1.52771	0.9113	0.360555	0.096549	0.00715545	0.639538	0.61025	0.793351	1.18122	1.93739	2.1409	1.8629	2.04907	1.92336	0.974765	1.13012	1.02147	0.624915	0.199465	1.48579	1.46123	1.96672	0.543252	0.163391	-0.112439	-0.267582	0.88796	0.88796	2.34772	1.05002	1.98937	1.70026
Cer d18:1/20:0	2.81487	2.81519	3.04275	1.931	1.82684	2.32417	-0.395223	0.736565	0.358833	0.622503	0.89178	1.54555	-0.275199	-0.380516	0.340848	0.0469278	-0.198537	-0.0437344	-0.164213	-0.385517	0.00529851	0.0860005	0.737955	0.367953	-0.198537	0.360304	0.780541	2.26704	1.86208	2.38701	2.18216	0.0760139	1.07049	0.532955	-0.176307	-0.761439	1.8285	1.88886	2.43777	-0.380516	-0.395223	-0.198537	-0.380516	-0.395223	0.360304	1.88108	-0.176334	1.06244	1.98805
Cer d18:1/22:0	3.91428	3.82405	4.04127	3.30759	3.31606	3.55351	1.43985	2.14091	2.05055	1.6906	1.90409	2.61433	0.767865	1.01973	1.23145	2.08982	0.212888	2.16805	0.914791	0.0188321	0.488134	1.41711	1.83353	1.50464	1.17834	1.43917	1.26853	3.33823	3.07688	3.39504	3.40921	1.88555	2.02187	1.42397	0.829441	0.875764	2.69925	2.79054	3.46767	1.10533	0.66873	0.490161	0.754462	0.73941	0.501762	2.28583	1.14107	2.21043	3.31716
Cer d18:1/24:0	4.4081	4.66428	4.77167	4.22227	4.03818	4.44344	2.77111	3.50063	3.44078	3.51271	3.6037	4.35096	2.30575	2.4302	2.94604	3.31833	2.08115	3.64881	2.258	2.00461	2.17169	2.89368	3.36474	2.55986	2.87231	2.9562	3.18056	4.78722	4.40958	5.01279	4.62078	3.27889	3.43414	2.74267	2.38644	2.158	3.99605	3.98902	4.5881	2.33937	2.55255	2.08767	3.14316	2.94631	2.75303	3.59102	2.34056	3.25753	5.00517
Cer d18:1/24:1	6.18443	5.62886	6.25757	4.99506	4.73914	5.18707	4.40789	4.94073	4.89481	3.68095	4.28246	4.94766	3.00988	2.98274	3.40467	3.77951	2.15946	4.3595	2.50664	1.52334	1.73746	3.35331	3.84795	3.78145	2.87882	2.89945	2.57828	4.45896	4.56416	4.63138	4.57475	4.0459	3.84567	2.54994	2.26676	2.37962	3.66874	3.6097	4.53825	2.92215	2.67066	2.20029	3.74334	3.66977	3.6704	4.05931	3.18083	4.30613	4.30839
Cer d18:1/26:0	0.43544	0.908268	1.67651	1.6017	1.499	1.499	0.101853	0.131664	0.819378	2.1863	2.3404	2.94477	1.28199	1.58035	1.8869	0.99847	-0.120059	0.872935	0.60519	1.14148	1.36358	-0.170225	-0.0701449	0.118127	1.85668	1.1328	2.34818	1.38896	1.0466	1.88826	0.886673	0.217509	0.0547669	1.25817	0.87567	0.627352	2.10395	2.08434	2.02862	0.203502	-0.419369	-0.190047	1.41006	1.07184	1.27594	2.29497	0.799934	1.54421	2.45295
Cer d18:1/26:1	1.13852	1.58489	1.64933	0.987071	0.987071	1.54347	0.487295	0.972867	1.13972	1.43773	1.44654	2.6022	0.586176	1.31935	1.23154	0.177248	0.146352	0.396847	0.112974	-0.141608	0.0894432	-0.0878393	0.476959	0.453538	0.536702	-0.0615932	0.77974	0.67004	0.934555	1.38559	0.876591	0.027159	0.443856	0.748422	0.105092	0.0408456	1.62128	1.79621	2.18615	0.0917088	1.31935	-0.732595	1.42198	0.70404	1.41597	1.21228	0.0417944	1.04773	1.80717
DG 12:0_18:1	4.04757	4.15199	4.18683	5.12606	5.94371	5.85446	4.26524	4.4278	4.33407	3.91318	3.90882	4.41363	4.52733	4.24881	5.04965	4.10953	4.23871	4.18478	4.24457	4.13174	3.89308	3.95386	3.97389	3.85722	3.64942	3.86079	4.36631	3.9459	3.7881	4.60068	3.96407	4.43032	3.82103	4.61509	4.38875	4.0522	4.47658	3.94257	4.08712	4.45954	4.50267	4.44324	4.38283	4.41543	4.16584	3.8855	4.13697	4.15269	4.19452
DG 12:0_18:2	4.16882	4.48311	5.13325	4.70519	4.87544	4.63295	3.6239	3.74213	4.31744	3.7523	4.04675	4.47267	4.58872	3.67323	4.588	4.91998	3.60038	4.04379	4.39084	3.78071	3.66535	3.67781	3.25559	3.70319	3.97657	3.55585	3.82864	4.88873	3.94873	4.0247	3.51163	4.21808	3.3565	4.27055	4.3252	4.39278	4.34333	3.72818	4.69854	3.5175	3.72192	3.83061	4.19298	3.85005	3.66677	3.93544	3.88044	4.17354	3.79863
DG 14:0_16:0	4.42187	4.63617	5.22606	4.30525	4.67037	4.79566	3.10772	3.55019	3.67661	2.18893	2.8391	3.48158	3.49332	2.19942	3.29571	3.69556	2.34493	3.5611	3.60551	3.09889	2.5337	3.11242	2.50701	3.17429	2.65426	2.22767	2.66276	3.39621	3.40123	3.61562	3.28412	3.72108	2.93912	3.4614	3.35632	3.67946	3.3674	2.47139	4.32969	2.61581	2.45362	2.50377	3.23102	2.867	2.41419	2.94729	3.08664	3.46909	2.89726
DG 14:0_16:1	2.34263	3.23701	4.71975	2.67376	3.21626	3.05876	0.833632	2.03561	3.09216	0.833632	1.95923	2.64891	2.59266	1.62343	2.09755	2.78318	1.87162	2.24203	3.62715	2.9475	1.19279	2.20019	1.93192	2.90567	2.07368	1.74625	1.76981	3.13427	2.61587	2.72693	2.55557	3.07464	2.07368	3.84855	3.0027	4.07478	2.13537	1.91132	4.52528	5.16245	1.51446	1.65578	2.49231	2.74875	1.19279	2.50264	3.39226	3.61714	1.51446
DG 14:0_18:1	3.1311	2.97113	3.9492	4.1579	4.59646	4.73852	2.98058	3.07692	3.38922	2.30143	2.68072	3.24657	2.97781	2.90742	3.5178	2.63168	2.48778	2.90819	3.40509	2.8128	2.29903	2.51115	2.64594	2.64878	2.43977	2.61711	2.8725	3.07886	2.90804	3.5334	2.93181	3.39491	2.81608	3.5248	3.14238	3.46851	3.34451	2.63667	3.73625	2.68021	2.91262	2.74341	2.85569	3.21714	2.44595	2.69519	3.25209	3.36869	3.16574
DG 14:0_18:2	2.05696	2.06722	3.32074	2.95415	3.28785	3.13695	1.15264	1.70847	2.14743	1.30701	1.66303	2.31644	2.14239	1.78878	1.77254	2.51242	0.905811	2.11973	2.5949	1.6435	1.55638	1.54568	1.03489	2.04076	1.68624	1.66757	1.74538	2.11692	2.11322	2.32057	1.77054	2.40753	1.61114	2.26726	2.09807	2.52256	1.58635	1.73287	2.61994	1.32043	1.47809	1.68471	1.88745	1.79935	1.57398	2.21638	2.103	2.19828	1.99741
DG 14:1_16:0	2.66098	2.82729	3.41321	3.2782	4.16446	4.24236	2.41859	2.85504	2.57259	1.88563	2.46803	3.18018	2.69406	2.51434	2.89865	3.00303	2.08708	2.51256	2.76898	2.75418	5.76189	1.94992	2.32568	2.45884	2.44119	2.11344	2.44897	2.66677	2.96204	2.84255	2.36496	2.90876	2.77787	2.98482	2.91994	3.28106	2.74609	2.56962	3.73428	2.52772	2.34549	2.33385	2.53379	2.6393	1.64634	2.82896	2.99082	3.30608	2.55373
DG 14:1_18:1	1.74285	1.91199	2.17761	3.14298	3.57707	3.87772	2.07952	1.03153	1.87333	2.86536	1.62387	2.51817	1.94397	2.07952	2.3969	1.89176	1.11041	1.50366	2.14917	1.75246	1.36051	1.48304	1.37075	1.57874	1.45658	1.36937	1.78703	2.19982	2.05431	2.58744	2.04823	2.27902	2.94653	1.96089	2.50503	2.30265	1.97936	1.19915	2.50099	1.4385	1.33164	2.20482	1.95148	1.80738	1.38781	1.68078	2.22844	2.27364	1.783
DG 14:1_20:0	2.06456	1.72515	1.54788	3.02987	3.46959	3.68386	1.54788	1.98346	2.14738	1.95973	1.87311	2.12396	1.60312	1.87173	1.83426	1.80748	2.09562	1.65671	1.86129	1.51903	3.21181	2.26249	1.65953	1.64413	1.48979	2.03601	1.82865	2.14842	1.84359	2.43005	2.15583	2.29065	1.14703	1.82699	2.22939	1.80864	2.47914	1.9506	2.43232	1.84517	1.70138	1.93021	1.64004	1.73676	1.76341	2.80299	2.02197	2.43	2.02999
DG 15:0_18:1	1.94411	2.19901	3.59717	3.57465	2.97765	3.1775	2.23738	2.45837	2.30782	1.1165	1.96547	1.90524	2.22074	1.55528	2.00397	2.28853	1.91578	2.46941	2.90967	2.49147	1.41994	1.21673	1.41139	1.79315	1.4546	1.27885	1.45752	2.5322	2.1195	2.60805	2.33813	2.4079	1.82704	2.95371	2.26465	2.87057	2.0325	1.37153	3.22657	1.5725	1.64985	1.5031	2.08326	1.89111	1.28307	1.72742	2.19086	2.19637	1.88682
DG 16:0_16:0	7.6603	7.50753	7.69649	7.14539	7.36659	7.36969	5.10856	5.74373	5.68566	4.01171	4.75848	5.06715	4.52288	3.84743	4.35045	5.08546	3.49701	5.19289	4.45924	3.8849	3.41967	3.89268	4.1285	4.56819	4.12081	3.74865	3.95138	5.09831	5.19844	5.43156	5.20762	5.04711	4.50933	4.36213	4.23587	4.5822	4.64325	4.39174	5.58169	3.96207	4.10717	3.71938	4.22377	3.89684	3.67406	5.24636	4.64518	5.5393	4.42163
DG 16:0_16:1	4.70668	5.16254	6.40639	4.52477	5.208	5.60004	4.41766	4.76796	5.48834	3.3419	4.05264	4.86947	4.14221	3.47287	3.77517	4.25106	3.28709	4.03406	5.08603	4.49265	3.05072	3.84659	4.19656	4.85325	3.63295	3.58673	4.04201	5.11633	4.62915	5.18967	5.08222	4.62531	4.09175	5.10993	4.27855	5.4391	3.947	4.08449	6.19039	3.37829	3.9226	3.37074	3.96981	4.09923	3.04669	4.21483	4.81883	5.23627	3.66901
DG 16:0_18:0	7.15105	7.22533	7.07334	7.0979	7.20876	7.1838	2.74636	2.87697	3.18517	2.15516	2.89557	3.16113	2.79534	2.40751	2.83372	3.48091	2.17197	3.1443	2.5641	2.2019	1.97913	2.34114	2.31531	2.47424	2.23789	1.9916	2.33026	3.23735	3.34065	3.03954	3.13407	3.3719	2.50559	2.37711	2.70843	2.33415	2.87511	2.40252	2.98833	2.4081	1.55947	2.13768	2.21453	2.08776	1.72205	2.64816	2.43343	3.00645	2.46757
DG 16:0_18:1	7.03819	6.76214	7.30867	6.91641	7.18411	7.33999	6.31551	6.69103	6.80523	5.58919	5.83266	6.28407	4.81608	5.25804	5.2463	5.2451	4.03836	5.85558	5.0465	4.31455	4.22832	4.94048	5.608	5.86145	4.8837	4.63318	5.24258	6.3258	6.25062	6.81698	6.65459	5.67041	5.82506	5.34101	4.56438	5.06121	5.75019	5.83816	7.12469	4.68928	5.15864	4.47117	4.52924	4.63454	4.61288	5.82718	5.14974	6.35033	5.71217
DG 16:0_18:2	5.02144	4.78429	5.31912	5.99695	6.15975	5.94999	3.70921	4.11135	4.4041	3.73834	4.05124	4.66619	3.3618	4.16449	3.91497	4.80509	3.20243	4.91358	4.05905	3.43181	3.67464	2.93096	3.58608	3.80641	3.80103	3.69695	4.21908	5.02946	4.89116	5.41408	5.32613	4.33388	4.38296	4.30592	3.59529	3.8868	3.78694	3.66843	5.13125	2.97046	3.27118	2.75895	3.17455	3.31612	3.19096	4.24453	3.77003	4.91258	4.36269
DG 16:0_18:3	2.19562	2.26097	2.42352	2.61824	2.71458	2.90394	0.76248	0.445779	0.816587	1.01375	1.32479	1.28068	0.117116	0.252151	0.117655	0.56883	1.32479	1.05024	0.47883	1.91564	1.01375	2.04874	1.01375	-0.00742471	0.816587	0.117116	2.15911	0.778522	0.773049	1.50164	1.19816	1.0076	0.609236	-0.440929	1.21007	0.322326	1.33783	0.816587	1.3255	1.28068	0.0204088	2.04874	0.117116	2.16808	0.305544	1.66994	1.93554	0.693498	1.02615
DG 16:0_20:3	3.45504	2.50223	3.23516	2.24921	2.7542	2.76195	1.9116	2.64193	2.77218	1.73573	2.07713	2.23583	0.861367	1.18418	0.493298	1.90725	0.344448	2.51435	1.39993	0.222541	1.18418	0.919127	1.87527	2.14302	0.839983	0.493298	0.638014	3.33964	2.93046	4.04323	3.83661	2.05793	2.57876	1.06436	0.480137	0.753443	1.71653	2.21609	3.12581	1.04924	1.09685	0.586236	0.955604	0.405023	0.866032	2.42268	1.25266	2.82691	1.76376
DG 16:0_20:4	5.71832	4.79497	5.67357	5.01645	5.03066	5.11001	4.40557	5.19116	5.18144	3.35814	4.3474	4.29983	2.95186	2.89261	3.24041	3.91243	1.72133	4.38809	2.59113	1.26133	1.62577	2.50993	3.64029	4.39443	2.93777	2.82814	2.46904	5.31026	5.2065	5.84351	5.33059	4.15719	4.53098	2.53647	2.2572	2.07492	4.25122	4.27324	5.39308	3.74656	3.02234	2.27434	2.33053	2.422	2.50294	5.31707	4.54167	5.94977	3.8445
DG 16:0_20:5	1.4627	0.648358	0.943814	0.909106	0.283153	0.648358	0.271606	0.939892	0.521352	1.4627	1.20954	1.02669	0.979187	0.271606	0.909106	1.34348	0.665432	1.50749	0.748164	0.925086	0.496875	0.268909	0.511721	0.753149	0.648358	0.496875	0.802758	0.817899	0.701899	1.35557	0.936662	1.08598	0.591147	0.314021	0.909106	0.909106	0.800896	1.20954	1.05556	1.04251	1.04251	0.283153	1.14373	0.775451	0.0820104	0.648358	0.881171	1.14155	0.628976
DG 16:0_22:5	3.46022	2.71262	3.33408	3.19381	3.12984	3.06909	2.34021	3.21923	3.37994	1.49607	1.96928	2.21574	1.65099	1.4397	1.62269	1.57161	0.758648	2.74447	1.17494	1.8656	0.522543	1.10052	1.46128	2.05736	1.41743	0.670787	1.25419	3.6468	3.28193	4.06504	3.64741	2.17327	2.46887	1.1099	1.37124	0.879406	2.26184	2.35393	3.2855	1.261	1.26131	1.06044	1.42152	1.5216	1.23063	2.77565	1.86132	2.98117	1.65824
DG 16:0_22:6	3.36167	2.82316	3.51053	3.28209	3.30847	3.04724	2.1082	2.94604	3.19958	1.43121	2.25004	2.48498	1.89241	1.83543	1.72002	2.41111	1.09516	3.0103	1.56204	1.0292	0.976191	1.04229	1.5674	1.8811	0.968334	0.970765	0.993792	3.23677	2.85738	3.27266	3.07548	1.94227	1.89792	1.15928	0.701473	0.532094	2.42879	2.46573	3.54451	1.60971	1.42414	0.790646	1.18033	1.26997	1.2266	2.94081	2.11604	3.37919	2.23406
DG 16:1_16:1	1.30934	2.77807	4.48329	1.7946	2.4916	2.61748	0.692645	1.60232	2.89247	1.20405	1.76589	1.98163	1.91383	0.807433	1.85258	2.53206	1.28847	1.06957	3.32871	2.55527	1.31864	1.78623	1.46525	2.53957	1.55399	1.39624	1.77005	2.72259	2.1023	2.68178	2.09702	2.59809	1.67187	3.37874	2.72355	3.71243	1.57882	1.55239	4.24025	0.956727	1.41478	1.28448	1.69025	1.88087	0.400631	2.07684	3.0227	3.38195	1.09689
DG 16:1_18:0	2.92899	3.34296	3.49053	2.5743	2.9915	2.55485	1.80285	2.09971	2.72475	1.39465	1.79841	2.40424	1.8718	2.05937	2.22236	2.28359	1.38174	1.63388	2.36538	2.13574	1.87394	1.51241	1.90152	2.08531	1.76911	1.72192	2.86205	2.29392	2.12875	2.53469	1.94564	2.17403	1.74478	2.85072	2.36126	2.57367	1.79337	1.49036	3.62569	1.21885	1.86879	1.58682	2.5353	1.70129	1.60663	2.21085	2.10451	2.89806	1.59455
DG 16:1_18:1	3.70908	4.12474	4.97195	4.04259	4.50803	4.59146	3.29343	3.63218	4.09244	2.71666	3.19678	3.72358	2.93661	2.82174	3.08909	2.68573	1.67228	2.90219	3.49303	3.04411	2.23495	2.82366	2.70739	3.44437	2.6963	2.39305	3.15785	3.60129	3.17872	3.95521	3.69929	3.28997	2.74806	3.78841	3.1674	4.01504	3.23174	3.01496	4.90306	2.21026	3.0366	2.48906	2.99757	2.98224	2.53851	3.29337	3.14798	4.01187	3.09394
DG 16:1_18:2	2.03316	2.83788	3.69265	2.8817	2.95103	3.04602	0.876556	1.77657	2.45893	0.925161	1.18865	2.04871	1.42106	1.74925	1.63245	1.62145	0.621679	0.754257	2.7412	1.95187	1.15327	0.899644	1.10289	1.70121	1.57521	1.15327	2.27985	2.62969	1.85427	2.73986	2.15371	2.15603	1.72454	2.93031	2.11654	3.00344	1.58098	1.53999	3.68324	1.74925	1.35371	1.15327	1.74925	1.57079	2.64814	1.62084	2.44412	2.62964	1.55695
DG 18:0_18:1	5.49778	5.35492	5.5552	5.51987	5.55654	5.92824	4.69662	5.25388	5.39204	3.44267	3.3876	4.27291	3.45349	3.78472	4.23009	4.19528	2.48462	4.67455	3.7823	3.21564	3.13801	3.5808	3.83889	4.14694	3.45987	3.64814	4.28414	4.31445	4.59002	4.88616	4.70609	4.43558	3.96224	3.86183	3.07107	2.99368	4.05237	4.27942	5.42906	3.35859	3.40865	2.65402	2.42119	2.89084	2.51977	4.38101	3.93176	4.70364	4.36661
DG 18:0_18:2	4.71845	4.2919	4.76704	5.12873	5.27085	5.14306	3.11988	3.84672	3.62949	2.54081	3.0274	3.33797	2.84006	3.74036	3.54168	4.27529	2.55486	4.54629	3.53075	3.06667	3.49196	2.04478	2.8217	3.116	3.03536	3.34813	4.03972	3.86493	3.97775	4.56267	4.3886	3.91773	3.46444	3.99627	2.97267	2.89298	2.79024	2.83096	3.84076	2.3439	2.52219	1.76065	2.14099	2.42644	2.06023	3.60384	3.11987	4.26165	3.86161
DG 18:0_22:6	4.00726	3.04564	3.97762	4.56587	4.59948	3.95457	2.80282	3.60144	3.82527	1.6296	2.14269	2.27688	1.81079	1.32645	1.95277	2.92961	1.78598	3.45354	2.03157	0.804751	2.31554	1.64435	1.85766	2.28701	1.6948	1.50076	1.63013	3.20595	2.95278	3.73253	3.55858	2.54302	2.63966	0.927955	0.491309	1.30328	2.81673	2.79361	3.55102	1.65161	1.81554	0.904095	1.16872	1.28395	1.67379	3.66655	2.87289	3.69171	2.36907
DG 18:1_18:1	5.51253	5.33801	5.58967	5.57154	5.7129	5.8897	4.65135	5.08428	5.31324	4.27882	4.55481	5.20001	3.69583	4.26421	3.9473	3.42743	2.06811	3.94409	3.36071	3.08096	2.98616	3.71269	4.20853	4.32261	3.32328	3.31372	3.91763	4.38085	4.47239	4.94171	4.77049	4.18181	4.15012	4.05038	3.51632	3.75477	4.26359	4.44095	5.78319	3.33488	3.66836	3.07011	3.41606	3.70529	3.72943	4.23258	3.84559	4.80313	4.93778
DG 18:1_18:2	4.19556	3.9372	4.54428	4.38665	4.79471	4.62435	2.90273	3.31448	3.36602	3.04379	3.3315	3.93772	2.69312	3.57186	3.18299	3.08915	1.61732	3.07696	2.86054	2.53583	2.44171	2.00875	2.62414	2.76215	2.75409	2.54267	3.46659	3.48099	3.38792	3.94382	3.90823	3.12832	3.1536	3.57544	2.83817	2.74569	3.03321	3.09109	4.27398	2.11499	2.18097	1.62506	2.49607	2.81977	2.71878	3.36358	2.96269	3.9236	4.03805
DG 18:1_20:3	3.14528	2.08396	3.34427	1.56622	2.39418	0.611885	2.18305	2.28379	3.10258	1.15791	1.67837	2.00262	0.67623	1.27803	0.611885	1.16622	0.67623	1.14984	0.640124	1.67837	0.683581	0.717055	1.59556	1.60506	1.27803	2.18305	0.67623	2.55973	2.22185	2.78418	2.83317	1.57454	2.02537	1.38863	0.69875	0.67623	1.81352	2.07869	3.39582	0.683581	0.888342	0.473405	2.28379	1.12495	1.25586	1.75736	1.04582	2.41716	2.26769
DG 18:1_20:4	5.20091	4.28405	5.2418	4.51688	4.40864	4.55988	4.25863	4.80638	5.05907	3.20114	3.64914	3.88501	2.72737	2.67182	2.82115	2.87552	0.898776	3.63187	1.75387	1.0451	1.32879	2.25583	2.89174	3.50989	1.80912	1.84663	1.3959	4.28467	4.13382	4.67254	4.28837	3.65692	3.77773	2.29821	2.21162	2.34399	3.99472	4.09753	5.31566	2.90113	2.13324	1.82473	2.17875	2.53058	2.39011	4.56594	3.54402	4.91908	3.79272
DG 18:1_22:4	2.36971	3.83871	3.12232	0.810679	0.810679	2.75636	1.96893	2.75523	2.75076	1.08881	1.63454	2.17175	1.03309	1.38089	0.220351	1.08881	0.810679	1.30826	0.908448	1.39797	2.08243	1.19668	0.92688	1.11137	0.236191	2.08243	0.236191	1.373	1.49081	2.18114	1.79312	1.23829	1.49399	1.36004	1.39438	0.993287	1.64591	1.92109	2.51931	1.96893	1.21106	0.810679	1.38957	0.955682	1.70816	2.00096	1.19207	2.71278	1.41674
FA 12:0	9.70221	10.2024	9.78968	9.29369	9.73485	9.33139	8.95775	9.11095	8.86818	8.78014	9.25573	9.48384	9.4486	9.33513	9.18281	9.12397	8.80566	9.7849	8.87961	9.83674	9.32692	8.90931	8.71536	8.67535	9.4311	8.80219	9.02992	9.36251	9.34015	9.31981	9.1066	9.4074	8.88167	8.94396	9.26003	9.15019	9.16917	9.23511	9.26258	9.62112	8.91804	11.0643	10.0066	10.9352	10.1285	9.89221	10.2539	9.48248	9.17573
FA 14:0	11.4298	11.6207	11.613	10.9476	11.1807	11.0522	10.0296	10.2342	10.301	9.85975	10.4407	10.5711	10.8653	10.4426	10.5316	10.4282	9.81292	10.5203	10.0474	10.8348	10.4192	9.70281	9.76048	9.77187	10.1733	9.98526	9.90827	10.5032	10.5375	10.8093	10.3114	10.5823	10.0891	10.2771	10.4158	10.4893	10.3529	9.89204	10.4744	10.9247	10.091	11.7735	10.8346	11.797	10.591	10.6534	11.2407	10.3224	10.2753
FA 14:1	7.65175	7.80022	8.06727	7.41242	7.51394	7.51052	6.76163	7.06057	7.17597	6.79952	7.01324	7.34062	7.43322	7.36927	7.28541	7.29086	6.89357	7.19883	7.12937	7.52854	10.2825	6.91677	6.84241	6.86548	7.12524	7.04384	7.10165	8.00563	7.82678	7.57089	7.42431	7.54603	7.43997	7.52728	7.51354	7.7636	7.18243	7.23833	7.71533	7.48578	7.00636	7.8926	7.51196	8.0107	7.19646	7.5663	7.96566	7.6151	7.38509
FA 15:0	11.0391	11.3695	11.1919	10.4919	10.7122	10.6362	9.70659	10.0781	9.98217	9.49213	10.1262	10.3347	10.6273	10.0265	10.3849	10.3033	9.45456	10.208	9.78269	10.4687	11.0786	9.38381	9.39112	9.44286	10.0888	9.58323	9.59734	10.2312	10.3638	10.6326	10.1917	10.1857	9.84241	10.0367	10.148	10.3262	10.3105	9.54476	10.2259	10.7811	9.88995	11.2921	10.3723	11.3434	10.0541	10.3619	10.8509	10.1247	9.87355
FA 16:1	10.3196	10.777	10.9583	9.93258	10.1649	10.0846	8.66677	8.98514	9.25382	8.48204	8.82692	9.21703	9.61921	9.20708	9.48299	9.14293	8.64869	8.91746	9.33733	9.26699	9.07243	8.4995	8.56653	8.82025	8.73715	8.76419	8.89184	9.94481	9.63928	9.49327	9.23412	9.52461	9.14702	9.94223	9.51546	10.0449	8.706	8.73518	9.88377	9.60272	8.98624	9.41954	9.33608	9.62852	8.74885	8.93975	9.65527	9.38252	9.12648
FA 17:0	10.6089	11.0651	10.9356	9.9608	10.218	10.102	9.46141	9.71432	9.5314	9.27723	9.8081	10.0947	10.3984	9.69856	10.0965	10.0936	9.28465	10.0237	9.51706	10.3967	9.8314	9.12691	9.17853	9.17843	10.0789	9.43615	9.35946	10.1005	10.3536	10.3709	10.0907	10.2118	9.9209	10.0277	10.2027	10.2897	10.1879	9.45671	9.86066	10.2886	9.55747	10.7011	9.80795	10.8625	9.90405	10.0418	10.5334	9.83036	9.87737
FA 18:1	10.7042	10.815	10.864	10.002	10.2568	9.99453	9.29853	9.59112	9.60037	8.88474	9.26145	9.60885	9.61278	9.3997	9.68369	9.45159	8.89107	9.7286	9.6869	9.58171	9.37721	8.98486	9.02855	9.19365	9.21712	9.36246	9.50888	10.1837	10.0613	9.99867	9.73101	10.5015	9.95996	10.2305	10.0812	10.1249	9.76845	9.49824	10.1073	9.8468	9.32057	9.63799	9.58569	9.80873	9.28924	9.53882	9.84018	9.80884	9.67671
FA 18:2	9.14865	9.12707	9.31941	8.63234	8.85082	8.67561	7.73502	7.6846	7.66741	7.05739	7.34935	7.84304	7.78334	7.82677	7.87582	7.72953	7.09846	8.16673	7.88924	7.90719	7.89132	7.07778	7.28552	7.43686	7.38501	7.56217	7.67885	8.73021	8.38873	8.11978	8.01537	9.01397	8.35006	8.59446	8.44578	8.59472	8.26952	7.991	8.39009	8.06781	7.55644	7.66426	7.5117	7.77884	7.45581	7.98742	8.05589	8.13908	7.92063
FA 18:3	7.55593	7.84966	7.98135	7.34679	7.71861	7.68123	7.29873	7.34923	7.29158	7.03703	7.3256	7.62661	7.58195	7.47777	7.50083	7.3116	7.06071	7.4822	7.30325	7.71183	7.54109	7.01075	7.07429	7.03295	7.12834	7.14185	7.35139	7.93242	8.02328	7.73644	7.65046	8.27936	7.81538	7.80303	7.96113	7.86919	7.72884	7.50124	7.60142	7.84269	7.45846	7.78091	7.15952	7.75474	7.42754	7.4493	7.80051	7.265	7.66756
FA 18:4	6.10419	6.15328	6.06226	5.75378	6.00699	5.92331	5.46211	5.70084	5.93574	5.41235	5.5637	6.2285	5.88845	6.32246	6.28299	5.80771	5.34348	5.63395	5.52476	5.92467	6.12235	5.31143	5.28243	5.27853	5.57482	5.47626	5.66702	7.22931	6.59183	6.09647	5.71391	5.90349	5.78195	5.72341	5.88322	5.78702	5.41202	5.63086	5.94582	6.0885	5.5704	5.87924	5.4627	5.77569	5.54397	6.04261	5.92897	5.76855	5.79158
FA 20:0	9.90522	10.1789	9.79718	9.65318	9.88873	9.44471	9.22596	9.71961	9.51224	9.36222	9.33124	9.9585	9.9059	9.80601	10.069	9.75107	9.0774	9.93501	9.58211	9.77742	10.3132	9.10999	8.92792	8.86575	8.98975	9.53151	9.31962	9.37978	9.62734	9.19035	9.21043	9.64547	9.14952	9.47593	9.85792	9.72451	9.20136	9.19923	9.53014	10.4493	9.48152	9.94046	9.81795	10.0525	9.44973	9.12078	9.45266	9.15004	9.37691
FA 20:1	8.67777	8.66446	8.70627	7.9728	8.19452	7.82346	7.80607	7.86461	7.81998	7.44427	7.93705	8.22919	8.37233	8.11923	8.48868	8.0782	7.7177	8.20134	7.89821	8.74878	8.3082	7.58695	7.53627	7.39873	7.68889	7.77363	7.75106	8.12598	8.57275	8.0959	7.90442	8.39282	7.92643	7.92626	8.15386	8.11007	7.92105	7.8521	8.17672	8.77094	7.80665	8.62377	7.98073	8.91542	7.90442	8.4236	8.7353	7.99058	7.98575
FA 20:2	8.22447	8.32363	8.2818	7.36774	7.5682	7.38236	6.12682	5.94446	6.15767	5.42261	6.1351	6.44686	6.43835	6.19372	6.47196	6.14811	5.54853	6.21919	5.90676	6.7748	6.17087	5.46226	5.42504	5.59769	6.1251	5.64271	5.77537	6.76438	6.49603	6.31222	6.29701	6.2302	5.96812	6.22712	6.03993	6.34017	6.4346	5.81467	6.58838	6.53768	5.76817	6.58026	5.72084	6.67068	5.94549	6.58891	6.93759	6.30601	5.98012
FA 20:3	8.05911	7.51142	7.72312	6.61493	6.74506	6.72327	6.16616	6.40682	6.54701	5.82366	6.27682	6.62775	6.67092	6.47223	6.6932	6.73886	5.98216	6.48481	6.64872	6.71427	6.48964	5.97727	6.0593	6.12981	6.33258	6.18306	6.25282	7.59922	7.21248	7.07947	7.04394	7.08003	6.86371	6.72768	6.90185	6.80059	6.35434	6.47038	6.85892	6.6294	6.08433	6.38047	6.12534	6.54374	6.29017	6.77349	6.88089	6.70113	6.80198
FA 20:4	9.57042	8.87741	9.40572	8.18443	8.4067	8.24243	7.29398	7.89256	7.76455	6.52111	6.96433	7.26655	6.78506	6.9965	7.07308	7.21892	5.99359	7.43039	6.69696	6.80584	6.44989	6.18312	6.44854	6.82715	6.41492	6.32184	6.32209	8.05009	7.7503	7.97287	7.76158	7.7748	7.61727	6.66937	6.75038	6.6448	6.98082	7.09483	7.59461	7.00949	6.34059	6.6817	6.46049	6.97084	6.81878	7.5058	7.44251	7.65437	7.42738
FA 20:5	8.34301	7.42714	7.00528	6.7376	7.14802	6.83405	6.58702	6.60185	6.57456	6.11244	6.56263	7.36691	7.35639	6.89052	6.94001	7.73223	6.31977	7.05286	6.56147	7.4123	7.12316	6.69456	6.21108	6.24051	6.87808	6.46621	6.68307	7.36282	7.16532	7.03509	6.98866	7.16362	6.80674	6.58217	6.97182	6.79106	7.03957	6.55832	7.04935	7.0426	6.21439	7.22423	6.36353	7.2113	6.31465	7.31071	7.59275	7.1659	6.83398
FA 22:0	9.2899	9.37255	9.05233	8.85449	9.06058	8.55788	8.51184	8.98327	8.76424	8.42274	8.46694	9.06486	9.07579	9.0257	9.3586	8.97616	8.39305	9.20685	8.86578	9.03587	9.46518	8.38107	8.16411	8.26735	8.3404	8.84072	8.5894	8.79686	8.98873	8.49305	8.63835	8.84236	8.46379	8.70761	9.15461	9.11721	8.52892	8.48517	8.82155	9.41423	8.40261	8.86742	8.93269	9.04892	8.42841	8.4272	8.75196	8.47868	8.64473
FA 22:1	9.37604	9.50488	9.36876	8.69123	8.77899	8.85268	8.36868	8.90688	8.61036	8.73225	8.62677	8.73912	9.21274	8.82179	8.6525	9.55098	8.76116	9.33364	8.98398	9.25361	9.20449	8.59911	8.56621	8.63271	8.84737	8.8893	8.83807	8.76237	9.3348	9.12927	8.98571	9.18399	8.76877	8.85943	9.2848	9.28521	8.87654	8.75853	9.01673	9.53267	8.69568	9.13195	9.38248	9.31591	8.95762	8.74842	9.18585	8.80269	8.89047
FA 22:2	6.85829	6.80023	6.90237	5.80557	6.06885	6.1203	5.88909	6.14012	6.01833	5.35507	5.8503	6.32774	6.61189	6.3289	6.59701	6.2632	5.43282	6.24453	6.1214	6.5933	6.03644	5.49514	5.47957	5.59905	6.04828	5.73558	5.82184	6.84804	6.62767	6.18875	6.26072	6.3064	5.84373	6.14412	6.19554	6.49015	6.33631	5.88373	6.51877	6.21117	5.46403	6.36519	5.59335	6.36352	5.71853	6.38144	6.82529	6.31278	5.87803
FA 22:4	7.45505	7.04575	7.05677	6.40419	6.39192	6.10195	6.13343	6.6034	6.34124	5.68222	5.7684	6.32794	6.02009	6.36476	6.16803	6.23181	5.79953	6.18856	6.00731	6.34121	6.09013	5.66932	5.87589	6.05744	6.01628	6.03117	6.05236	6.73214	6.75716	6.69283	6.60376	6.55353	6.45197	6.3121	6.41536	6.38529	5.90349	6.33738	6.4951	5.87051	5.75755	5.82427	5.81826	6.00962	5.66545	6.3619	6.56633	6.35845	6.34258
FA 22:5	7.87697	7.76236	7.67659	7.22017	7.4327	7.10278	7.0763	7.06817	7.06254	6.65292	6.59283	7.27918	6.89226	7.55777	7.57329	6.93524	6.6733	6.89641	7.10075	6.92732	6.83279	6.51385	6.52548	6.61457	6.72034	6.78464	6.76586	8.06545	7.59948	7.38706	7.08497	6.98796	6.98405	6.94199	6.99448	6.95053	6.83769	7.14875	7.03219	6.66347	6.72386	6.67662	6.72392	6.72063	6.76296	6.99984	7.27755	6.98587	6.68567
FA 22:6	7.92685	7.84963	7.82513	7.21079	7.4394	7.17588	6.9084	7.26314	7.16372	6.55679	6.88546	7.32203	7.35885	7.36702	7.66719	7.51834	6.65425	7.5828	7.0017	7.5612	7.58365	6.69891	6.53318	6.6504	7.06274	7.03198	6.89638	8.30386	7.75953	7.50566	7.30663	7.53558	7.14685	7.10221	7.58191	7.35991	7.33961	7.0091	7.42925	7.28308	6.51927	7.33835	6.83127	7.34738	6.54697	7.64156	7.78677	7.2045	7.23961
FA 24:0	8.67962	8.81525	8.66274	8.21308	8.51044	8.30425	6.89479	7.34772	7.4222	6.68229	7.24458	7.50486	7.83225	7.31513	7.74972	8.19866	7.0419	7.65616	7.38407	7.51318	7.18883	6.90968	6.74505	6.83095	7.34829	7.16853	7.12953	7.62151	7.69382	7.52301	7.31625	7.43616	7.0805	7.47592	7.64228	7.55108	7.79425	7.24436	7.80754	7.11881	6.69323	7.35419	7.37539	7.41141	6.94467	7.46913	7.7603	7.49419	7.16012
FA 24:1	9.14385	9.24983	8.8973	8.65649	8.62124	8.62016	8.13964	8.65101	8.3724	8.60299	8.34052	8.50227	8.80172	8.52256	8.36936	9.27264	8.58167	9.14044	8.75118	9.0427	8.9167	8.45384	8.39275	8.30863	8.6609	8.66898	8.74659	8.68822	9.15533	8.82441	8.70488	9.0493	8.58887	8.61181	8.96845	9.02957	8.50336	8.73256	8.73349	8.88899	8.30956	8.82307	9.04754	8.8637	8.53247	8.4116	8.92435	8.54103	8.79796
HexCER d18:1/14:0	1.39654	0.73967	0.991116	2.21349	3.12706	2.73177	-0.321984	0.53717	0.724914	0.440665	-0.468002	-0.415459	-0.849845	0.440665	0.121752	0.0825501	-1.29827	0.143933	-0.51702	-0.836236	-0.557552	-1.29827	-0.800074	-0.538227	-0.415459	-0.362793	0.13412	0.150124	-0.733984	0.422243	-0.26133	-0.236954	-0.767926	0.0919799	-0.474101	-0.529917	-0.100237	-0.136702	0.678168	-0.2874	-0.800074	-0.362793	-0.800074	-0.362793	-0.2874	0.830423	-0.303518	0.790176	-0.732661
HexCER d18:1/16:0	5.33152	5.03498	5.38578	2.09427	2.58726	3.1414	2.35863	2.8941	3.03162	4.21244	4.58372	5.12484	2.00567	2.35259	2.1828	2.27727	1.68619	2.80391	1.84718	2.14321	2.57039	2.79688	2.83208	2.63382	1.28856	1.42976	2.2971	4.30233	4.08207	4.5672	4.20977	3.75195	3.75671	2.64355	2.13569	1.69421	4.2124	4.56125	5.34023	2.04642	3.15965	2.59902	4.58682	4.45423	4.3666	3.70049	2.57102	4.3085	3.72579
HexCER d18:1/18:0	3.23922	3.02046	3.04664	2.99417	3.30418	3.55079	0.902159	1.48919	1.31241	0.530598	1.24471	1.34461	0.890425	0.944523	0.781591	1.35784	-0.833091	1.32743	0.485627	-0.067114	0.724257	0.202044	0.637377	1.09365	0.941632	0.857896	1.16626	1.89209	1.68526	2.2916	1.72512	1.1355	1.22578	1.13046	0.643261	0.496994	1.28917	1.08852	1.97043	-0.0286924	0.0854444	-0.516683	-0.812011	-0.381421	1.58895	1.79628	0.807708	2.09243	1.26149
HexCER d18:1/20:0	2.9507	2.96333	3.08221	2.9146	3.1733	3.38245	0.709235	1.92564	1.98604	1.25509	1.66483	2.1076	0.0690008	1.25103	1.03774	1.28719	-1.07082	1.30762	0.569367	0.300203	0.798189	0.522559	1.30798	1.27158	0.95015	1.13475	1.49773	3.24286	2.61334	3.58208	2.96828	1.20607	2.31659	0.809156	0.622374	0.265847	1.94884	2.03608	3.07607	0.447451	0.0429586	-0.299	-0.331681	0.831863	-0.781129	1.73135	0.980553	1.9356	1.98282
HexCER d18:1/20:1	2.62855	2.02049	2.30939	3.22682	3.80827	3.71546	2.71601	3.60547	3.65959	0.374436	0.759087	0.808861	0.880333	1.79372	1.56833	1.78813	-0.718977	2.40696	1.13899	0.218022	0.353945	0.361889	1.01957	1.76454	1.42063	1.18025	0.930001	1.60001	2.06753	1.81293	1.88884	1.74922	1.3417	1.12518	0.716693	0.681334	1.08861	1.08441	1.85123	1.24033	0.605264	-0.428668	3.22682	0.605264	1.79372	2.35239	1.60365	2.60921	1.23967
HexCER d18:1/22:0	3.86964	3.83723	4.00303	2.40985	2.09953	2.56698	0.734797	0.893088	1.32297	2.4621	2.75954	3.20433	0.97627	0.701996	0.462652	1.48992	-0.0184024	1.40183	0.43016	0.175153	0.894723	1.38706	2.00555	1.6282	0.761243	0.278212	1.14506	3.99781	3.32037	4.32001	3.48136	2.07152	2.97175	1.18165	0.729898	0.76775	2.69608	2.78955	3.56492	0.490959	0.816526	0.60352	1.60634	1.2773	1.0155	2.05483	1.16886	2.73897	2.84354
HexCER d18:1/24:0	4.19073	4.11163	4.38705	3.42991	2.59268	3.41665	1.3372	1.92613	2.04344	3.00183	3.41541	4.05733	1.22742	1.55002	1.50574	2.2653	1.27421	2.64057	1.34643	1.00925	1.98272	1.82166	2.36837	1.97501	1.46147	0.867484	1.87368	4.46423	3.90847	4.8784	4.11441	2.69557	3.53917	1.74	1.29964	1.12215	3.14529	3.21956	3.95132	1.47025	1.69551	1.47976	2.82919	2.46228	2.63001	2.64778	1.59883	2.83634	3.99234
HexCER d18:1/24:1	4.61516	4.26316	4.46438	3.91716	3.13853	4.10714	2.32387	2.515	2.46812	2.79121	3.33376	3.96189	2.06048	1.75098	1.4609	2.1357	1.28109	2.78192	1.28368	0.574979	1.25733	2.41932	2.41998	2.41604	0.924657	0.473392	0.420448	3.60721	3.41726	3.99086	3.37867	3.0037	3.1769	1.03236	1.50454	1.46059	2.61177	2.72463	3.65888	1.33345	1.4325	1.35802	3.36248	3.11254	2.9969	3.26364	2.26617	3.83725	3.03504
LPC 16:0	6.62074	6.73843	7.43836	5.39699	5.65427	5.56918	5.2267	4.93705	4.75827	6.08161	6.47376	6.84058	5.30886	4.81741	4.72286	5.75932	5.14128	6.41973	4.72766	5.07076	5.45436	5.37016	6.09682	5.73753	4.98499	4.55032	4.516	6.25385	7.54698	8.011	6.76166	6.60938	6.60355	5.91943	6.57051	6.53782	5.7271	6.3283	6.9603	5.18098	5.75579	5.2648	6.67374	6.7045	6.52722	6.29823	5.59061	6.87409	7.16938
LPC 16:1	2.94743	3.3293	4.32745	1.60221	3.90044	1.90835	1.38625	1.09421	1.42909	3.12683	3.2546	3.7492	1.89911	1.88811	1.66892	1.2886	1.24777	2.33852	1.82116	1.96167	2.58132	2.66915	3.81815	3.02908	2.13721	0.658522	1.86585	2.01295	3.71843	4.40774	3.23463	2.88342	3.24093	3.59352	3.31312	2.99421	1.80595	3.30026	3.82322	1.21671	2.43835	1.60159	3.76849	3.82444	3.51	2.61254	2.54905	3.26598	3.66573
LPC 17:0	1.8909	2.31484	2.30189	0.989108	1.65166	1.35775	0.302127	0.669079	0.302127	1.08267	0.807556	0.983385	0.490791	0.490791	0.241952	0.669821	0.084899	1.39872	0.084899	0.503682	1.1303	1.20241	1.06519	0.665692	1.05977	1.1303	0.669079	1.30236	1.99916	2.3608	1.60076	1.16949	1.23904	1.72102	1.7593	1.70474	0.437686	1.13055	1.47416	0.241952	0.669079	0.53405	2.23736	2.16412	1.40865	1.37289	0.942631	1.72071	1.375
LPC 18:0	5.86841	5.75929	5.98975	4.38892	4.807	4.80726	3.6095	3.72301	3.51429	3.76027	4.46567	4.87017	3.02081	2.95581	2.84662	4.3665	3.13195	4.78761	2.9192	3.55415	3.93826	2.61932	3.35225	3.20413	3.06368	2.63299	2.62685	4.80926	4.98228	5.39877	4.17052	4.27766	4.06096	3.71073	4.44007	4.43418	3.98051	3.84922	4.59804	3.33608	3.60927	3.4581	4.24403	4.19272	4.11962	3.79526	3.23796	4.49575	4.69703
LPC 18:1	5.52227	6.05193	6.3991	4.45142	4.01574	4.27323	3.29922	3.27293	3.24472	5.39805	5.42758	5.99805	4.15544	2.8818	3.74577	4.13287	4.06354	4.88062	4.0949	4.59834	5.11639	5.41695	6.00481	5.02352	4.11014	3.74205	4.37297	4.31904	6.33234	6.67766	5.58608	5.80091	5.59005	5.7609	5.6362	5.37337	4.4873	6.06386	6.31108	3.24998	4.40434	3.82027	5.7137	5.7619	5.45887	4.71364	4.2382	5.21513	6.52326
LPC 18:2	3.34436	4.05853	4.32058	4.37466	3.81232	3.49725	1.87364	1.1667	1.24608	4.08532	4.08063	4.86378	3.172	1.74425	2.5341	3.84041	3.5919	4.31512	3.66964	4.16839	4.70653	3.23765	4.02963	3.16657	3.31513	2.9921	3.43087	3.36711	5.32111	5.44246	4.41104	4.70607	4.3846	5.14041	5.19839	4.95441	2.81823	3.89577	4.23466	2.35809	3.22139	2.70964	5.07878	5.17306	4.57728	3.35447	3.34378	4.26692	5.24115
LPC 18:3	1.92536	2.34416	2.20324	2.18281	1.79733	2.41829	1.7955	1.81673	2.05886	2.05196	1.97283	2.07572	1.71788	2.05842	1.74942	1.95487	1.77429	1.91143	2.04562	2.21962	2.21917	1.89558	2.15739	1.89887	1.92945	2.18001	2.01317	2.02706	2.14946	2.59072	2.10837	2.09664	2.012	2.04461	2.33416	2.14214	1.97461	2.23174	2.05642	1.79652	1.93653	1.97756	2.11401	2.30082	2.15365	2.22991	1.84081	2.11913	2.33048
LPC 20:0	0.890749	0.845814	1.8116	1.45249	2.94491	0.223599	0.333908	0.333908	2.34845	1.45154	1.14568	1.21088	0.925106	2.34845	0.34974	1.79892	2.24314	1.68463	2.07546	2.17235	1.87232	0.850644	1.93731	1.74693	2.04773	1.98202	2.03746	0.853939	3.17822	2.77741	2.72027	2.80907	2.82312	3.06617	2.82222	2.68686	0.306933	1.79213	1.50381	0.333908	1.09817	2.94491	1.24106	1.51278	1.20922	1.59753	1.87693	1.83551	2.94167
LPC 20:1	3.67593	4.591	4.09387	2.67072	3.05681	3.19742	0.915583	1.29879	1.77835	3.16953	3.45552	3.81437	1.74933	1.33047	1.49354	1.45281	1.09579	1.5144	1.07183	1.04702	1.30396	2.5737	3.08802	1.50433	1.05064	0.430192	1.08273	1.17911	2.17514	2.56402	2.06946	1.91453	1.64261	1.6362	1.42708	1.30464	1.22846	1.53075	1.61809	1.07025	0.897168	1.52454	2.60633	2.54776	2.28127	0.681301	0.668649	0.997012	2.13072
LPC 20:2	2.13721	3.0451	2.73585	2.78649	3.60562	2.49204	0.888104	-0.447078	2.91799	2.53312	2.91799	3.16825	0.620208	0.708122	0.830991	0.849654	0.274837	0.98728	0.415569	0.133619	0.415569	1.25861	1.76591	0.768667	-0.0485287	-0.447078	2.39511	0.768667	1.2014	1.73711	1.3233	0.421888	0.723351	0.616071	0.0133997	0.103501	0.0864997	0.222076	0.511454	0.888104	-0.0485287	0.668912	2.39511	2.19621	1.83178	2.53312	0.415569	2.91799	1.5884
LPC 20:3	2.65941	2.84795	3.84014	2.98874	2.19315	2.46602	1.6979	1.68335	1.65303	3.25005	3.22962	3.45978	2.01794	1.75245	2.02154	2.39922	2.43552	2.93616	2.00361	2.07173	2.36187	2.99708	3.40943	3.03208	2.17883	1.93615	1.78171	2.24189	3.82553	4.48435	3.62424	3.07429	3.25377	2.82647	3.13645	3.05642	2.30327	3.39046	3.50553	1.9641	2.24898	1.98503	3.5265	3.69644	3.23469	2.25792	2.47969	2.73565	4.02936
LPC 20:4	4.67178	4.04405	5.48683	5.48615	5.37297	4.38842	4.5584	2.60755	5.48615	5.28003	5.612	5.97852	3.41492	2.60755	0.333549	4.24207	3.12322	4.5014	2.79309	2.56503	3.52171	3.65617	4.35396	4.21484	3.0793	1.38184	1.21043	3.16165	6.67677	7.38323	5.99316	5.47682	5.46252	4.86044	4.9702	4.9131	3.22304	5.88085	6.23601	0.830821	2.62183	4.5584	5.28711	5.25397	4.64416	4.66542	3.07759	5.48985	7.12147
LPC 20:5	4.47897	4.50721	4.52584	4.5957	4.69593	4.51175	4.41335	4.36357	4.36679	4.38876	4.49778	4.49009	4.46638	4.34154	4.47298	4.43616	4.41427	4.54011	4.51276	4.38981	4.43079	4.49328	4.53671	4.47666	4.3956	4.50543	4.40552	4.47812	4.60758	4.61193	4.56325	4.54332	4.48281	4.46393	4.56495	4.53181	4.32414	4.369	4.61186	4.45936	4.46565	4.46585	4.68983	4.6674	4.66484	4.36178	4.40205	4.44884	4.45747
LPC 22:0	3.3519	3.28577	2.82205	1.23978	2.20477	1.97907	0.00684333	0.567612	0.720937	1.10711	1.57871	1.84203	0.548324	-0.054058	0.242178	1.07837	0.615458	1.66071	0.396011	0.389434	0.157042	1.10711	0.62204	0.325849	0.3211	0.3211	0.548324	2.06914	1.61474	1.9547	0.935138	0.651059	0.280229	-0.701106	0.00568354	0.862577	1.16097	0.418958	0.760452	-0.054058	0.157042	0.396011	0.667771	0.862577	0.121292	0.157042	0.567612	0.451522	1.52094
LPC 22:1	2.25899	2.38763	2.64988	2.03888	2.94986	2.14749	1.13894	1.26865	2.41911	2.03778	1.96608	2.20475	1.50404	0.742254	1.13468	1.96374	2.08413	2.24182	2.14824	1.91266	1.78058	1.41323	2.2421	1.80634	1.9588	1.93374	2.09239	1.51487	2.71612	2.74198	2.5154	2.39865	2.53166	2.68491	2.41326	2.42451	1.1339	1.69559	1.57044	0.95998	1.52331	1.22789	1.77899	1.99589	1.81129	1.89685	1.73958	1.82909	2.69266
LPC 22:4	4.71904	4.43809	5.12869	5.08252	5.89569	4.92203	2.39974	3.20802	3.0472	4.73487	5.15664	5.70285	2.83184	1.79932	2.24616	2.0034	1.18011	2.57371	1.05968	0.880649	1.26139	2.04421	2.58323	2.51496	1.60457	0.498168	1.03149	2.46182	3.93967	4.37889	3.3965	3.1677	3.24957	1.75863	2.05397	1.74652	2.6492	2.62909	3.05379	1.9263	1.97743	2.26719	3.54318	3.49261	3.17465	1.68136	1.2623	2.08739	4.4641
LPC 22:5	1.93962	1.87781	3.3282	2.8236	2.70408	2.4836	-0.0164294	-0.0104373	0.431202	2.47281	2.57883	3.09847	0.592871	0.459225	0.431202	1.75973	1.71262	1.98437	0.517128	1.34279	1.00396	1.75769	2.27422	2.20904	0.753842	-0.0104373	0.130975	1.24154	4.19758	4.74239	3.79676	3.06968	3.25196	1.57593	2.03264	1.93611	1.13303	2.76702	2.87472	0.459225	0.431202	1.01793	2.37277	2.46001	2.13321	1.96702	1.41499	2.64378	3.45386
LPC 22:6	2.4083	2.16759	3.197	2.79909	1.90944	1.89141	1.40123	0.0407748	0.510056	2.2124	2.66611	3.09818	1.30016	1.21308	1.21308	1.88273	1.79253	2.49786	0.085435	1.3331	1.60745	1.41694	1.88545	1.71941	0.782275	0.085435	0.445113	1.35429	3.64234	4.51771	3.48435	2.56576	2.54298	1.61561	1.98593	1.86569	1.36464	2.83533	3.15971	0.510056	1.01233	0.428243	2.6918	2.68957	2.28355	1.9731	1.33195	2.89702	3.82392
LPC 24:0	3.74641	3.58756	3.20947	1.68773	2.61698	1.87122	0.58737	1.62239	1.54507	1.49364	2.03603	2.52981	0.429057	0.413655	0.486892	1.87054	1.33803	2.70654	0.413655	0.534449	0.480114	0.666562	1.31998	0.988356	0.960166	0.237222	0.597406	2.68878	2.35401	2.76118	1.70194	1.42729	1.15386	0.449222	0.192429	0.244092	1.05236	0.788537	1.03897	0.413655	0.562316	1.15764	1.08795	1.62239	0.954903	0.895423	0.203368	0.758377	0.891685
LPC 24:1	3.35565	3.12705	3.00494	0.704078	2.43915	2.28269	0.113665	1.1851	1.36513	1.43701	2.14446	2.52955	0.349985	0.143782	0.809881	1.23474	0.676145	1.51224	-0.230117	0.780847	0.349985	0.780847	0.785555	0.704078	0.143782	-0.230117	0.312165	2.04291	1.90174	2.0561	1.15806	1.17342	1.04114	0.0775363	-0.0790499	0.809881	0.962718	0.821544	1.22664	0.349985	0.143782	0.312165	0.676145	0.349985	-0.230117	0.431403	0.652949	0.888174	0.686513
LPE 16:0	5.48176	5.79921	6.66383	5.03234	4.65125	4.57233	3.86732	3.58079	3.68239	5.31502	5.39816	5.83718	4.52005	3.84487	4.32552	4.22252	4.09266	4.26306	4.02701	3.96649	4.3397	4.46738	5.48037	5.33142	4.26708	3.62316	4.01865	4.17504	6.32861	7.09506	6.41964	5.56188	6.18946	5.90839	5.477	4.95191	3.72113	5.05452	5.52276	3.72427	4.64595	3.9863	5.67298	5.44237	5.29004	5.14016	4.50663	5.60998	5.97716
LPE 16:1	4.89851	6.32791	6.81266	5.77628	3.37677	3.86719	3.21047	3.70619	4.36056	3.48322	3.54972	3.97929	3.44937	3.70619	3.37677	4.36056	3.86719	4.76148	4.39154	4.20795	5.1402	4.21022	4.98187	4.17201	4.36056	3.70619	4.36529	4.76148	4.37891	4.93741	4.17092	3.47609	4.04872	5.89727	5.11346	4.63827	3.77272	3.15326	4.03092	4.36056	4.76148	3.77272	4.68942	4.16059	3.94584	4.31115	3.57516	4.6267	3.95632
LPE 18:0	5.93257	5.63774	6.1042	5.10133	5.12621	4.74288	2.75789	3.08055	3.54695	3.55094	4.01406	4.57019	2.91095	2.7182	2.84359	3.60034	2.45331	3.67953	2.41003	2.34383	3.29752	1.83396	2.65277	2.5518	1.67686	1.3256	2.12742	3.61983	3.39994	4.53587	3.56544	3.00344	3.54372	2.22303	2.39608	2.40477	2.60826	2.92685	3.21575	2.39054	2.73713	2.62227	3.55909	3.07326	3.35516	2.93835	2.4591	3.37699	3.72348
LPE 18:1	7.73969	8.82342	9.04681	6.91687	5.72893	6.52134	5.11659	5.24527	5.15394	7.26005	7.32905	7.63132	6.69449	5.42303	6.21511	6.17677	5.56344	6.78648	7.28942	7.46943	8.17838	7.05931	8.03874	6.93019	6.99571	6.488	7.35514	5.17633	8.62452	8.58032	8.05493	8.42848	7.94218	8.50361	7.80645	7.35059	4.97114	7.0719	7.35562	4.72276	6.75115	6.11633	7.45415	7.31333	6.92323	7.21457	6.80155	7.62338	7.89701
LPE 18:2	4.84513	6.67904	6.28584	4.39306	3.96501	4.61659	2.22063	2.22063	5.00565	6.14893	5.98364	6.14599	5.70552	4.00081	5.64777	4.57709	4.39084	4.90581	6.4935	6.75784	7.57239	5.15097	6.32288	4.96572	5.77634	4.95966	6.02712	2.80224	6.71276	5.82438	5.67763	6.886	5.91388	7.2585	6.37601	5.94962	2.60341	4.62298	4.66382	2.77731	5.1944	4.48991	6.56446	6.31135	5.68943	5.18296	5.11243	5.72273	6.32257
LPE 18:3	2.85329	3.05352	3.09422	2.27754	2.48747	2.27754	1.97371	2.10127	2.19603	2.99806	2.10127	2.33141	2.26116	1.97371	2.19223	2.58119	2.37037	2.68303	2.91934	2.45015	3.17357	2.32711	2.8953	2.61929	2.56522	2.70912	2.49445	2.57573	3.19727	2.94757	2.65365	2.5421	2.83035	2.73064	2.74441	2.85751	2.57782	2.59455	2.30876	2.48747	2.91554	2.64649	3.0355	2.65557	2.70364	2.58918	2.2013	2.51346	2.29958
LPE 20:1	6.80964	8.14537	7.69538	5.34782	5.20096	5.65498	3.77475	4.23959	4.33109	5.40027	5.73163	6.11499	4.23676	3.90278	4.33726	2.92044	2.3923	3.22706	3.31342	2.88039	3.80702	4.07932	5.1952	3.25363	3.61324	2.46494	3.4731	2.69979	4.27136	4.80544	4.28966	3.86956	3.92727	4.13911	3.55619	2.87282	1.87486	2.14872	2.76347	3.09852	3.76127	4.27834	4.73608	4.5486	4.22565	3.2931	2.25506	3.38353	3.90255
LPE 20:2	4.08698	6.18122	5.29106	3.36308	0.906014	3.41317	2.39203	2.74394	3.03577	4.31267	4.51705	4.63037	2.89469	2.66938	3.34657	2.11092	1.81078	2.54475	1.69791	2.14163	3.03577	3.33562	4.36762	2.23788	2.01768	0.906014	1.76192	3.73316	3.17086	3.80797	3.11943	3.21599	2.9409	2.74998	2.71884	1.93801	3.73316	2.74394	2.14594	2.01768	2.74394	3.25799	3.85371	3.51026	3.30996	2.5385	2.05216	2.83082	3.32061
LPE 20:3	4.77785	5.68183	6.2946	3.57297	3.37229	3.4845	3.03526	2.74786	3.2788	5.43007	5.14423	5.63357	4.14386	3.04258	3.79448	3.87907	3.9329	4.39452	4.49357	4.81871	5.37439	5.30197	6.45797	5.31217	3.8541	3.34998	4.00881	2.83463	5.43407	5.95162	5.3845	5.47545	5.178	5.65233	4.8277	4.32539	2.69877	4.66597	4.96504	3.07425	5.29191	4.59718	6.25225	6.13945	5.66707	4.39897	4.07646	4.58562	5.99875
LPE 20:4	7.7979	7.75754	9.16487	7.50863	7.11826	7.27627	5.57809	5.82412	6.01562	8.13886	8.31003	8.74545	7.15226	5.22127	6.31431	7.00194	6.44178	7.36306	6.69059	6.66139	7.35203	6.70007	7.80546	7.47458	6.97668	6.33114	6.64392	5.31618	8.87432	9.763	8.66278	8.6424	8.46015	8.19607	7.86989	7.5059	6.2083	8.35088	8.76217	6.03213	7.01701	6.16371	8.84437	8.93021	8.35906	7.68124	7.21263	8.13462	9.25903
LPE 20:5	4.69156	5.24364	5.34906	4.87445	4.66239	4.88505	4.46403	4.67555	4.68756	4.74119	4.84734	4.86408	4.8159	4.60961	4.77876	4.98936	4.73074	4.96205	5.02145	5.26972	5.54744	4.87169	5.23955	4.75333	4.74364	4.88586	5.01063	4.65105	5.18783	5.25036	5.1655	5.19175	4.97057	5.22387	5.12246	4.84867	4.42838	4.83192	4.89253	4.6629	5.12593	5.0465	5.80483	5.88686	5.63162	4.62076	4.84059	4.93719	5.273
LPE 22:4	7.71516	7.67189	8.30952	6.86224	6.94148	6.87299	5.77592	6.17139	6.03939	7.25177	7.70934	8.15703	5.88483	4.67329	5.29691	5.15988	4.12751	6.21628	4.55494	3.85612	4.48755	5.32144	6.20932	6.25848	5.37582	4.83582	4.71923	4.60998	7.47932	8.28302	7.31215	7.22748	7.39057	6.24764	5.82452	5.42953	4.23257	5.61296	6.21533	4.96535	5.29364	5.13978	6.69951	6.86486	6.38466	5.98693	5.05591	6.3452	7.98581
LPE 22:5	6.66982	6.49482	7.96025	5.65591	5.25437	5.35511	3.62939	3.65176	3.89336	6.03166	6.34848	6.60203	4.68646	3.04669	3.89019	5.28194	4.92654	5.66149	4.89269	4.80295	5.31106	5.37502	6.18737	6.27841	4.63117	4.13362	4.09033	4.56383	7.80758	8.80788	7.81085	7.17446	7.57974	6.36504	5.9984	5.5878	3.95467	6.22633	6.53023	4.20497	4.78417	3.98084	6.80315	6.8018	6.23157	6.80874	6.00246	7.17568	6.69331
LPE 22:6	6.86106	6.75135	8.35161	5.59204	5.25452	5.24959	4.05713	4.30709	3.9744	6.65427	7.04884	7.22066	5.91927	3.95283	5.019	6.00432	5.86106	6.4722	5.94735	6.02365	6.61631	5.42786	6.52598	6.26493	5.20605	4.37576	4.60807	4.6127	7.64837	8.81656	7.49196	6.73669	7.10889	6.42903	6.05821	5.57307	4.26991	6.56081	6.78088	4.52216	5.42359	4.78227	7.40178	7.53997	6.94858	7.17366	6.47874	7.6083	7.64657
LacCER d18:1/16:0	5.62088	5.14092	4.69136	2.95175	3.53152	3.58467	1.50195	1.96192	2.0484	5.65835	6.28508	6.73929	1.58915	1.44119	1.77666	2.36884	1.31511	2.55158	1.2165	1.07182	1.33163	2.49662	4.12305	2.66087	1.4578	1.9841	1.80326	5.44853	7.07525	3.86108	5.66595	7.29092	6.07434	1.78596	1.30251	1.92744	3.9567	4.53198	5.10519	2.83698	1.72015	2.46091	5.79337	5.98719	5.77305	2.42128	1.03622	3.58452	3.58298
LacCER d18:1/24:1	4.28566	3.87682	3.59837	2.11205	2.47634	2.49432	1.72256	1.65449	1.84028	4.08379	4.66731	5.13528	1.60466	0.639804	1.60466	1.63261	4.25054	1.55187	0.639804	4.14082	1.65449	0.985722	2.70279	1.85538	0.639804	0.869721	4.88716	4.17748	6.02698	3.05581	4.5513	6.14482	4.88716	0.107823	4.88716	2.70279	1.96243	2.95429	3.52903	1.60466	1.65449	1.60466	4.14082	4.1282	4.06457	1.37747	4.66731	2.52842	1.99777
PA 32:0	4.77866	4.18324	5.31654	3.7818	4.11117	4.03157	4.10187	4.71822	4.88858	3.57553	4.11117	4.72537	3.09251	3.3653	4.71822	2.88311	2.65727	3.25569	2.60599	2.66402	2.36808	2.36808	3.66752	4.11546	3.27745	2.69109	2.47642	3.68535	4.0121	4.68778	3.74744	2.9246	3.87584	3.19841	2.58883	2.45837	4.11546	3.21029	4.37287	4.10187	3.29301	3.55983	3.27745	3.27745	2.44144	4.4126	4.09083	4.43004	3.59824
PA 34:1	6.44833	6.28399	6.80076	5.84655	5.48886	5.98937	5.61968	6.38292	6.28912	5.7666	5.88567	6.18612	5.00971	5.20933	5.60347	4.91852	4.44221	4.9529	4.57765	4.42504	4.79543	4.60759	5.60123	6.00924	5.45122	5.04667	5.67049	5.75605	5.88076	6.48834	5.88943	5.05337	5.27946	5.05627	4.94867	4.20985	5.17187	5.29101	6.53415	5.18549	4.96812	4.5039	4.41918	4.47699	4.53408	5.89858	5.48888	6.04233	5.43121
PA 34:2	4.56824	4.47023	5.24268	5.36759	5.4796	5.0941	4.44435	4.59341	4.72858	4.23322	4.25884	3.39501	3.76692	4.44435	4.66324	4.42652	3.20744	4.3249	3.86325	3.37958	3.92972	2.72245	3.99969	4.54357	4.22255	3.87177	4.56454	4.76597	4.70622	5.01772	4.73897	4.52702	4.16558	4.36827	4.09094	3.7013	4.48483	3.95734	4.26632	4.28865	3.69833	3.31115	3.36136	3.12637	3.47196	4.51065	4.28187	4.71124	4.56021
PA 34:3	3.50149	3.37997	3.82666	3.54258	3.57546	3.91023	3.69925	3.57682	3.36505	3.21279	3.69925	3.82168	3.32513	3.69925	3.85517	3.09165	3.47254	3.30213	3.67294	3.45399	3.42226	3.36918	3.29809	3.57588	3.43339	3.82168	3.40894	3.99163	3.54152	3.59822	3.50722	3.30451	3.38283	3.81528	3.5277	3.45977	3.64315	3.33374	3.59631	3.6697	3.36505	3.4426	3.47241	3.65383	2.94905	3.27761	3.4184	3.71559	3.72022
PA 34:5	5.89628	6.05332	5.96177	6.21955	6.54681	6.1975	6.01109	6.05073	6.06168	5.93518	5.84794	6.36497	6.14738	6.63768	6.27203	5.82962	5.76047	5.93842	5.95356	6.0165	6.0471	5.92294	5.72738	5.78322	5.84668	5.84691	5.95264	6.12976	5.99532	5.87864	5.91645	5.91862	5.85315	5.94847	6.15598	6.02912	5.94993	5.87332	5.93919	6.34103	5.92854	6.06731	5.96809	6.10213	5.6396	5.54481	5.97377	5.76182	6.03154
PA 36:0	4.39982	4.38565	3.93298	3.47572	4.4951	3.97578	3.10128	4.19243	4.73406	3.93714	3.49775	5.19227	3.49985	5.61548	4.96169	2.78817	3.42323	2.90383	3.13735	3.35042	3.11592	3.55921	3.32341	3.10677	3.05992	3.43805	3.08989	3.924	3.31407	3.39272	3.12638	2.53134	3.0305	3.49373	3.47871	3.0584	3.35167	3.30371	3.33056	3.77363	3.14294	3.10738	3.38775	3.1922	3.22927	2.66278	2.92914	3.58771	3.58671
PA 36:1	6.72642	6.52323	7.178	6.45713	6.09977	6.81189	6.10855	6.71331	6.69756	5.61791	5.70584	6.06463	5.09579	5.15629	5.74921	5.358	4.50367	5.22847	5.1882	4.81687	4.99144	4.42187	5.40333	5.7203	5.40766	5.16196	5.75431	5.37757	5.7706	6.08051	5.53466	5.25452	5.39669	5.31037	5.14759	4.45063	4.58285	5.02039	5.96456	4.81805	4.8986	4.33376	3.41178	3.731	3.28044	5.65806	5.40214	6.09706	5.18061
PA 36:2	5.89333	5.60895	6.17399	5.76242	5.7349	5.6981	5.21909	5.63165	5.82943	5.17074	5.40688	5.71368	4.59621	5.09409	5.54753	5.04398	4.34442	4.58571	4.77002	4.38151	5.0727	4.20608	5.22201	5.40884	5.15538	4.7839	5.40322	5.14131	5.29316	5.66947	5.31609	4.79469	4.9275	5.2032	5.0278	4.57762	4.64043	4.69639	5.6213	5.08447	4.60643	4.22417	3.93614	4.0073	3.9343	5.38342	5.17007	5.61476	5.47023
PA 36:3	4.39197	4.13916	4.76694	4.48898	4.26887	4.68107	3.86267	3.47399	3.53152	3.95894	4.10416	3.53152	3.65261	3.8384	4.72464	3.54237	2.31238	3.66099	3.80949	3.29403	3.87927	2.91687	3.62949	3.97081	3.8384	3.64669	4.01413	4.41745	4.45061	4.80222	4.34574	3.98724	3.96963	4.4033	4.302	3.27839	3.90658	3.45146	4.36821	3.58752	3.53152	2.94898	5.21967	3.25651	3.05597	4.17855	3.86	4.4741	4.52621
PA 36:4	4.3968	4.04177	4.75671	4.4538	4.52329	4.85523	3.4052	3.81298	4.17478	2.71369	3.63532	2.71369	3.38382	3.16332	3.81298	3.04287	2.59276	2.90842	2.43083	2.44201	3.81298	2.31738	3.14198	3.76112	3.16332	2.73062	3.24625	4.22552	4.14639	4.89428	4.07166	3.09416	3.3741	3.01132	2.85351	2.73062	3.15312	3.44456	4.09877	3.15132	2.42551	3.81298	3.81298	2.33822	3.36487	4.52204	4.12356	4.9441	3.35235
PA 38:3	4.74859	4.30396	5.183	3.98067	3.66137	4.06737	3.65692	4.43813	2.61075	3.25392	3.73291	3.89626	3.11349	2.61075	2.61075	3.31083	3.73291	3.46839	3.41841	2.7897	3.0458	2.89808	3.54647	3.75557	3.11349	2.89808	2.82356	3.84367	4.18431	5.03403	4.17048	3.03629	3.3936	3.23501	3.52644	2.47225	2.73217	2.98473	4.08654	3.65692	2.61075	2.44065	3.41463	2.37989	2.89808	4.23815	3.51525	4.41895	3.56452
PA 38:4	5.97319	5.27991	5.8773	5.44951	4.92611	5.49033	4.68967	5.6716	5.10066	4.35081	4.65681	4.92611	3.56771	3.63987	4.19136	3.80091	2.91798	4.01532	3.43518	2.90631	3.26047	3.04317	4.09019	4.2698	3.88776	3.48395	3.49068	4.92653	4.66181	5.24083	4.42738	4.01109	4.33115	3.81442	3.15382	3.02608	3.41458	3.84695	4.68481	3.9692	3.30333	2.66347	3.10793	2.84771	2.68259	5.12909	4.67603	5.38999	4.51065
PC 16:0_16:0	9.73971	9.55318	10.0166	7.69432	8.07527	8.16145	8.0173	8.88517	8.67317	9.19226	10.1191	10.5817	7.68893	7.65362	7.4568	7.3604	7.07197	8.50025	6.09807	6.48791	7.07659	8.17066	8.21344	8.4107	6.66748	5.79305	5.67034	9.31864	8.68217	9.55664	8.09937	7.93135	8.01714	6.71793	6.69695	6.75603	8.65484	8.85084	9.66853	7.33296	7.9007	7.76678	9.38867	9.41985	9.2524	8.72665	7.68885	9.27112	8.9218
PC 16:0_16:1	8.13851	8.88016	8.77404	5.8423	6.36131	6.59944	6.68616	7.5946	7.19812	7.79072	8.61295	9.13482	6.99837	6.83381	7.09119	5.79228	5.89338	6.85867	6.0818	6.04232	6.90799	7.78953	7.92368	7.86618	6.52191	5.53613	6.05412	8.05325	7.13717	8.46129	7.31013	6.19274	6.81844	7.16533	6.67723	6.38104	7.49748	8.14499	9.06291	6.24585	7.84603	7.65674	8.86512	8.64808	8.83171	7.01937	6.58098	7.93861	7.46224
PC 16:0_18:0	7.16138	7.277	7.61376	6.36059	7.23718	6.95282	5.14319	6.26141	6.25294	6.80098	6.86208	7.90213	6.39948	5.14319	6.39948	5.76457	5.26215	6.68781	5.38175	5.61058	6.39948	5.18213	5.92984	5.97294	6.39948	7.67485	6.34056	7.16947	6.47837	6.83556	6.35061	6.08939	5.08854	5.12233	6.53921	5.37842	6.30724	6.3797	6.79087	5.03449	5.03449	5.55798	7.10963	6.53921	6.09104	5.87789	5.43076	6.80126	6.34056
PC 16:0_18:1	11.0172	11.5962	11.3325	9.49065	9.99027	10.1685	9.38521	10.0495	10.0726	11.1266	11.4485	12.1782	9.55475	10.0659	9.968	8.9974	8.67615	10.1919	8.60468	9.04702	9.88609	10.5031	10.7241	10.159	9.13785	8.28846	8.48795	10.9288	10.4237	11.3399	10.1432	9.31687	9.80594	9.3706	9.25273	9.14647	10.947	11.3505	11.9103	9.18653	10.253	10.355	11.4444	11.1837	11.0443	9.8436	9.21755	10.5669	10.8775
PC 16:0_18:2	9.04445	9.58358	9.31024	9.51275	10.1277	9.6172	7.16927	7.7162	7.53582	9.57251	10.149	10.7499	8.57759	9.02373	8.7344	9.00779	8.2925	9.51759	8.18229	8.4694	9.35064	8.25839	8.76491	8.41334	8.16808	7.71	7.6687	10.0607	9.61919	10.2181	9.32951	8.64406	8.69677	8.8993	8.83068	8.88277	8.86239	9.10478	9.61586	7.76421	8.57814	8.47223	10.5795	10.5756	10.3448	8.40406	8.03067	9.6355	9.74223
PC 16:0_20:3	7.75253	7.68424	7.93098	6.38909	6.97394	6.83433	5.86647	6.0323	6.12634	7.05608	7.74348	8.18845	6.57963	6.55602	5.86647	6.64334	6.17938	7.00329	4.82873	6.17938	5.79217	6.62639	6.97427	6.6003	6.17938	5.79217	6.96711	8.14353	7.43831	8.78288	7.55605	6.55188	6.77685	5.18624	6.10883	5.96471	6.91589	7.5942	7.81593	6.17586	6.03428	6.17938	7.47541	7.835	7.79422	7.05699	6.34631	7.67924	7.50013
PC 16:0_20:4	10.0996	9.80642	10.1963	8.61163	9.07286	8.76329	7.89188	8.95242	8.81262	9.65609	10.8024	10.8501	8.28116	7.84004	7.63545	7.6624	6.94946	8.29841	6.35293	6.88031	6.76326	8.56036	8.90485	9.14211	6.88328	6.50868	6.22737	10.0176	9.59553	10.6239	8.79025	8.40549	8.77308	6.87633	7.31487	7.56474	9.36124	9.54493	10.1616	8.31693	8.10702	7.90641	9.30723	9.32527	9.13086	9.54598	8.63294	10.4387	9.0317
PC 16:1_18:1	8.62894	9.02496	8.91213	7.97455	7.96343	8.06669	7.75627	8.53384	8.51309	8.39331	8.67759	9.15041	8.25073	8.82485	8.669	8.00449	7.89693	8.02915	7.75316	7.82433	8.19519	8.09217	8.22985	8.24646	8.05033	7.90881	7.84554	8.35434	7.8571	7.87103	7.56684	7.70214	7.60654	7.7926	7.79797	7.6072	8.18291	8.70008	8.82357	7.92108	8.03007	8.28403	8.64848	8.34456	8.45477	7.93114	8.00879	8.30231	8.11922
PC 18:0_18:1	8.22025	8.83272	8.68261	6.62142	6.87741	7.37583	6.81363	7.78367	7.45894	7.61491	7.79303	8.6977	6.52029	6.44991	6.89153	6.04373	5.76475	7.14323	5.31988	5.7407	6.80466	7.48606	7.57862	6.95217	6.81363	6.34574	5.50987	7.74407	7.10877	8.04714	7.25204	7.02209	6.19924	5.8233	6.02936	5.78258	8.08996	8.30748	8.73422	6.29336	6.51027	6.87292	7.52919	6.95998	7.14776	7.02734	6.42989	7.54386	7.99338
PC 18:0_18:2	7.90987	8.18438	7.99662	7.98129	8.56936	8.27797	5.90717	6.65121	6.4312	7.24179	7.83665	8.42577	6.52305	6.90868	6.68443	7.29598	6.66527	7.84441	6.62823	6.7556	7.70983	6.37472	6.86898	6.5844	6.28074	5.93834	5.61893	8.15691	7.77177	8.04626	7.5312	7.38431	6.62539	6.80764	6.88815	7.11945	7.09678	6.96551	7.45716	5.40132	6.59172	6.21945	8.0739	7.96909	7.87582	6.52158	6.73739	7.6656	8.04466
PC 18:0_20:4	9.94465	9.48147	10.1089	7.78782	8.68597	8.64756	8.25041	9.25621	8.96899	8.25285	9.06313	9.353	7.02225	9.25621	7.58376	7.82871	8.54618	8.27271	7.52691	7.9478	9.25621	7.3522	7.79946	8.05238	6.71533	7.52691	6.71533	8.88582	8.56201	9.32084	8.17438	7.68674	7.78367	7.3132	6.91241	6.93897	8.35275	8.38563	9.23485	7.58376	7.52691	7.3132	7.8039	7.9478	7.67426	8.47326	7.5878	9.30708	8.41224
PC 18:1_18:1	8.41767	8.99218	8.70374	5.86843	6.60575	7.06101	6.97247	7.62679	7.5702	8.54503	8.86462	9.62996	7.37799	7.76753	7.28828	5.61728	5.1651	6.86536	5.95297	6.43034	7.38631	7.92932	8.35516	7.44494	5.99802	4.82393	5.87931	7.40682	7.05672	7.96118	6.90061	6.78213	6.59586	6.92568	6.6856	6.57039	7.92009	8.09434	8.79236	5.84697	7.24621	7.09094	8.80508	8.62782	8.45102	7.17844	6.75512	8.17285	8.69164
PC 18:1_18:2	7.84717	8.27572	7.92356	7.06896	7.42378	7.3214	6.22985	6.8605	6.72112	8.42706	8.64695	9.39801	7.53538	7.96532	7.66749	6.43959	6.04928	7.1167	6.83999	7.03873	8.3335	6.70881	7.02705	6.80502	6.84674	6.69686	6.07402	7.54328	7.19724	8.23617	7.16334	6.61994	6.61763	7.66265	7.54527	7.34765	7.05404	7.38569	7.88913	5.84365	6.4806	6.39613	9.26385	9.14953	9.17854	7.15021	6.61749	8.13177	8.63526
PE 16:0_18:1	7.28944	8.0644	7.73612	5.15817	5.57255	6.16728	5.82614	6.01416	6.52796	7.2523	7.5599	8.10496	6.38473	7.04555	6.66695	4.74027	4.34176	6.03708	5.65922	5.78633	6.47227	6.69746	6.68187	6.63553	5.61447	5.17509	5.82052	6.58555	6.29768	7.21008	6.34573	5.55915	6.02359	6.48236	6.02213	5.5172	7.28429	7.87124	8.51042	5.80127	6.82434	7.09553	7.56671	7.39962	7.39746	6.33647	5.86056	6.95606	6.99146
PE 16:0_18:2	5.11122	6.17573	5.54478	4.34405	4.44447	4.75935	3.50863	3.75459	3.30614	5.73063	5.91764	6.73374	5.04844	5.66083	5.24269	4.17125	3.59768	4.75528	4.6117	4.88574	5.96329	4.74148	4.82792	4.56392	4.34297	3.57806	4.59926	5.04641	4.85264	5.5987	4.90671	4.34405	4.1246	5.53827	5.04711	4.68591	4.70236	5.47413	6.11164	3.92146	5.1518	5.18948	6.98026	6.88102	6.72095	5.07339	3.93482	5.4349	5.30538
PE 16:0_20:4	6.88609	6.69939	7.01353	4.98187	5.22011	5.17834	4.73047	5.34236	5.45858	6.16681	7.06717	7.29622	4.84167	4.42019	4.92712	4.57723	3.334	5.20189	3.77245	3.71778	4.2324	5.59695	5.66541	5.8054	3.94802	3.92799	5.61928	6.48468	6.09002	7.2753	5.86407	4.75101	5.81603	4.36241	4.51351	3.48508	6.56743	6.72152	7.66218	5.19036	5.61928	5.50853	7.06557	7.18103	7.01686	6.56694	5.61351	7.17266	5.8519
PE 16:1_18:1	5.35835	6.30485	6.40894	4.60986	3.74107	3.71587	3.50804	4.12975	4.13617	4.28631	4.49629	5.22938	3.57581	4.23032	4.17892	4.49051	4.49051	4.35985	3.55417	4.04883	4.86043	4.44092	4.20499	3.50804	3.50804	2.95647	3.47415	4.22003	3.77082	4.50658	4.27491	3.58891	3.76692	4.53517	4.33387	4.00517	4.19098	4.89553	5.95473	4.35985	4.35985	4.49051	5.30381	4.98629	4.8861	4.23531	3.64599	4.74699	4.34811
PE 17:0_20:1	4.02475	3.47948	3.70917	3.71819	3.69079	3.90965	3.90662	3.70917	3.86096	3.76099	3.54461	3.84093	3.69079	4.12868	3.58097	3.59603	3.63472	3.76626	3.76099	3.72417	3.64517	3.61203	3.58812	3.69946	3.58097	3.45189	3.41166	3.566	3.64517	3.64517	3.80082	3.85256	3.11387	3.83657	3.46135	3.87348	3.86068	3.94412	4.12181	3.58097	3.70917	3.67085	3.34093	3.53685	3.87463	3.97746	3.72373	3.4889	3.92809
PE 18:0_18:0	4.45623	4.50109	4.41725	2.82859	3.36659	3.31822	2.80662	3.07085	2.76744	3.31162	4.225	4.44727	2.43404	3.12036	2.80662	2.55827	3.24064	3.24064	2.09274	2.30706	3.07085	2.83748	2.87477	2.64238	2.80662	2.83794	2.5948	4.12699	3.24767	4.24105	2.876	2.07419	2.67088	2.83794	4.225	2.67088	3.39317	3.34056	3.91752	3.07085	2.25771	2.5948	4.10561	4.08135	4.14676	3.9602	2.97034	4.49917	3.03089
PE 18:0_18:1	8.10549	8.27886	8.39651	6.1301	6.31193	6.46039	6.30521	7.06196	6.96514	7.33177	7.69351	8.41909	5.91227	6.23796	5.98887	5.48543	5.10641	6.35645	4.74524	5.02291	5.72396	6.82442	6.89405	6.61594	5.16998	4.38387	4.87313	6.94235	6.97341	7.47253	6.80408	6.67201	6.28524	5.61086	5.04363	4.99118	7.27995	7.4853	8.32243	5.3798	6.37661	6.50742	7.16307	6.98773	6.92861	5.98936	5.22319	6.69263	7.51682
PE 18:0_18:2	6.51882	7.35731	7.00104	6.92642	6.97408	6.51727	4.74517	4.93832	4.70073	6.78484	7.15079	7.71973	5.76154	6.10892	6.14075	5.91206	4.64506	6.06283	5.54737	5.7223	6.4818	5.54854	5.75816	5.53799	5.06443	4.24243	4.97103	5.79822	5.30339	6.41224	5.66275	5.47276	5.0666	6.01865	5.46975	5.1514	5.74521	5.97116	6.61245	4.43144	5.56765	5.28519	7.34689	7.35895	7.36103	5.85622	4.87834	6.35803	6.83029
PE 18:0_20:3	6.83137	6.60637	6.91879	3.67429	4.14035	4.32199	4.36305	4.9868	5.02851	5.41141	5.77047	6.48161	4.41878	4.12507	3.88437	4.04972	4.73405	4.87511	4.73405	2.95586	3.90788	4.86994	5.31559	5.26686	4.12507	4.73405	4.52287	5.83815	5.24052	6.44366	5.40387	3.46604	4.95887	4.20538	3.48364	4.73405	5.53131	5.85488	6.54744	3.94694	4.73405	4.20538	5.88181	5.90073	5.99864	4.82293	3.51186	4.98701	5.90393
PE 18:0_20:4	10.5244	9.91339	10.5944	9.22679	9.81535	9.01902	8.03993	9.10828	8.94496	8.87298	9.60118	9.80704	7.77052	7.3887	7.57102	7.64795	6.15583	8.09208	6.69782	6.86326	7.39501	8.24627	8.29688	8.65861	6.51068	5.85459	5.8015	9.25518	8.63755	10.0236	8.80131	8.31011	8.52578	7.305	6.70442	6.7774	9.16169	9.43104	10.1027	7.8213	7.77066	7.6368	9.46582	9.29992	9.06334	9.45505	8.21782	9.88008	9.18379
PE 18:1_18:1	7.09026	7.64921	7.6802	4.52894	4.72482	5.17586	5.53959	5.89795	6.27854	7.22473	7.60491	8.43812	5.86249	6.59712	6.02908	3.90513	3.28715	4.89098	4.81596	5.05121	5.60413	6.30263	6.7923	6.13919	4.70575	3.65002	4.36758	6.32149	5.68251	6.77861	6.04843	4.95624	5.56399	5.8305	5.27308	4.96896	6.48783	7.06722	7.89185	4.86087	5.7802	5.71554	7.15064	7.13929	7.08536	5.66102	5.09397	6.20249	7.53753
PE 18:1_18:2	5.987	6.884	6.39936	5.3017	5.77724	5.27878	4.20982	4.0148	4.36473	6.61393	7.02357	7.66431	5.56102	6.32903	5.71043	4.09585	3.43783	4.56316	4.80269	5.11293	6.00537	4.99676	5.50704	5.03732	4.31644	3.1746	4.0445	5.00542	4.97768	6.2276	5.44916	5.3017	4.87797	6.28779	5.57651	5.00413	5.19141	5.48755	6.64139	3.77292	5.12845	4.88551	7.4665	7.5619	7.38897	5.26837	4.8813	5.91513	7.09755
PE 18:1_20:4	8.25942	7.84421	8.42518	6.92561	7.1508	6.51953	6.4283	7.29598	7.34451	7.44407	8.45681	8.72999	6.03769	6.2591	6.00882	5.34413	5.77865	5.96605	4.97365	4.60692	5.24726	6.76822	7.04592	6.87523	4.75409	5.77865	4.44089	8.29012	7.60874	8.83503	7.7609	6.42467	7.61493	5.87381	4.93177	5.49844	8.03657	8.47974	9.36216	6.20097	6.35452	6.41321	8.6095	8.47482	8.53859	7.82166	6.8126	8.26506	7.976
PE P-16:0/16:0	5.17259	5.06449	5.24755	4.05906	4.15664	4.41344	3.8342	4.50535	4.43133	3.76849	4.05044	4.66141	3.37474	3.37474	2.44518	3.37913	3.16786	3.7236	3.96851	2.44518	2.4402	3.40067	3.85467	3.983	3.9952	3.8342	2.37806	4.38899	4.17252	4.4871	3.68601	3.14845	3.6108	2.4402	2.4402	2.44518	3.31637	3.32207	4.56777	3.66662	3.66662	3.16786	3.7714	3.03665	3.14071	4.42341	3.41602	4.61716	3.94268
PE P-16:0/18:1	8.05882	9.30226	8.64023	6.97018	6.69945	7.19457	6.289	6.82579	6.87846	6.46906	7.22205	7.52243	6.21115	6.9887	6.42724	5.16291	4.3702	6.28416	6.19793	6.46964	7.28934	7.62978	7.28939	6.33373	5.92914	5.64542	6.6415	7.02016	6.66704	7.00585	6.37694	6.31832	5.73473	6.3986	5.92305	5.73087	6.73617	6.674	7.54898	5.33377	6.86097	6.65673	6.75446	6.40313	6.22136	6.7682	6.27494	7.48139	6.42233
PE P-16:0/18:2	5.55946	7.73474	6.17527	6.08079	5.75486	5.37394	3.42226	4.06357	6.75983	5.76449	5.8131	6.30632	5.66597	5.91728	6.42136	4.82174	3.66282	5.00663	5.63213	6.0276	7.2024	6.44937	6.00737	4.73159	5.2178	4.54365	5.50741	4.95296	4.94367	4.72034	4.45675	4.1895	3.99555	5.8662	5.01226	4.80317	3.96762	4.42227	5.13481	3.76648	6.02419	5.54501	6.07386	5.97404	5.7996	5.26866	4.89884	6.03817	5.16335
PE P-16:0/20:3	5.84719	6.91596	6.21399	3.85066	3.51919	4.15174	3.73395	4.2518	4.67295	5.30018	5.40571	6.50399	3.88152	4.26377	4.95126	3.44765	3.08188	3.98181	3.79379	3.8288	4.85774	6.6205	6.1993	5.2431	3.16868	4.85774	3.36347	4.73265	3.84789	4.68382	3.72975	3.90849	3.52565	3.93154	3.39897	4.15174	5.14607	4.65758	5.65415	4.16031	6.2215	5.84698	6.24675	5.57389	6.01687	4.45517	3.75676	4.96165	4.77571
PE P-16:0/20:4	9.04676	9.28127	9.31214	8.18759	8.69804	8.56495	7.7664	8.45138	8.41592	8.50537	9.18415	9.64737	7.69135	8.10232	7.68877	7.04071	5.88335	7.86096	6.47487	6.46546	7.52795	8.05495	8.21697	7.95991	6.74721	5.58636	6.49152	8.71127	7.61347	8.94767	7.77976	7.05178	7.2326	6.90445	6.85417	6.38825	9.2197	9.12886	9.83992	7.25116	8.15213	8.0195	9.32935	9.19218	9.16956	8.34763	7.53284	8.87694	8.53443
PE P-16:0/22:4	7.23744	6.98229	7.15506	6.1628	6.56396	6.54619	7.06167	7.52452	7.7491	6.88328	7.51766	8.07737	5.24974	5.55951	5.76621	4.82316	5.21454	5.8455	5.21454	5.76621	4.92904	5.90876	5.99677	6.50185	4.92904	4.92904	4.09745	7.26347	6.34018	7.55171	6.26348	5.60333	6.10292	4.54446	4.20611	4.76445	5.92668	6.11999	6.88589	5.21454	5.34166	5.69172	6.52747	6.4153	6.4995	5.85945	5.38412	6.67423	6.91009
PE P-16:0/22:5	7.8315	7.49788	7.91387	6.28967	6.76545	6.60333	5.04263	5.98623	5.71884	6.11203	7.05279	7.22624	5.32096	5.09364	4.64675	5.47134	5.37609	6.01566	5.98623	4.47524	4.9346	6.41822	6.31847	6.44756	4.53749	5.04263	5.37609	7.93099	6.45809	7.91165	6.70575	5.4395	5.98822	5.02505	4.97771	5.12601	6.43747	6.67928	7.52178	5.37609	5.30234	5.76794	7.13816	6.75581	6.99424	7.26827	6.16047	7.77063	5.56638
PE P-16:0/22:6	7.3814	7.2068	7.51073	5.47959	6.18366	5.65116	4.95837	6.19941	6.01136	6.17136	7.06194	7.03366	5.16707	6.00326	5.2589	5.234	5.44399	6.11444	4.68302	5.12123	5.70699	6.01072	5.77159	6.03433	4.25483	6.00326	3.75057	7.21206	5.87921	7.36704	6.13172	4.36777	5.48238	4.35815	5.44399	5.44399	6.22374	6.15505	6.78615	4.77591	5.27456	5.45461	7.27283	6.87054	6.84794	6.74056	5.81524	7.45444	5.97886
PE P-18:0/18:1	5.44465	6.04978	5.72027	4.33959	4.70997	5.03115	3.33068	3.75775	3.37212	4.38158	5.08325	5.50528	3.84401	4.24319	3.66009	3.2099	4.38158	3.55074	4.15685	4.15685	4.15685	4.85277	4.78219	3.73399	2.00884	3.39676	3.9335	4.86337	4.86017	4.77523	4.64079	4.62279	3.86249	3.73352	3.37212	3.75775	3.84112	3.63291	4.28629	3.37212	3.37212	3.38509	3.94766	4.28577	4.08809	4.41167	3.50265	4.48146	3.95591
PE P-18:0/18:2	4.29621	5.44024	4.41716	4.16779	3.99454	4.27644	2.87639	3.81974	5.0904	4.74393	5.0904	5.04812	4.02859	3.90136	4.5528	3.19969	4.25444	3.18091	4.39967	4.57045	5.11231	4.57631	4.32625	2.87639	2.87639	2.87639	3.95601	4.17341	4.53703	4.09256	3.54885	4.01211	3.99814	3.80461	2.67986	4.5528	3.19994	5.11231	3.79084	5.11231	3.99814	3.48307	4.4162	4.25444	4.20998	3.30541	3.19994	3.84948	3.45771
PE P-18:0/20:4	9.0212	8.68469	9.02822	8.18639	8.54025	8.47683	6.87841	7.84157	7.51644	8.05586	8.71013	8.92828	6.82923	7.22545	6.861	6.7039	5.54374	7.26707	5.95923	5.91066	6.79843	7.62038	7.62282	7.34398	6.63136	5.92203	6.18222	8.58192	7.97215	8.68761	7.73666	7.53243	7.13888	6.09368	5.80383	6.01098	7.91763	7.72447	8.31962	6.44624	6.8734	6.94642	7.94009	7.89362	7.52224	7.62443	7.00411	8.19204	8.00278
PE P-18:1/16:0	5.20916	5.01154	5.3759	4.55971	4.76249	4.97591	4.10815	4.27192	4.2832	3.94361	4.60045	5.1546	3.60496	4.38622	3.42698	4.27192	3.94361	3.7578	3.02035	3.60496	4.10815	3.78195	4.20163	4.26636	4.3763	2.25686	3.94361	4.35711	3.98353	4.69235	4.05726	3.26558	3.73504	3.55707	2.76311	3.94361	4.12724	4.16326	5.23903	3.02035	3.14962	2.77931	4.65155	4.27955	4.2123	4.61744	3.54134	4.82956	3.85976
PE P-18:1/18:1	6.29948	6.8937	6.65384	5.62022	5.17904	6.03403	4.75718	5.55833	5.44543	5.288	5.98035	5.9967	4.59119	5.2079	4.66716	4.86389	3.19152	3.98643	4.44471	4.01527	4.89744	5.82923	5.59613	4.89016	3.71727	2.87313	3.93921	4.70362	4.86208	5.09213	4.32385	4.26209	3.92996	4.693	4.01645	5.17904	4.95449	4.92748	5.94045	5.2079	4.43313	4.31475	5.14922	4.88483	4.94865	5.13395	4.45354	5.60762	4.54354
PE P-18:1/18:2	4.77222	5.66619	5.23809	5.0283	5.44978	4.48311	3.7155	3.9019	3.51388	5.28345	5.55793	5.90128	4.01323	4.72427	4.77471	4.72427	4.72427	4.08745	4.27451	4.40742	5.2246	4.88158	4.17328	4.06071	3.59455	4.72427	3.53333	4.85265	4.64324	5.63936	4.57363	3.90605	3.96587	4.23965	3.88729	3.43539	3.6326	3.98337	4.66447	3.59455	3.74127	4.09088	5.77416	5.81553	5.68333	4.17046	4.30206	5.25096	4.74592
PE P-18:1/20:4	8.27458	7.97822	8.38671	7.80223	8.25808	8.09618	7.27329	8.14892	8.04219	7.9326	8.71788	8.98671	6.95858	7.53736	7.21608	6.06111	5.26171	6.599	5.53805	5.60669	6.33252	7.17397	7.19098	7.12321	5.80965	5.13259	5.47492	7.5455	6.71141	7.77152	6.52227	6.7026	6.52859	6.81287	6.14678	6.27286	8.63557	8.46508	9.1837	6.47697	6.76131	6.8203	8.99518	8.71819	8.7159	7.49173	6.92351	8.20712	6.75939
PG 16:0_18:1	5.88074	5.994	6.15197	3.60413	4.51907	4.03621	3.19932	3.6333	3.95451	5.4864	5.8212	6.35502	3.55963	3.28534	3.17318	3.92848	2.7403	4.42009	2.89934	4.39122	4.15168	4.49495	5.13089	5.48232	3.14775	3.28534	2.13713	4.97256	4.33061	5.68995	4.19983	3.25974	4.09318	3.41353	3.7511	3.28534	4.97633	5.19301	6.27016	3.7511	4.39122	3.99037	5.92745	6.01086	5.82441	4.71704	3.99193	5.07174	5.79871
PG 16:1_18:1	6.17289	6.14516	6.41278	5.33685	5.38272	5.31886	5.19481	5.4771	5.51704	4.82841	5.2626	5.6719	3.86958	4.15864	4.73684	4.20485	5.4771	5.43852	4.38023	3.70721	4.51321	4.85292	5.08806	5.20087	3.97153	4.25003	4.76984	5.03842	4.92395	5.38336	5.34077	5.11705	4.64631	3.88585	3.5298	3.36511	5.15594	5.64261	6.34929	4.11812	4.70987	4.04845	4.24041	3.83739	4.14711	4.93429	4.40096	5.48706	5.88755
PG 16:1_18:2	4.59262	4.32857	4.68677	5.80735	5.87656	5.66186	3.09234	3.8099	4.12155	3.29543	3.61413	4.03453	3.15156	3.45041	3.6818	5.27549	2.8181	5.68321	4.27754	3.86973	4.36348	2.97156	3.83577	3.73293	3.3765	3.89101	4.42553	4.21311	4.35684	4.47255	4.65276	4.06518	3.77654	3.95978	3.3911	3.56977	3.44421	3.45146	4.39806	3.26657	3.54723	4.75936	3.22196	3.50434	3.45041	4.12909	4.20435	4.78243	4.63679
PI 15:0_22:0	7.21102	6.81139	6.55453	6.69969	6.85189	7.30851	6.79713	6.74024	7.30908	6.67583	6.6054	7.16082	6.51708	6.49275	6.61013	6.79029	6.9966	6.97719	6.65576	6.98667	7.14319	6.76551	6.59842	6.94278	7.01617	6.38119	6.858	7.03636	6.82959	6.90552	6.84369	6.4781	6.73149	7.0535	6.97868	7.02722	7.09562	6.96771	6.52807	6.88147	6.63971	6.57001	6.95804	6.96547	6.75747	6.93252	6.64764	6.59372	6.68635
PI 15:0_22:6	6.3986	7.21754	6.61546	7.32952	7.69992	8.24581	6.49166	7.1582	6.51738	7.24962	6.3421	6.67087	6.53653	7.26506	6.42255	7.37447	6.72627	6.73268	7.14573	7.58577	7.26506	7.13526	6.91442	7.25174	7.07601	6.67087	6.92405	6.33212	6.90035	7.88811	7.6162	7.09939	7.07601	7.71472	7.36163	7.4297	6.98988	6.33857	6.89704	7.26506	6.67087	7.15064	7.94787	7.32645	6.73275	7.15912	7.45918	7.16878	7.35135
PI 18:0_20:4	9.68266	9.61165	9.95323	8.75529	9.04335	8.68194	8.01691	8.94101	8.9245	8.94727	9.81862	10.3504	7.68771	7.31442	6.94561	7.34025	6.32782	8.29731	6.32573	6.11598	6.82249	8.00046	7.95846	8.43536	7.2203	8.01691	9.04335	8.84549	8.67318	9.66286	8.6411	8.3352	8.51723	6.34213	6.23853	6.85055	8.63435	8.60969	9.64088	7.45113	7.28368	7.52402	8.51049	8.76477	8.65313	8.95932	8.06051	9.59935	9.16548
SM d18:1/14:0	5.275	5.13371	5.30425	4.01422	4.37343	4.95928	3.87168	4.64703	4.33179	4.52429	5.01708	5.7586	3.8178	3.28072	3.46795	3.67452	2.73283	4.43436	3.30134	3.42294	4.26427	3.71545	3.9822	3.95187	3.98561	3.26087	3.39348	5.15833	5.2799	5.11991	4.45548	4.87265	4.41611	4.23312	4.48672	4.37315	4.73382	4.94647	5.84472	3.55687	3.67832	3.70285	5.06433	4.70644	4.82392	4.38215	3.58222	5.20649	5.46894
SM d18:1/16:0	9.14278	9.36773	9.4918	7.85095	8.14406	8.63587	8.38998	9.22475	8.88821	9.02169	9.58133	10.2137	8.11679	7.89387	7.9677	7.49899	6.7673	8.51661	7.11337	7.31061	8.17992	8.02833	8.19697	7.76392	7.8417	6.89462	7.30121	9.10488	8.84514	9.27519	8.17916	8.30178	8.01458	8.05829	7.90806	7.78427	8.69644	8.86081	9.65886	7.34116	7.74249	7.66397	8.99167	8.70746	8.80351	7.86497	7.29025	8.6379	8.80081
SM d18:1/18:0	6.12847	6.31783	6.35955	6.44785	6.85874	6.85712	3.98728	4.86912	4.70942	4.99634	5.5729	5.9193	5.25212	5.14007	4.73387	4.73967	3.00097	4.78709	4.14066	4.34544	5.15882	4.38214	4.33196	4.54014	5.09967	4.22366	4.59668	5.72652	5.24397	5.8866	4.63907	4.43288	4.37749	5.37496	5.37669	5.20405	4.63093	4.50873	5.23615	4.29359	4.13653	4.4283	4.30544	3.67938	3.98359	4.92913	4.2307	5.51529	5.09083
SM d18:1/18:1	3.01594	2.67814	3.04372	3.1721	3.74658	3.68264	1.23442	1.95877	1.72861	2.49605	2.87699	3.20642	2.56006	2.00949	1.95231	1.88674	1.14304	2.19654	1.38122	1.69502	1.91089	3.68264	1.47395	1.03798	1.67496	1.20919	1.29324	3.20598	2.86971	3.20849	2.1877	1.87365	1.75184	2.10106	2.58279	2.45853	2.13123	2.09396	2.79169	1.53271	1.45741	1.49563	1.9396	2.11783	2.12961	2.00147	1.75917	2.82213	1.49059
SM d18:1/20:0	7.69063	8.13667	8.01567	7.80527	8.20238	7.95102	5.91468	6.37617	6.25772	7.71598	8.2444	8.79989	6.87602	6.99007	6.69434	7.49607	6.75022	7.91566	6.90889	7.12755	8.01246	7.44644	7.75063	7.51549	7.1508	6.4259	6.79615	8.67259	8.33164	8.91102	8.00847	7.38805	7.83028	7.77563	7.65201	7.60945	6.98848	7.52366	8.3848	6.35059	7.11339	7.14517	8.98901	8.9778	8.8857	7.27514	6.693	8.20798	8.53882
SM d18:1/20:1	3.81884	3.86506	3.888	3.65328	3.87989	3.5386	2.34964	2.54058	2.19783	3.45978	3.83919	4.22276	3.09028	2.99398	3.06652	2.55986	2.36139	3.26681	2.81578	3.28831	3.9705	2.71415	3.25333	3.15653	2.87429	2.60653	2.87123	4.64942	4.40351	4.79216	3.73986	2.99877	3.82429	4.01647	3.93788	3.75925	3.3636	3.78624	4.60663	2.36139	2.67079	2.49877	4.39568	4.27772	4.03733	3.22898	2.6134	3.9563	4.07511
SM d18:1/22:0	8.6771	9.13433	9.06841	7.95541	8.43558	8.47289	7.1907	7.66019	7.63657	8.41387	8.80731	9.41623	7.51451	7.56473	7.49141	7.78173	7.03928	8.40143	7.39916	7.70463	8.63827	8.52774	8.77987	8.10126	7.38963	6.57652	7.04823	9.04958	8.50689	9.2475	8.35538	8.00871	8.02164	8.18835	7.99912	7.86494	7.81022	8.18146	9.12168	6.88248	7.70642	7.66417	9.24467	9.12671	8.91104	7.86184	7.33329	8.72252	9.50228
SM d18:1/22:1	7.28456	7.58382	7.62211	6.57686	7.05449	6.99352	5.5837	6.06128	6.02646	7.10791	7.70592	8.21122	6.49404	6.44252	6.33761	6.44496	5.74115	7.11671	6.37462	6.78708	7.66501	6.85147	7.1292	6.84089	6.42541	5.54822	6.04971	8.05266	7.53905	8.47793	7.53525	6.98818	7.26955	7.36411	7.1591	6.95696	6.42528	7.00641	7.77774	5.76722	6.35952	6.34277	8.39006	8.31367	8.26816	7.01801	6.40345	7.91466	8.35099
SM d18:1/24:0	6.89474	7.69786	7.35083	6.69401	6.93947	7.34227	5.60612	6.3792	5.95672	6.73128	6.82107	7.6906	6.0907	5.92959	5.85564	5.87315	4.983	6.61164	5.02259	5.34739	6.17139	6.95806	7.1187	6.24032	6.15534	5.64899	5.73172	7.60665	7.00041	7.7481	6.67515	6.09476	6.2147	6.0578	5.99107	5.86357	6.46705	6.63624	7.3192	5.10431	5.94851	5.95881	6.79145	6.69286	6.55711	5.58982	5.34671	6.56987	7.85023
SM d18:1/24:1	8.35025	8.27788	8.75231	7.80973	7.94634	8.46836	7.53237	8.2642	8.19955	7.67508	8.35142	8.83991	7.45404	6.93008	6.98518	7.10359	6.0747	7.94332	6.08235	6.24936	6.74199	7.49763	7.63853	7.64752	6.83753	6.27728	5.88013	8.48633	8.13229	8.74407	7.7163	7.73875	7.51409	6.95895	7.11311	7.05061	7.26868	7.44782	8.3886	6.58277	6.80294	6.75074	7.86425	7.81881	7.8285	7.49177	6.76277	8.14324	8.25601
SM d18:1/26:0	3.23431	4.13068	4.0446	3.03668	2.78528	3.02167	1.67181	2.37019	3.08248	4.32154	4.7065	5.00757	3.45684	3.57994	3.65725	2.96419	2.81272	3.36914	2.99565	3.49225	4.16487	3.61869	3.69777	3.01216	3.98264	3.10907	3.75052	4.08633	3.6864	4.20915	3.40658	2.62805	3.2175	3.66073	3.20643	2.77085	4.02875	4.04423	4.50358	1.99988	2.54222	3.26301	4.20355	4.09318	3.95116	3.11815	3.27168	3.80518	4.95968
SM d18:1/26:1	3.9555	4.19447	4.04756	2.82547	3.15179	3.64369	2.95626	3.84122	3.6934	4.45372	4.59011	5.36884	3.48963	3.94868	3.62477	2.6061	2.32107	3.45526	2.59341	2.66969	3.41791	3.47288	3.8407	3.34273	3.17989	2.42936	2.76222	4.4086	3.85225	4.75847	3.80735	3.26746	3.33411	3.90568	3.58722	3.30536	4.11198	4.29859	4.72867	2.46297	1.92145	2.7211	4.39406	3.99851	4.35457	3.17525	2.83503	4.10643	4.55161
TG 36:0-FA12:0	0.929431	0.977921	1.86343	2.76915	4.01299	3.80395	1.17902	1.14536	1.6191	0.814585	1.40972	1.52361	1.91268	1.45001	1.37235	2.04971	0.929948	2.09684	1.29782	1.45868	1.45604	1.54603	1.40652	1.32891	1.78835	1.47173	1.3041	2.18358	2.11799	1.58707	1.31336	1.98698	1.41685	1.74676	1.77164	1.39989	2.05772	1.00663	1.45633	1.98384	1.02179	0.568503	2.48236	1.6362	1.06058	1.07095	1.21205	1.38993	0.706779
TG 38:0-FA12:0	0.648712	0.827256	1.51478	3.96087	4.3914	4.83441	0.74523	0.941383	1.20513	3.72088	1.17312	1.47352	1.49343	0.998197	0.871803	1.59707	0.669229	1.46886	1.4937	1.41956	0.690479	1.35642	1.26938	0.689155	1.1837	0.893365	0.834793	1.98412	1.89577	1.23334	1.23732	1.33171	0.466598	1.37985	1.32719	1.40842	2.15761	0.997932	1.43592	1.21309	0.3025	0.131798	1.61037	1.50988	0.646977	0.748389	0.503658	0.616014	0.930387
TG 40:0-FA12:0	0.62435	1.33495	2.71368	4.95952	5.41267	6.12305	0.566506	1.2454	1.93259	5.77011	0.874383	1.46677	1.68569	0.500463	0.896672	1.83042	1.01092	1.43425	1.92778	1.56863	0.598715	1.32949	1.30882	1.21445	1.31334	0.722132	1.02981	2.48886	1.93814	1.59844	1.36653	1.81905	1.10781	1.84969	1.73799	2.58093	3.08229	1.62509	2.38145	0.866025	0.307536	0.362763	1.66209	0.849188	0.574534	1.21413	1.12491	1.6636	0.908375
TG 40:0-FA14:0	0.827882	1.91403	3.01799	5.32076	5.62312	6.34613	0.827592	0.983324	2.20001	0.670795	1.54492	2.14171	2.02319	0.975548	1.57878	2.34712	1.31933	1.89709	2.50392	1.87395	0.925365	1.33625	1.61874	1.72194	1.66616	1.11879	1.21963	2.66313	2.07478	2.11025	1.83498	2.39423	1.43118	2.32395	2.30821	2.75085	2.81843	1.45314	2.77565	1.17232	0.60972	0.771568	1.97647	1.77519	0.904076	1.13651	1.33322	1.83113	1.31875
TG 40:0-FA16:0	2.03993	2.13727	2.86187	5.54714	5.86452	6.37501	1.57204	2.27946	2.17456	1.50161	1.61854	2.75032	2.69405	1.92807	2.40423	3.02333	1.97017	2.74357	2.38275	1.98002	1.45849	1.6337	1.99022	1.55325	2.18611	2.08013	2.40454	3.23222	2.92615	2.81886	2.4064	3.21137	2.21938	2.62148	2.54465	2.71084	3.05501	1.97802	2.67357	2.0909	1.84985	1.70445	2.40156	2.01789	1.77497	2.10721	1.9462	1.92394	2.01596
TG 42:0-FA12:0	1.06102	2.06118	3.57091	6.62135	7.08771	7.76944	0.801457	1.42419	2.67844	0.916172	1.75774	2.5483	2.24396	1.45712	1.97537	2.7215	1.31139	2.00706	3.04269	2.36446	1.18588	1.99231	2.1616	2.13857	1.53426	1.09437	1.47208	2.83994	2.49378	2.66334	2.09129	2.61422	1.89725	2.69236	2.84502	3.73643	3.53015	2.10407	3.34096	1.74966	0.936477	1.20011	2.08182	2.01167	1.5477	1.92457	2.14995	2.63871	1.61733
TG 42:0-FA14:0	2.08228	3.23095	4.91534	6.77297	7.13353	7.83779	1.35344	2.33962	3.92331	1.61897	2.68562	3.72689	3.31547	2.0314	2.50401	3.47601	2.49953	2.97403	4.16496	3.4021	2.31208	3.03719	2.74601	3.29996	2.32365	1.8355	2.56192	3.71282	3.181	3.50051	3.09896	3.6715	2.68113	3.94102	3.90563	4.72886	3.92704	2.77262	4.45164	2.02688	1.78437	2.20126	3.16775	2.93757	2.28045	2.91859	3.25299	3.43149	2.35133
TG 42:0-FA16:0	1.95899	2.8654	4.31991	7.51653	7.72376	8.54652	1.8741	2.37899	3.27194	1.82916	2.66425	3.41697	2.96124	1.96737	2.73233	3.41726	2.57278	3.3004	3.42242	3.17887	2.1203	3.04597	2.81742	2.70816	2.71371	2.35792	2.76527	4.03123	3.58961	3.576	3.19152	3.60169	2.71541	3.38397	3.61114	4.15685	4.41666	3.0446	3.90158	2.39886	2.35776	2.28758	2.74686	2.71634	2.35278	2.65974	2.86139	3.11078	2.84694
TG 42:1-FA12:0	0.483485	1.68358	3.39194	6.48228	6.94192	7.67523	6.94192	0.282127	2.46042	0.484155	0.621467	1.79885	1.45553	0.483485	0.778371	1.63802	0.583632	0.717223	2.66086	1.83305	0.553373	1.43803	1.72619	1.8975	0.483485	0.327506	0.527369	2.83882	2.07407	1.83321	1.70686	2.08447	1.26496	2.28247	2.38173	3.44725	4.21	2.46893	3.38348	6.48228	6.6111	0.116393	1.15635	1.19723	0.297491	1.69122	1.70026	2.18134	0.859415
TG 42:1-FA14:0	0.989858	1.98129	3.93653	5.88863	6.22099	6.99722	5.27266	0.666087	2.86233	1.07416	1.5923	2.51729	2.05554	0.264818	0.989858	2.02368	0.900368	1.31459	3.18467	2.46348	0.923362	1.79706	1.79879	2.21823	0.951645	0.989858	1.25855	2.85378	2.51016	2.32857	2.06446	2.75047	1.53753	2.82349	2.98783	4.04931	3.5229	1.96307	3.80936	0.726617	0.264818	0.635161	1.75584	1.77974	0.38003	2.19401	2.17119	2.76429	1.43278
TG 42:1-FA16:0	0.782228	2.02655	3.01603	6.64135	6.86092	7.63197	0.57398	1.03382	1.95093	0.794773	1.28329	1.64208	1.78363	0.575455	1.17581	1.47443	0.954234	1.05573	2.10344	1.65345	0.220748	0.92995	1.07147	1.04069	0.538334	1.01294	1.31275	2.59752	1.92191	1.97328	1.69065	2.20419	1.37389	2.2555	2.35367	2.89697	3.72024	2.11244	2.80526	0.465848	1.07611	0.84091	1.17986	1.00798	0.937031	1.16159	1.30996	1.68514	0.773123
TG 42:1-FA16:1	0.627254	2.61337	4.30797	5.58125	6.03306	6.7112	0.56138	1.24532	3.06196	0.878605	1.87474	2.4792	2.28801	1.28488	1.35478	2.33414	1.55671	1.74523	3.50821	2.66046	1.25568	2.0492	1.86039	2.58	1.37046	1.20559	1.40793	2.87623	2.44976	2.55279	2.15561	2.74261	1.87857	3.06105	2.92332	4.13684	3.3251	2.08458	3.85777	1.09718	1.04931	1.05283	1.8433	2.18774	4.95044	1.88236	2.52604	3.07488	1.51009
TG 42:1-FA18:1	0.678591	1.28337	1.87063	6.07387	6.33155	7.12146	0.301774	0.73434	1.03664	6.08878	0.140226	1.13847	0.774728	0.360879	0.502909	1.13839	0.275545	0.693101	1.0218	0.719053	0.235046	0.41269	0.803071	0.75169	0.825323	0.973825	1.33747	2.91828	1.82488	1.74047	1.75994	1.82411	1.33436	1.86839	1.43886	1.75262	3.31668	1.34659	2.05615	0.41269	0.182772	0.296386	0.739773	0.68756	0.714166	0.682385	1.00698	1.13289	0.800782
TG 44:0-FA12:0	1.55867	2.29007	3.91978	7.06226	7.42035	8.12994	0.841173	1.52308	2.74026	1.06304	1.93885	2.74996	2.35218	1.25095	1.68403	2.93186	1.92594	2.46419	3.20901	2.37703	1.63079	2.43413	2.41703	2.06556	1.57194	1.25445	1.79836	3.37165	3.05392	2.67595	2.53097	2.92595	2.14014	2.91169	2.89547	3.9452	3.79015	2.3654	3.53648	1.4449	1.39876	2.0979	2.44467	1.86783	1.84429	2.32342	2.38646	2.77058	1.97829
TG 44:0-FA14:0	3.66183	4.46377	6.24454	8.37606	8.76701	9.51212	2.79653	3.74479	5.27009	3.05892	3.98356	4.98307	4.76049	3.19984	4.11902	5.04833	3.73549	4.37307	5.45612	4.81413	3.60927	4.22736	4.22111	4.65974	3.81425	3.35633	3.83372	5.01914	4.72772	4.81853	4.46564	5.20009	4.13294	5.17504	5.35687	6.25375	5.07767	4.06703	5.72102	3.43738	3.31831	3.66441	4.55487	4.21714	3.49655	4.16164	4.42433	4.88009	3.8098
TG 44:0-FA16:0	3.51516	4.53732	6.13652	8.81335	9.18552	9.9054	3.00992	3.77703	4.98848	3.16873	4.07236	4.853	4.61896	3.39936	4.12256	4.95003	3.84935	4.45959	5.28969	4.62924	3.63382	4.3644	4.29683	4.52161	3.68652	3.33182	3.63858	5.18852	4.75686	4.81973	4.4212	5.09419	4.26452	5.19368	5.26019	6.18058	5.54104	4.11168	5.69724	3.34158	3.34508	3.85228	4.32495	4.29584	3.55478	4.08955	4.40861	4.80173	3.99057
TG 44:0-FA18:0	0.446032	0.852468	1.90254	4.98766	5.26625	5.84217	0.616384	0.398407	0.92271	0.398407	0.723041	1.18459	1.0837	0.259571	0.948965	1.6436	0.821304	1.05538	1.13273	1.23805	0.71954	0.883889	0.896575	0.487135	0.505537	0.478891	0.730829	1.97148	1.75615	1.47931	1.08306	1.52179	0.926258	1.10489	1.41951	1.28717	1.76972	0.148072	1.54795	0.589516	0.430057	0.0701939	0.879798	0.802148	0.512756	0.543467	0.799558	0.642253	0.679008
TG 44:1-FA12:0	1.07303	2.54294	4.60207	8.00865	8.45913	9.20107	0.928627	0.928627	3.53083	1.04343	1.3968	2.65824	2.26391	1.02914	1.82649	2.41846	1.58838	1.66577	3.4966	2.83985	1.29806	2.33994	2.39787	2.68006	1.14636	1.07868	1.7177	3.64736	2.93552	3.06508	2.5071	3.25284	2.28641	3.39852	3.86727	4.75254	5.26812	3.50372	4.33383	0.686993	0.442056	1.42866	2.4613	2.43411	1.87104	2.72014	2.8504	3.29659	2.0462
TG 44:1-FA14:0	2.03377	4.30951	6.17866	7.84476	8.33466	9.11051	1.49844	2.5036	4.94471	2.52942	3.10316	4.24863	3.84403	2.34282	3.13799	3.74978	3.1138	3.21325	5.18298	4.42876	2.74929	3.58612	3.76257	4.14288	2.70377	2.62305	2.90978	4.73713	4.18087	4.3158	3.84309	4.53347	3.51539	4.8613	4.88528	6.11498	5.36855	3.80549	5.61944	2.16342	1.89697	2.70297	3.52482	3.85993	2.44171	3.8998	4.27479	4.74142	3.20174
TG 44:1-FA14:1	0.841481	2.93734	4.86111	5.66179	6.12314	6.86698	5.78528	1.55203	3.88693	1.31298	1.92744	2.92097	2.37622	1.33113	2.15781	2.88057	1.98702	1.99818	3.96053	3.13712	1.35589	2.5241	2.35387	2.95367	1.35327	1.41422	1.60273	3.61843	2.84701	2.93349	2.46546	3.35245	2.24367	3.5808	3.53208	4.76643	3.27658	2.38775	4.42939	1.06474	1.07848	1.3248	2.34116	2.61425	0.554774	2.66568	2.97927	3.50813	1.98278
TG 44:1-FA16:0	2.20182	3.76114	5.30832	9.03774	9.25851	10.0972	1.34432	2.19622	4.22577	2.07306	2.90155	3.73112	3.21469	1.90834	2.74753	3.43939	2.87842	2.92524	4.33035	3.58271	2.30302	3.12452	3.19064	3.52876	2.59252	2.51474	2.57928	4.33787	3.87094	3.73632	3.66056	4.09027	3.136	4.19081	4.67439	5.45049	5.51467	3.8256	4.96865	2.38743	2.32512	2.48865	3.17847	3.20742	2.80981	3.2851	3.58988	3.95271	2.73917
TG 44:1-FA16:1	2.37495	4.41724	6.36915	7.41119	7.80955	8.49153	1.69737	2.92288	5.24382	2.89183	3.48688	4.44428	3.96931	2.65717	3.21014	4.14737	3.30228	3.42045	5.45218	4.74982	2.89022	3.85019	3.86413	4.4012	2.97728	2.58803	3.09239	4.87049	4.31462	4.45264	3.92422	4.71941	3.7599	5.12148	4.82302	6.15027	4.83564	3.69624	5.86763	2.52402	2.34625	3.03869	3.92627	3.97452	1.83529	4.13222	4.3895	5.01966	3.32064
TG 44:1-FA18:1	1.99672	2.5085	3.69	8.43696	8.68319	9.49504	0.9458	1.56837	2.76045	1.95258	2.21916	2.91679	1.98309	1.08558	1.85738	2.55824	1.69192	1.97321	2.67879	2.2427	1.13898	2.23817	2.32727	1.7889	1.8324	1.59098	1.8096	3.58139	3.14269	3.09849	2.97193	3.15314	2.36106	2.88925	3.40499	3.96129	5.05433	3.19095	3.82103	1.64885	1.71782	1.77952	2.40802	2.02898	2.22507	1.87645	2.32694	2.53782	1.95743
TG 44:2-FA12:0	0.958326	1.02298	3.33127	5.7723	6.28208	7.02304	-0.155505	0.434438	2.35636	0.750826	0.434438	1.6451	0.958326	0.0904501	0.434438	1.10958	0.303333	0.344614	2.23464	1.64783	-0.155505	0.765678	0.577754	1.27318	-0.0598612	6.33234	-0.0716688	2.0667	1.45093	1.39041	1.36835	1.77758	0.591161	2.02101	2.16797	3.36641	4.16455	2.43645	3.1093	-0.155505	0.434438	-0.108595	0.936577	0.750826	0.0904501	1.26502	1.67803	1.929	0.935351
TG 44:2-FA14:0	0.114971	1.81027	3.80665	5.40905	5.93175	6.81457	0.42193	-0.0269425	2.95031	0.866623	1.09828	1.74333	1.14855	0.471037	1.09856	1.72838	0.892969	0.993302	3.00186	2.102	0.396138	1.44738	1.18183	1.79655	0.700659	5.30785	0.72871	2.48049	1.60992	1.90998	1.49806	2.22888	1.11331	2.69097	2.74277	3.83027	3.88187	1.97782	3.63631	0.42193	-0.0269425	0.357724	1.09075	1.04487	0.646843	1.6887	2.33915	2.6452	0.815888
TG 44:2-FA16:0	0.755882	1.47364	2.36847	6.94187	7.09019	8.01976	-0.866228	0.555038	1.61811	0.495915	0.495915	1.30991	0.607574	0.433179	0.983312	1.77074	0.431521	0.823377	1.33608	1.01892	0.512652	0.554296	0.530833	0.975344	0.433179	0.983312	0.887323	2.0262	1.67732	1.26866	1.43743	1.98718	1.08561	1.80369	2.35511	2.92017	4.03463	2.40388	2.75579	-0.0127663	-0.0127663	0.0790326	0.862186	1.19319	0.991672	0.948284	1.26465	1.24717	0.616437
TG 44:2-FA16:1	1.40354	3.85907	5.5998	6.44124	6.85107	7.51956	1.0351	1.89906	4.8626	2.14014	2.61715	3.69268	3.27443	2.00877	2.67336	3.745	2.52809	2.59597	4.73038	4.10726	2.06045	3.28701	3.0466	3.71916	2.09994	1.95472	2.33609	4.08036	3.70841	3.62997	3.29606	4.04716	2.86231	4.36934	4.18496	5.54881	4.72918	3.38063	5.38787	1.34358	1.66872	2.30419	3.22559	3.38578	1.39014	3.56599	3.90824	4.42459	2.95669
TG 44:2-FA18:1	0.891738	1.29197	2.41082	6.49721	6.70507	7.4152	1.00216	0.922774	1.35393	6.16919	1.03451	1.30013	0.666248	0.0511232	0.284182	0.968607	0.409382	0.795619	1.37074	0.791302	-0.0932781	0.586225	1.02275	0.550568	0.105845	0.678536	1.09231	2.24442	1.62959	1.61783	1.36656	1.89634	1.3147	1.82634	1.93019	2.61541	4.30694	2.65936	2.70478	0.875495	0.319856	5.29599	1.2409	0.440377	1.00216	1.0037	1.04403	1.43911	0.898582
TG 44:2-FA18:2	0.124406	0.984037	1.92674	6.33029	6.63021	7.48894	-0.210958	0.0758673	-0.367779	0.349111	0.207112	0.769352	0.368539	-0.0501086	-0.125889	0.957238	0.349111	0.521559	0.941461	0.698399	-0.370492	0.19842	0.168536	-0.367779	-0.367779	-0.0501086	0.490896	1.89926	1.52738	1.45513	1.10976	1.42351	0.491515	1.37981	1.91667	2.50804	3.64028	1.62379	2.10686	0.229935	0.168536	-0.126539	0.364538	0.338063	0.124406	0.309758	0.663037	0.565746	0.289518
TG 45:0-FA14:0	3.53627	4.48666	6.31106	5.81387	6.41073	6.95031	2.76308	3.36883	5.29897	3.22715	4.08562	4.89912	4.69673	3.18173	4.01713	4.9065	3.73133	4.14745	5.44603	4.73089	3.59793	4.11864	4.24394	4.54656	3.65598	3.05489	3.60895	4.76	4.46819	4.64458	4.117	4.9004	4.00022	5.05811	4.77398	5.91343	4.04512	3.58004	5.69207	3.15602	3.06712	3.55828	4.35182	4.33547	3.09946	4.19655	4.34691	4.75093	3.73934
TG 45:0-FA15:0	3.48249	4.41588	6.12295	5.57847	6.17804	6.58599	2.7434	3.55687	5.05395	3.00421	3.83751	4.68187	4.78194	3.20873	3.95265	4.88803	3.68748	4.25853	5.38321	4.5684	3.52666	3.87204	3.94579	4.43908	3.68393	3.11443	3.75125	4.7637	4.38206	4.44219	4.06528	4.90244	3.93473	4.97088	4.70844	5.8133	4.01607	3.51612	5.44605	3.09274	3.08478	3.56649	4.34476	4.2635	2.98939	4.07174	4.20628	4.73174	3.58183
TG 45:0-FA16:0	3.62009	4.73222	6.48289	6.44822	6.94736	7.43974	2.90903	3.87243	5.34902	3.18163	4.20919	5.06417	5.07426	3.51218	4.29523	5.1452	3.99086	4.52611	5.67384	4.95817	3.87027	4.43697	4.30504	4.77291	4.00477	3.43769	4.01753	5.03798	4.68435	4.90631	4.52703	5.23534	4.24924	5.31261	5.01301	6.12779	4.39881	3.87382	5.79673	3.45932	3.30614	3.59707	4.59929	4.35916	3.16914	4.35448	4.65483	5.15053	4.04353
TG 45:1-FA15:0	2.22651	4.01747	6.01419	5.28266	6.05976	6.51104	1.45855	2.60027	4.89568	2.47263	3.13116	3.8338	3.60773	2.30675	2.93169	3.69785	2.81615	3.06259	5.03219	4.30465	2.6254	3.38193	3.52664	3.96562	2.49731	2.20723	2.79315	4.41242	3.90925	4.01426	3.63992	4.39156	3.33242	4.67574	4.24521	5.60406	3.42892	2.87473	5.4117	2.1194	1.91201	2.53759	3.54197	3.64665	1.38351	3.61345	3.86644	4.57612	2.95456
TG 45:1-FA16:0	1.54941	3.77488	5.76296	5.97373	6.26678	6.84394	1.31216	2.34978	4.72224	2.18352	2.82709	3.76789	3.34282	1.88249	2.48953	3.32538	2.58079	2.81238	4.79278	4.05971	2.73704	3.08144	3.05086	3.82812	2.32775	2.05446	2.47473	3.95845	3.61256	3.75887	3.25007	3.9949	3.02641	4.38467	3.86524	5.29158	3.05145	2.59428	5.05809	1.70693	1.5852	2.14854	3.01706	3.17643	1.13459	3.25206	3.50149	4.1967	2.41421
TG 45:1-FA18:1	0.193119	2.26348	4.00229	5.62423	5.89966	6.58763	0.900614	0.900614	3.19098	1.07896	1.48933	2.21126	1.74467	0.554892	1.69346	1.98657	1.18086	1.54679	3.26887	2.51532	1.00241	1.78483	1.78866	2.35147	1.02693	0.934498	1.43925	2.87149	2.40696	2.20142	1.92546	2.63949	1.50107	2.88329	2.28382	3.5634	2.81513	1.31125	3.53832	0.627787	0.45447	0.888051	1.8639	1.71203	0.627787	1.88061	2.14198	2.72888	1.18138
TG 46:0-FA12:0	-0.245932	-0.354087	1.92505	4.6776	5.37795	5.63087	-0.232084	-0.369459	0.334102	-0.369459	-0.0564073	1.16714	0.292805	-0.0968883	0.462999	1.20826	0.139536	0.906692	1.22017	0.102744	-0.176072	0.94271	1.04781	0.0840801	-0.176072	-0.516626	-0.412592	1.44354	1.06023	1.16988	0.617413	1.22844	0.0207165	0.390282	1.50613	1.56743	1.47645	0.0706192	1.2958	-0.0968883	-0.0968883	4.54108	-6.18929e-05	0.349087	-0.43807	0.235251	-0.516626	0.524768	0.210309
TG 46:0-FA14:0	4.12669	4.93805	6.66202	9.19672	9.5335	10.228	3.17163	3.77502	5.2892	3.61885	4.50647	5.09736	5.12099	3.51658	4.48907	5.46349	4.06123	4.83805	5.59171	4.99526	3.86207	4.7648	4.43769	4.83708	4.29005	3.6447	4.08708	5.31894	4.90471	5.13206	4.81722	5.3121	4.33231	5.36563	5.47207	6.43527	5.49127	4.39073	5.9749	3.71954	3.91953	4.52643	4.88361	4.63342	4.09228	4.48087	4.63143	5.0658	4.29083
TG 46:0-FA16:0	5.01603	5.83258	7.3932	10.4519	10.7855	11.4494	4.17574	4.83262	6.16012	4.51606	5.42837	6.19408	5.98916	4.5206	5.43938	6.382	5.09982	5.79422	6.47273	5.79856	4.78324	5.65536	5.44397	5.68083	5.03017	4.45536	5.05206	6.3639	5.85463	6.09757	5.72626	6.24628	5.37579	6.35469	6.49647	7.41232	6.63238	5.47718	6.87513	4.55336	4.86476	5.35959	5.87253	5.51884	5.04328	5.4198	5.51949	5.99394	5.17195
TG 46:0-FA18:0	1.0352	2.2369	3.29022	6.07745	6.48087	7.11405	0.649111	0.762504	2.36234	1.21346	1.58434	2.01849	2.00733	0.62516	1.49925	2.65916	1.33004	2.25761	2.36974	1.76145	0.989948	2.15298	2.12831	1.68738	1.18977	0.905029	0.787096	2.7323	2.32705	2.57079	2.12377	2.61201	1.60215	2.32582	2.53863	3.19829	2.72898	1.82788	2.85681	0.794067	0.978252	1.26189	1.70453	1.25334	0.823745	1.2795	1.79652	2.12273	1.21003
TG 46:1-FA12:0	0.745121	1.98174	3.39236	9.61548	9.99927	10.7028	0.271501	0.839159	2.76214	1.19743	2.00558	2.81705	1.66558	0.343842	1.38937	2.70189	1.88878	2.53507	2.96273	2.22	0.955283	2.98578	2.81291	2.19842	0.774184	1.03275	1.51861	4.09272	3.32749	3.1867	3.06433	3.1067	2.19845	3.2953	4.31571	4.92581	5.90994	3.93644	4.31514	0.904086	1.2855	1.97271	2.44545	2.06771	3.00991	2.39666	2.55354	2.76711	2.62807
TG 46:1-FA14:0	2.98489	5.08749	6.94289	9.84851	10.204	10.9782	2.50603	3.51217	5.75	3.47979	4.10135	5.05554	4.65803	3.33221	4.24797	4.95427	4.12429	4.35995	6.08505	5.30703	3.69013	4.8041	4.72075	5.15443	3.61076	3.35402	3.82919	5.73501	5.13966	5.27428	4.92033	5.5313	4.55937	5.84852	6.21551	7.23747	6.63678	5.08244	6.6792	3.33048	3.48251	4.1376	4.75855	4.69888	3.76989	4.91259	5.21306	5.67009	4.1481
TG 46:1-FA14:1	0.813186	3.09268	4.91483	6.59288	6.93646	7.56893	0.575202	1.56848	3.84469	1.66763	2.25273	3.16039	2.70087	1.47454	1.90651	2.82707	2.06122	2.3035	3.85393	3.06842	1.59933	2.64444	2.38253	3.00605	1.49847	1.11026	1.65509	3.38002	2.94596	2.95702	2.5903	3.29578	2.36539	3.5698	3.50571	4.59723	3.57797	2.38357	4.39713	1.34023	1.10791	1.62157	2.58294	2.1961	0.829118	2.63005	2.65971	3.50316	1.7547
TG 46:1-FA16:0	3.33731	5.23916	7.1471	10.6908	11.0691	11.8089	3.03709	3.79715	5.90832	3.66523	4.44296	5.3107	4.85671	3.55573	4.32828	5.14221	4.29448	4.43501	6.2352	5.40646	3.7742	4.98238	4.87018	5.28962	3.71918	3.60321	4.14689	6.03929	5.43093	5.42901	5.10686	5.73868	4.70649	6.07969	6.47313	7.39011	7.20395	5.5752	6.86346	3.55822	3.66366	4.51839	4.84516	4.87911	4.48984	5.10999	5.23096	5.79782	4.53655
TG 46:1-FA16:1	3.46334	5.67766	7.6393	8.91508	9.37332	10.0979	3.05572	4.05697	6.21254	4.0172	4.76009	5.5748	5.11566	3.97616	4.58484	5.3704	4.46478	4.55006	6.53019	5.79003	4.17792	5.05908	5.03676	5.5676	4.04132	3.829	4.52123	5.99516	5.50303	5.53212	5.22645	5.90819	4.80376	6.29169	6.11494	7.38335	5.97224	4.8278	7.05059	3.77297	3.82632	4.41146	5.06548	5.14319	3.44022	5.34485	5.62322	6.15698	4.52809
TG 46:1-FA18:0	-0.479084	1.60511	2.22213	6.10514	6.38162	6.87594	5.87304	0.150105	1.57177	0.330248	0.581645	1.40883	0.68859	-0.479084	0.259567	1.03116	0.461663	0.634579	1.62645	0.991971	0.113405	0.724585	1.27023	1.0972	0.150105	0.186127	0.47696	1.76155	1.31877	1.42333	0.789808	1.32288	0.693594	1.46231	1.39496	2.08284	2.5725	1.11566	2.14553	-0.479084	0.113405	0.0123783	-0.479084	0.494395	0.679705	0.763222	0.418698	0.943374	0.433027
TG 46:1-FA18:1	2.56293	3.56679	5.53814	9.94192	10.2998	11.0548	1.39435	2.39338	4.342	2.59141	3.22871	4.10693	3.13731	1.89111	2.62709	3.97536	3.03516	3.42267	4.64884	3.82193	2.60185	3.91598	3.80847	3.62897	2.24408	2.2222	2.44807	4.95853	4.36609	4.35707	4.08601	4.47013	3.3846	4.59961	5.23303	6.04667	6.55714	4.65359	5.42683	2.27188	2.46126	3.09984	3.42433	3.45472	3.66876	3.81965	3.78296	4.2027	3.71713
TG 46:2-FA12:0	0.243681	1.47398	3.28563	8.48829	8.86918	9.68536	-0.379162	0.18712	2.28162	0.364586	0.68958	1.70273	0.893922	-0.379162	0.883971	1.93668	1.09439	1.40562	2.61005	1.65776	9.10417	1.76631	1.42083	1.67481	0.0811416	0.0620125	0.865337	3.26524	2.46706	2.58253	1.74059	2.3771	1.54585	2.88325	3.81003	4.42018	5.89963	3.92092	4.1961	0.109312	0.18712	1.00838	1.9567	1.70162	2.15307	2.40345	2.44707	2.72872	2.0752
TG 46:2-FA14:0	1.7306	3.75864	5.65254	7.61373	8.05264	8.86438	0.84184	1.83213	4.7475	1.96226	2.75432	3.67533	3.2961	1.88742	2.83373	3.58542	2.54118	2.77437	4.76267	4.07219	2.36657	3.19622	2.94644	3.70035	1.89868	1.94846	2.47104	4.15379	3.67479	3.82176	3.42381	4.19969	3.09198	4.64297	4.74798	5.87071	5.56701	4.14197	5.35179	1.54431	1.70233	2.53692	3.19117	3.29453	1.99402	3.63451	3.92751	4.38356	3.00457
TG 46:2-FA14:1	1.46458	3.67477	5.69944	7.02579	7.34757	8.05086	0.827436	2.04431	4.74712	2.10418	2.71197	3.63632	3.23511	1.7741	2.63108	3.41773	2.53086	2.45026	4.70989	3.93479	1.93674	3.20414	3.21023	3.68704	2.07932	1.49987	2.30053	4.09424	3.5364	3.6811	3.28797	4.14304	2.99978	4.47213	4.46541	5.58825	4.97044	3.46596	5.41883	1.33858	1.63604	2.16853	3.0708	3.21685	1.49195	3.61818	3.88512	4.38057	2.57567
TG 46:2-FA16:0	1.28171	2.90122	4.81846	8.7081	9.07044	9.89787	0.522276	1.18337	3.69629	1.39424	2.30773	2.88226	2.43229	1.06489	1.77873	2.96877	2.24396	2.57156	3.8694	2.98635	1.42668	2.66334	2.27847	2.85593	1.64861	1.4296	1.88054	3.91291	3.29583	3.25645	2.87181	3.60942	2.30344	3.81224	4.6052	5.27475	5.99183	4.0878	4.83953	1.26135	1.19131	1.93733	2.7337	2.58767	2.51076	3.06481	3.39059	3.70302	2.80078
TG 46:2-FA16:1	3.50033	5.62448	7.72982	8.5103	8.90271	9.5793	2.65603	3.82918	6.53625	3.96614	4.43934	5.51073	5.1433	3.61357	4.54114	5.31191	4.33422	4.39092	6.61829	5.93399	4.08956	4.99187	4.94062	5.63788	3.92446	3.75019	4.1222	5.95243	5.41268	5.50071	5.07735	5.94987	4.77159	6.28163	6.11135	7.46133	6.54874	5.23809	7.22878	3.42416	3.47524	4.07994	5.01721	5.17244	3.10844	5.4388	5.70757	6.36742	4.56933
TG 46:2-FA18:1	2.43496	3.50256	4.66082	8.91728	9.15686	9.93972	1.16118	2.01736	3.72844	2.47878	2.80603	3.49839	2.58332	1.82225	2.3182	3.09208	2.27451	2.53783	3.74845	3.16204	2.18764	2.9654	2.73252	3.04129	2.03395	2.36433	2.53298	4.07648	3.55159	3.57906	3.55296	3.83295	2.99027	3.96262	4.59954	5.28251	6.46986	4.53164	4.98335	2.07283	2.13325	2.59902	3.00996	2.85488	2.92018	3.30545	3.38396	3.66189	2.71591
TG 46:2-FA18:2	0.998222	2.33168	3.90543	8.04521	8.32739	9.2505	0.408509	1.0231	2.63661	1.11159	1.73724	2.46485	1.8226	0.802122	1.6768	2.38441	1.43202	1.88626	3.16432	2.24315	0.913772	1.79652	1.91738	2.14182	0.877192	0.680392	1.29918	3.44116	2.91408	2.65898	2.40052	2.89581	1.81277	3.15356	3.64383	4.52256	5.12126	3.24431	3.9937	1.00898	0.71319	1.75074	2.08547	1.76754	1.97198	2.24679	2.49776	2.76636	2.08908
TG 46:3-FA14:0	0.417966	0.397114	1.72806	4.32931	4.89142	5.46386	-0.213429	-0.213429	-0.185552	0.167619	0.621598	0.661719	0.752397	0.130105	-0.30566	0.789105	0.178467	0.400045	1.24452	0.83824	0.0964098	0.789105	0.621598	0.905857	0.0964098	0.130105	-0.234363	0.990211	0.905305	0.345519	0.549962	1.03756	0.397114	1.26209	1.69882	2.03498	2.75177	1.13717	1.78523	-0.30566	-0.185552	0.130105	0.397114	0.348364	0.0964098	0.32914	0.643975	1.09544	0.549474
TG 46:3-FA14:1	5.42302	2.6594	4.56547	4.68084	5.25636	5.67163	0.108117	1.00541	3.64766	1.08103	1.52397	2.29476	2.22683	0.667896	1.73498	2.48521	1.10684	1.49315	3.57805	2.74138	1.03087	2.03612	1.90171	2.66144	0.890025	1.03896	1.54189	3.02478	2.39669	2.50777	2.08133	2.99436	1.89914	3.25714	3.10011	4.48136	3.81869	2.24719	4.50963	0.408208	0.612259	0.943653	2.22198	2.12421	3.85331	2.53357	2.73512	3.52111	1.58104
TG 46:3-FA16:0	1.73269	1.73269	0.619712	5.53495	5.7741	6.48264	0.926585	0.872955	1.64357	0.825786	1.09273	1.10125	1.05496	1.07205	0.962273	0.673135	0.00735528	0.46024	-0.00664548	-0.00664548	1.73269	-0.103783	6.48264	6.48264	1.07205	-0.103783	1.44212	1.15294	1.18048	0.702375	1.16341	1.11603	1.06008	0.971121	1.41182	1.72169	3.3104	1.2908	1.67652	1.73269	1.38454	1.48447	0.680356	0.542166	0.84269	1.38454	0.428921	0.614746	0.983204
TG 46:3-FA16:1	1.41035	3.66128	5.43079	6.13163	6.39361	7.19705	0.483367	1.31002	4.7165	1.74399	2.25929	3.18717	2.88525	1.58301	2.1322	3.26041	2.10684	2.0301	4.42804	3.73791	1.98806	2.78986	2.58096	3.37039	1.8301	1.55979	2.06545	3.75067	3.28261	3.44346	2.78302	3.76464	2.64504	4.13206	3.93082	5.29585	4.97476	3.51786	5.31233	1.54803	1.20993	1.7617	3.07603	2.88866	0.527188	3.36511	3.5948	4.29633	2.40172
TG 46:3-FA18:1	0.611046	1.20575	2.20553	6.29345	6.24353	7.11625	0.435171	0.289858	1.03496	6.12556	0.68329	1.38826	0.523033	0.289858	5.38437	1.04649	0.428317	0.522135	0.879426	0.451433	0.251382	0.403881	0.848715	0.705551	0.251382	0.611046	1.0444	1.85138	1.1312	1.12625	1.24039	1.84908	1.27654	1.29829	1.71225	2.44386	4.42528	2.36	2.61325	0.289858	0.435171	0.440059	0.579741	0.0733356	0.435171	1.13846	1.41233	1.56844	0.443218
TG 46:3-FA18:2	0.561383	1.61983	3.13726	6.49566	6.67865	7.58772	0.360076	0.339464	1.71454	0.345664	1.13249	1.81215	0.828096	-0.642912	0.691376	1.33066	0.514161	0.676968	2.02138	1.23588	0.93526	0.627811	0.86379	1.08033	0.339464	0.692871	1.13151	2.49803	1.49569	1.73012	1.79542	2.22913	1.15553	2.31933	2.78377	3.43039	4.6805	2.90747	3.34999	0.339464	6.31225	0.102463	0.731932	1.24586	0.849456	1.674	1.69849	2.03118	1.27073
TG 47:0-FA14:0	2.46923	3.51291	5.39673	5.09679	5.75355	6.26554	1.92596	2.42893	4.12601	2.0694	2.88873	3.56973	3.59027	2.28784	3.11923	3.70031	2.59488	3.07221	4.42797	3.775	2.65908	3.1767	2.91344	3.5193	2.66912	2.13305	2.59351	3.70608	3.25036	3.52206	3.08177	3.86953	3.02419	3.94585	3.66307	4.70897	3.09825	2.40665	4.42103	2.23978	2.13922	2.57759	3.36445	3.23723	2.22476	2.72726	3.39532	3.63991	2.85456
TG 47:0-FA15:0	3.89047	4.66123	6.28991	6.28141	6.71668	7.24239	2.85233	3.64852	5.02386	3.17045	4.2558	4.84035	4.94823	3.36599	4.15743	5.14304	3.91682	4.385	5.34601	4.78208	3.69996	4.33053	4.14409	4.53313	3.84818	3.36835	3.90219	4.99776	4.42988	4.76302	4.32567	5.06576	3.99398	5.11932	4.77453	5.78506	4.31834	3.61092	5.54875	3.42278	3.23538	3.75082	4.54109	4.30211	3.33745	4.18426	4.42068	4.89083	3.91601
TG 47:0-FA16:0	4.90733	5.75213	7.22926	7.70118	8.1465	8.70807	3.99428	4.64789	6.14671	4.21919	5.11523	5.8299	5.90767	4.35755	5.12692	6.17258	4.85901	5.48486	6.37214	5.64316	4.60205	5.29523	5.07448	5.48854	4.99885	4.16007	4.84031	5.90049	5.47781	5.66637	5.29579	6.05964	5.05918	6.1003	5.81466	6.81744	5.4806	4.73359	6.53009	4.39401	4.52316	4.84445	5.55807	5.26767	4.51141	5.28254	5.39999	5.769	5.00876
TG 47:0-FA17:0	2.95761	3.89907	5.5405	5.17868	5.84078	6.34032	2.2029	2.70569	4.29843	2.53662	3.38047	4.04617	3.95626	2.61353	3.42977	4.12996	2.89949	3.56472	4.68601	3.94578	2.95026	3.52064	3.20268	3.84596	2.98532	2.54148	3.10381	3.98638	3.59171	3.94944	3.54683	4.35296	3.31898	4.26608	4.0231	5.06139	3.50571	2.63621	4.83906	2.43715	2.43995	2.80462	3.61632	3.43338	2.38798	3.48086	3.64717	4.08084	3.05144
TG 47:1-FA14:0	2.03914	4.2362	6.06118	6.70939	7.26807	7.98727	1.28672	2.70172	5.00849	2.44466	3.25301	4.11556	3.7583	2.30241	3.09217	3.80595	2.9777	3.11841	5.23622	4.38404	2.70346	3.76059	3.68761	4.24974	2.62395	2.4219	2.9251	4.49619	4.02427	4.15152	3.84739	4.50547	3.44552	4.80097	4.6059	5.80068	4.16288	3.16713	5.58982	2.10024	2.17132	2.85506	3.43274	3.80133	1.58109	3.92843	4.17713	4.66776	3.19556
TG 47:1-FA15:0	2.86188	4.95	6.94239	7.05717	7.54824	8.11936	2.42655	3.38517	5.54493	3.14141	3.90695	4.72168	4.45969	3.23463	3.92294	4.66491	3.70792	3.86608	5.88968	5.145	3.42865	4.35719	4.28427	4.89631	3.35572	2.98972	3.65993	5.31264	4.88548	4.74548	4.45347	5.20558	4.02152	5.538	5.12556	6.48032	4.57436	3.82111	6.19375	2.94961	3.00475	3.35567	4.26842	4.43237	2.44494	4.56371	4.74678	5.41058	3.78804
TG 47:1-FA16:0	3.06185	5.19244	7.21403	7.32374	7.89663	8.49122	2.54687	3.52565	5.86548	3.4884	4.14803	5.1968	4.67417	3.53425	4.07241	4.86476	4.04053	4.20536	6.14004	5.40848	3.88796	4.57857	4.56979	5.15338	3.68309	3.42475	3.81335	5.47504	5.00492	5.11003	4.76708	5.47742	4.38849	5.75148	5.34865	6.72195	4.77632	4.21297	6.47515	3.09556	3.21289	3.76925	4.57565	4.73906	2.60784	4.93108	4.95259	5.66395	4.01186
TG 47:1-FA16:1	3.62298	5.71171	7.61379	6.45186	7.2586	7.6731	2.99588	4.05335	6.38485	4.09618	4.77729	5.5671	5.03729	3.89105	4.50085	5.28118	4.41624	4.37617	6.47122	5.70023	4.15764	4.88826	4.85971	5.54317	3.93974	3.66254	4.26669	5.80559	5.4105	5.39069	5.03588	5.76201	4.74515	6.13131	5.66353	6.97281	4.51931	4.19717	6.81934	3.58884	3.61964	4.1632	4.85885	5.05963	2.90645	5.12316	5.38482	6.04667	4.35389
TG 47:1-FA17:0	1.18611	3.46456	5.48291	5.24404	5.85628	6.30016	0.635718	1.91278	4.18153	1.89328	2.2617	3.39784	2.84946	1.61476	2.48016	3.13203	2.44744	2.19891	4.40046	3.71654	2.02688	2.67487	2.78828	3.4685	1.7408	1.39684	2.129	3.69793	3.30188	3.32053	2.89665	3.80605	2.5995	4.1814	3.64631	4.90408	2.75215	2.37218	4.75743	1.24914	1.32779	2.11494	2.70569	2.95146	0.6328	3.13185	3.35522	3.91149	2.47106
TG 47:1-FA18:1	1.84783	3.93951	5.81582	6.97602	7.41695	8.06047	1.68246	2.45413	4.70738	2.13452	3.16112	3.91623	3.32379	1.86182	2.8667	3.63334	2.74498	2.94033	4.84221	4.16447	2.47038	3.39129	3.44402	3.94787	2.51703	2.41323	2.73981	4.33293	3.89923	3.85312	3.50437	4.05991	3.02292	4.48155	4.25838	5.47421	4.30663	3.15962	5.03105	1.88533	1.83628	2.65773	3.09966	3.26574	1.54942	3.52149	3.81582	4.23891	2.88816
TG 47:2-FA14:0	1.00064	2.77074	4.7831	4.7148	5.29235	6.05134	5.40526	1.03181	3.76079	1.18484	1.40329	2.54617	2.43938	1.00512	1.93134	2.53914	1.52979	1.57299	3.9553	3.13529	1.64107	2.11804	1.7326	2.76442	1.09902	1.15427	1.67765	3.18174	2.75024	2.74979	2.46477	3.13709	2.16625	3.53755	3.21114	4.60168	2.92478	1.93565	4.23048	0.559049	0.864186	1.25527	1.85528	2.49588	4.70223	2.65815	2.7835	3.41701	1.97012
TG 47:2-FA15:0	1.57402	3.6668	5.41315	5.19925	5.90913	6.46997	5.07548	1.83233	4.37589	1.73657	2.31498	3.31113	3.04807	1.70518	2.46015	3.31063	2.20652	2.39262	4.52653	3.75011	1.9013	2.81194	2.93727	3.46968	1.91976	1.66664	2.34335	3.80203	3.28528	3.41858	3.22605	3.83721	2.63762	4.2037	3.88569	5.17526	3.57435	2.76572	5.15506	1.60367	1.43534	2.15392	2.83133	2.95629	0.854352	3.40979	3.55368	4.16876	2.37911
TG 47:2-FA16:1	3.39241	5.75837	7.65649	5.92816	6.91312	6.9694	2.73482	3.8378	6.40217	3.66128	4.53771	5.32753	5.07546	3.77783	4.42423	5.33721	4.24786	4.23887	6.63755	5.81663	4.07899	4.84051	4.82668	5.59253	3.93521	3.58207	4.23731	5.85458	5.28274	5.4401	4.94547	5.83949	4.59488	6.21019	5.69202	7.14955	4.59184	4.23764	7.09519	3.36141	3.34777	3.95961	4.92694	5.08985	2.31801	5.32456	5.52884	6.2772	4.49011
TG 47:2-FA18:1	1.61229	3.1164	4.69717	5.98435	6.32992	6.97407	0.361363	1.42277	4.1407	1.52635	2.14206	2.98057	2.47833	1.20888	1.85134	2.8723	1.86772	1.99264	4.18751	3.35692	1.66876	2.31228	2.55292	3.00019	1.61985	1.32012	1.90744	3.4388	2.96335	2.95624	2.58532	3.32338	2.0769	3.83392	3.40428	4.65613	3.55341	2.38526	4.50963	1.54737	1.16953	1.71668	2.33561	2.52806	0.854352	2.84497	3.05013	3.66267	1.97974
TG 47:2-FA18:2	0.677066	2.49214	4.35293	4.73509	5.28416	6.10349	4.82454	0.676053	3.11385	0.865152	1.58915	2.44524	1.68315	0.677066	1.42784	2.04694	1.04329	1.22618	3.27583	2.59746	1.4112	1.84308	1.47492	2.17553	0.564144	0.672308	1.16604	2.56665	2.17116	2.39727	1.99311	2.82675	1.57373	2.94292	2.68895	3.99097	2.78251	1.78679	3.75625	0.0477958	0.545117	0.561163	1.99656	1.77449	0.392009	1.89915	2.09143	2.84581	1.13844
TG 48:0-FA14:0	2.58795	3.11597	4.55783	7.27413	7.61485	8.32868	1.1439	1.91451	3.28747	1.75763	2.41681	3.13936	2.97626	1.54745	2.17645	3.47691	2.28782	3.15887	3.40211	2.82635	2.08237	2.96708	2.93818	2.72018	2.35927	1.31443	2.2529	3.32844	2.95521	3.23633	2.69158	3.33898	2.63797	3.34485	3.17312	4.02257	3.60363	2.09516	3.77322	2.10914	1.70796	2.57527	2.74096	2.39158	1.94541	2.71766	2.32221	2.96258	2.39187
TG 48:0-FA16:0	6.11606	6.70474	7.68753	11.1604	11.4129	12.0806	4.91083	5.34962	6.45958	5.33019	6.04371	6.6588	6.49666	4.98262	6.0468	7.09943	5.6805	6.57983	6.65335	6.14046	5.26188	6.28614	5.98295	5.9895	5.73978	5.05384	5.60344	6.88963	6.53512	6.79252	6.34529	6.73031	5.89775	6.56365	6.82952	7.55959	7.22094	5.99268	7.19921	5.42052	5.89353	6.14405	6.35539	6.04049	5.82421	5.92251	5.93831	6.3671	5.79165
TG 48:0-FA18:0	2.75307	3.56313	4.66735	7.93893	8.35	9.056	1.61438	2.11537	3.32705	2.09652	2.66924	3.37263	3.37925	1.77579	2.7262	3.93207	2.53488	3.34846	3.56841	3.00354	2.3087	3.35265	3.16249	2.96431	2.50193	1.56698	2.53764	3.86107	3.23134	3.49823	3.2056	3.52627	2.68062	3.36528	3.55085	4.47356	3.89075	2.68911	3.94999	2.4387	2.07126	2.76181	2.96288	2.69654	2.47497	2.65227	2.70397	3.23177	2.55568
TG 48:1-FA14:0	3.39647	4.55819	6.21132	11.4739	11.8542	12.6572	2.64638	3.24043	5.04614	3.61111	4.19501	4.98237	4.17665	3.1917	3.94069	5.10075	4.14018	4.70553	5.47639	4.691	3.57148	5.00807	4.82233	4.73645	3.18027	3.40445	3.71343	5.7804	5.11597	5.27403	5.05347	5.40363	4.59396	5.85045	6.79175	7.49115	7.45234	5.7031	6.40252	3.55492	3.99617	4.53293	4.78217	4.49666	5.05972	4.8208	4.84908	5.20858	4.26014
TG 48:1-FA14:1	-0.525805	0.970825	2.66413	4.8261	5.04084	5.99898	-0.525805	-0.140799	1.16618	-0.531228	-0.525805	1.08257	0.161331	-0.267066	0.58544	1.03759	0.0993226	0.932725	1.3466	0.555407	0.58544	0.816957	0.671593	0.511671	-0.365586	-0.267066	-0.163636	1.34121	0.630867	1.22782	0.535137	1.01257	0.469985	1.06273	1.20991	2.24308	0.961557	0.18835	2.12234	-0.525805	-0.267066	-0.233512	0.0896318	0.561987	-0.140799	0.095017	0.0855447	1.39786	0.156869
TG 48:1-FA16:0	4.71562	6.24546	8.11163	12.5322	12.8867	13.6277	4.19357	4.84505	6.86619	5.14271	5.74509	6.47719	5.90986	4.71519	5.69427	6.32659	5.43448	5.94975	7.06167	6.28046	5.0583	6.22871	6.10211	6.2502	4.93511	4.88537	5.45093	7.14206	6.50089	6.58785	6.3518	6.79859	5.95221	7.20155	7.85244	8.69138	8.57009	6.97556	7.91861	5.04105	5.52502	6.02469	6.3224	6.14543	6.20173	6.26973	6.37136	6.8372	5.63974
TG 48:1-FA16:1	3.88075	5.73611	7.65183	10.0026	10.2951	10.979	3.32002	4.21314	6.44319	4.38035	4.94695	5.63592	5.24103	3.93174	4.85537	5.43638	4.66648	4.88646	6.54954	5.78007	4.3527	5.29901	5.17032	5.62772	4.23499	4.1235	4.69861	6.11688	5.62835	5.66423	5.42	5.96919	4.97798	6.3941	6.2863	7.41242	6.36066	5.33644	7.08552	3.94767	4.44281	4.72617	5.28598	5.52975	4.1505	5.47786	5.65188	6.23179	4.66069
TG 48:1-FA18:0	1.00584	2.19746	4.05677	7.84975	8.34761	8.95184	7.53872	1.33972	2.87075	1.16891	1.57446	2.22995	1.88508	0.195807	1.44806	2.61291	1.32322	2.0227	3.14283	2.3748	1.07008	2.55214	2.42459	2.43219	0.932528	1.09329	1.69502	3.10258	2.85212	2.7748	2.44337	2.77938	1.82774	2.88179	3.1429	4.28292	4.21039	2.39445	3.86228	0.90588	1.04742	1.6669	1.89236	1.64133	1.47274	2.31748	2.16021	2.79731	1.77586
TG 48:1-FA18:1	3.71573	4.90017	6.58519	11.7858	12.1638	12.935	2.87193	3.62622	5.3422	3.81186	4.5519	5.23643	4.41633	3.24199	4.20317	5.42207	4.49051	4.99688	5.89596	5.0001	3.91372	5.26449	5.12328	4.95009	3.70723	3.54147	3.98295	6.1987	5.47562	5.65786	5.52484	5.82862	4.97581	6.14961	7.00097	7.74528	7.78755	6.08577	6.76461	3.94816	4.14009	4.79364	5.14185	4.92485	5.38334	5.07346	5.25299	5.57218	4.59963
TG 48:2-FA12:0	0.380219	1.07535	2.21861	9.0101	9.39135	10.0573	0.524454	0.524454	0.916724	0.240469	0.505269	1.79002	-0.00231681	0.213288	0.895545	2.16098	0.995212	1.39793	1.38583	0.814137	-0.0246959	1.95171	1.30266	0.917026	-0.0246959	0.724092	0.554189	3.34396	2.20944	2.39336	2.1561	1.94967	1.26751	2.28386	3.5211	4.02672	6.07172	4.09534	3.97052	0.0782774	0.213288	0.895545	1.47247	1.12366	2.46468	2.03308	2.29897	1.70029	2.28233
TG 48:2-FA14:0	2.51176	4.10583	5.77354	10.3161	10.6003	11.5071	1.67722	2.03731	4.52413	2.8333	3.36201	4.25859	3.58847	2.57607	3.37118	4.17124	3.08316	3.88694	5.02482	4.28016	2.84934	3.75478	3.71266	3.99897	2.72212	2.55136	3.33413	5.03205	4.45117	4.54545	4.30121	4.81775	4.01047	5.26182	6.17887	6.88144	7.33059	5.58361	6.18114	2.80115	2.90456	3.596	3.9384	3.8499	4.03417	4.38724	4.55892	4.77818	3.67212
TG 48:2-FA14:1	1.65028	3.13082	4.76118	8.83902	9.23109	9.95416	0.941849	1.55474	3.78763	2.13558	2.67125	3.46777	2.36818	1.65564	2.10138	3.03916	1.96757	2.45308	3.98793	3.13423	1.50362	3.12937	2.83782	3.18641	1.50534	1.38049	1.73726	3.90281	3.16375	3.00717	3.07167	3.61267	2.63135	3.95162	4.6864	5.4155	5.93648	4.24405	4.96161	1.55216	1.89244	2.2617	2.76513	2.50211	2.67111	3.18433	3.44213	3.70902	2.48744
TG 48:2-FA16:0	3.14331	4.82361	6.65659	10.8704	11.1913	12.017	2.55914	3.12835	5.54166	3.5704	4.11306	4.83864	4.34208	3.24891	4.0625	4.93116	3.88422	4.2872	5.70963	4.9201	3.48158	4.6552	4.31826	4.73671	3.46163	3.28422	3.93	5.73931	5.01142	5.14181	4.94026	5.46275	4.46387	5.88252	6.71188	7.46967	7.86433	6.12973	6.79881	3.47209	3.57654	4.1416	4.6597	4.53102	4.5916	5.15079	5.23585	5.57609	4.26862
TG 48:2-FA16:1	4.33655	6.59694	8.31226	10.5691	10.9393	11.6421	3.75578	4.58739	7.28372	4.81946	5.40955	6.31853	5.99261	4.51017	5.38755	6.1459	5.18569	5.26646	7.38482	6.61048	4.92952	5.89347	5.75492	6.45319	4.84618	4.57983	5.20935	6.75158	6.34363	6.36083	5.96974	6.86443	5.74711	7.16537	7.29122	8.41108	8.08231	6.55607	8.09766	4.53791	4.62722	5.13397	5.89909	5.96505	4.59522	6.37642	6.60494	7.12083	5.50103
TG 48:2-FA18:1	3.44879	4.76149	6.56054	11.1883	11.5156	12.2457	2.52	3.12779	5.37508	3.53186	3.97312	4.86888	4.08325	3.00544	3.85909	4.81377	3.84892	4.23059	5.6467	4.86216	3.37495	4.63265	4.4244	4.73998	3.30078	3.1536	3.51833	5.84473	5.03166	5.2913	5.01163	5.56941	4.64202	5.81192	6.76342	7.38194	8.38298	6.54966	6.90425	3.30291	3.52056	3.94643	4.60254	4.55518	4.94123	5.21746	5.36381	5.50087	4.65892
TG 48:2-FA18:2	1.85965	3.27367	5.15837	9.53417	9.87405	10.7906	1.16553	1.5366	3.99859	1.862	2.58659	3.63212	3.01996	2.13036	2.50456	3.67334	2.75224	3.20651	4.21512	3.54095	2.45562	2.93838	2.7663	3.24092	2.14667	1.90343	2.57422	4.47951	4.01167	3.82597	3.67985	4.15505	3.11317	4.3868	5.29057	6.01796	6.20315	4.38994	5.16443	2.19022	2.11672	2.71239	3.03904	3.11877	3.18665	3.49495	3.55142	3.97568	3.07384
TG 48:3-FA14:0	0.245208	1.441	3.20236	7.33725	7.63787	8.58632	6.87179	-0.141428	2.43638	0.395491	0.561611	1.58956	0.955597	-0.0540497	0.913795	1.44129	0.576171	1.2557	2.29952	1.81234	0.824687	1.2751	0.928077	1.58556	0.375926	-0.0540497	0.973039	2.44357	1.56748	2.06463	1.57356	2.24077	1.42243	2.64828	3.59635	4.12989	5.0461	3.26604	3.63128	0.323641	0.0650562	1.1467	1.33873	1.09293	0.993381	2.26666	2.12817	2.42967	1.44974
TG 48:3-FA14:1	0.782086	2.81109	4.44485	7.3833	7.63098	8.4089	6.59315	0.843737	3.62666	1.45787	1.88463	2.97937	2.03866	1.02433	1.33524	2.53522	1.49593	1.92796	3.60572	2.84861	1.04669	2.17795	2.23272	2.54957	1.1456	1.0414	1.64208	3.32607	2.67248	2.80579	2.54944	3.09544	2.04971	3.44189	3.96837	4.93817	5.63308	3.69251	4.85614	0.594385	0.690021	1.53408	2.17651	2.20873	1.48613	2.78251	3.04779	3.49855	2.14889
TG 48:3-FA16:1	3.14845	5.38363	7.21198	8.33345	8.61756	9.39683	2.14846	3.27082	6.12055	3.57867	4.0284	4.96981	4.65068	3.178	4.10273	4.98983	3.88005	4.06429	6.19985	5.45045	3.67237	4.52937	4.42944	5.1204	3.54415	3.35886	3.84605	5.52432	5.0934	5.03927	4.63759	5.62502	4.42493	5.9827	5.86141	7.1611	6.96455	5.43073	7.05826	3.09065	3.14342	3.64782	4.57846	4.68971	2.84582	5.20946	5.45462	6.0005	4.20895
TG 48:3-FA18:1	1.0487	2.59992	4.03114	8.60034	8.88003	9.60223	-0.0587996	0.504459	3.27707	1.72898	1.75182	2.49282	1.90015	0.728755	1.84026	2.76799	1.72932	1.95408	3.30396	2.56531	1.19212	2.30764	2.09087	2.50563	1.10708	0.752936	1.82598	3.71271	3.15882	2.88866	2.71456	3.33036	2.32153	3.47744	4.30853	5.14022	6.81274	4.9103	5.0844	0.767122	0.503368	1.55795	2.0816	2.00731	2.44015	3.26924	3.44157	3.53723	3.05048
TG 48:3-FA18:2	1.26443	3.1443	4.8081	8.73938	9.02382	9.96626	1.35909	1.38329	3.94949	1.83115	2.27087	3.28121	2.69296	1.66402	2.20321	2.94859	2.14899	2.35469	4.09006	3.30191	1.99065	2.79935	2.49609	3.03279	1.71806	1.4301	2.35959	4.08027	3.5551	3.39308	3.24399	3.81539	2.83584	4.14879	4.7958	5.54074	6.57895	4.76604	5.2444	1.48809	1.40588	2.06092	2.87272	2.79504	2.59994	3.62336	3.63944	3.95211	3.05484
TG 48:4-FA16:0	5.89627	5.77877	5.91319	6.16964	6.32342	6.61674	5.73389	5.83995	6.1218	5.79426	5.75465	5.78582	5.82136	5.78082	5.82957	5.78048	5.875	5.88211	5.79168	5.82745	5.85421	5.79832	5.77667	5.80745	5.75903	5.86233	5.81234	5.77265	5.8435	5.87105	5.84374	5.82745	5.8732	5.82742	5.82016	5.91074	5.87454	5.78158	5.83025	5.79374	5.74443	5.80316	5.75375	5.78666	5.73984	5.69604	5.83459	5.81304	5.90757
TG 48:4-FA16:1	0.191382	1.17288	3.22831	4.78054	4.90232	5.76934	4.14609	0.515013	2.32391	4.35136	0.4706	1.12042	0.646039	0.646039	0.515013	1.16783	-0.0945978	0.542576	2.10533	1.23859	-0.236239	0.4706	0.2264	1.03774	0.66785	4.35136	0.585465	1.75737	0.833866	1.44674	0.654459	1.39004	0.507465	1.67952	2.00828	3.15556	3.52276	1.92261	3.18756	-0.236239	0.66785	-0.105299	0.66785	0.515013	1.64461	0.986828	1.64461	1.97957	0.339911
TG 48:4-FA18:2	0.223627	1.47294	2.9551	5.78501	6.25223	7.13651	0.0620027	0.44148	1.97538	0.0620027	1.06427	1.47647	0.44148	0.0620027	0.300259	0.83438	-0.109167	0.384765	1.99379	1.01629	0.223627	0.300259	1.7521	1.06427	0.0486342	5.5184	0.194317	2.17826	1.35485	1.40114	1.0216	1.42623	0.711755	2.12993	2.29952	3.2527	4.74927	2.91472	3.30388	0.223627	-0.104586	0.972554	-0.104586	0.972554	0.0620027	1.61582	1.7521	1.59505	1.29693
TG 49:0-FA15:0	1.86905	3.07254	4.15893	4.71396	5.1035	5.58823	0.89944	1.68281	3.25705	1.05376	2.2452	2.69619	3.00691	1.64891	2.48835	3.11035	2.21342	2.31814	3.27903	2.61065	1.64533	2.33515	2.11513	2.55257	2.22948	1.29902	2.16562	2.77635	2.327	2.84731	2.41563	3.02128	2.22025	2.88996	2.71295	3.64859	2.43968	1.90838	3.4125	1.48465	1.06518	1.67717	2.45337	2.38648	1.62865	2.10659	2.35926	3.00533	2.20817
TG 49:0-FA16:0	4.2526	4.96286	6.29959	7.13805	7.56414	8.25556	3.18361	3.81306	4.91668	3.55507	4.28784	4.86045	5.05694	3.35444	4.4501	5.2531	4.06339	4.71504	5.50532	4.86385	3.9094	4.75154	4.3004	4.69502	4.26064	3.59867	4.18775	5.04806	4.71566	4.94947	4.49457	5.13595	4.25659	5.1017	4.88718	5.78415	4.71227	3.90514	5.64062	3.73838	3.93158	4.12259	4.80712	4.44311	3.68057	4.48604	4.52584	5.01351	4.10465
TG 49:0-FA17:0	3.27302	4.16096	5.63703	6.15915	6.51065	7.19037	2.443	3.19227	4.57662	2.70479	3.65123	4.33482	4.37499	2.82462	3.73025	4.49261	3.25894	3.87599	4.8478	4.14942	3.15284	3.82026	3.50887	3.93307	3.45126	2.8304	3.49873	4.34723	4.02889	4.19688	3.69311	4.48065	3.71638	4.51185	4.32919	5.20226	3.91606	3.26303	5.03446	3.07672	3.10393	3.40749	4.09832	3.74984	2.83183	3.70433	3.76331	4.41535	3.35248
TG 49:0-FA18:0	2.10094	3.10236	4.44942	5.46584	5.69893	6.32952	1.20319	2.06603	3.56459	1.52644	2.20763	3.02604	3.06163	1.56539	2.72133	3.53775	2.20238	2.71733	3.66482	2.79695	1.80621	2.92748	2.39944	2.73789	2.21235	1.56524	2.12516	2.98005	2.80657	2.86965	2.46822	3.21658	2.56114	3.25443	3.03871	3.93155	2.62195	2.13239	3.7677	2.11178	1.65543	2.07045	2.63877	2.46386	1.73678	2.71322	2.71719	3.16729	2.27798
TG 49:1-FA14:0	0.114344	2.60338	4.47306	6.05347	6.55132	7.19111	0.14075	1.07763	3.04515	0.842972	1.33058	2.33685	2.19955	0.760004	1.73048	2.16584	1.57469	1.76973	3.49751	2.60249	1.43513	1.98876	2.10876	2.56586	1.09957	0.767961	1.35074	2.85426	2.36166	2.47689	2.0734	3.00217	1.85181	3.34881	2.83655	4.13002	2.9374	1.78925	3.84604	0.628104	0.561681	0.891097	2.0103	2.06517	0.946558	2.27076	2.38079	2.78396	1.49487
TG 49:1-FA15:0	2.41521	4.19087	6.02167	8.41362	8.8292	9.54709	1.73531	2.81273	4.88172	2.74913	3.20049	4.27024	3.8263	2.5588	3.44232	4.1107	3.18385	3.6934	5.13585	4.45317	3.12389	3.97643	3.84512	4.27302	2.86844	2.51744	3.21312	4.76319	4.226	4.13704	4.12922	4.56594	3.61685	4.93583	4.86864	5.90017	5.09187	3.90475	5.58527	2.61028	2.96024	3.26237	3.66966	3.91823	3.04638	4.34169	4.2561	4.61692	3.26754
TG 49:1-FA16:0	3.6173	5.30177	7.13603	9.22721	9.66477	10.3686	2.82947	3.76395	5.74613	3.61007	4.34938	5.18753	4.86826	3.55089	4.37418	5.18016	4.27942	4.60641	6.17689	5.44775	4.09835	5.08927	4.87291	5.22811	3.87552	3.61127	4.24483	5.74013	5.26677	5.28863	5.03999	5.59018	4.68964	5.89687	5.80628	6.93202	5.92921	4.76477	6.63347	3.6939	3.88997	4.40954	4.83293	4.90878	3.88132	5.07245	5.31422	5.80277	4.3185
TG 49:1-FA16:1	2.18554	4.61807	6.52864	5.75623	6.47577	6.99498	2.07442	3.01582	5.20609	2.83727	3.56972	4.37608	3.94774	2.84905	3.43762	4.13854	3.34948	3.26489	5.43291	4.75163	2.98685	3.84575	3.74041	4.35675	2.99588	2.93725	3.35782	4.71886	4.21328	4.33332	3.93488	4.65187	3.71533	5.14246	4.57383	5.93005	3.48315	3.27808	5.79453	2.71437	2.61627	3.29164	3.7841	4.16791	1.64414	4.22174	4.39343	4.94868	3.23871
TG 49:1-FA17:0	2.36236	4.35044	6.17876	6.94851	7.46091	8.05664	1.87668	2.66884	4.97265	2.55163	3.12895	4.15456	3.79681	2.5374	3.26103	4.00193	3.19438	3.27107	5.26543	4.55413	3.04037	3.75812	3.53298	4.25747	2.67446	2.59421	3.18207	4.55911	4.05195	4.29426	3.95363	4.46634	3.40941	5.00914	4.50523	5.6923	4.10075	3.31164	5.6236	2.35718	2.51589	3.04352	3.77189	3.85904	2.16868	3.82588	4.29391	4.75353	3.32864
TG 49:1-FA18:1	2.8741	4.61516	6.35161	8.85809	9.26645	10.0136	2.2665	3.04529	5.26356	2.98542	3.76155	4.53654	4.12085	3.04139	3.72537	4.46743	3.62802	3.95036	5.50838	4.75011	3.47038	4.48709	4.29486	4.64311	3.1875	2.80605	3.53783	5.22945	4.76198	4.63118	4.51817	5.01018	4.19027	5.32968	5.35942	6.33058	5.66246	4.33388	6.02024	3.01486	3.43515	3.55567	4.3473	4.4118	3.4798	4.52772	4.61537	5.17432	3.76982
TG 49:2-FA14:0	0.69244	1.98202	3.86792	5.83834	6.29212	7.06238	1.02017	0.69244	2.97663	1.13525	1.2756	1.84438	1.6853	1.02017	1.1371	1.92507	0.883423	1.44276	3.2109	2.34016	1.02017	1.59941	1.46211	2.09382	0.4041	0.435364	0.85828	2.68109	1.82366	1.88322	1.73202	2.28763	1.26169	2.72673	2.79573	3.98945	3.24342	1.82998	3.58627	5.48792	0.4041	1.13525	1.42095	1.89404	1.13525	1.99083	2.18124	2.70416	1.08268
TG 49:2-FA15:0	1.6584	3.8874	5.6539	7.49227	7.84063	8.65919	1.08813	2.07183	4.60229	2.0182	2.65952	3.65345	3.27127	2.19585	2.74272	3.45362	2.70807	3.00263	4.78454	3.9948	2.49178	3.18273	3.02169	3.712	2.28558	2.0342	2.80315	4.29225	3.59948	3.66583	3.44182	4.09846	3.11875	4.55481	4.49638	5.54766	5.21785	3.72105	5.33002	1.71747	1.97083	2.41112	3.28154	3.25646	2.14702	3.85358	3.87274	4.37922	2.80973
TG 49:2-FA16:0	1.95491	3.81813	5.75066	7.5682	7.9232	8.79507	1.18901	2.10216	4.82518	2.21109	2.78887	3.65829	3.20912	1.93742	2.9176	3.57095	2.78583	2.91815	4.8079	3.99544	2.3452	3.29315	3.25368	3.69429	2.22715	2.16982	2.99419	4.30889	3.76208	3.74284	3.50207	4.16858	3.20894	4.50968	4.4552	5.59904	4.83329	3.64165	5.2844	2.09247	2.16913	2.65504	3.29024	3.4622	2.08408	3.79654	3.89552	4.36653	2.94106
TG 49:2-FA16:1	3.5149	5.68693	7.55535	7.66055	8.13217	8.75346	2.77242	3.78558	6.5508	4.06986	4.4735	5.45227	5.00834	3.75286	4.36839	5.24903	4.23096	4.29897	6.56751	5.80398	4.0823	4.78645	4.78519	5.50705	3.81825	3.73558	4.26815	5.75535	5.2978	5.3184	4.91512	5.70156	4.72323	6.2478	5.74703	7.1209	5.49931	4.72687	7.0209	3.31427	3.38395	4.07208	4.82632	5.06249	2.93573	5.41292	5.51317	6.21549	4.43246
TG 49:2-FA17:0	0.789499	2.96325	4.769	5.23203	5.64133	6.26384	0.381948	1.2774	3.957	1.15349	1.54877	2.3695	2.37953	1.05454	1.67767	2.88934	1.71027	1.36476	3.96794	3.24579	1.72332	2.15928	2.06024	2.91749	1.4786	1.4042	1.73104	3.29565	2.69187	2.75198	2.19823	3.13779	2.20279	3.70307	3.15783	4.50934	3.1477	2.33309	4.44859	0.941414	0.907773	1.38614	2.056	2.23271	0.743151	2.85355	3.05062	3.55634	1.76189
TG 49:2-FA18:1	2.5725	4.65622	6.42385	7.97455	8.31036	9.04176	1.7661	2.74227	5.26237	2.82146	3.36626	4.38038	4.00174	2.59089	3.47473	4.31973	3.26499	3.40796	5.56757	4.86341	3.14824	3.88683	3.94088	4.55987	2.93089	2.80875	3.20243	4.80272	4.2867	4.33753	4.21241	4.75078	3.73746	5.27729	5.08077	6.19833	5.69979	4.26557	5.99072	2.53767	2.72974	3.16391	3.92838	3.87401	2.50003	4.53898	4.68694	5.12957	3.59187
TG 49:2-FA18:2	1.30571	3.18263	4.84812	6.56039	7.00348	7.83635	0.369696	1.07051	3.47962	1.52397	2.13969	2.58825	2.49473	1.34406	2.51915	2.83353	1.8065	2.26704	4.06672	3.27095	1.89587	2.40236	2.36695	2.95741	1.74065	1.37343	2.0654	3.6976	3.13051	3.12031	2.90179	3.40836	2.51936	3.81043	3.73897	4.83397	4.07146	2.60536	4.42999	1.34235	1.5104	2.05404	2.53533	2.51765	1.66054	3.24426	3.05948	3.39482	2.15952
TG 49:3-FA15:0	0.805686	1.09243	3.08826	4.62455	4.82231	6.02958	0.0771298	-0.0426938	2.02841	0.634406	0.46308	1.30243	0.608923	-0.0426938	0.805686	1.02053	0.0404069	0.691615	2.20015	1.53945	0.0884543	0.695194	0.321225	1.19604	0.027778	0.170534	0.457309	1.7612	1.24683	1.40362	1.02981	1.46317	0.398757	1.8584	2.15452	3.04685	3.02333	1.5561	2.90534	0.0884543	0.027778	0.170534	0.46308	0.634406	-0.0426938	1.49785	1.37252	1.7661	0.333055
TG 49:3-FA16:0	0.702644	1.20042	2.44866	4.23281	4.44591	5.32367	0.457067	0.79794	1.78619	1.15722	0.909566	1.28793	0.94996	0.96218	0.620654	1.31968	0.444869	1.27413	1.55349	1.35851	0.811937	0.671735	0.636003	1.19604	0.855735	0.483429	0.699585	1.43272	1.32977	1.43818	0.804515	1.40687	0.966126	1.58633	1.64238	2.38425	1.98939	1.05934	2.17022	0.544091	0.457067	0.921941	0.985182	3.94676	0.654362	1.04698	1.13152	1.70373	0.992018
TG 49:3-FA16:1	1.84857	4.33914	6.22273	5.65301	6.25933	6.56468	1.41827	2.17005	5.20054	2.57627	3.08237	4.02549	3.69873	2.23164	2.99917	3.99566	2.9765	2.80375	5.28069	4.51036	2.62797	3.29559	3.31371	4.22546	2.55032	2.29589	2.96827	4.49784	3.9053	3.96508	3.67018	4.49137	3.3074	4.9304	4.32889	5.91636	4.26443	3.43171	5.8984	1.88987	2.09817	2.68166	3.56644	3.80236	1.20618	4.18137	4.32693	4.96652	3.15568
TG 49:3-FA18:2	0.848567	3.0573	4.90947	5.49868	5.93704	6.70146	0.207298	1.12858	4.01639	1.0761	1.82795	2.90434	2.38292	1.04722	1.93099	2.53727	1.73385	1.85391	3.92324	3.22504	1.59883	2.44836	2.31554	2.91465	1.4407	1.14199	1.92645	3.38056	2.82037	2.88592	2.47495	3.14813	2.18725	3.74958	3.4211	4.67344	3.90606	2.50503	4.60727	1.05993	0.811645	1.47118	1.97962	2.41154	0.706944	2.89165	3.16958	3.58451	1.80637
TG 50:0-FA14:0	0.405279	1.31376	2.49687	4.41667	4.73924	5.65485	3.88063	0.412626	0.885012	-0.321257	0.908644	1.69748	1.43462	4.42557	0.888998	1.50536	0.301816	1.23076	1.40096	0.914091	0.0375266	1.05531	1.08746	0.584429	0.572849	-0.375964	-0.159051	1.24177	1.05331	1.08283	0.788169	1.20824	0.360958	1.15764	1.40086	1.88318	1.3141	-0.31898	1.42331	0.503379	4.18176	0.152993	0.848595	0.368837	0.452512	0.498672	-0.230313	1.06521	0.479103
TG 50:0-FA16:0	5.33332	5.61659	6.07061	9.24015	9.68158	10.3426	3.66001	3.83477	4.66077	3.98345	4.69286	5.27288	4.88251	3.60709	4.5547	5.55491	4.35171	5.20109	4.80534	4.27825	3.82736	5.1522	4.85764	4.3343	3.99182	3.5351	4.34654	5.4007	5.12349	5.29039	4.93305	4.94787	4.39317	4.65641	4.92563	5.57154	5.4009	4.50277	5.44806	4.24497	4.04885	4.355	4.49039	4.20595	4.15417	4.36795	4.26893	4.67527	4.24103
TG 50:0-FA18:0	4.53214	4.94694	5.03519	8.86546	9.29681	9.96678	3.13371	3.3267	4.07493	3.35799	4.08166	4.62186	4.27397	3.02938	3.8386	4.94924	3.54834	4.48477	4.06981	3.72635	3.1619	4.60879	4.39297	3.72918	3.28056	3.02776	3.5663	4.79175	4.44259	4.74128	4.20348	4.39246	3.75182	3.94057	4.13749	4.97422	4.91319	3.98029	4.70653	3.80843	3.57012	3.86423	3.83591	3.44888	3.29098	3.68122	3.50202	3.99531	3.4915
TG 50:1-FA14:0	0.95513	2.33239	3.17223	8.58266	9.01616	9.70364	0.428027	1.2359	2.84597	1.31278	1.76136	2.84599	1.57842	1.10058	1.56316	2.80251	1.80471	2.4512	2.79736	2.16309	1.38767	3.25119	3.10672	2.39223	0.926184	0.650586	1.49114	3.29928	2.78523	2.81168	2.54501	2.96314	2.01928	3.04167	3.34784	4.11922	4.44102	3.06583	3.85761	0.837838	0.894609	1.79598	1.93985	1.59878	2.02392	2.28399	1.98554	2.50196	2.1003
TG 50:1-FA16:0	5.9937	6.59278	7.67678	13.9131	14.2495	14.9403	5.31142	5.64979	6.85214	6.18329	6.76791	7.29724	6.30044	5.48804	6.44894	7.21579	6.25645	7.11616	6.90947	6.17736	5.71211	7.29607	7.18849	6.53346	5.89191	6.37426	6.53486	7.98669	7.42564	7.53251	7.22081	7.27695	6.66867	7.40175	8.47787	9.14246	9.40381	7.87333	8.34079	6.10993	6.60127	6.94707	7.10039	6.79016	7.41175	6.79376	6.60332	7.03346	6.75937
TG 50:1-FA16:1	2.11224	3.79609	5.70523	7.9522	8.5139	9.18081	1.54992	2.14578	4.24245	2.64435	3.2461	3.98923	3.36084	2.20857	3.02063	3.62727	2.86397	3.05886	4.61109	3.86656	2.48953	3.8616	3.79145	3.67963	2.04229	2.4169	3.01092	4.18575	3.72529	3.90383	3.42428	3.90706	2.73748	4.21848	3.89216	5.20147	4.14963	3.25721	5.19331	1.55686	2.46	3.12323	3.36223	3.06231	1.98634	3.40322	3.56733	4.12441	2.62515
TG 50:1-FA18:0	2.60506	3.4098	5.17186	9.80786	10.2085	10.9174	1.61105	2.1271	3.71988	2.83409	3.27271	3.9493	3.15031	2.12275	3.00299	4.06137	2.88969	3.71961	4.16463	3.49957	2.7096	4.39207	4.19844	3.73384	2.17361	2.68479	3.52211	4.53696	4.12314	3.92182	3.77646	4.17326	3.38734	4.32872	4.787	5.58959	5.65842	3.96171	5.05203	2.3578	2.72805	3.22514	3.43083	3.52425	3.35515	3.70636	3.55887	4.04057	3.0711
TG 50:1-FA18:1	5.43522	5.94011	7.08499	12.9363	13.2613	13.9998	4.47947	4.95931	6.07398	5.46761	6.00993	6.55059	5.65832	4.80866	5.7356	6.54218	5.50079	6.41432	6.28694	5.58311	4.95426	6.55177	6.38066	5.82925	5.20627	5.54061	5.64104	7.2411	6.73207	6.84407	6.53131	6.6436	6.01787	6.60257	7.66766	8.33265	8.49891	7.02213	7.60083	5.38917	5.79822	6.05242	6.25069	6.05143	6.58772	6.07128	5.8583	6.40411	5.95926
TG 50:1-FA20:1	0.809586	0.773366	2.53226	5.79238	6.19312	7.12179	5.46099	1.91555	1.61819	0.227272	0.809586	1.87254	0.397443	-0.16064	0.659375	0.835648	0.426908	0.448134	1.63294	0.68514	1.63294	1.91555	1.60093	0.999069	0.301894	0.612662	0.835648	1.63669	0.883104	1.25914	0.768149	1.2761	0.659375	1.42848	1.67647	2.55266	2.49829	1.27331	2.06593	0.301894	0.227272	0.612662	1.05803	0.301894	0.996635	0.93207	0.728689	0.963485	0.499706
TG 50:2-FA14:0	2.84965	3.36946	4.8333	11.0776	11.4216	12.2229	1.54687	1.65979	3.69218	2.63021	3.14838	3.95873	2.90838	1.91235	2.81956	4.42716	3.26305	4.07725	4.15245	3.44571	2.57112	4.10756	3.88697	3.30241	2.26295	2.60358	2.84614	5.09002	4.3143	4.30342	4.37234	4.68959	4.03481	4.97119	6.33194	6.86434	7.63039	5.7712	5.80079	3.14355	3.0098	3.40479	3.88103	3.75319	4.67969	4.32314	4.3274	4.33486	3.86471
TG 50:2-FA14:1	-0.542091	0.835803	2.01081	5.76792	6.13224	6.67445	5.01853	0.399478	1.33	0.399478	0.530888	1.25378	0.567696	0.312883	0.390668	0.377701	0.208283	0.375417	1.49681	0.593607	0.312883	0.921643	1.06069	0.972662	0.566942	4.78659	0.564974	1.08658	0.65913	0.527011	0.796676	1.17223	0.390668	1.28973	1.83431	2.32392	2.82931	1.37919	1.94777	-0.542091	5.01853	0.312883	0.550017	0.0276447	0.0276447	0.835803	0.581034	0.662407	-0.353892
TG 50:2-FA16:0	5.40758	5.96972	7.17367	13.3805	13.6618	14.5	4.42639	4.60057	6.14067	5.29321	5.93243	6.50519	5.93498	5.30211	5.96075	6.43362	5.51954	6.27215	6.41731	5.62478	5.01965	6.22208	5.99109	5.77697	5.29173	5.70552	6.15456	7.3981	6.80216	6.76003	6.6187	6.89442	6.25895	7.13596	8.43977	8.99158	9.73399	7.94313	8.15532	5.50024	5.75279	6.12796	6.37567	6.06398	6.93173	6.53111	6.48354	6.68413	6.20204
TG 50:2-FA16:1	4.88403	6.06094	7.65035	12.4975	12.8162	13.6252	4.0692	4.42502	6.47262	4.99527	5.67811	6.28956	5.70093	4.7961	5.48985	5.89844	4.94605	5.463	6.70644	5.98714	4.64799	6.1023	5.87249	5.95096	4.72342	4.87452	5.43788	6.81857	6.18498	6.30432	6.20812	6.62113	5.83898	6.96977	7.82123	8.53914	9.02051	7.331	7.92212	4.97957	5.15251	5.49772	5.96145	5.8918	6.14202	6.28923	6.40386	6.75765	5.58271
TG 50:2-FA18:0	0.90003	2.05495	3.68481	7.81396	8.21874	9.05364	-0.121776	1.74152	2.55097	1.21418	2.02991	2.39512	1.61896	0.308738	1.71349	2.30928	1.54052	2.10693	2.81598	1.94153	1.40234	2.09309	2.11431	1.99085	1.07438	0.920829	2.21477	2.85571	2.42368	2.30169	2.42499	2.60433	1.62506	3.02468	3.41869	4.12413	4.64815	2.99423	3.8924	0.152715	0.797811	1.89385	1.51471	1.77723	1.26285	2.48247	2.18649	2.52993	1.88143
TG 50:2-FA18:1	5.21635	6.12673	7.46914	13.5518	13.8579	14.6283	4.46932	4.81321	6.51648	5.27955	5.92322	6.66869	5.94608	5.13453	5.86675	6.56109	5.48006	6.07211	6.77316	5.97308	5.00269	6.46758	6.20368	6.03788	5.02558	5.33417	5.62988	7.42915	6.72027	6.78572	6.76974	7.10974	6.39577	7.46795	8.72076	9.28188	10.1013	8.28149	8.46017	5.6122	5.82893	6.07915	6.63621	6.18817	7.13799	6.78819	6.86752	6.9511	6.2266
TG 50:2-FA18:2	3.9414	4.04392	5.47946	10.793	11.0792	11.9623	2.62556	2.67409	4.42673	3.64261	4.11406	4.67108	3.98918	3.18104	4.01666	4.67581	3.93417	4.86974	4.72593	4.082	3.56846	4.20573	4.12588	3.99079	3.82053	4.04954	4.52121	5.62696	5.25507	5.09983	4.86895	5.06327	4.45565	5.08386	5.94487	6.57183	7.03268	5.42781	6.00915	3.59565	3.5163	4.0989	4.3127	3.99156	4.50252	4.52651	4.29743	4.77535	4.54579
TG 50:2-FA20:2	0.496222	0.237698	2.78129	4.79493	4.99977	5.81945	4.31108	0.52479	1.74337	-0.141736	0.836675	1.3401	0.237698	-0.359537	0.510845	1.00732	0.252173	0.551936	1.93172	0.977609	0.496222	1.28599	1.0284	0.811908	0.237698	4.33664	0.801684	1.79682	1.23916	1.28974	0.801684	1.56152	0.496222	1.48521	1.48488	2.85083	1.80297	1.16883	2.4602	0.0207482	0.510845	0.237698	0.52479	0.610409	4.33664	0.956582	0.895468	1.57346	0.499665
TG 50:3-FA14:0	1.63069	2.21261	3.2402	9.5971	9.94426	10.8794	0.347528	0.622277	1.9537	1.77167	2.35421	2.95836	1.89415	1.21245	1.93485	3.10987	2.09059	2.97712	3.00287	2.34363	1.93616	2.5059	1.87147	2.01572	1.05926	1.54529	2.23066	4.1862	3.32383	3.43494	3.34377	3.53016	2.91753	3.764	5.11524	5.71767	6.85558	4.96558	4.91706	1.80935	2.16801	2.48654	2.49699	2.01448	3.22795	3.20608	3.30005	3.17394	3.17766
TG 50:3-FA14:1	0.198708	1.46335	3.07618	7.7688	7.95349	8.69912	7.11115	0.0598428	2.34439	1.24835	1.74079	2.45408	0.930299	-0.0805342	0.386425	1.90912	0.65179	1.27194	2.32278	1.41478	0.423091	2.24134	1.80955	1.95172	-0.00677592	0.387024	0.275011	2.49424	2.01302	1.91991	1.58929	2.19914	1.07056	2.38117	3.58196	4.17526	5.83797	3.90756	4.22263	0.0598428	-0.00677592	0.762438	1.02247	0.925678	1.41461	2.2606	2.33737	2.4213	1.86792
TG 50:3-FA16:0	1.69572	2.38195	4.2322	10.5923	10.8759	11.8095	0.218092	0.952286	3.14815	2.15106	2.75152	3.68213	2.90023	2.08519	3.05188	3.30142	1.62117	3.05172	3.57515	2.71311	2.1207	2.94782	2.58079	2.42281	2.08345	2.88627	3.86529	4.72514	3.97068	4.05296	3.80092	4.19711	3.45397	4.47825	5.95362	6.5055	7.57903	5.697	5.81448	2.73128	2.44938	2.994	3.37839	3.04075	4.23074	4.00933	3.95086	4.20486	3.37189
TG 50:3-FA16:1	3.81788	5.70512	7.2879	11.1151	11.3827	12.2263	3.26756	3.70514	6.48132	4.27101	4.73752	5.66377	5.13594	4.0551	4.78854	5.32316	4.3708	4.7516	6.39644	5.62149	4.3052	5.15725	4.88153	5.40915	4.11292	4.12907	4.89652	6.20027	5.57674	5.66679	5.34808	6.14088	5.15224	6.50257	7.11486	7.8897	8.94633	7.16574	7.71361	4.05235	4.15476	4.736	5.13524	5.17171	4.97576	5.98668	6.17946	6.38719	5.10716
TG 50:3-FA18:1	3.204	4.40584	6.07171	10.9992	11.2441	12.0344	2.37325	2.81291	5.09111	3.45726	3.79179	4.8119	3.99752	3.1392	3.83159	4.77029	3.59192	4.24435	5.36699	4.54353	3.24901	4.43588	4.12188	4.31434	3.13877	3.31555	3.73749	5.52815	4.91665	4.89875	4.77497	5.32135	4.54188	5.73293	6.82476	7.44308	8.93396	7.00811	7.10535	3.3111	3.47134	3.93186	4.41759	4.23603	4.79266	5.44106	5.57515	5.53858	4.70387
TG 50:3-FA18:2	3.26203	4.36867	5.776	10.9628	11.2579	12.1725	2.40606	2.51256	4.96118	3.37907	3.89233	4.65118	4.13858	3.29244	4.13376	4.56859	3.68278	4.24142	5.1773	4.46187	3.62305	4.12838	4.02978	4.23771	3.41049	3.65268	4.41809	5.66439	5.04012	5.04053	4.85819	5.29234	4.47855	5.59818	6.65624	7.29215	8.1596	6.31333	6.65081	3.65911	3.55424	4.16194	4.43764	4.28716	4.7198	5.09653	5.07779	5.32277	4.59479
TG 50:3-FA18:3	0.748757	1.04763	1.38643	6.7855	7.11648	7.92162	0.840956	0.302119	0.289248	0.0732008	0.302119	0.860738	0.0517985	0.840956	-0.222873	0.506361	-0.128005	0.538426	0.685831	0.33054	-0.207189	6.23642	0.289248	0.157029	0.00289633	0.412039	0.431166	1.93571	1.40512	1.51798	1.03004	1.46103	1.3221	1.16418	1.70652	2.2657	3.22315	1.59041	1.88291	0.0732008	0.302119	0.00289633	0.289248	0.0732008	0.891958	0.845536	0.419808	1.55396	0.603749
TG 50:4-FA16:0	5.57167	5.4499	5.48915	7.13614	7.37375	8.06209	5.30756	5.31632	5.52977	5.35401	5.38217	5.36618	5.39901	5.27178	5.35279	5.37096	5.35043	5.47211	5.35834	5.37473	5.36576	5.36122	5.31898	5.39797	5.34208	5.38028	5.29939	5.5254	5.44792	5.47455	5.48212	5.41229	5.43579	5.35125	5.45932	5.54346	5.85746	5.4829	5.52365	5.25604	5.36506	5.32637	5.3217	5.30838	5.27915	5.41429	5.38223	5.40837	5.4487
TG 50:4-FA16:1	0.969259	2.33963	4.20946	7.64928	7.8718	8.79531	0.0540226	0.793288	3.27777	1.01349	1.51471	2.59806	2.21196	0.764974	1.62329	2.2911	1.03718	1.2873	3.32624	2.79567	1.24264	1.95418	1.64196	2.51082	1.54905	1.41667	2.07373	3.29729	2.49056	2.46943	2.48451	3.08216	2.36396	3.46536	4.10732	4.86118	6.03661	4.22308	4.71402	0.952705	0.833361	1.77563	2.18433	1.76143	1.70028	3.07801	3.25586	3.47643	1.99747
TG 50:4-FA18:2	1.10865	2.76003	4.19962	7.82084	8.0634	9.04736	0.254136	0.777145	3.19552	1.37749	1.65954	2.52445	2.07868	1.01782	1.78319	2.44518	1.49463	2.1437	3.44431	2.76329	1.52973	1.83183	1.72339	2.23935	1.20678	1.49431	2.16245	3.57897	2.9907	2.69948	2.88198	3.21459	2.00849	3.71116	4.2658	5.06272	6.3185	4.2624	4.95204	0.839486	0.991466	1.76669	1.9554	2.0371	1.91816	3.19768	3.19116	3.34751	2.55363
TG 50:5-FA20:5	0.712089	1.22187	1.00053	3.47108	3.43367	4.46129	1.01876	1.64864	1.88546	1.04249	1.02405	1.78547	1.85301	1.21802	1.55457	1.62044	1.44871	2.00788	1.54724	1.72062	1.89203	1.01391	1.5419	1.66377	1.33758	0.972408	1.84499	1.22269	0.706966	0.984807	0.670292	1.11119	0.246082	1.36578	1.40941	1.28615	1.54671	0.646322	1.65623	1.32515	0.922327	1.01525	1.57825	1.73005	1.04255	1.02795	1.33486	1.05388	-0.225118
TG 51:0-FA16:0	7.23084	7.18512	7.11924	7.48878	7.46726	7.8271	7.08832	7.17177	7.28211	7.14209	7.23187	7.22396	7.33429	7.13137	7.17267	7.15094	7.18365	7.18179	7.21589	7.20687	7.15581	7.21775	7.13907	7.13217	7.13686	7.15316	7.13271	7.24899	7.12371	7.18227	7.17384	7.17448	7.17516	7.12891	7.09552	7.25359	7.20859	7.1225	7.23921	7.11112	7.04544	7.12776	7.12686	7.11847	7.09358	7.20567	7.17561	7.17971	7.14363
TG 51:0-FA17:0	1.78494	2.21603	3.63224	4.46841	4.42967	5.25816	0.627029	1.14498	1.68735	0.860987	1.49997	2.12132	2.33568	0.335091	1.81459	2.40062	1.31078	1.91866	2.65981	2.0879	1.37561	2.14159	1.40419	1.57365	1.38795	0.908108	1.6366	1.99866	1.9773	2.19453	1.4675	2.30401	1.50693	2.16361	1.97715	2.94469	1.52335	1.33773	2.72281	0.962233	1.00476	1.14871	1.36406	1.67028	1.63341	1.55246	1.74824	2.41692	1.5325
TG 51:0-FA18:0	1.82211	2.19545	3.39308	4.91625	5.50612	6.11134	1.12324	1.22159	2.00722	0.909028	2.09062	1.96373	2.36304	1.00793	1.59442	2.65422	1.37349	2.1229	2.39572	1.81224	1.34495	2.32603	2.01359	2.09429	1.47009	0.725118	1.62065	2.24138	2.0358	2.14928	2.18573	2.07014	1.54585	2.31072	2.4005	2.90133	2.28686	1.56307	2.53202	1.53516	1.03864	1.80264	1.87977	1.51086	1.21282	1.99376	1.88336	2.06479	1.41853
TG 51:1-FA15:0	0.555025	1.63252	3.41118	5.61116	6.04825	6.76102	4.9618	-0.0854756	1.7932	0.487476	1.31276	1.4721	1.44151	0.321527	0.806305	1.49995	0.742229	1.19399	2.25654	1.76371	0.788207	1.87318	1.61362	1.4788	0.557887	0.0747744	0.705192	2.27976	1.87133	1.75602	1.28235	1.97862	0.866302	2.231	2.0749	3.23207	1.86401	1.34485	2.82954	0.236456	4.9618	0.66747	0.95395	1.11292	0.310812	1.8402	1.536	1.97384	0.647747
TG 51:1-FA16:0	2.76656	3.83457	5.38611	8.58055	8.9784	9.76514	1.56114	2.39464	4.37191	2.60579	3.03966	3.75974	3.47163	2.16548	3.04294	3.8222	3.16935	3.56227	4.56032	3.81987	2.86555	4.402	3.68112	3.82907	2.62896	2.79989	3.3343	4.48424	4.03074	3.89995	3.87982	4.1908	3.38663	4.44143	4.53192	5.3791	4.82483	3.72454	5.11875	2.48159	2.89466	3.32112	3.46131	3.58519	3.18687	3.88442	3.75865	4.33246	3.23289
TG 51:1-FA17:0	1.97705	3.78483	5.16719	8.30157	8.76064	9.52573	1.72066	2.15805	4.09617	2.17626	2.91661	3.58565	3.09567	1.84004	3.11687	3.63659	2.53788	3.18201	4.52106	3.85932	2.89413	4.02248	3.39192	3.728	2.3652	2.35936	3.01416	4.23707	3.88685	3.80454	3.63973	3.92676	3.21951	4.33419	4.28077	5.17586	4.73834	3.62526	5.11571	2.16554	2.88107	3.1728	3.42915	3.21884	2.93518	3.61997	3.70844	4.20465	2.79249
TG 51:1-FA18:0	1.07597	2.62823	4.21444	6.59301	6.98276	7.78571	0.367309	0.951984	2.92057	1.17813	1.56333	2.34636	2.11689	0.79037	1.6589	2.60708	1.55725	1.79609	3.30405	2.42701	1.7728	2.81498	2.14001	2.18923	1.13546	1.06623	1.77476	2.93242	2.5696	2.58362	2.19981	2.6348	1.97684	2.95754	2.85581	3.86577	2.90827	2.24665	3.57104	1.01469	0.67189	1.7267	1.97069	2.11971	1.12274	2.5477	2.3386	2.94841	1.58334
TG 51:1-FA18:1	2.53413	3.94269	5.52134	8.28009	8.78185	9.52657	1.42023	2.2091	4.0734	2.43255	2.98963	3.71668	3.35029	1.89897	2.91866	3.57001	2.6276	3.27669	4.46205	3.92698	2.7028	4.06202	3.69232	3.77948	2.47519	2.40963	3.12135	4.32294	3.80992	3.89786	3.94994	4.17513	3.36562	4.46839	4.51818	5.26264	4.72796	3.61629	5.11918	2.36178	2.64809	2.94989	3.33451	3.3208	3.12158	3.97974	3.90576	4.24627	3.07804
TG 51:2-FA15:0	1.57144	2.61952	4.58279	8.42785	8.87556	9.66819	0.612332	0.990339	3.11116	1.04084	2.00968	2.76982	2.37927	1.15987	2.00993	3.00545	1.73511	2.60733	3.60174	2.86905	1.92534	2.60726	2.54361	2.63628	1.29825	1.51515	2.22067	3.51882	2.93725	3.02759	2.95695	3.21264	2.17854	3.65675	4.23132	4.8965	5.42125	3.70781	4.46878	1.30233	1.93143	1.91315	2.64045	2.65925	2.73176	3.58687	2.98133	3.25006	2.26364
TG 51:2-FA16:0	2.75383	3.56039	4.95863	9.04228	9.45127	10.2622	1.31815	1.91881	4.18719	2.28998	2.66464	3.50444	3.01104	1.7921	2.89846	3.79596	2.82916	3.36264	4.38227	3.63674	2.69424	3.43497	3.15785	3.38766	2.47531	2.3912	3.09643	4.29862	3.77085	3.73791	3.54713	3.99878	3.32838	4.34245	4.67209	5.53945	5.541	4.07283	5.11095	2.34888	2.19883	2.75193	3.42164	3.11948	3.26314	3.72335	3.77657	4.20874	2.83012
TG 51:2-FA16:1	1.90604	4.04273	5.66736	6.90736	7.26921	7.95829	1.32188	2.11993	4.71547	2.34289	2.77784	3.73315	3.31118	2.07783	2.76974	3.51124	2.7171	2.70892	4.93245	4.07715	2.60505	3.30303	3.14445	4.00992	2.37216	2.16117	2.76792	4.1326	3.63975	3.76839	3.4435	4.09637	3.0114	4.55555	4.20875	5.38257	4.5045	3.36347	5.31001	1.84595	1.95361	2.66403	3.12743	3.24892	1.70452	3.88404	3.91978	4.34704	2.83731
TG 51:2-FA17:0	1.40471	3.10314	4.9518	7.55306	7.9162	8.68899	0.651022	1.43105	3.77412	1.64973	2.52461	2.95571	2.66462	1.6446	2.2998	3.02889	2.09278	2.48646	4.20953	3.48291	2.28003	2.94985	2.48742	3.08313	1.80024	1.64093	2.78034	3.77236	3.22188	3.15378	3.03405	3.56956	2.61982	4.09105	4.02991	5.00438	4.71679	3.24618	4.62258	1.47494	1.87885	2.19925	2.55554	2.73539	1.80919	3.34888	3.36694	3.7548	2.48638
TG 51:2-FA18:1	3.52701	4.8782	6.54717	10.2939	10.6547	11.5051	2.37413	3.0418	5.40155	3.32273	3.91991	4.62299	4.30216	3.1849	3.99774	4.97901	3.93834	4.34226	5.75948	4.91553	3.47618	4.89133	4.60994	4.87917	3.3416	3.50284	3.98921	5.47483	4.98364	4.87808	4.84635	5.20067	4.47018	5.63809	6.07862	6.95296	7.23337	5.61171	6.47092	3.42325	3.70553	3.98132	4.62418	4.57793	4.51094	5.26519	5.07489	5.44983	4.32624
TG 51:2-FA18:2	1.40537	2.17375	3.73634	6.26917	6.65973	7.61232	0.17131	0.816012	2.71277	1.01006	1.36493	2.1474	2.04548	0.854264	1.51145	2.09699	1.50144	1.59656	3.16346	2.27162	1.27878	1.66839	1.89899	1.89326	1.07259	1.19318	1.76989	2.84218	2.32281	2.26423	2.06454	2.46845	1.7792	3.15147	2.69281	3.6908	3.1503	2.25434	3.58248	0.811442	0.949644	1.49635	1.7376	1.6938	1.01267	2.41804	2.16567	2.88435	1.66293
TG 51:3-FA15:0	0.612967	1.0182	2.91583	7.11954	7.45799	8.39785	7.76445	0.693533	1.62932	7.05567	0.440411	1.71822	1.15389	0.7549	1.43344	1.38456	0.647814	1.66557	2.23151	1.64602	0.926612	1.41544	1.06848	1.09096	0.235052	0.207835	1.12042	2.24599	1.88468	1.84709	1.7513	1.91242	1.3549	2.44571	3.23551	3.78683	4.63309	2.86035	3.21432	0.693533	0.597939	0.63426	1.3225	1.49619	1.65427	2.85184	1.92741	2.25003	1.44392
TG 51:3-FA16:1	1.44495	3.54033	5.34224	6.6141	7.04107	7.69609	0.768096	1.51869	4.24796	1.53869	2.44783	3.08095	2.79029	1.90951	2.44102	3.09974	2.18862	2.3594	4.49426	3.84983	2.18907	2.91002	2.60329	3.37012	1.7192	1.85829	2.65615	3.79416	3.19007	3.35627	2.90617	3.83573	2.57171	4.1937	3.96344	5.18966	4.59969	3.40963	5.11665	1.3747	1.60186	1.96399	2.96546	2.92591	1.48744	3.47348	3.67446	4.22402	2.65012
TG 51:3-FA18:2	1.70374	3.35828	5.04107	7.82354	8.21375	9.09747	0.699352	0.683332	3.59841	1.53641	2.29923	3.00955	2.61959	1.78176	2.45299	3.04777	2.0545	2.62446	4.15591	3.47705	2.24778	2.88765	2.66492	2.89837	1.75799	1.77594	2.68076	3.8302	3.39102	3.17711	3.13361	3.55908	2.65114	4.07096	4.24937	5.10222	5.32013	3.73794	4.90728	1.63594	1.50897	1.98048	2.54317	2.6612	2.04276	3.70884	3.44517	3.90892	2.48256
TG 51:4-FA18:2	0.227986	2.06126	3.69928	5.44192	5.70524	6.63903	5.30557	0.20532	2.46562	5.30557	0.943671	1.31543	1.61456	0.613934	0.498124	1.47994	0.277424	0.936971	2.65523	1.93182	1.00949	1.20857	1.26876	1.67694	0.20532	0.818234	1.3257	2.50192	1.87472	1.77216	1.98005	2.14353	1.33996	2.65458	2.55364	3.57715	3.58625	1.92182	3.42628	0.242693	0.242693	0.375841	1.15472	1.27866	0.0134204	2.37487	2.01921	2.47713	0.858337
TG 52:0-FA16:0	3.77589	3.62136	4.4411	7.24378	7.59149	8.31462	2.35753	1.96398	2.97355	2.07073	3.33467	2.96345	3.44685	2.22315	2.8729	3.57712	2.85127	3.28181	3.13151	2.78116	2.32579	3.23406	3.08672	2.52262	2.27111	2.15091	2.49567	3.11502	2.92848	3.22387	3.10736	3.04664	2.56281	2.49108	3.16326	3.59857	3.60534	2.77359	3.60164	2.66718	2.29519	2.26083	2.60637	2.46603	2.16954	2.48847	2.42529	2.72609	2.40082
TG 52:0-FA18:0	4.21778	4.28732	4.56857	7.96499	8.37247	8.91347	2.93381	2.58771	2.61559	2.80312	3.05428	3.54329	3.28903	2.35092	2.9027	3.97483	3.15127	3.77829	3.20352	2.43597	2.69105	3.91444	3.91172	2.81557	2.57142	2.43529	2.94032	3.59297	3.39001	3.64285	3.22777	3.23966	2.79554	2.53752	3.03444	3.73448	4.13946	3.27295	3.73648	3.35874	2.54207	2.67547	2.90828	2.69175	2.76707	2.92776	2.61114	3.14922	2.77037
TG 52:0-FA20:0	0.978653	1.29155	2.53976	4.81485	5.31811	5.87159	0.0244603	0.881087	2.14678	0.8797	2.36843	1.57774	2.91523	0.601654	1.69729	1.99464	1.37111	1.88109	2.26179	1.47012	1.10188	2.20023	1.38299	1.70991	1.04815	0.257403	0.830612	2.054	1.68699	1.41162	1.65213	1.83433	1.17487	1.23511	1.52238	1.96626	2.18059	1.11298	1.92124	0.769387	0.829264	0.356539	1.6322	1.05408	0.537106	1.03368	1.1022	1.50591	0.786052
TG 52:1-FA16:0	4.03276	4.33936	5.05391	11.2161	11.7107	12.4333	3.12088	3.29956	4.63376	4.21582	4.59001	5.07398	3.78679	2.68632	3.90426	5.21017	4.30334	5.15121	4.46817	3.72126	3.35856	5.7796	5.5749	4.49995	3.38293	3.70134	4.32929	5.78265	5.28658	5.28729	5.00543	4.80046	4.31052	4.61484	5.43849	6.09446	6.484	5.40368	5.81399	3.71115	3.95141	4.50416	4.09814	3.97988	4.78806	4.45459	3.8902	4.6564	4.75
TG 52:1-FA16:1	0.231541	1.81239	3.37653	5.25941	5.67173	6.20609	0.582147	0.254679	2.41279	0.781496	0.806139	1.70247	0.678764	0.735334	1.22952	1.36835	0.464967	1.02491	2.42684	1.79103	0.41658	1.65084	1.49169	1.55154	0.582706	0.526356	1.13379	2.20469	1.54529	1.66534	1.35194	1.60893	0.741463	2.23446	1.83224	2.97197	1.91208	1.03177	2.91039	0.0761991	0.672248	0.80755	0.981703	1.17673	0.0995694	1.49665	1.48013	1.92806	0.740469
TG 52:1-FA18:0	4.31171	4.60324	4.89074	11.4636	11.9494	12.6856	3.15874	3.50665	4.10056	4.43453	4.86355	5.16233	3.92977	3.04243	4.17189	5.29092	4.1766	5.16605	4.28946	3.71744	3.55514	5.82681	5.70363	4.3781	3.25745	4.02229	4.55876	5.88755	5.60163	5.53868	5.07891	4.95941	4.49021	4.66547	5.56556	6.22902	6.67167	5.43013	5.87243	3.7336	3.93869	4.43896	4.27615	3.78187	4.71873	4.67681	4.06009	4.60372	4.99206
TG 52:1-FA18:1	4.23135	4.53512	5.16302	11.0388	11.5329	12.4126	2.81504	3.46175	4.29401	4.08525	4.61364	4.85811	3.90819	2.67893	3.69859	5.00295	3.9825	4.90829	4.03599	3.76171	3.49699	5.46235	5.47214	4.14156	3.22355	3.54864	4.1625	5.64691	5.38138	5.49159	4.96817	4.89343	4.41344	4.40001	5.05613	6.06679	6.32913	5.04513	5.55154	3.5294	3.58814	4.16507	3.77809	3.33494	4.45538	4.45583	3.82991	4.43709	4.78443
TG 52:1-FA20:1	1.03478	1.64064	2.78543	6.25089	6.85931	7.6157	6.05204	0.172428	2.2421	1.19148	1.93841	2.39461	0.941909	0.100269	1.08515	1.71168	0.837193	1.9386	1.47488	0.91038	-0.373391	3.22176	2.89103	1.81134	0.100269	5.8011	-0.131035	2.30007	1.89944	2.23689	2.13409	1.74898	1.08407	1.58003	1.88026	2.80698	3.23803	1.77816	2.939	5.8011	0.716124	1.16317	1.56064	1.12445	1.60912	1.18889	1.13883	1.54069	1.2849
TG 52:2-FA16:0	6.18995	6.17273	6.6796	14.5851	14.9944	15.8009	5.234	5.21703	5.76135	5.88553	6.44935	7.02989	6.19993	5.78723	6.31486	7.24898	6.02976	7.02814	6.38339	5.55291	5.47011	7.08839	6.96536	6.18233	6.18813	6.71665	6.81417	8.14923	7.39036	7.42489	7.16331	7.36967	6.75634	7.58616	9.13731	9.63964	10.1806	8.48019	8.49366	6.42413	6.49325	6.62375	7.079	6.69416	7.95605	6.9587	6.84659	7.00454	7.17794
TG 52:2-FA16:1	2.44838	3.39292	4.8432	9.20012	9.62037	10.3505	1.51737	1.67573	3.96311	2.64353	3.00047	3.88154	2.67236	1.94127	2.78946	3.34928	2.55885	3.0302	4.08203	3.26801	2.44371	4.01367	3.99229	3.61754	2.09206	2.34213	3.20986	3.94033	3.47103	3.37879	3.1928	3.60397	2.7806	4.0138	4.39741	5.36032	5.53901	4.07045	5.06157	1.78529	2.53337	2.68289	3.00933	2.85824	2.77327	3.56043	3.29283	3.97352	3.11234
TG 52:2-FA18:0	3.55943	3.67127	4.18911	10.5141	10.9411	11.7484	1.76834	2.20033	3.22006	3.38865	3.60689	4.32254	3.30003	2.51832	3.73307	4.25628	3.42562	4.29099	3.68481	3.21395	3.13499	4.33124	4.32852	3.46993	2.94756	3.61324	4.48031	5.17228	4.68653	4.44453	4.235	4.31444	3.7537	4.32646	5.13293	5.79424	6.56893	4.99087	5.39885	2.3952	3.02714	3.33811	3.37351	3.17142	3.96742	4.07991	3.64433	4.04713	4.27836
TG 52:2-FA18:1	7.20793	7.11812	7.64624	15.3964	15.8028	16.5393	6.22199	6.13681	6.92957	6.93068	7.44311	8.0303	7.17946	6.65186	7.29858	8.16193	6.90642	7.83701	7.37818	6.45966	6.3135	7.98813	7.90034	7.12966	7.0603	7.55257	7.58254	9.08347	8.28546	8.39813	8.01293	8.30152	7.74901	8.4501	10.0178	10.5043	11.1156	9.42189	9.47204	7.33965	7.37695	7.43886	8.02329	7.59926	8.81052	7.87677	7.72752	7.88631	8.05784
TG 52:2-FA18:2	2.70212	2.74426	3.43959	9.08042	9.64268	10.4605	1.14989	0.903714	2.58993	2.4676	2.78989	3.07917	2.38449	1.98279	2.8065	3.6568	2.69488	3.69757	2.71237	2.31971	2.23438	3.09995	3.07019	2.49112	2.03544	2.35082	3.39091	4.29286	4.00806	3.87616	3.47764	3.60151	2.97249	2.77539	4.03432	4.46093	5.02039	3.85616	4.11906	0.949379	2.06528	2.39142	2.42964	2.07474	2.53726	2.91595	2.3903	2.94101	3.57567
TG 52:2-FA20:1	0.0315687	1.30484	2.94463	7.34189	7.77033	8.656	0.0732642	0.475316	2.10441	1.40902	1.97172	2.32944	1.21316	0.0315687	0.875257	1.76667	0.49263	1.4241	2.36908	1.34043	0.588884	2.91864	2.62891	1.75263	-0.297044	7.16696	0.247505	2.39859	1.45127	1.77601	1.61706	1.91749	1.34258	2.12617	2.77663	3.60487	4.1894	2.93479	3.42449	0.0315687	0.588884	1.19909	1.55031	1.17071	1.64309	1.96535	1.62038	1.905	1.03456
TG 52:2-FA20:2	1.02248	1.24134	2.93846	5.2841	5.56895	6.67083	0.515525	0.396036	2.10304	0.980611	1.12627	2.20608	1.12281	0.588287	0.588287	1.51877	1.22414	1.67418	1.72887	1.12431	-0.165349	1.97948	2.00563	1.49088	0.588287	5.10745	0.280125	2.45059	2.16213	2.01591	1.68491	1.69547	0.918094	1.67163	1.66166	2.69662	2.47473	1.44319	2.97642	-0.165349	0.588287	0.804039	0.908361	1.13894	0.515525	1.17434	1.42971	2.08911	1.11371
TG 52:3-FA16:0	5.59217	5.22001	5.76182	13.2912	13.6967	14.6135	4.27353	4.16299	4.78865	5.04564	5.4903	6.06692	5.56596	5.19062	5.58555	6.23415	5.2656	6.1618	5.47278	4.75191	4.83957	5.61677	5.61777	5.14556	5.52642	6.17191	6.35792	7.41805	6.7441	6.68193	6.37342	6.56855	6.03302	6.71726	8.29213	8.71502	9.54735	7.78675	7.78845	5.49198	5.60933	5.64374	5.99757	5.59473	6.80795	6.23646	6.02725	6.12601	6.58185
TG 52:3-FA16:1	3.8244	4.55076	5.90277	11.8038	12.066	12.8322	2.81327	3.01055	5.1378	3.755	4.36398	5.16363	4.44847	3.58809	4.31638	4.90972	3.73763	4.39243	5.10812	4.43647	3.55963	5.03422	4.75472	4.62448	3.52261	3.81879	4.43309	5.77711	4.94074	5.08693	4.96453	5.42426	4.65264	5.75433	7.03346	7.60577	9.12698	7.23878	7.16356	3.69109	3.92959	4.29321	4.77151	4.49556	5.3516	5.6139	5.70425	5.57049	5.1037
TG 52:3-FA18:0	1.05383	1.09062	1.7128	7.62777	7.99112	8.8278	3.05762	0.492279	1.27559	0.716268	1.27438	1.98889	0.51184	0.770752	1.43303	1.55275	0.45858	1.76252	1.35567	1.16681	1.34597	1.58538	1.21019	0.277955	0.506709	1.74166	2.90948	2.34868	1.89935	1.52337	1.36698	1.85047	0.807802	1.66481	2.70401	2.98299	4.38099	2.71333	3.06339	0.186495	0.434031	0.780924	0.970342	0.525359	1.37624	2.1483	0.940967	1.58154	1.82704
TG 52:3-FA18:1	6.03199	6.0257	6.88691	14.0527	14.3601	15.2075	4.91695	4.79489	6.01015	5.68121	6.18013	6.77399	6.13362	5.64947	6.22272	6.90009	5.7423	6.57823	6.40709	5.66966	5.40192	6.61591	6.42054	5.95167	5.91055	6.43717	6.68963	7.98966	7.18873	7.13381	6.92495	7.33095	6.69812	7.58679	9.10435	9.59298	10.9935	9.11334	8.87961	5.91752	5.95103	6.21946	6.69765	6.3558	7.48657	7.30015	7.31776	7.18759	7.17627
TG 52:3-FA18:2	5.46548	5.32385	5.99541	13.1018	13.4516	14.4068	4.04315	3.99246	4.76272	4.94513	5.36991	6.05783	5.40051	5.02158	5.46135	6.08157	5.00592	5.99553	5.59904	4.92175	4.83215	5.46612	5.46528	5.13416	5.48963	6.05427	6.37354	7.29506	6.67015	6.58477	6.25545	6.52123	5.98461	6.63947	8.03651	8.58154	9.41147	7.61531	7.71348	5.37262	5.26671	5.44231	5.87265	5.55765	6.61495	6.19792	6.01632	6.20348	6.5201
TG 52:3-FA20:2	0.63803	1.36917	3.11842	6.31482	6.60808	7.71671	-0.068642	0.0284382	2.11104	0.441228	1.11111	1.99833	0.757049	-0.0945328	0.52152	1.50967	0.631294	0.838842	2.49134	1.75304	0.225055	1.6332	1.86661	1.87343	-0.0945328	5.75749	0.19677	2.03619	1.44079	1.89455	1.67487	1.88237	1.08061	2.00401	2.31218	3.42443	3.53598	2.13218	3.4922	0.00173437	0.422579	0.183289	1.28011	0.945588	0.222516	1.48348	1.42608	2.07668	0.923929
TG 52:3-FA20:3	1.49459	1.30813	2.67539	5.55745	6.00381	6.99903	0.54593	0.991307	2.17466	1.62492	1.9811	2.59293	1.05237	0.54593	0.580852	2.16587	1.72019	2.89072	1.22644	0.958264	0.036079	2.09654	1.59759	1.40701	0.0521301	5.00963	0.388902	3.29476	2.86797	2.61587	2.66439	2.12781	1.73367	1.44428	1.54223	2.27604	3.60254	2.41163	3.39725	0.474631	1.35244	1.30224	1.24549	0.912266	0.60844	1.25419	1.22801	2.02006	1.6908
TG 52:4-FA16:0	4.29365	3.27113	3.4663	10.5327	10.9334	11.9378	0.502286	-0.22356	1.0121	1.9513	3.01072	3.79211	2.71815	2.0009	2.54562	3.42028	2.23286	3.77756	2.50052	1.39426	2.25187	2.87419	3.59893	3.1536	3.2683	4.29927	4.59229	5.6908	5.16735	4.50158	4.77739	4.92153	4.5618	4.29215	5.65224	6.051	7.39452	5.53323	5.63861	2.57387	2.53058	3.00102	3.06556	2.15725	3.9351	3.7316	3.46291	3.92256	4.1095
TG 52:4-FA16:1	2.97207	3.40903	4.57509	10.1094	10.4051	11.2923	1.64437	1.25931	3.39156	2.59345	3.2183	3.99852	3.24602	2.74995	3.10263	3.67608	2.42261	3.14437	3.82532	3.22142	2.58513	3.39162	2.87289	3.22249	2.49634	3.06792	3.7244	4.60206	4.02037	4.01616	3.79627	4.29637	3.58689	4.52424	5.88467	6.35563	8.02079	6.16996	5.98987	2.71078	2.69649	3.00516	3.31822	3.14411	3.86915	4.49174	4.46351	4.43071	4.00009
TG 52:4-FA18:1	3.38939	3.18677	4.05879	10.7471	11.0456	11.9754	2.0252	1.66553	3.16337	2.78583	3.3247	4.08792	3.30659	2.96483	3.31016	3.72535	2.58595	3.56517	3.55164	3.07308	2.91835	3.52066	3.20371	3.12948	3.05501	3.47909	4.10202	5.04606	4.2994	4.28267	4.26922	4.57943	3.90439	4.78884	6.19859	6.67442	8.48995	6.57166	6.29877	3.08775	3.22693	3.17161	3.79382	3.35592	4.47737	4.9319	4.74893	4.52455	4.53112
TG 52:4-FA18:2	5.24679	4.88467	5.48802	11.3275	11.6457	12.6356	3.25984	3.0556	4.5687	4.06242	4.20246	4.95535	4.63397	4.255	4.40568	4.81761	3.89346	4.63177	4.75259	4.22806	4.26652	4.55079	4.77575	4.49928	4.73106	5.36516	5.7542	6.35173	5.86684	5.60533	5.48456	5.94817	5.46849	5.74156	6.878	7.37239	8.8449	7.02242	6.89683	4.05335	3.9338	4.10772	4.5514	4.21057	5.14046	5.53898	5.31993	5.37806	5.49496
TG 52:4-FA18:3	2.20268	1.86384	2.32352	9.21077	9.57856	10.455	0.737867	0.0536805	0.981978	1.14326	1.38468	1.70247	1.46075	1.16149	1.56692	2.05273	0.9948	2.13272	1.66276	1.30849	1.30755	1.64252	1.84078	1.47994	1.62087	2.51128	2.8108	3.87441	3.05098	3.07986	2.80454	3.202	2.86647	2.5987	4.03536	4.36425	5.58254	3.84407	4.12846	1.9753	1.72254	1.83811	2.39652	1.71922	3.00795	2.43197	2.47844	2.55907	2.13278
TG 52:4-FA20:3	1.13023	1.50549	2.78991	6.43927	6.88115	7.88986	0.706854	6.43927	1.70463	1.08366	1.19507	2.06986	0.84619	-0.0797198	0.570815	1.48413	0.625866	1.72951	1.79492	1.2125	0.452571	1.28525	1.43128	1.84001	0.0152562	-0.0797198	0.522886	2.5079	1.6286	1.67934	2.0787	1.80911	1.2266	1.79734	2.29219	3.04212	3.831	2.54171	3.47913	0.0152562	0.452571	0.952967	0.764843	0.652908	0.706854	1.45915	1.39591	1.63349	1.08089
TG 52:4-FA20:4	2.71348	2.64181	1.62584	7.17312	7.49743	8.5471	1.14286	1.89156	1.5778	2.23469	3.14583	3.37172	1.23389	0.815214	1.40355	2.97007	2.22286	3.58584	0.622663	0.189007	0.199975	2.43554	2.09719	2.09287	0.480454	0.930129	1.2079	4.64303	4.49822	3.39835	3.91663	3.56108	2.78913	1.32954	2.61513	2.95927	5.38795	4.14985	4.68379	1.51633	1.43503	2.17568	2.12472	1.62766	1.98474	2.19012	1.52855	2.52187	2.36347
TG 52:5-FA16:0	5.93534	5.91628	5.94943	7.85978	8.13126	9.00101	5.85792	5.86407	6.10094	5.85407	5.88282	5.88108	5.82016	5.83959	5.85586	5.81432	5.926	5.92214	5.8408	5.84126	5.83996	5.81932	5.88329	5.95306	5.87686	5.91703	5.86921	6.08726	5.9193	5.98734	5.948	6.02628	5.99317	5.80395	5.97369	6.07537	6.3522	5.99592	6.04037	5.82552	5.87225	5.7653	5.80979	5.86092	5.8644	5.88383	5.91662	5.91961	5.92325
TG 52:5-FA16:1	0.295342	0.550732	2.17736	7.52605	7.76975	8.7923	7.48397	-1.34966	0.644072	0.349028	0.707946	1.50538	0.173152	0.408505	1.07632	0.836023	-0.239367	1.17438	1.40435	0.817465	0.746846	1.209	0.383621	0.709147	-0.550392	0.493808	1.75964	2.57054	2.04594	1.61958	2.00201	2.23014	1.29412	2.44677	3.36349	3.61498	5.64258	3.76055	3.81712	0.277449	-0.418769	-0.182639	1.04567	0.490479	1.09817	2.26861	1.9084	1.75868	1.58203
TG 52:5-FA18:2	2.05286	1.90631	3.2037	7.94087	8.17384	9.28541	0.545391	2.62628	1.71766	0.895999	1.35689	2.00488	1.65537	1.56621	1.98961	1.84491	0.387977	1.43455	2.38052	1.72755	1.76445	1.37685	1.48637	1.68565	1.7882	2.40724	3.01092	3.53364	2.70982	2.75097	2.75494	2.97576	2.78896	2.8506	3.91041	4.27002	6.10242	4.29654	4.09824	0.970489	1.01556	1.10579	1.51284	1.34203	2.05902	2.92407	2.59025	2.60437	2.69604
TG 52:5-FA18:3	1.8397	1.49838	1.85227	7.6204	7.94356	8.90649	7.99458	0.679913	0.902021	7.99458	1.75781	0.7039	0.455171	-0.00422158	-0.209737	0.657079	-0.209737	0.4883	0.797228	0.567547	-0.209737	8.06669	1.51963	0.913248	1.23851	1.75781	1.96569	2.92487	2.30537	2.24276	1.8955	2.76953	2.37023	1.84465	3.0789	3.28108	5.28437	3.61173	3.41092	0.679913	0.674706	0.7039	0.952741	0.764963	1.72592	1.68863	1.67671	1.91109	1.18313
TG 52:5-FA20:4	2.07112	1.20804	1.26679	7.70524	8.05837	9.222	0.819779	0.776922	1.02145	1.73335	2.05168	2.58884	0.0802807	0.345113	1.04698	1.64178	0.914733	1.90598	0.460432	-0.118303	0.456428	1.36488	1.46537	1.18447	0.819779	-0.445952	0.796957	3.2568	3.07842	2.17779	2.80702	2.84865	2.25405	1.82729	3.63241	3.94178	5.00187	3.68265	4.0822	0.840146	6.13048	1.20395	1.19932	1.12683	1.35327	1.15988	0.971266	1.26515	1.55884
TG 52:5-FA20:5	1.84087	1.33476	1.67387	4.36276	4.61808	5.57851	1.62358	1.68446	2.01549	1.25288	1.39204	2.14406	2.5101	1.6382	2.10624	2.40999	2.01776	2.6925	1.81547	2.13365	2.1171	1.68124	1.88783	2.03756	1.99149	1.46645	2.29372	1.49799	1.56394	1.41393	1.26942	1.59484	1.14929	1.56924	1.64379	1.64806	2.2536	1.66077	2.32598	1.78527	1.65288	1.83167	2.4876	1.97449	1.41193	1.75832	1.29643	1.7306	0.687223
TG 52:5-FA22:5	1.11726	6.19033	1.30088	6.19033	6.28872	7.40234	0.813162	1.45289	1.12801	0.758782	1.08274	1.45591	1.52063	5.86126	1.27824	1.46995	1.12854	1.89755	0.991779	1.24797	1.02253	1.01188	1.20364	1.06055	1.00352	0.555247	1.36446	1.5327	1.39107	1.03087	1.17081	0.979931	0.896921	0.817164	1.54968	1.75524	2.62855	1.73217	2.23255	1.30088	0.0706243	1.01191	1.62864	0.903348	1.18999	1.075	1.19452	0.76289	0.854776
TG 52:6-FA16:1	3.4051	3.59355	3.54384	5.19808	5.47997	6.21433	3.14974	3.20902	3.36067	3.27177	3.43071	3.13118	3.49973	3.1928	3.57349	3.37258	3.51439	3.39939	3.41411	3.37177	3.43798	3.38133	3.50789	3.491	3.49015	3.51481	3.60616	3.24275	3.33262	3.35664	3.40308	3.50413	3.46293	3.50916	3.67879	3.72993	3.97586	3.33402	3.20885	3.64941	3.49108	3.64431	3.56911	3.58331	3.71509	3.23313	3.39902	3.33076	3.40377
TG 52:6-FA18:1	1.85646	1.71677	1.86767	3.56272	3.93791	4.86047	1.86767	1.44847	1.79847	1.52948	1.71861	1.30611	1.70227	1.30827	1.48319	1.55833	1.62308	1.93227	1.83852	1.73391	1.81721	1.77381	1.92036	1.69198	1.41958	1.65486	1.45581	2.01308	2.01709	1.93542	1.91366	1.91084	1.81275	1.6032	1.81954	1.90559	2.41151	1.80784	1.88364	1.71571	1.32951	1.79206	1.84699	1.70591	1.44157	1.8477	1.98448	1.72626	2.05226
TG 52:6-FA20:5	-0.103558	0.124945	1.11823	4.91951	5.16838	6.19745	0.687051	0.324068	0.841464	0.26607	0.124945	0.499481	0.962332	0.516244	0.36196	0.89075	0.691029	0.809525	0.145203	0.262933	0.36196	0.022004	0.562101	0.379608	0.516244	-0.103558	0.359812	0.869632	0.941392	0.962332	0.759641	0.743675	0.124945	0.406907	1.22035	1.61086	1.66414	0.266797	1.25276	0.36196	0.36196	0.124945	0.844135	0.814656	0.387199	0.814656	0.216504	0.022004	0.962332
TG 52:7-FA16:0	6.98726	6.95532	7.03711	7.15904	7.35725	7.55521	6.92316	6.92361	7.04909	6.92328	7.01517	6.96513	7.12152	6.91316	6.85915	6.98694	7.02459	6.96065	6.96401	7.01246	7.01524	7.01709	6.94976	6.88693	6.99175	6.90783	6.94344	7.0104	6.98703	6.99022	6.95004	6.94576	6.97032	6.94414	6.93484	7.02181	6.95999	6.85747	7.05198	6.91181	6.86527	6.87103	6.84932	6.88939	6.90398	6.95633	6.9491	6.94973	6.95956
TG 52:7-FA18:1	0.53593	-0.355549	-1.66091	1.37195	-0.695856	2.30235	-0.0614019	0.149525	-0.0567019	-0.695856	0.173039	-0.0249314	-0.178863	-0.233396	-0.207388	-0.0542714	0.337423	-0.477611	-0.405461	-0.498135	-0.494171	-0.591534	-0.485192	0.0829463	-0.00981246	0.0756723	-0.786356	0.314209	0.13428	-0.431273	-0.158154	-0.401183	0.143253	-0.522323	-0.255398	0.380182	0.395375	-0.809918	-1.20474	0.173039	0.244414	-0.931407	-0.233396	-0.149281	-0.361625	-0.523553	-1.78928	-0.145387	-0.2221
TG 52:8-FA16:1	0.618598	2.01104	3.47062	3.3313	4.29518	4.84469	0.263445	0.80224	2.81534	0.335835	1.21899	1.64941	1.87084	0.331607	0.83844	1.33842	0.983467	1.30366	3.03965	2.2145	1.09988	1.23906	1.57633	1.92843	0.925519	0.601311	1.22547	2.11844	1.72636	1.81072	1.47251	1.98288	1.12481	2.48672	2.15835	3.14878	0.772506	1.10786	3.13387	0.241659	0.362391	0.987176	1.15757	1.53201	0.0684519	1.61642	1.95132	2.65388	0.53664
TG 53:0-FA16:0	2.10182	1.84948	3.07675	4.86289	5.3189	6.17684	1.60273	1.411	2.64642	1.59164	2.67079	2.29937	3.75213	1.90825	2.26304	2.57132	1.99988	2.09473	2.84111	2.21908	1.69375	2.75404	1.98348	2.24994	2.10901	1.56423	1.60058	2.65985	2.19116	2.0896	1.96861	2.49196	1.84234	2.04326	2.20426	2.47847	2.72316	1.86601	2.88257	1.63247	1.19454	1.76645	2.25537	1.60658	1.80376	2.1489	1.85205	2.37698	1.77247
TG 53:1-FA16:0	0.586237	1.8874	2.88192	5.65883	6.20096	7.17214	0.106782	0.345051	1.96189	0.686986	0.994112	1.79582	1.04406	0.106782	0.803662	1.7374	1.20678	1.70332	2.25422	1.59688	1.09435	2.06502	1.34547	1.5939	0.563129	0.68463	1.22895	2.20435	1.76691	1.64708	1.91101	2.04248	0.896179	1.90179	1.85321	2.65667	2.13398	1.46858	2.66305	0.627822	0.787773	1.08654	1.17812	1.29749	1.46215	1.96737	1.14056	1.68646	0.894343
TG 53:1-FA17:0	0.611341	0.871912	2.89877	5.73992	6.1125	6.88205	5.29264	0.115548	1.92031	0.0741648	0.34043	1.10851	0.403229	-0.0954643	0.596688	1.30233	0.275865	1.08776	2.04289	1.1697	0.472315	2.06566	1.436	1.27493	0.268157	-0.196678	1.11615	1.26897	1.50927	1.36943	1.11743	1.0313	0.442324	1.3293	1.59831	2.32635	2.17093	0.958342	2.36962	0.34043	0.286895	-0.240592	0.694515	0.56677	-0.206296	1.56887	1.0707	1.72373	0.765559
TG 53:1-FA18:0	0.804588	1.41819	2.55615	5.94997	6.60205	7.21762	-0.391235	0.666525	1.46333	0.0580825	-0.391235	1.04552	0.891225	0.0228318	0.931161	1.72236	0.51864	1.33605	1.67002	1.19959	1.22837	2.53603	1.67627	0.964273	0.293126	0.851414	1.59941	1.5264	1.3128	1.50905	1.29966	1.62981	0.937736	1.75431	1.66231	2.5814	2.46305	1.46264	2.35585	0.319429	0.189427	0.485303	0.767414	0.645965	0.45085	1.65267	1.11989	1.70516	0.881493
TG 53:1-FA18:1	6.74518	6.80144	6.91373	7.47255	7.6297	8.07267	6.70608	6.73339	6.98428	6.6235	6.69296	6.70886	6.64498	6.68845	6.70939	6.74148	6.76695	6.76969	6.77185	6.75904	6.75408	6.74522	6.72487	6.71346	6.69962	6.78209	6.75618	6.77399	6.74965	6.77102	6.79772	6.73093	6.74219	6.74822	6.73536	6.77941	6.74122	6.73484	6.78386	6.66885	6.68415	6.67329	6.66743	6.68942	6.73423	6.75984	6.82272	6.6914	6.73855
TG 53:2-FA16:0	0.665384	1.68047	3.13572	7.10336	7.72435	8.37777	0.887233	0.0662751	2.15139	0.769509	1.03451	1.58888	1.33896	0.753457	1.3616	2.45598	1.74786	2.404	2.28259	1.90436	1.16381	2.27342	1.84524	1.74397	1.28186	1.82001	1.78402	2.58143	2.53933	2.1167	2.03273	2.16544	1.75851	2.03573	2.76778	3.53946	3.54028	2.4278	3.06821	0.934762	0.918531	0.959646	1.53949	1.4321	1.91109	1.91886	1.49383	2.31556	1.38721
TG 53:2-FA17:0	1.42278	2.04524	3.70191	8.54652	9.00374	9.7041	2.52561	0.849923	2.51387	1.19728	1.76133	2.32745	1.67433	1.12915	1.88315	2.67323	1.74644	2.50798	3.15026	2.42095	1.82889	2.98448	2.07581	2.11041	1.18718	1.92069	2.40289	3.31165	2.87458	2.78444	2.57296	2.9067	2.172	3.19728	3.77694	4.5284	4.96206	3.37057	4.08934	1.23478	1.84526	2.06011	2.37968	2.21213	2.62405	3.03483	2.70344	3.01225	2.37524
TG 53:2-FA18:1	2.69085	3.69185	4.72062	9.613	10.0744	10.843	1.33623	1.95326	3.72091	2.57999	2.79418	3.50551	3.08862	2.40435	3.0698	4.12207	3.10214	3.67063	4.22196	3.60814	2.95424	4.35524	3.69723	3.39297	2.62953	3.06134	3.5488	4.51077	3.98785	4.03036	3.78044	4.1114	3.49935	4.26993	5.01132	5.71008	6.12534	4.7332	5.19252	2.68592	2.78685	3.12375	3.56412	3.45927	3.71124	4.16224	3.83087	4.26809	3.51325
TG 53:2-FA18:2	-0.30671	0.286532	1.25221	4.04007	4.62041	5.45776	0.573844	0.0554134	1.31168	0.0494785	-0.00639432	0.306187	0.366504	-0.30671	0.366504	0.418545	0.221368	0.341533	1.37701	0.785376	0.70741	0.555574	0.297776	0.556912	-0.146022	0.174484	0.901906	1.29464	0.647316	0.825249	0.546219	0.72947	0.306187	0.896247	1.00846	1.33138	0.977571	0.693158	1.12232	0.0554134	0.0554134	-0.132996	-0.146022	0.0554134	4.17519	0.928864	0.359513	0.878373	0.523817
TG 53:3-FA16:0	0.573288	0.973208	2.04976	5.5844	6.0909	6.94832	0.900487	0.0537489	1.22649	0.490964	0.408944	0.723071	0.411607	5.45792	0.287876	1.31508	0.715463	1.63796	1.39867	0.790619	-0.109597	0.82786	0.679253	1.00986	0.900487	1.21209	1.19499	1.93643	1.5904	1.3413	1.31085	1.265	0.707002	1.20122	1.39425	2.26559	2.79726	1.27971	2.12188	-0.165339	0.0537489	0.15716	0.872273	0.620632	0.360337	0.944988	0.678869	1.27862	0.676443
TG 53:3-FA17:0	0.64077	0.950064	2.13596	7.23628	7.53916	8.50206	6.7002	-0.000214689	1.24655	0.258925	0.816577	1.06585	1.14245	1.40625	0.588118	1.98388	0.810018	1.23128	1.96196	1.82523	1.40625	1.22708	0.843683	0.943285	0.273817	1.05102	1.98423	2.52484	2.1684	1.84928	1.48767	1.71619	1.3827	2.23819	3.09682	3.47791	4.56198	2.70691	3.15716	0.273817	0.588118	1.05102	1.23689	0.888644	1.42427	2.27346	1.54136	1.91189	1.74952
TG 53:3-FA18:2	0.804698	1.78094	3.11491	7.23635	7.58857	8.58055	2.18299	2.18299	2.07057	0.799266	1.17014	1.76749	1.40822	0.988784	1.5053	2.04448	1.16393	1.81492	2.55841	2.13425	1.714	1.64894	1.34693	1.61893	0.984008	1.56895	2.34452	2.88817	2.42464	2.18043	2.0655	2.30772	1.72711	2.7048	3.24254	3.84707	4.38097	3.00936	3.50087	1.05708	0.865797	1.15723	1.48173	1.57159	1.44422	2.73794	2.23178	2.74063	2.09417
TG 53:4-FA18:2	0.412488	1.51175	2.9465	6.55791	6.81121	7.81978	6.66174	0.150603	2.08894	0.412488	0.533466	1.09667	0.64686	0.412488	0.777431	1.5608	0.841624	1.09081	2.18083	1.70163	1.5178	1.06495	0.837	1.2384	0.901791	1.08736	1.86955	2.53912	2.2073	1.66122	1.36871	2.03643	1.14423	2.50189	2.89654	3.52198	4.46561	2.6813	3.12829	0.384439	0.150603	-0.119204	1.01101	1.03411	1.16551	2.25706	2.09914	2.00957	1.70992
TG 54:0-FA16:0	1.62557	2.01301	3.00664	3.71382	4.10071	4.77859	0.934329	1.00883	3.49296	1.70814	3.30081	2.43699	4.53036	1.68194	1.86708	2.43908	2.20033	2.17076	3.29511	2.3659	1.32222	3.31751	2.28131	2.41215	1.59688	0.816538	1.3832	3.01017	2.1807	2.16064	1.73253	2.43363	1.95693	1.87786	2.02581	2.47321	2.4777	1.12312	3.23428	0.721275	0.923638	1.30267	2.47709	1.33196	0.61308	1.91385	1.41477	2.58707	1.43998
TG 54:0-FA18:0	3.14831	2.70595	3.02263	4.74277	5.52915	6.146	2.21585	2.0501	2.46192	1.73577	2.70315	2.44995	2.96721	1.5978	2.25142	2.62248	2.55507	2.73755	2.95442	2.23598	1.9159	2.91819	2.06331	2.08532	1.94086	2.16475	2.14472	2.44151	2.02529	2.18373	1.97656	2.2584	1.7006	1.72776	1.82336	2.16854	2.57028	1.91145	2.71327	2.58492	1.58198	2.10681	2.23344	1.7003	2.22167	2.21321	1.85907	1.67337	1.87531
TG 54:1-FA16:0	0.244514	1.50523	2.88115	6.06554	6.76146	7.49348	0.244514	0.31973	2.15317	1.43513	1.75566	2.30484	1.2038	5.47089	0.986129	2.05702	1.63272	2.45963	1.98187	1.14134	0.454161	2.94448	3.1155	1.78645	0.410686	0.475062	1.23265	2.79059	2.22255	2.39543	2.13593	1.97209	1.35235	1.72615	1.7256	2.90996	2.97974	2.0847	2.83912	0.532147	0.952274	1.3195	0.952674	1.22539	0.611333	1.49106	1.04392	1.82021	1.55356
TG 54:1-FA18:0	2.58559	3.15447	3.11123	9.01748	9.55018	10.0616	1.41597	2.13242	2.34132	2.71007	2.8017	3.38661	2.63465	1.6791	2.45321	3.79968	2.7984	3.69494	2.11989	2.03746	2.24656	4.47934	4.45682	2.47946	1.64115	2.21975	3.36957	3.99071	3.70252	3.47963	3.12358	2.93095	2.5087	2.52051	3.10804	3.92913	4.82811	3.79484	3.95475	2.18983	2.07514	2.28136	2.51033	1.78553	3.837	3.01234	2.26324	3.13799	3.55061
TG 54:1-FA18:1	2.35075	2.73844	2.94334	8.05455	8.4738	9.13158	1.93387	1.87698	2.5392	2.65583	2.41655	3.09011	2.73097	1.78483	2.43884	3.08247	2.31791	3.13527	2.72658	2.58388	2.20153	3.53296	3.43142	2.65452	2.11597	2.08368	2.46882	3.44814	3.44599	3.39307	2.8266	2.77532	2.7076	2.62155	2.85302	3.35394	4.05547	3.32266	3.56661	2.30903	1.98199	2.40984	2.24432	2.48796	2.98792	2.43769	2.31686	2.73855	2.96518
TG 54:1-FA20:0	0.845462	1.31406	2.26743	7.2493	7.66106	8.29529	-0.250388	0.213037	0.904564	0.645065	1.15585	1.82707	0.515282	6.68413	0.950072	1.77336	0.917889	1.81511	1.46353	1.07111	0.0300286	2.10444	1.86106	1.05569	0.625437	0.950109	1.07124	2.24303	1.87485	2.03609	1.56447	1.83971	1.25708	1.22821	2.09987	2.7974	3.16214	2.14829	2.53606	0.162074	0.213037	0.681685	1.24847	0.812074	0.968009	1.55027	0.607788	1.43666	1.41317
TG 54:2-FA16:0	2.04896	2.25457	3.01026	8.9457	9.51118	10.403	1.33451	1.89869	2.66633	2.73376	3.12962	3.56278	1.79384	0.808433	1.73684	2.91059	2.18931	3.31779	2.41162	1.67848	1.07192	4.20904	4.18892	2.93631	1.2148	1.3118	1.44096	3.66436	3.13542	3.36828	3.09309	2.74022	2.5393	2.62503	3.75374	4.29242	5.07796	3.81234	4.22944	1.3354	1.33015	1.84478	2.59206	2.32726	2.85132	2.5967	2.09867	2.37221	3.12984
TG 54:2-FA18:0	4.03933	4.04576	4.18553	11.5116	11.9355	12.5839	3.04411	3.0781	3.99206	3.91443	4.48339	4.93227	3.6501	3.14049	3.86482	5.30254	4.16789	4.81041	3.55157	3.38752	3.46398	5.52481	5.50194	3.93215	3.19145	4.06006	4.68153	5.59397	5.21261	5.01649	4.65622	4.71457	3.93419	4.44668	5.694	6.28995	7.13651	5.78029	5.7458	3.0928	3.06981	3.61569	4.09838	3.75797	4.91442	4.58728	4.04345	4.36023	5.38511
TG 54:2-FA18:1	4.72554	4.69328	5.27832	12.2074	12.6483	13.3396	3.57072	3.8477	4.70684	4.8013	5.22858	5.64606	4.26127	3.57704	4.54015	5.87419	4.65579	5.34011	4.35327	3.96607	4.15619	6.30834	6.37507	4.80514	3.89632	4.52826	4.98309	6.29739	5.83129	5.77982	5.42757	5.56583	4.88372	5.33371	6.6008	7.12051	7.90792	6.37851	6.54916	3.73201	4.08595	4.36753	4.92644	4.5795	5.83642	5.47438	4.80971	5.12387	6.13817
TG 54:2-FA18:2	0.643116	1.05213	1.54018	6.30686	6.43004	7.22631	-0.624391	-0.424891	1.20549	0.940605	0.857506	1.3891	0.639526	-0.0461218	0.172689	1.61923	0.904905	2.0532	0.839047	0.654836	0.365105	1.74775	1.15266	0.181984	0.00201966	1.04934	1.28649	2.14119	1.94743	1.44207	1.33263	1.57207	0.90999	1.16846	1.50569	1.98234	2.66821	1.34188	1.90009	-0.624391	-0.125408	-0.0668986	0.239267	0.531263	0.317204	1.1822	0.866691	1.85868	1.92608
TG 54:2-FA20:1	2.04253	2.19101	3.03539	9.10569	9.62146	10.5093	1.78807	1.80263	2.64828	2.95616	3.2811	3.96482	1.80556	1.22826	1.90786	3.00182	2.10647	2.96357	2.19912	1.13028	1.20204	4.50473	4.55379	2.88193	1.19403	1.26705	1.19012	3.88163	3.23634	3.3845	3.14747	3.02758	2.68322	2.70404	3.79057	4.45899	5.27603	3.91586	4.27928	1.28388	1.9197	2.15506	3.00808	2.23043	3.18062	2.54197	2.12636	2.51726	3.14069
TG 54:3-FA16:0	2.24278	2.26347	3.20826	8.35661	8.823	9.92075	1.17972	1.70715	2.58237	2.1953	2.97583	3.54372	1.72684	1.28738	1.90414	2.95372	2.19221	3.33596	2.17045	1.59339	0.915077	3.31157	3.58249	2.59115	1.01357	1.25646	1.21286	3.9003	3.33429	3.35915	3.28842	2.69192	2.55858	2.63265	3.32997	3.95928	5.23141	3.76476	4.32708	1.32635	1.45461	2.08244	1.95384	1.62791	2.52795	2.46456	2.16169	2.47809	3.31146
TG 54:3-FA16:1	-0.590499	1.14787	3.01323	6.32794	6.7818	7.60012	-0.590499	0.513571	1.7783	0.838398	1.06248	2.38133	0.858206	0.191166	0.478138	1.12061	0.352219	0.534011	2.23139	1.09186	0.191166	2.318	2.0409	1.57021	-0.102304	-0.590499	0.00765393	1.76238	1.45123	1.33257	1.43177	1.84633	1.06451	2.07597	2.59548	3.15291	4.12411	2.63548	3.26575	0.225225	-0.590499	6.19756	1.37729	0.482192	1.08895	1.80458	1.6309	1.70578	1.23505
TG 54:3-FA18:0	3.99494	3.46585	3.80484	10.3427	10.7281	11.4901	2.07519	2.05452	2.7167	3.39643	3.74134	4.3063	3.27091	2.81456	3.45697	4.54461	3.42841	4.3751	3.04231	2.79052	3.25019	4.02953	4.0081	3.08011	3.01413	3.76221	4.62819	5.13974	4.82737	4.27336	4.26626	4.42447	3.82955	3.90676	5.00054	5.53686	6.72358	5.12414	5.2483	2.48115	2.47565	2.8694	3.17411	3.14602	4.05577	4.22281	3.23579	3.76506	5.23611
TG 54:3-FA18:1	6.53643	6.24722	7.04307	14.5253	14.7972	15.492	5.37924	5.38576	5.92151	6.20435	6.77579	7.14746	6.1128	5.62636	6.47234	7.60993	6.25557	6.87258	6.22299	5.5874	5.69246	7.43043	7.38001	6.36115	5.93221	6.50186	6.81136	8.27621	7.49219	7.49143	7.10243	7.48225	6.75569	7.66685	9.23717	9.75538	11.1416	9.26492	8.96921	5.92858	5.92891	6.15602	6.90553	6.46802	7.84237	7.58097	7.36486	7.18334	7.99359
TG 54:3-FA18:2	3.63376	3.30839	3.80002	10.0562	10.4551	11.2867	1.94073	1.66169	2.57072	2.94629	3.44333	4.02727	2.89453	2.56334	3.26784	4.20409	3.02052	3.96697	3.20019	2.79618	3.05279	3.63634	3.84034	2.83722	2.68816	3.45539	4.41335	4.77717	4.50656	4.08758	3.93525	4.05122	3.65633	3.69365	4.708	5.37314	6.50389	4.82969	4.99828	2.16412	2.18858	2.50241	3.01679	2.80771	3.67306	3.87793	3.23121	3.54176	5.00711
TG 54:3-FA20:1	1.14607	1.09413	2.23419	7.98863	8.38074	9.35965	8.19833	0.0960621	1.12237	1.65808	2.17796	2.58757	0.944185	0.23692	1.15364	1.87849	1.08774	1.78593	1.44728	0.379369	8.19833	2.80404	2.7661	1.56695	0.787214	0.335224	0.624361	2.91863	1.66839	2.29626	1.95041	1.94972	1.4193	2.05609	3.13593	3.66299	5.22625	3.54729	3.69403	0.302552	0.787214	1.02493	1.83794	0.920881	2.14874	2.1494	1.66099	1.95049	2.13325
TG 54:3-FA20:2	1.57859	1.69441	3.21088	7.95824	8.33634	9.48009	1.05628	1.0143	2.56245	2.16431	2.70024	3.25916	1.34281	0.420528	1.69685	2.16001	1.64934	2.40995	2.24556	1.06801	0.546219	3.11839	3.21682	2.50977	0.439394	0.863927	0.77139	3.12311	2.55238	2.91651	2.63993	2.79456	1.89757	2.36719	3.10036	3.7191	4.54912	3.42517	3.81769	0.632871	1.11155	1.82898	1.66704	1.25323	1.87019	2.03317	2.01583	2.22632	2.82829
TG 54:3-FA20:3	0.698407	0.368393	0.982721	3.68008	4.28144	5.14427	-0.379033	0.565507	0.877247	0.794755	0.826892	1.53131	0.131528	0.565507	-0.924521	1.28459	1.05393	2.13845	-0.165862	-0.593495	0.314581	2.00828	1.60258	0.629002	-0.229073	3.57113	-0.238819	2.32957	2.20951	1.84666	2.01719	1.35805	0.855792	0.826892	0.300744	0.273116	2.69204	1.71462	2.2843	0.314581	-0.229073	0.131528	2.76995e-05	0.0366098	0.314581	0.211021	-0.499108	0.824412	1.26591
TG 54:4-FA16:0	2.89537	2.48046	2.93276	8.21512	8.63556	9.78248	1.93469	2.34734	3.15149	2.90911	3.31425	3.92063	1.77999	0.960628	1.78903	3.08169	2.34985	3.70183	1.5418	0.912573	1.04777	3.26059	3.01684	2.72153	1.13385	1.31565	1.87809	4.58729	4.16103	3.70603	3.82311	3.30033	2.89583	2.07426	3.41427	3.71891	5.39922	4.29735	4.81538	1.67535	1.8797	2.25276	2.21483	2.18884	2.42213	2.76057	2.13787	2.99076	3.92349
TG 54:4-FA16:1	0.242301	1.32421	2.23573	5.76865	6.13651	7.19363	-0.56179	-0.103744	2.41231	0.409437	1.04464	1.82142	0.70689	-0.467554	1.0247	0.944682	0.290729	0.719832	1.83907	1.00691	-0.467554	1.34608	1.5526	1.28889	-0.56179	-0.467554	0.232462	1.9289	1.04761	1.66945	1.08455	1.44514	0.915057	1.92373	1.72071	2.90515	3.94512	2.2608	3.18942	5.79698	-0.333785	-0.00829477	0.213958	0.367624	-0.467554	1.70579	1.38364	1.6104	1.44
TG 54:4-FA18:0	3.33123	2.327	2.61033	7.75674	8.15993	8.99037	1.21245	0.878931	1.36148	1.60857	2.34437	2.60486	1.96605	1.56329	2.00632	2.33781	1.84861	2.9083	1.30292	1.7311	2.13302	2.30618	2.48908	2.00941	1.95353	2.53393	3.45978	4.16578	3.69749	3.30322	3.32663	3.39216	3.02314	2.424	2.94679	3.21156	5.01692	3.57871	3.85681	1.19532	1.39555	1.20256	1.4881	1.58864	1.69707	2.51987	1.80585	2.43634	3.54732
TG 54:4-FA18:1	5.97873	5.42516	5.94853	12.8524	13.0875	13.9668	3.90219	4.05972	4.49686	5.02334	5.51584	6.05705	5.10967	4.75664	5.41212	6.08157	4.87088	5.64888	5.10298	4.54446	4.78797	5.74343	5.79583	5.10729	5.17644	5.78776	6.14625	7.15673	6.47341	6.37989	6.1588	6.52107	5.89399	6.51532	8.06183	8.58181	10.195	8.29342	7.91774	4.74803	4.7631	4.87934	5.55208	5.14909	6.34533	6.63309	6.40539	6.09291	7.24608
TG 54:4-FA18:2	5.19939	4.65091	5.30606	11.753	12.007	12.8242	2.83038	3.04337	3.99657	4.06767	4.53267	5.17976	4.33975	3.98439	4.61744	5.11751	3.98513	4.70528	4.34646	3.93989	4.14025	4.7018	4.79935	4.41575	4.34796	5.23056	5.50435	6.2635	5.65583	5.61785	5.35898	5.73722	5.19277	5.56627	7.01663	7.46719	9.09664	7.18233	6.90551	3.61958	3.55923	3.77739	4.54926	4.18926	5.28586	5.68574	5.32558	5.19463	6.38142
TG 54:4-FA20:2	0.799526	0.83171	2.1166	6.72758	7.0409	8.20282	6.85545	0.111887	1.87014	0.934365	1.34378	2.21829	0.0416368	0.103234	-0.00365349	1.04174	0.63705	1.44478	1.34254	0.910397	0.0416368	1.1748	1.45414	1.03228	0.0687919	-0.00365349	0.29086	2.08729	1.88853	1.60061	1.53933	1.68273	1.13754	1.61831	2.21054	2.90987	4.39915	2.54565	2.91554	0.0687919	0.0687919	0.496786	0.328258	0.213233	0.79755	1.65173	1.19985	1.39695	2.22622
TG 54:4-FA20:3	3.13031	2.85544	2.60345	8.24168	8.65326	9.76716	1.86357	1.98917	2.87545	2.47299	3.10245	3.60758	1.89769	1.31566	1.68114	2.75368	2.13587	3.40988	1.58736	1.10624	1.08474	3.35697	3.25305	2.92156	0.910421	1.43148	1.67026	4.27028	3.88492	3.44398	3.80378	3.24337	3.07406	2.20435	3.23638	3.54369	5.36183	4.15113	4.74146	1.6858	2.22978	2.26503	2.20972	1.94438	2.38653	2.66273	1.94271	2.69594	3.72927
[truncated: 82 more rows]
[truncated: 35 more columns]

## Sheet: S2c
	Patient A						Patient G						Patient J
	A-1			A-H			G-1			G-H			J-1			J-H
	1	2	3	1	2	3	1	2	3	1	2	3	1	2	3	1	2	3
CE 14:0	-7.84742	-7.5115	-6.94412	-8.55172	-7.67481	-8.16758	-6.4279	-7.13566	-6.5861	-8.46652	-7.79729	NaN	-8.69349	-9.36499	-8.3531	-8.22685	-8.72002	-9.18768
[truncated: 400 more rows]

## Sheet: S2d
	Patient A						Patient G						Patient J
	A-1			A-H			G-1			G-H			J-1			J-H
[truncated: 402 more rows]
