# Supplementary material for: Infrared laser sampling of low volumes combined with shotgun lipidomics reveals lipid markers in palatine tonsil carcinoma
Source: Mol Oncol. 2025 Dec 23;20(6):1513–34. doi: 10.1002/1878-0261.70188 (PMC13238681; doi:10.1002/1878-0261.70188)
Supplement: Supplementary file 4 — Table S3. Imputed data for UMAP and oPLS‐DA and lipid species VIP‐score (oPLS‐DA). [file MOL2-20-1513-s001.xlsx]

## Sheet: INFO
Chamber based Setup - Result of Welch´s t-test
Number representing Significance
0 = not significant
1 = sigificant decreased concentration
2 = significant increased concentration

## Sheet: 4a (Overview)
Sample Name	A1vsAH	B1vsBH	B2vsBH	C1vsCH	D1vsDH	E1vsEH	E2vsEH	F1vsFH	F2vsFH	F3vsFH	G1vsGH	G2vsGH	H1vsHH	H2vsHH	I1vsIH	J1vsJH	K1vsKH	Times lipid species is significant decreased	Times lipid species is significant increased
CE 14:0	0	0	0	0	0	2	2	0	0	0	0	2	0	0	0	0	0	0	3
CE 14:1	0	0	0	0	0	2	0	0	1	0	2	2	0	0	0	0	0	1	3
CE 15:0	0	0	0	0	0	2	0	0	0	0	0	0	0	0	0	0	0	0	1
CE 16:0	1	0	0	0	0	2	0	0	0	0	0	0	0	0	0	0	0	1	1
CE 16:1	0	0	0	0	0	2	0	0	0	0	0	2	0	0	0	0	0	0	2
CE 18:0	0	0	0	2	0	2	0	0	0	0	2	2	0	0	2	0	0	0	5
CE 18:1	1	0	0	0	0	2	0	0	0	0	0	0	0	0	0	0	0	1	1
CE 18:2	1	1	0	0	1	2	0	0	0	0	0	0	0	0	0	0	0	3	1
CE 18:3	1	0	0	0	0	2	0	0	0	0	0	0	0	0	0	0	0	1	1
CE 20:0	0	0	0	2	0	0	0	0	0	0	2	0	0	0	2	0	1	1	3
CE 20:1	2	0	0	2	0	2	0	0	0	0	2	2	0	0	2	0	0	0	6
CE 20:2	2	0	2	2	0	2	2	0	0	0	2	2	2	0	2	2	0	0	10
CE 20:3	0	0	0	2	0	2	2	2	0	0	2	2	2	2	2	2	0	0	10
CE 20:4	1	0	0	0	0	2	0	0	0	0	0	0	0	0	0	0	0	1	1
CE 20:5	1	0	0	2	0	2	0	0	0	0	0	0	0	0	0	0	0	1	2
CE 22:0	0	0	0	2	0	0	0	0	0	0	0	0	0	0	2	0	0	0	2
CE 22:1	0	0	0	2	0	2	2	0	0	0	2	2	0	0	2	0	0	0	6
CE 22:2	0	0	0	0	0	2	0	0	0	0	2	2	0	0	2	2	0	0	5
CE 22:4	2	2	2	2	0	2	2	2	0	2	2	2	0	0	2	2	2	0	13
CE 22:5	0	2	0	2	0	2	2	2	0	0	2	2	2	2	2	2	2	0	12
CE 22:6	1	0	0	0	0	2	0	0	0	0	2	0	0	0	0	0	0	1	2
CE 24:0	0	0	0	2	0	2	0	0	0	0	2	2	0	0	2	0	0	0	5
CE 24:1	2	0	2	2	0	2	2	2	0	2	2	2	0	0	2	2	0	0	11
Cer d18:0/16:0	0	0	0	0	0	0	0	0	0	0	0	0	0	0	0	0	0	0	0
Cer d18:1/16:0	2	2	2	0	0	2	0	0	0	0	2	2	2	2	0	0	0	0	8
Cer d18:1/18:0	0	0	0	0	0	0	0	0	1	0	0	0	2	0	0	0	0	1	1
Cer d18:1/20:0	0	0	2	0	0	2	0	0	0	0	0	0	2	0	0	0	0	0	3
Cer d18:1/22:0	0	0	2	0	2	2	0	0	0	0	2	2	2	0	0	0	0	0	6
Cer d18:1/24:0	0	0	2	0	0	2	0	0	0	0	2	2	2	0	0	0	2	0	6
Cer d18:1/24:1	2	2	0	0	2	2	2	0	1	0	2	2	2	2	0	0	2	1	10
Cer d18:1/26:0	0	1	0	0	1	0	1	0	1	0	2	2	0	0	0	0	0	4	2
Cer d18:1/26:1	0	0	0	0	0	0	0	0	0	0	2	0	0	0	0	0	0	0	1
DG 12:0_18:1	1	0	0	0	0	0	0	0	0	0	0	1	0	0	0	0	0	2	1
DG 12:0_18:2	0	0	0	0	0	0	0	0	0	0	0	0	0	0	0	0	0	0	0
DG 14:0_16:0	0	0	0	0	0	0	0	0	0	0	0	0	0	0	0	0	0	0	0
DG 14:0_16:1	0	0	0	0	0	0	0	0	0	0	0	0	0	0	0	0	0	0	0
DG 14:0_18:1	1	0	0	0	0	0	0	0	0	0	0	0	0	0	0	0	1	2	1
DG 14:0_18:2	0	0	0	0	0	0	0	0	0	0	0	0	0	0	0	0	1	1	0
DG 14:1_16:0	0	0	0	0	0	0	0	0	0	0	0	0	0	0	0	0	1	1	0
DG 14:1_18:1	1	0	0	0	0	0	0	0	0	0	0	0	0	0	0	0	1	2	1
DG 14:1_20:0	1	0	0	0	0	0	0	0	0	0	0	1	0	0	0	0	0	2	1
DG 15:0_18:1	0	0	0	0	0	2	0	0	0	0	0	0	0	0	0	0	1	1	1
DG 16:0_16:0	0	2	0	0	0	2	0	0	1	1	0	0	0	0	0	0	0	2	3
DG 16:0_16:1	0	0	0	0	0	2	0	0	1	0	0	0	0	0	0	0	0	1	1
DG 16:0_18:0	0	0	0	0	0	2	0	0	0	0	0	0	0	0	0	0	0	0	1
DG 16:0_18:1	0	2	0	0	0	2	2	0	0	0	0	0	2	0	2	0	0	0	5
DG 16:0_18:2	0	0	0	0	0	2	0	0	1	0	0	0	0	0	0	0	0	1	1
DG 16:0_18:3	0	0	2	0	0	0	0	0	0	0	0	0	0	0	0	0	0	0	1
DG 16:0_20:3	0	2	2	0	0	2	0	0	0	0	0	0	0	0	0	0	2	0	4
DG 16:0_20:4	0	2	0	0	0	2	2	0	1	1	0	2	0	0	0	0	2	2	6
DG 16:0_20:5	0	0	0	0	0	0	0	0	0	0	0	0	0	0	0	0	0	0	0
DG 16:0_22:5	0	2	0	0	0	2	2	0	0	0	0	0	0	0	0	0	0	0	3
DG 16:0_22:6	0	0	0	0	0	2	0	0	1	1	0	0	0	0	0	0	2	2	3
DG 16:1_16:1	0	0	0	0	0	0	0	0	1	0	0	0	0	0	0	0	0	1	0
DG 16:1_18:0	0	0	0	0	0	0	0	0	0	0	0	0	0	0	0	0	0	0	0
DG 16:1_18:1	0	0	0	0	0	0	0	0	0	0	0	0	2	0	0	0	1	1	1
DG 16:1_18:2	0	0	0	0	0	0	0	0	0	0	0	0	0	0	0	0	1	1	0
DG 18:0_18:1	0	2	0	0	0	0	0	0	1	1	0	0	2	0	0	0	0	2	3
DG 18:0_18:2	0	0	0	0	0	0	0	0	1	1	0	0	2	0	0	0	0	2	2
DG 18:0_22:6	0	2	0	0	0	2	0	0	1	1	0	0	0	0	0	0	2	2	4
DG 18:1_18:1	0	2	0	0	0	2	0	0	0	0	0	0	2	2	0	0	1	1	4
DG 18:1_18:2	0	0	0	0	0	0	0	0	1	0	0	0	2	0	0	0	0	1	1
DG 18:1_20:3	0	2	0	0	0	0	0	0	0	0	2	2	0	0	0	0	0	0	3
DG 18:1_20:4	0	2	0	0	2	2	2	0	1	1	0	2	0	0	0	0	2	2	7
DG 18:1_22:4	0	2	0	0	0	0	0	0	0	0	0	0	0	0	0	0	0	0	1
FA 12:0	0	0	0	0	0	0	0	0	0	0	0	0	0	0	0	0	0	0	0
FA 14:0	0	0	0	0	0	0	0	0	0	0	0	0	0	0	0	0	0	0	0
FA 14:1	0	0	0	0	0	0	0	0	0	0	0	0	0	0	0	0	0	0	0
FA 15:0	0	0	0	0	0	0	0	0	0	0	0	0	0	0	0	0	0	0	0
FA 16:1	0	0	0	0	0	0	0	0	0	0	0	0	0	0	0	0	0	0	0
FA 17:0	0	0	0	0	0	0	0	0	0	0	0	0	0	0	0	0	0	0	0
FA 18:1	0	0	0	0	0	0	0	0	0	0	0	0	0	0	0	0	0	0	0
FA 18:2	0	0	0	0	0	0	0	0	0	0	0	0	0	0	0	0	0	0	0
FA 18:3	0	0	0	0	0	0	0	0	0	0	0	0	0	0	0	0	0	0	0
FA 18:4	0	0	0	0	0	0	0	0	0	0	0	0	0	0	0	0	0	0	0
FA 20:0	0	0	0	0	0	0	0	0	0	0	0	0	0	0	0	0	0	0	0
FA 20:1	0	0	0	0	0	0	0	0	0	0	0	0	0	0	0	0	0	0	0
FA 20:2	0	0	0	0	0	0	0	0	0	0	0	0	0	0	0	0	0	0	0
FA 20:3	2	0	0	0	0	2	0	0	0	0	0	0	0	0	0	0	0	0	2
FA 20:4	2	0	0	0	0	2	2	0	0	0	2	2	2	0	0	0	2	0	7
FA 20:5	0	0	0	0	0	0	0	0	0	0	0	0	0	0	0	0	0	0	0
FA 22:0	0	0	0	0	0	0	0	0	0	0	0	0	0	0	0	0	0	0	0
FA 22:1	0	0	0	0	0	0	0	0	0	0	0	0	0	0	0	0	0	0	0
FA 22:2	0	0	0	0	0	0	0	0	0	0	0	0	0	0	0	0	0	0	0
FA 22:4	0	0	0	0	0	0	0	0	0	0	0	0	0	0	0	0	0	0	0
FA 22:5	0	0	0	0	0	0	0	0	0	0	0	0	0	0	0	0	0	0	0
FA 22:6	0	0	0	0	0	0	0	0	0	0	0	0	0	0	0	0	0	0	0
FA 24:0	0	0	0	0	0	0	0	0	0	0	0	0	0	0	0	0	0	0	0
FA 24:1	0	0	0	0	0	0	0	0	0	0	0	0	0	0	0	0	0	0	0
HexCER d18:1/14:0	1	0	0	0	0	0	0	0	0	0	0	0	0	0	0	0	0	1	0
HexCER d18:1/16:0	2	0	2	0	0	2	2	0	0	0	2	0	2	2	0	2	2	0	9
HexCER d18:1/18:0	0	0	0	0	0	0	0	0	1	0	0	0	2	0	0	0	0	1	1
HexCER d18:1/20:0	0	0	0	0	0	2	0	0	1	0	2	2	2	0	0	0	2	1	5
HexCER d18:1/20:1	1	2	0	0	0	0	0	0	0	0	0	0	0	0	0	0	2	1	2
HexCER d18:1/22:0	2	0	2	0	2	2	2	0	0	0	2	2	2	2	0	0	2	0	10
HexCER d18:1/24:0	2	0	2	0	0	2	2	0	0	0	2	2	2	0	0	0	2	0	8
HexCER d18:1/24:1	0	0	2	0	2	2	2	0	0	0	2	2	0	0	0	0	0	0	6
LPC 16:0	2	0	2	0	0	2	2	0	0	0	2	0	0	0	0	0	2	0	6
LPC 16:1	0	0	2	0	0	0	0	0	0	0	0	0	0	0	0	2	2	0	3
LPC 17:0	0	0	0	0	0	0	0	0	0	0	0	0	0	0	0	0	0	0	0
LPC 18:0	2	0	2	0	0	2	2	0	0	0	0	0	0	0	0	0	2	0	5
LPC 18:1	2	0	2	0	0	0	2	0	0	0	2	0	0	1	0	0	2	1	5
LPC 18:2	0	0	2	0	0	0	2	0	0	2	0	0	0	0	0	0	0	0	3
LPC 18:3	0	0	0	0	0	0	0	0	0	0	0	0	0	0	0	0	0	0	0
LPC 20:0	0	0	0	0	0	0	0	0	0	0	0	0	0	0	0	0	0	0	0
LPC 20:1	2	0	2	0	0	0	2	0	0	2	2	0	0	0	2	0	0	0	6
LPC 20:2	0	0	2	0	0	0	0	0	0	0	2	0	0	0	2	0	0	0	3
LPC 20:3	0	0	2	0	2	0	2	0	0	0	0	0	0	0	0	0	0	0	3
LPC 20:4	0	0	0	0	2	0	2	0	0	0	2	2	0	0	0	0	2	0	5
LPC 20:5	0	0	0	0	0	0	0	0	0	0	0	0	0	0	0	0	0	0	0
LPC 22:0	2	0	2	0	0	2	0	0	0	0	0	0	0	0	2	0	0	0	4
LPC 22:1	0	0	0	0	0	0	0	0	0	0	0	0	0	0	0	0	0	0	0
LPC 22:4	0	0	2	0	2	2	2	2	0	2	2	2	2	0	2	0	0	0	10
LPC 22:5	0	0	2	2	2	0	2	0	1	0	2	2	2	0	2	0	0	1	8
LPC 22:6	0	0	2	0	0	0	2	0	0	0	2	2	2	0	0	0	2	0	6
LPC 24:0	2	0	2	0	0	2	0	0	0	0	0	0	0	0	2	0	0	0	4
LPC 24:1	0	0	2	0	0	2	2	0	0	0	0	2	0	0	2	0	0	0	5
LPE 16:0	0	0	2	0	0	0	2	0	0	0	0	0	2	2	0	0	0	0	4
LPE 16:1	0	0	0	0	0	0	0	0	0	0	1	1	0	1	0	0	0	3	0
LPE 18:0	0	0	2	0	0	2	2	0	0	0	2	0	2	0	2	0	0	0	6
LPE 18:1	2	0	0	0	0	0	2	0	0	0	0	0	0	0	2	0	0	0	3
LPE 18:2	0	0	0	0	0	0	0	0	0	0	0	0	0	0	2	0	0	0	1
LPE 18:3	0	0	0	0	0	0	0	0	0	0	0	0	0	0	0	0	0	0	0
LPE 20:1	2	0	2	1	0	0	0	0	0	2	2	0	0	0	2	0	0	1	5
LPE 20:2	0	0	2	0	0	2	2	0	0	2	2	0	0	0	2	0	0	0	6
LPE 20:3	2	0	2	0	0	0	2	0	0	2	0	0	2	0	2	0	2	0	7
LPE 20:4	0	0	2	0	0	0	2	0	1	2	2	0	0	0	0	0	2	1	5
LPE 20:5	0	0	0	0	0	0	0	0	0	0	0	0	0	0	0	0	0	0	0
LPE 22:4	2	0	2	0	2	0	2	0	0	0	2	2	0	0	2	0	2	0	8
LPE 22:5	0	0	2	0	0	0	2	0	1	0	2	2	0	0	2	0	2	1	6
LPE 22:6	0	0	0	0	0	0	2	0	1	0	2	2	0	0	2	0	2	1	5
LacCER d18:1/16:0	2	0	2	0	0	0	2	0	0	2	2	0	2	0	2	0	1	1	7
LacCER d18:1/24:1	2	0	2	0	0	0	0	0	0	0	0	0	2	0	0	0	1	1	3
PA 32:0	0	0	0	0	0	2	0	0	0	1	0	0	0	0	0	0	0	1	1
PA 34:1	0	0	0	0	0	0	0	0	0	1	0	0	0	0	0	0	2	1	1
PA 34:2	0	0	0	0	0	0	0	0	0	1	0	0	2	0	0	0	0	1	1
PA 34:3	0	0	0	0	0	0	0	0	0	0	0	0	0	0	0	0	0	0	0
PA 34:5	0	0	0	0	0	0	0	0	0	0	0	0	0	0	0	0	0	0	0
PA 36:0	0	0	0	0	0	0	0	0	0	0	0	0	0	0	0	0	0	0	0
PA 36:1	0	2	0	0	0	0	0	0	1	1	0	0	0	0	0	0	2	2	3
PA 36:2	0	0	0	0	0	0	0	0	0	1	0	0	0	0	0	0	0	1	0
PA 36:3	0	0	0	0	0	0	0	0	0	0	0	0	0	0	0	0	0	0	0
PA 36:4	0	0	0	0	0	2	0	0	0	0	0	0	0	0	0	0	0	0	1
PA 38:3	0	0	0	0	0	0	0	0	0	1	0	0	0	0	0	0	0	1	0
PA 38:4	0	2	0	0	0	2	0	0	1	1	0	0	0	0	0	0	0	2	3
PC 16:0_16:0	2	0	2	0	2	2	2	0	0	0	2	2	0	0	0	0	2	0	8
PC 16:0_16:1	2	0	0	0	2	2	0	0	0	0	0	0	0	0	0	2	0	0	4
PC 16:0_18:0	0	0	0	0	0	0	0	0	0	0	0	0	0	0	0	0	0	0	0
PC 16:0_18:1	2	0	2	0	0	2	2	2	0	0	2	0	0	0	0	0	2	0	7
PC 16:0_18:2	0	1	2	0	0	2	2	0	0	0	2	0	0	0	0	0	2	1	5
PC 16:0_20:3	2	0	2	0	0	2	0	0	0	0	0	0	0	0	0	0	0	0	3
PC 16:0_20:4	2	0	2	0	2	2	2	0	0	0	2	2	0	0	2	0	2	0	9
PC 16:1_18:1	0	0	0	0	0	0	0	0	0	0	0	0	0	0	0	0	0	0	0
PC 18:0_18:1	2	0	2	0	0	2	0	2	0	0	2	2	0	0	2	0	0	0	7
PC 18:0_18:2	0	0	0	0	0	2	2	0	0	0	2	0	0	0	2	0	0	0	4
PC 18:0_20:4	2	0	0	0	0	2	0	0	0	0	0	0	0	0	0	0	0	0	2
PC 18:1_18:1	2	0	2	0	0	2	0	0	0	0	2	2	2	2	0	0	0	0	7
PC 18:1_18:2	0	1	2	1	0	2	0	0	0	2	2	0	0	0	0	0	0	2	5
PE 16:0_18:1	2	0	0	0	0	2	0	2	0	0	0	0	0	0	0	0	2	0	4
PE 16:0_18:2	0	1	0	0	0	0	0	0	0	2	0	0	0	0	0	0	0	1	1
PE 16:0_20:4	2	0	2	0	2	2	0	0	0	0	2	2	0	0	0	0	2	0	7
PE 16:1_18:1	2	0	0	0	0	0	0	0	0	0	0	0	0	0	0	0	0	0	1
PE 17:0_20:1	0	0	0	0	0	0	0	0	0	0	0	0	0	0	0	0	0	0	0
PE 18:0_18:0	2	0	0	0	0	0	0	0	0	0	0	0	0	0	0	0	0	0	1
PE 18:0_18:1	2	0	2	0	2	2	2	2	0	0	2	2	2	2	2	0	2	0	12
PE 18:0_18:2	0	1	2	0	0	0	0	0	0	0	2	0	0	0	0	0	0	1	2
PE 18:0_20:3	2	0	2	0	0	2	0	0	0	0	2	2	0	0	0	0	2	0	6
PE 18:0_20:4	0	0	2	0	2	2	2	0	0	0	2	2	2	2	0	0	2	0	9
PE 18:1_18:1	2	0	2	1	2	2	2	2	0	2	2	2	2	2	0	0	2	1	12
PE 18:1_18:2	0	1	2	1	0	2	2	0	0	2	2	0	0	0	0	0	0	2	6
PE 18:1_20:4	2	0	2	0	2	2	2	0	0	0	2	2	0	0	0	0	0	0	7
PE P-16:0/16:0	0	2	0	0	0	0	0	0	0	0	0	0	0	0	0	0	0	0	1
PE P-16:0/18:1	2	0	0	0	0	0	0	0	0	0	0	0	0	0	0	0	2	0	2
PE P-16:0/18:2	0	0	0	1	0	0	0	0	0	0	0	0	0	0	0	0	0	1	0
PE P-16:0/20:3	2	0	0	0	2	0	0	0	0	2	0	0	0	0	0	0	0	0	3
PE P-16:0/20:4	0	0	2	0	0	2	0	0	0	0	2	2	2	0	0	0	2	0	6
PE P-16:0/22:4	0	2	2	0	0	2	2	0	0	0	0	0	0	0	0	0	0	0	4
PE P-16:0/22:5	2	0	2	0	0	2	0	0	0	0	0	0	0	0	0	0	0	0	3
PE P-16:0/22:6	2	0	2	0	0	0	0	0	0	0	0	0	0	0	0	0	2	0	3
PE P-18:0/18:1	2	0	0	0	0	0	0	0	0	0	0	0	0	0	0	0	0	0	1
PE P-18:0/18:2	0	0	0	0	0	0	0	0	0	0	0	0	0	0	0	0	0	0	0
PE P-18:0/20:4	0	0	2	0	2	2	2	0	0	0	2	2	2	0	0	0	2	0	8
PE P-18:1/16:0	0	0	0	0	0	0	0	0	0	0	0	0	0	0	0	0	1	1	0
PE P-18:1/18:1	2	0	0	0	0	2	0	0	0	0	0	0	2	0	0	0	0	0	3
PE P-18:1/18:2	0	0	2	0	0	0	0	0	0	0	0	0	0	0	0	0	0	0	1
PE P-18:1/20:4	0	0	2	0	2	2	2	0	0	0	0	0	0	0	0	0	2	0	5
PG 16:0_18:1	2	0	2	0	0	2	0	0	0	2	2	2	0	0	0	0	0	0	6
PG 16:1_18:1	0	2	0	0	0	0	0	0	0	0	2	2	0	0	0	0	0	0	3
PG 16:1_18:2	1	0	0	0	0	0	0	0	0	0	2	2	2	0	0	0	0	1	3
PI 15:0_22:0	0	0	0	0	0	0	0	0	0	0	0	0	0	0	0	0	0	0	0
PI 15:0_22:6	1	0	0	0	0	0	0	0	0	0	1	0	0	0	0	0	1	3	0
PI 18:0_20:4	0	2	2	0	2	0	0	0	0	0	0	0	0	0	0	0	2	0	4
SM d18:1/14:0	0	0	2	0	0	2	2	0	0	0	2	0	2	2	0	0	0	0	6
SM d18:1/16:0	2	0	2	0	0	2	0	0	0	0	0	0	2	0	0	0	2	0	5
SM d18:1/18:0	0	0	0	0	0	0	0	0	0	0	0	0	0	0	0	0	0	0	0
SM d18:1/18:1	0	0	0	0	0	2	0	0	0	0	0	0	0	0	0	0	0	0	1
SM d18:1/20:0	0	0	2	0	0	2	0	0	0	0	2	0	0	0	0	0	0	0	3
SM d18:1/20:1	0	0	0	0	0	2	0	0	0	0	0	0	0	0	0	0	0	0	1
SM d18:1/22:0	0	0	2	0	0	2	2	0	0	0	2	0	2	0	2	0	2	0	7
SM d18:1/22:1	0	0	0	0	0	2	2	0	0	0	2	0	0	0	0	0	2	0	4
SM d18:1/24:0	0	0	0	0	2	2	0	0	0	0	2	2	0	0	0	0	2	0	5
SM d18:1/24:1	0	0	0	0	2	2	2	0	0	0	2	0	2	0	0	0	2	0	6
SM d18:1/26:0	0	0	2	0	0	0	0	0	0	0	0	0	0	0	2	0	0	0	2
SM d18:1/26:1	0	0	2	0	0	2	0	0	0	0	2	0	0	0	2	0	0	0	4
TG 36:0-FA12:0	1	0	0	0	0	0	0	0	0	0	1	1	0	0	0	0	1	4	0
TG 38:0-FA12:0	1	0	0	0	0	0	0	0	0	0	1	1	2	0	0	0	1	4	1
TG 40:0-FA12:0	1	0	0	0	0	0	0	0	0	0	0	1	0	0	0	0	1	3	0
TG 40:0-FA14:0	1	0	0	0	0	0	0	0	0	0	0	1	0	0	0	0	1	3	0
TG 40:0-FA16:0	1	0	0	0	0	0	0	0	0	0	1	1	0	0	0	0	1	4	0
TG 42:0-FA12:0	1	0	0	0	0	2	0	0	0	0	0	1	0	0	0	0	1	3	1
TG 42:0-FA14:0	1	0	0	0	0	2	0	0	1	0	0	1	0	0	0	0	1	4	1
TG 42:0-FA16:0	1	0	0	0	0	2	0	0	0	0	1	1	0	0	0	0	1	4	1
TG 42:1-FA12:0	1	0	0	0	0	2	2	0	0	0	0	1	0	0	0	0	1	3	2
TG 42:1-FA14:0	1	0	0	0	0	2	0	0	1	0	0	1	0	0	0	0	1	4	1
TG 42:1-FA16:0	1	0	0	0	0	2	0	0	0	0	1	1	0	0	0	0	1	4	1
TG 42:1-FA16:1	0	0	0	0	0	2	0	0	0	0	0	1	0	0	0	0	1	2	2
TG 42:1-FA18:1	1	0	0	0	0	0	0	0	0	0	1	1	0	0	0	0	1	4	0
TG 44:0-FA12:0	1	0	0	0	0	2	0	0	0	0	0	1	0	0	0	0	1	3	1
TG 44:0-FA14:0	1	0	0	0	0	2	0	0	1	0	0	1	0	0	0	0	1	4	1
TG 44:0-FA16:0	1	0	0	0	0	2	2	0	0	0	0	1	0	0	0	0	1	3	2
TG 44:0-FA18:0	1	0	0	0	0	2	0	0	0	0	1	1	0	0	0	0	1	4	1
TG 44:1-FA12:0	1	0	0	0	0	2	2	0	1	0	0	1	0	0	0	0	1	4	2
TG 44:1-FA14:0	0	0	0	0	0	2	2	0	1	0	0	1	0	0	0	0	1	3	2
TG 44:1-FA14:1	0	0	0	0	0	2	0	0	1	0	0	1	0	0	0	0	1	3	1
TG 44:1-FA16:0	1	0	0	0	0	2	0	0	1	0	0	1	0	0	0	0	1	4	1
TG 44:1-FA16:1	0	0	0	0	0	2	2	0	1	0	0	1	0	0	0	0	1	3	2
TG 44:1-FA18:1	1	0	0	0	0	2	2	0	0	0	1	1	0	0	0	0	1	4	2
TG 44:2-FA12:0	1	0	0	0	0	0	0	0	1	1	0	1	0	0	0	0	1	5	0
TG 44:2-FA14:0	1	0	0	0	0	0	0	0	1	1	0	1	0	0	0	0	1	5	0
TG 44:2-FA16:0	1	0	0	0	0	0	0	0	1	0	1	1	0	0	0	0	1	5	0
TG 44:2-FA16:1	0	0	0	0	0	2	0	0	1	0	0	1	0	0	0	0	1	3	1
TG 44:2-FA18:1	1	0	0	0	0	2	0	0	0	0	1	1	0	0	1	0	1	5	1
TG 44:2-FA18:2	1	0	0	0	0	2	0	0	0	0	1	1	0	0	0	0	1	4	1
TG 45:0-FA14:0	0	0	0	0	0	2	0	0	1	0	0	0	0	0	0	0	1	2	2
TG 45:0-FA15:0	0	0	0	0	0	2	0	0	1	0	0	0	0	0	0	0	1	2	2
TG 45:0-FA16:0	0	0	0	0	0	2	0	0	1	0	0	0	0	0	0	0	1	2	2
TG 45:1-FA15:0	0	0	0	0	0	2	2	0	1	0	0	0	0	0	0	0	1	2	3
TG 45:1-FA16:0	0	0	0	0	0	2	2	0	1	0	0	0	0	0	0	0	1	2	3
TG 45:1-FA18:1	0	0	0	0	0	2	0	0	1	0	0	1	0	0	0	0	1	3	1
TG 46:0-FA12:0	1	0	0	0	0	2	0	0	0	0	1	1	0	0	0	0	1	4	1
TG 46:0-FA14:0	1	0	0	0	0	2	0	0	0	0	0	1	0	0	0	0	1	3	1
TG 46:0-FA16:0	1	0	0	0	0	2	0	0	0	0	0	1	0	0	0	0	1	3	1
TG 46:0-FA18:0	1	0	0	0	0	2	2	0	0	0	0	1	0	0	0	0	1	3	2
TG 46:1-FA12:0	1	0	0	0	0	2	2	0	0	0	1	1	0	0	1	0	1	5	2
TG 46:1-FA14:0	1	0	0	0	0	2	2	0	1	0	0	1	0	0	0	0	1	4	2
TG 46:1-FA14:1	0	0	0	0	0	2	2	0	1	0	0	1	0	0	0	0	1	3	2
TG 46:1-FA16:0	1	0	0	0	0	2	2	0	1	0	0	1	0	0	0	0	1	4	2
TG 46:1-FA16:1	0	0	0	0	0	2	2	0	1	0	0	1	0	0	0	0	1	3	2
TG 46:1-FA18:0	1	0	0	0	0	2	0	0	0	0	1	1	0	0	0	0	1	4	1
TG 46:1-FA18:1	1	0	0	0	0	2	2	0	1	0	1	1	0	0	0	0	1	5	2
TG 46:2-FA12:0	1	0	0	0	0	2	2	0	1	0	1	1	0	0	1	0	1	6	2
TG 46:2-FA14:0	1	0	0	0	0	2	2	0	1	0	0	1	0	0	0	0	1	4	2
TG 46:2-FA14:1	0	0	0	0	0	2	2	0	1	0	0	1	0	0	0	0	1	3	2
TG 46:2-FA16:0	1	0	0	0	0	2	0	0	1	0	1	1	0	0	1	0	1	6	1
TG 46:2-FA16:1	0	0	0	0	0	2	0	0	1	0	0	1	0	0	0	0	1	3	1
TG 46:2-FA18:1	1	0	0	0	0	2	2	0	1	0	1	1	0	0	0	0	1	5	2
TG 46:2-FA18:2	1	0	0	0	0	2	2	0	1	0	1	1	0	0	0	0	1	5	2
TG 46:3-FA14:0	1	0	0	0	0	0	0	0	0	0	0	1	0	0	0	0	1	3	0
TG 46:3-FA14:1	0	0	0	0	0	2	0	0	1	0	0	0	0	0	0	0	1	2	2
TG 46:3-FA16:0	1	0	0	0	0	0	0	0	0	0	1	1	0	0	0	0	1	4	0
TG 46:3-FA16:1	0	0	0	0	0	2	0	0	1	0	0	1	0	0	0	0	1	3	1
TG 46:3-FA18:1	1	0	0	0	0	0	0	0	0	1	1	1	0	0	0	0	1	5	0
TG 46:3-FA18:2	1	0	0	0	0	2	0	0	0	0	1	1	0	0	0	0	0	3	1
TG 47:0-FA14:0	0	0	0	0	0	2	0	0	0	0	0	0	0	0	0	0	1	1	1
TG 47:0-FA15:0	0	0	0	0	0	2	0	0	1	0	0	0	0	0	0	0	1	2	2
TG 47:0-FA16:0	0	0	0	0	0	2	0	0	0	0	0	0	0	0	0	0	1	1	1
TG 47:0-FA17:0	0	0	0	0	0	0	0	0	1	0	0	0	0	0	0	0	1	2	1
TG 47:1-FA14:0	0	0	0	0	0	2	2	0	1	0	0	1	0	0	0	0	1	3	2
TG 47:1-FA15:0	0	0	0	0	0	2	0	0	1	0	0	0	0	0	0	0	1	2	2
TG 47:1-FA16:0	0	0	0	0	0	2	2	0	1	0	0	0	0	0	0	0	1	2	3
TG 47:1-FA16:1	0	0	0	0	0	2	2	0	1	0	0	0	0	0	0	0	1	2	3
TG 47:1-FA17:0	0	0	0	0	0	2	2	0	1	0	0	0	0	0	0	0	1	2	3
TG 47:1-FA18:1	0	0	0	0	0	2	0	0	1	0	0	1	0	0	0	0	1	3	1
TG 47:2-FA14:0	0	0	0	0	0	2	2	0	1	0	0	0	0	0	0	0	1	2	3
TG 47:2-FA15:0	0	0	0	0	0	2	2	0	1	0	0	0	0	0	0	0	1	2	3
TG 47:2-FA16:1	0	0	0	0	0	2	0	0	1	0	0	0	0	0	0	0	1	2	2
TG 47:2-FA18:1	0	0	0	0	0	2	0	0	1	0	0	1	0	0	0	0	1	3	1
TG 47:2-FA18:2	0	0	0	0	0	2	2	0	1	0	0	1	0	0	0	0	1	3	2
TG 48:0-FA14:0	1	0	0	0	0	0	0	0	0	0	0	1	0	0	0	0	1	3	0
TG 48:0-FA16:0	1	0	0	0	0	2	0	0	0	0	0	1	0	0	0	0	1	3	1
TG 48:0-FA18:0	1	0	0	0	0	2	0	0	0	0	0	1	0	0	0	0	1	3	1
TG 48:1-FA14:0	1	0	0	0	0	2	2	0	0	0	1	1	0	0	1	0	1	5	2
TG 48:1-FA14:1	1	0	0	0	0	2	0	0	0	0	0	1	0	0	0	0	1	3	1
TG 48:1-FA16:0	1	0	0	0	0	2	2	0	0	0	1	1	0	0	1	0	1	5	2
TG 48:1-FA16:1	1	0	0	0	0	2	2	0	1	0	0	1	0	0	0	0	1	4	2
TG 48:1-FA18:0	1	0	0	0	0	2	2	0	1	0	0	1	0	0	0	0	1	4	2
TG 48:1-FA18:1	1	0	0	0	0	2	2	0	1	0	1	1	0	0	1	0	1	6	2
TG 48:2-FA12:0	1	0	0	0	0	2	2	0	1	0	1	1	0	0	1	0	1	6	2
TG 48:2-FA14:0	1	0	0	0	0	2	2	0	1	0	1	1	0	0	1	0	1	6	2
TG 48:2-FA14:1	1	0	0	0	0	2	2	0	1	0	0	1	0	0	0	0	1	4	2
TG 48:2-FA16:0	1	0	0	0	0	2	2	0	1	0	0	1	0	0	1	0	1	5	2
TG 48:2-FA16:1	1	0	0	0	0	2	2	0	1	0	0	1	0	0	0	0	1	4	2
TG 48:2-FA18:1	1	0	0	0	0	2	2	0	1	0	1	1	0	0	1	0	1	6	2
TG 48:2-FA18:2	1	0	0	0	0	2	2	0	1	0	1	1	0	0	1	0	1	6	2
TG 48:3-FA14:0	1	0	0	0	0	2	2	0	1	1	1	1	0	0	1	0	1	7	2
TG 48:3-FA14:1	1	0	0	0	0	2	2	0	1	1	0	1	0	0	1	1	1	7	2
TG 48:3-FA16:1	0	0	0	0	0	2	0	0	1	0	0	1	0	0	0	0	1	3	1
TG 48:3-FA18:1	1	0	0	0	0	2	2	0	1	1	1	1	0	0	1	0	1	7	2
TG 48:3-FA18:2	1	0	0	0	0	2	2	0	1	0	1	1	0	0	1	0	1	6	2
TG 48:4-FA16:0	0	0	0	0	0	0	0	0	0	0	0	0	0	0	0	0	0	0	0
TG 48:4-FA16:1	1	0	0	0	0	0	0	0	1	0	0	1	0	0	0	0	1	4	0
TG 48:4-FA18:2	1	0	0	0	0	0	0	0	0	0	1	1	0	0	0	0	1	4	0
TG 49:0-FA15:0	0	0	0	0	0	0	0	0	1	0	0	1	0	0	0	0	1	3	0
TG 49:0-FA16:0	1	0	0	0	0	0	0	0	0	0	0	1	0	0	0	0	1	3	0
TG 49:0-FA17:0	0	0	0	0	0	0	0	0	0	0	0	0	0	0	0	0	1	1	0
TG 49:0-FA18:0	1	0	0	0	0	0	0	0	0	0	0	1	0	0	0	0	1	3	0
TG 49:1-FA14:0	0	0	0	0	0	2	0	0	1	0	0	1	0	0	0	0	1	3	1
TG 49:1-FA15:0	1	0	0	0	0	2	2	0	1	0	0	1	0	0	0	0	1	4	2
TG 49:1-FA16:0	1	0	0	0	0	2	2	0	1	0	0	1	0	0	0	0	1	4	2
TG 49:1-FA16:1	0	0	0	0	0	2	0	0	1	0	0	0	0	0	0	0	1	2	2
TG 49:1-FA17:0	0	0	0	0	0	2	2	0	1	0	0	1	0	0	0	0	1	3	2
TG 49:1-FA18:1	1	0	0	0	0	2	2	0	1	0	0	1	0	0	0	0	1	4	2
TG 49:2-FA14:0	1	0	0	0	0	2	2	0	0	0	0	1	0	0	0	0	1	3	2
TG 49:2-FA15:0	0	0	0	0	0	2	2	0	1	0	0	1	0	0	0	0	1	3	2
TG 49:2-FA16:0	1	0	0	0	0	2	2	0	1	0	0	1	0	0	0	0	1	4	2
TG 49:2-FA16:1	0	0	0	0	0	2	2	0	1	0	0	0	0	0	0	0	1	2	3
TG 49:2-FA17:0	0	0	0	0	0	2	0	0	1	0	0	1	0	0	0	0	1	3	1
TG 49:2-FA18:1	0	0	0	0	0	2	2	0	1	0	0	1	0	0	0	0	1	3	2
TG 49:2-FA18:2	1	0	0	0	0	2	2	0	1	0	0	1	0	0	0	0	1	4	2
TG 49:3-FA15:0	1	0	0	0	0	2	0	0	1	1	0	1	0	0	0	0	1	5	1
TG 49:3-FA16:0	1	0	0	0	0	0	0	0	0	0	0	1	0	0	0	0	1	3	0
TG 49:3-FA16:1	0	0	0	0	0	2	0	0	1	0	0	0	0	0	0	0	1	2	2
TG 49:3-FA18:2	0	0	0	0	0	2	2	0	1	0	0	1	0	0	0	0	1	3	2
TG 50:0-FA14:0	1	0	0	0	0	0	0	0	0	0	0	1	0	0	0	0	1	3	0
TG 50:0-FA16:0	1	0	0	0	0	2	0	0	0	0	1	1	0	0	0	0	1	4	1
TG 50:0-FA18:0	1	0	0	0	0	2	0	0	0	0	1	1	0	0	0	0	1	4	1
TG 50:1-FA14:0	1	0	0	0	0	2	2	2	0	0	1	1	0	0	0	0	1	4	3
TG 50:1-FA16:0	1	0	0	0	0	2	0	0	0	0	1	1	0	0	1	0	1	5	1
TG 50:1-FA16:1	1	0	0	0	0	2	0	0	0	0	0	1	0	0	0	0	1	3	1
TG 50:1-FA18:0	1	0	0	0	0	0	0	0	0	0	1	1	0	0	0	0	1	4	0
TG 50:1-FA18:1	1	0	0	0	0	2	0	0	0	0	1	1	0	0	1	0	1	5	1
TG 50:1-FA20:1	1	0	0	0	0	0	0	0	0	0	0	1	0	0	0	0	1	3	0
TG 50:2-FA14:0	1	0	0	2	0	2	2	0	1	0	1	1	0	0	1	0	1	6	3
TG 50:2-FA14:1	1	0	0	0	0	0	0	0	0	0	0	1	0	0	0	0	1	3	0
TG 50:2-FA16:0	1	0	0	0	0	2	0	0	0	0	1	1	0	0	1	1	1	6	1
TG 50:2-FA16:1	1	0	0	0	0	2	2	0	1	0	1	1	0	0	1	0	1	6	2
TG 50:2-FA18:0	1	0	0	0	0	0	0	0	0	0	1	1	0	0	1	0	1	5	0
TG 50:2-FA18:1	1	0	0	0	0	2	2	0	1	0	1	1	0	0	1	1	1	7	2
TG 50:2-FA18:2	1	0	0	0	0	2	0	0	0	0	1	1	0	0	1	0	1	5	1
TG 50:2-FA20:2	1	0	0	0	0	0	0	0	0	0	0	1	0	0	0	0	1	3	0
TG 50:3-FA14:0	1	0	0	0	0	2	2	0	1	0	1	1	0	0	1	1	1	7	2
TG 50:3-FA14:1	1	0	2	0	0	2	2	0	1	1	1	1	0	0	1	0	0	6	3
TG 50:3-FA16:0	1	0	0	0	0	0	0	0	1	0	1	1	0	0	1	1	1	7	0
TG 50:3-FA16:1	1	0	0	0	0	2	2	0	1	1	0	1	0	0	1	1	1	7	2
TG 50:3-FA18:1	1	0	0	0	0	2	2	0	1	1	1	1	0	0	1	0	1	7	2
TG 50:3-FA18:2	1	0	0	0	0	2	0	0	1	0	1	1	0	0	1	1	1	7	1
TG 50:3-FA18:3	1	0	0	0	0	2	0	0	0	0	1	1	0	0	1	0	1	5	1
TG 50:4-FA16:0	1	0	0	0	0	0	0	0	0	0	1	1	0	0	0	0	1	4	0
TG 50:4-FA16:1	1	0	0	0	0	2	0	0	1	1	0	1	0	0	1	1	1	7	1
TG 50:4-FA18:2	1	0	0	0	0	2	0	0	1	1	1	1	0	0	1	1	1	8	1
TG 50:5-FA20:5	1	0	0	0	0	0	0	0	0	0	0	1	0	0	0	0	1	3	0
TG 51:0-FA16:0	0	0	0	0	0	0	0	0	0	0	0	0	0	0	0	0	0	0	0
TG 51:0-FA17:0	1	0	0	0	0	0	0	0	0	0	0	1	0	0	0	0	1	3	0
TG 51:0-FA18:0	1	0	0	0	0	0	0	0	0	0	0	1	0	0	0	0	1	3	0
TG 51:1-FA15:0	1	0	0	0	0	2	0	0	0	0	0	1	0	0	0	0	1	3	1
TG 51:1-FA16:0	1	0	0	0	0	2	0	0	1	0	0	1	0	0	0	0	1	4	1
TG 51:1-FA17:0	1	0	0	0	0	2	2	0	1	0	0	1	0	0	0	0	1	4	2
TG 51:1-FA18:0	1	0	0	0	0	2	0	0	1	0	0	1	0	0	0	0	1	4	1
TG 51:1-FA18:1	1	0	0	0	0	2	2	0	1	0	0	1	0	0	0	0	1	4	2
TG 51:2-FA15:0	1	0	0	0	0	2	0	0	1	0	1	1	0	0	1	0	1	6	1
TG 51:2-FA16:0	1	0	0	0	0	2	0	0	1	0	1	1	0	0	0	0	1	5	1
TG 51:2-FA16:1	0	0	0	0	0	2	0	0	1	0	0	1	0	0	0	0	1	3	1
TG 51:2-FA17:0	1	0	0	0	0	2	0	0	1	1	0	1	0	0	0	0	1	5	1
TG 51:2-FA18:1	1	0	0	0	0	2	2	0	1	0	0	1	0	0	1	0	1	5	2
TG 51:2-FA18:2	1	0	0	0	0	2	0	0	1	1	0	1	0	0	1	0	1	6	1
TG 51:3-FA15:0	1	0	0	0	0	2	2	0	1	0	1	1	0	0	1	0	0	5	2
TG 51:3-FA16:1	0	0	0	0	0	2	0	0	1	0	0	1	0	0	0	0	1	3	1
TG 51:3-FA18:2	1	0	0	0	0	2	0	0	1	1	0	1	0	0	1	0	1	6	1
TG 51:4-FA18:2	1	0	0	0	0	2	0	0	1	0	0	1	0	0	1	0	1	5	1
TG 52:0-FA16:0	1	0	0	0	0	0	0	0	0	0	1	1	0	0	0	0	1	4	0
TG 52:0-FA18:0	1	0	0	0	0	0	0	0	0	0	1	1	0	0	0	0	1	4	0
TG 52:0-FA20:0	1	0	0	0	0	2	0	0	0	0	0	1	0	0	0	0	1	3	1
TG 52:1-FA16:0	1	0	0	2	0	2	0	2	0	0	1	1	0	1	1	0	1	6	3
TG 52:1-FA16:1	1	0	0	0	0	2	0	0	1	0	0	1	0	0	0	0	1	4	1
TG 52:1-FA18:0	1	0	0	0	0	2	0	2	0	0	1	1	0	1	1	0	1	6	2
TG 52:1-FA18:1	1	0	0	0	0	2	2	2	0	0	1	1	0	0	0	0	1	4	3
TG 52:1-FA20:1	1	0	0	0	0	0	0	0	0	0	1	1	0	0	0	0	1	4	0
TG 52:2-FA16:0	1	0	0	0	0	2	0	0	0	0	1	1	2	0	1	1	1	6	2
TG 52:2-FA16:1	1	0	0	0	0	0	0	0	1	0	1	1	0	0	1	0	1	6	0
TG 52:2-FA18:0	1	0	0	0	0	0	0	0	1	0	1	1	0	1	1	0	1	7	0
TG 52:2-FA18:1	1	0	0	0	0	2	0	0	0	0	1	1	2	0	1	1	1	6	2
TG 52:2-FA18:2	1	0	0	0	0	0	0	2	0	0	1	1	0	1	0	0	1	5	1
TG 52:2-FA20:1	1	0	0	0	0	0	0	2	0	0	1	1	0	0	1	0	1	5	1
TG 52:2-FA20:2	1	0	0	0	0	0	0	0	1	0	0	1	0	0	0	0	1	4	0
TG 52:3-FA16:0	1	1	0	0	0	0	0	0	0	0	1	1	0	0	1	1	1	7	0
TG 52:3-FA16:1	1	0	0	0	0	2	2	0	1	0	1	1	0	0	1	1	1	7	2
TG 52:3-FA18:0	1	0	0	0	0	0	0	2	0	0	1	1	0	1	1	0	1	6	1
TG 52:3-FA18:1	1	0	0	0	0	2	0	0	1	0	1	1	0	1	1	1	1	8	1
TG 52:3-FA18:2	1	1	0	0	0	0	0	0	0	0	1	1	0	1	1	1	1	8	0
TG 52:3-FA20:2	1	0	0	0	0	0	0	0	1	0	0	1	0	0	0	0	1	4	0
TG 52:3-FA20:3	1	0	2	2	0	0	0	2	0	0	1	1	2	0	0	0	1	4	4
TG 52:4-FA16:0	1	1	0	0	0	0	0	2	1	0	1	1	2	0	1	1	1	8	2
TG 52:4-FA16:1	1	0	0	0	0	0	0	0	1	1	1	1	0	1	1	1	1	9	0
TG 52:4-FA18:1	1	0	0	0	0	0	0	0	1	0	1	1	0	1	1	1	1	8	0
TG 52:4-FA18:2	1	0	0	0	0	0	0	0	1	0	1	1	0	1	1	1	1	8	0
TG 52:4-FA18:3	1	0	0	0	0	0	0	0	0	0	1	1	2	0	1	1	1	6	1
TG 52:4-FA20:3	1	0	0	0	0	2	2	2	0	0	1	1	0	0	0	0	1	4	3
TG 52:4-FA20:4	1	0	2	2	2	2	2	2	0	0	1	1	2	0	0	0	1	4	7
TG 52:5-FA16:0	1	0	0	0	0	0	0	0	0	0	1	1	0	0	0	0	1	4	0
TG 52:5-FA16:1	1	0	0	0	0	0	0	0	1	1	1	1	0	1	1	0	0	7	0
TG 52:5-FA18:2	1	0	0	0	0	0	0	0	1	1	1	1	0	1	1	0	0	7	0
TG 52:5-FA18:3	1	0	0	0	0	0	0	0	1	0	1	1	0	0	1	1	1	7	0
TG 52:5-FA20:4	1	0	2	0	2	2	2	2	0	0	1	1	2	0	1	0	1	5	6
TG 52:5-FA20:5	1	0	0	0	0	0	0	0	0	0	0	1	2	0	0	0	1	3	1
TG 52:5-FA22:5	0	0	0	0	0	0	0	2	0	0	1	1	0	0	0	0	1	3	1
TG 52:6-FA16:1	1	0	0	0	0	0	0	0	0	0	1	1	0	0	0	0	1	4	0
TG 52:6-FA18:1	1	0	0	0	0	0	0	0	0	0	1	1	0	0	0	0	1	4	0
TG 52:6-FA20:5	1	0	0	0	0	0	0	0	0	0	1	1	0	0	0	0	1	4	0
TG 52:7-FA16:0	0	0	0	0	0	0	0	0	0	0	0	0	0	0	0	0	0	0	0
TG 52:7-FA18:1	0	0	0	0	0	0	0	0	0	0	0	0	0	0	0	0	0	0	0
TG 52:8-FA16:1	0	0	0	0	0	0	0	0	1	0	0	0	0	0	0	0	1	2	1
TG 53:0-FA16:0	1	0	0	0	0	0	0	0	0	0	0	1	0	0	0	0	1	3	0
TG 53:1-FA16:0	1	0	0	0	0	2	0	0	0	0	0	1	0	0	0	0	1	3	1
TG 53:1-FA17:0	1	0	0	0	0	0	0	0	1	1	0	1	0	0	0	0	1	5	0
TG 53:1-FA18:0	1	0	0	0	0	0	0	0	1	0	1	1	0	1	1	0	1	7	0
TG 53:1-FA18:1	0	0	0	0	0	0	0	0	0	0	0	0	0	0	0	0	0	0	0
TG 53:2-FA16:0	1	0	0	2	0	0	0	0	0	0	1	1	0	0	0	0	1	4	1
TG 53:2-FA17:0	1	0	0	0	0	0	0	0	1	0	1	1	0	0	1	0	1	6	0
TG 53:2-FA18:1	1	0	0	0	0	2	0	0	1	0	1	1	0	1	1	0	1	7	1
TG 53:2-FA18:2	1	0	0	0	0	0	0	0	0	0	1	1	0	1	1	0	1	6	0
TG 53:3-FA16:0	1	0	0	0	0	0	0	0	0	0	1	1	0	0	0	0	1	4	0
TG 53:3-FA17:0	1	0	0	0	0	0	0	0	1	0	1	1	0	1	1	0	1	7	0
TG 53:3-FA18:2	1	0	0	0	0	0	0	0	1	1	1	1	0	0	1	0	1	7	0
TG 53:4-FA18:2	1	0	0	0	0	0	0	0	1	1	1	1	0	0	1	0	0	6	0
TG 54:0-FA16:0	1	0	0	0	0	2	0	0	0	0	0	0	0	0	0	0	1	2	2
TG 54:0-FA18:0	1	0	0	0	0	0	0	0	0	0	1	1	0	0	0	0	1	4	0
TG 54:1-FA16:0	1	0	0	0	0	2	2	2	0	0	1	1	0	0	0	0	1	4	3
TG 54:1-FA18:0	1	0	0	0	0	0	0	2	0	0	1	1	0	1	1	0	1	6	1
TG 54:1-FA18:1	1	0	0	0	0	2	0	2	0	0	1	1	0	0	1	0	1	5	2
TG 54:1-FA20:0	1	0	0	0	0	2	0	2	0	0	1	1	0	0	1	0	0	4	2
TG 54:2-FA16:0	1	0	2	2	2	2	2	2	0	0	1	1	0	0	1	0	1	5	6
TG 54:2-FA18:0	1	0	0	2	0	0	0	2	1	0	1	1	0	1	1	0	1	7	2
TG 54:2-FA18:1	1	0	2	0	0	2	0	2	1	0	1	1	0	1	1	0	1	7	3
TG 54:2-FA18:2	1	0	0	2	0	0	0	0	1	0	1	1	0	1	1	0	1	7	1
TG 54:2-FA20:1	1	0	2	2	2	2	2	2	0	0	1	1	2	0	1	0	1	5	7
TG 54:3-FA16:0	1	0	0	0	2	2	2	2	0	0	1	1	2	0	0	0	1	4	5
TG 54:3-FA16:1	1	0	0	0	0	2	2	0	0	0	1	1	0	0	1	0	1	5	2
TG 54:3-FA18:0	1	0	0	0	0	0	0	2	1	0	1	1	0	1	1	0	1	7	1
TG 54:3-FA18:1	1	0	0	0	0	2	0	0	1	0	1	1	0	1	1	0	1	7	1
TG 54:3-FA18:2	1	0	0	0	0	0	0	0	1	0	1	1	0	1	1	0	1	7	0
TG 54:3-FA20:1	1	0	2	0	0	2	2	2	1	0	1	1	2	0	1	0	1	6	5
TG 54:3-FA20:2	1	0	2	0	0	2	2	2	0	0	1	1	2	0	1	0	1	5	5
TG 54:3-FA20:3	1	0	0	0	2	0	0	2	0	0	1	1	2	0	0	0	1	4	3
TG 54:4-FA16:0	1	0	2	2	2	2	2	2	0	0	1	1	2	0	0	0	1	4	7
TG 54:4-FA16:1	1	0	0	0	0	2	2	0	0	1	1	1	0	0	1	0	1	6	2
TG 54:4-FA18:0	1	0	0	0	0	0	0	2	0	0	1	1	0	1	1	0	1	6	1
TG 54:4-FA18:1	1	0	0	0	0	0	0	0	1	0	1	1	0	1	1	1	1	8	0
TG 54:4-FA18:2	1	0	0	0	0	0	0	0	1	0	1	1	0	1	1	1	1	8	0
TG 54:4-FA20:2	1	0	0	0	0	2	2	0	1	0	1	1	2	0	1	0	1	6	3
TG 54:4-FA20:3	1	0	2	0	2	2	2	2	0	0	1	1	2	0	1	0	1	5	6
TG 54:4-FA20:4	1	0	2	2	2	2	2	2	0	0	1	1	2	0	0	0	1	4	7
TG 54:5-FA16:0	1	0	0	0	2	2	2	2	0	0	1	1	2	0	0	0	1	4	5
TG 54:5-FA16:1	1	0	0	0	0	2	2	2	0	0	1	1	0	0	1	0	1	5	3
TG 54:5-FA18:0	1	0	0	0	0	0	0	2	0	0	1	1	0	0	1	0	1	5	1
TG 54:5-FA18:1	1	1	0	0	2	0	0	2	1	0	1	1	0	1	1	0	1	8	2
TG 54:5-FA18:2	1	1	0	0	0	0	0	0	1	1	1	1	0	1	1	0	1	9	0
TG 54:5-FA18:3	1	0	0	0	0	0	0	0	0	0	1	1	0	0	1	1	1	6	0
TG 54:5-FA20:3	1	0	0	0	0	0	0	2	0	0	1	1	2	0	0	0	0	3	2
TG 54:5-FA20:4	1	0	2	0	2	2	2	2	0	0	1	1	2	0	1	0	1	5	6
TG 54:5-FA22:5	1	0	0	0	0	2	0	2	0	0	1	1	2	0	0	0	1	4	3
TG 54:6-FA16:0	1	0	0	0	0	2	0	2	0	0	1	1	2	0	0	0	1	4	3
TG 54:6-FA18:1	1	0	0	0	0	0	0	0	0	0	1	1	0	0	0	0	1	4	0
TG 54:6-FA18:2	1	0	0	0	2	0	0	2	1	1	1	1	2	0	1	0	1	7	3
TG 54:6-FA18:3	1	0	0	0	0	0	0	0	0	0	1	1	0	0	1	0	1	5	0
TG 54:6-FA20:4	1	0	0	0	2	2	2	2	0	0	1	1	2	0	1	0	1	5	5
TG 54:6-FA20:5	1	0	0	0	0	0	0	2	0	0	1	1	2	0	1	0	1	5	2
TG 54:6-FA22:5	1	0	0	0	0	2	0	2	0	0	1	1	0	0	0	0	1	4	2
TG 54:6-FA22:6	1	0	0	2	0	2	0	2	0	0	1	1	2	0	0	0	1	4	4
TG 54:7-FA18:2	1	0	0	0	0	0	0	2	0	0	1	1	0	0	1	0	1	5	1
TG 54:7-FA20:5	1	0	0	0	0	0	0	0	0	0	1	1	2	0	0	0	1	4	1
TG 54:7-FA22:6	1	0	0	0	0	2	0	0	0	0	1	1	0	1	0	0	1	5	1
TG 54:8-FA18:2	0	0	0	0	0	0	0	0	0	0	0	0	0	0	0	0	1	1	0
TG 55:1-FA16:0	1	0	0	2	0	0	0	2	0	0	0	1	0	0	0	0	1	3	2
TG 55:2-FA18:1	1	0	0	0	0	0	0	0	0	0	0	0	0	0	0	0	1	2	1
TG 55:2-FA18:2	1	0	0	0	0	0	0	0	0	0	0	0	0	0	0	0	1	2	1
TG 55:3-FA18:1	1	0	0	0	0	0	0	0	1	0	1	1	0	0	1	0	1	6	0
TG 55:4-FA18:1	1	0	0	0	0	0	0	0	0	0	1	1	0	0	0	0	1	4	0
TG 56:1-FA16:0	0	0	0	2	0	2	0	0	0	0	0	1	0	0	0	0	1	2	3
TG 56:1-FA18:1	1	0	0	0	0	2	0	0	0	0	0	1	0	0	0	0	1	3	1
TG 56:2-FA18:0	1	0	0	0	2	0	0	0	0	0	1	1	2	0	1	0	1	5	2
TG 56:2-FA20:0	1	0	0	2	2	0	0	0	0	0	1	1	0	0	1	0	1	5	2
TG 56:2-FA20:1	1	0	0	0	2	2	0	2	0	0	1	1	0	0	0	0	1	4	3
TG 56:3-FA18:0	1	0	2	2	2	2	0	0	0	0	1	1	2	0	0	0	1	4	5
TG 56:3-FA18:1	1	0	2	0	2	2	2	2	1	0	1	1	2	0	1	0	1	6	6
TG 56:3-FA20:1	1	0	2	0	2	2	2	2	1	0	1	1	2	0	1	0	1	6	6
TG 56:4-FA16:0	1	0	0	0	0	0	0	2	0	0	1	1	0	0	0	0	1	4	1
TG 56:4-FA18:0	1	0	2	2	2	2	2	2	0	0	1	1	2	0	0	0	1	4	7
TG 56:4-FA18:1	1	0	2	0	2	2	2	2	1	0	1	1	2	0	1	0	1	6	6
TG 56:4-FA18:2	1	0	0	0	2	0	0	2	0	0	1	1	2	0	1	0	1	5	3
TG 56:4-FA20:1	1	0	0	0	0	2	0	2	0	0	1	1	0	0	1	0	1	5	2
TG 56:4-FA20:2	1	0	2	0	2	0	0	2	1	0	1	1	2	0	1	0	1	6	4
TG 56:4-FA20:3	1	0	2	2	2	2	2	2	0	0	1	1	2	0	0	0	0	3	7
TG 56:4-FA20:4	1	0	0	0	0	2	2	2	0	0	1	1	2	0	0	0	1	4	4
TG 56:5-FA16:0	1	0	0	0	2	2	2	2	0	0	1	1	0	0	0	0	1	4	4
TG 56:5-FA18:0	1	0	0	0	0	2	2	2	0	0	1	1	2	0	0	0	1	4	4
TG 56:5-FA18:1	1	0	2	0	2	2	2	2	1	0	1	1	2	0	1	0	1	6	6
TG 56:5-FA18:2	1	0	0	0	0	2	0	2	0	0	1	1	2	0	1	0	1	5	3
TG 56:5-FA20:3	1	0	2	0	2	0	0	2	0	0	1	1	2	0	1	0	0	4	4
TG 56:5-FA20:4	1	0	2	0	2	2	2	2	0	0	1	1	2	0	0	0	1	4	6
TG 56:5-FA22:4	0	2	2	0	0	2	2	2	0	0	1	1	0	0	0	0	1	3	5
TG 56:5-FA22:5	1	0	0	0	0	2	2	0	0	0	1	1	2	0	0	0	1	4	3
TG 56:6-FA16:0	1	0	0	2	0	2	2	2	0	0	1	1	2	0	1	0	1	5	5
TG 56:6-FA18:1	1	0	2	0	0	0	0	2	0	0	1	1	2	0	1	0	1	5	3
TG 56:6-FA18:2	1	0	0	0	0	2	2	2	0	0	1	1	2	0	1	0	1	5	4
TG 56:6-FA20:4	1	0	2	0	2	2	2	2	0	0	1	1	2	0	1	0	1	5	6
TG 56:6-FA22:4	1	0	0	0	0	0	0	2	0	0	1	1	0	0	1	0	1	5	1
TG 56:6-FA22:5	1	0	0	0	2	2	2	2	0	0	1	1	2	0	1	0	1	5	5
TG 56:6-FA22:6	1	0	0	0	2	0	0	2	0	0	1	1	0	0	0	0	1	4	2
TG 56:7-FA16:0	1	0	0	0	0	2	0	0	0	0	1	1	2	0	0	0	1	4	2
TG 56:7-FA18:0	0	0	0	0	0	0	0	0	0	0	0	0	0	0	0	0	0	0	0
TG 56:7-FA18:1	1	0	0	0	0	0	0	0	0	0	1	1	0	0	0	0	1	4	0
TG 56:7-FA18:2	1	0	0	0	0	2	2	2	0	0	1	1	2	0	1	0	1	5	4
TG 56:7-FA20:4	1	0	0	0	2	2	2	2	0	0	1	1	2	0	1	0	1	5	5
TG 56:7-FA22:5	1	0	0	0	0	2	0	2	0	0	1	1	2	0	1	0	1	5	3
TG 56:7-FA22:6	1	0	0	0	0	2	0	2	0	0	1	1	2	0	1	0	1	5	3
TG 56:8-FA16:0	1	0	0	0	0	0	0	0	0	0	0	1	0	0	0	0	1	3	0
TG 56:8-FA16:1	0	0	0	0	0	2	0	0	0	0	0	0	0	0	0	0	1	1	1
TG 56:8-FA18:2	1	0	0	0	0	0	0	0	0	0	1	1	0	0	0	0	1	4	0
TG 56:8-FA22:6	1	0	0	0	0	0	0	2	0	0	1	1	2	1	1	0	1	6	2
TG 57:2-FA18:1	0	0	0	0	0	0	0	0	0	0	0	0	0	0	0	0	1	1	0
TG 58:2-FA18:1	1	0	2	0	2	0	0	2	0	0	0	1	0	0	0	0	1	3	3
TG 58:6-FA18:1	1	2	2	0	2	2	2	0	0	0	1	1	1	1	1	0	1	7	5
TG 58:6-FA22:4	1	0	0	0	0	0	0	2	0	0	1	1	0	0	0	0	1	4	1
TG 58:7-FA16:0	0	0	0	0	0	0	0	0	0	0	0	0	0	0	0	0	1	1	0
TG 58:7-FA18:0	1	0	0	0	0	0	0	0	0	0	0	1	0	0	0	0	1	3	0
TG 58:7-FA18:1	1	0	0	0	0	0	0	0	0	0	1	1	0	0	0	0	1	4	0
TG 58:7-FA22:5	0	0	0	0	0	2	2	2	0	0	1	1	2	0	0	0	1	3	4
TG 58:7-FA22:6	1	0	0	0	0	2	0	2	2	0	1	1	2	0	0	0	1	4	4
TG 58:8-FA18:2	1	0	0	0	0	0	0	0	0	0	0	1	0	0	0	0	1	3	0
TG 58:8-FA22:6	0	0	0	0	0	2	0	2	0	0	1	1	2	0	1	0	1	4	3
TG 58:9-FA18:1	1	0	0	0	0	0	0	0	0	0	0	0	0	0	0	0	1	2	1
TG 58:9-FA22:6	1	0	0	0	0	0	0	2	0	0	1	1	2	0	0	0	1	4	2

## Sheet: A1vsAH
Lipid_Species	P_Value	Mean_Difference	Significance
CE 14:0	0.212266	-0.805655	0
CE 14:1	0.690854	-0.467902	0
CE 15:0	0.954055	0.036099	0
CE 16:0	0.00278017	-1.50453	1
CE 16:1	0.254345	-0.895373	0
CE 18:0	0.441092	-0.270899	0
CE 18:1	0.0119728	-1.03788	1
CE 18:2	0.00210949	-2.18396	1
CE 18:3	0.00455051	-1.83979	1
CE 20:0	0.143241	-0.768527	0
CE 20:1	0.0459962	1.08062	2
CE 20:2	0.0248716	2.06179	2
CE 20:3	0.756357	0.110199	0
CE 20:4	0.00915189	-1.86437	1
CE 20:5	0.00793134	-1.62947	1
CE 22:0	0.098764	1.20098	0
CE 22:1	0.086043	1.10511	0
CE 22:2	0.189143	0.584348	0
CE 22:4	0.00400124	2.38856	2
CE 22:5	0.106383	0.610293	0
CE 22:6	0.00831612	-1.05155	1
CE 24:0	0.433599	0.58537	0
CE 24:1	0.0261615	1.64167	2
Cer d18:0/16:0	0.0687959	0.895532	0
Cer d18:1/16:0	0.00334687	1.77477	2
Cer d18:1/18:0	0.126371	-0.257829	0
Cer d18:1/20:0	0.0152573	0.863599	0
Cer d18:1/22:0	0.00749488	0.534148	0
Cer d18:1/24:0	0.0758694	0.380055	0
Cer d18:1/24:1	0.0159354	1.04986	2
Cer d18:1/26:0	0.282191	-0.526496	0
Cer d18:1/26:1	0.311138	0.285039	0
DG 12:0_18:1	0.0255799	-1.51261	1
DG 12:0_18:2	0.669242	-0.142799	0
DG 14:0_16:0	0.583268	0.170942	0
DG 14:0_16:1	0.586097	0.450203	0
DG 14:0_18:1	0.0423008	-1.14715	1
DG 14:0_18:2	0.261461	-0.644675	0
DG 14:1_16:0	0.0787686	-0.927848	0
DG 14:1_18:1	0.00600812	-1.58844	1
DG 14:1_20:0	0.00330341	-1.61524	1
DG 15:0_18:1	0.325991	-0.663175	0
DG 16:0_16:0	0.0278557	0.327546	0
DG 16:0_16:1	0.631764	0.314269	0
DG 16:0_18:0	0.818751	-0.0135779	0
DG 16:0_18:1	0.61241	-0.110504	0
DG 16:0_18:2	0.0133204	-0.993947	0
DG 16:0_18:3	0.015086	-0.452215	0
DG 16:0_20:3	0.243506	0.475694	0
DG 16:0_20:4	0.371714	0.34325	0
DG 16:0_20:5	0.252327	0.404751	0
DG 16:0_22:5	0.88506	0.038058	0
DG 16:0_22:6	0.938038	0.0191912	0
DG 16:1_16:1	0.611463	0.555669	0
DG 16:1_18:0	0.0695873	0.547276	0
DG 16:1_18:1	0.802898	-0.112103	0
DG 16:1_18:2	0.847225	-0.105019	0
DG 18:0_18:1	0.265515	-0.198917	0
DG 18:0_18:2	0.0500503	-0.588413	0
DG 18:0_22:6	0.15065	-0.696464	0
DG 18:1_18:1	0.110671	-0.244641	0
DG 18:1_18:2	0.160713	-0.376221	0
DG 18:1_20:3	0.113158	1.33374	0
DG 18:1_20:4	0.316019	0.413791	0
DG 18:1_22:4	0.111189	1.65101	0
FA 12:0	0.101065	0.444807	0
FA 14:0	0.00585361	0.494363	0
FA 14:1	0.0881668	0.360786	0
FA 15:0	0.00987537	0.586702	0
FA 16:1	0.0679552	0.624217	0
FA 17:0	0.0140885	0.776248	0
FA 18:1	0.00488745	0.709911	0
FA 18:2	0.00623831	0.478787	0
FA 18:3	0.284074	0.213433	0
FA 18:4	0.0914372	0.211884	0
FA 20:0	0.157768	0.298235	0
FA 20:1	0.0226254	0.685908	0
FA 20:2	0.00188738	0.837204	0
FA 20:3	0.0167386	1.07013	2
FA 20:4	0.0310245	1.00666	2
FA 20:5	0.218939	0.685252	0
FA 22:0	0.086979	0.413942	0
FA 22:1	0.000572232	0.642258	0
FA 22:2	0.00819367	0.855391	0
FA 22:4	0.00768016	0.886503	0
FA 22:5	0.0156992	0.520091	0
FA 22:6	0.0111577	0.591847	0
FA 24:0	0.0311331	0.376613	0
FA 24:1	0.0454134	0.464359	0
HexCER d18:1/14:0	0.00923497	-1.64833	1
HexCER d18:1/16:0	0.00706028	2.64311	2
HexCER d18:1/18:0	0.384898	-0.180936	0
HexCER d18:1/20:0	0.36445	-0.158033	0
HexCER d18:1/20:1	0.00739078	-1.26404	1
HexCER d18:1/22:0	0.00368104	1.54451	2
HexCER d18:1/24:0	0.0498581	1.08339	2
HexCER d18:1/24:1	0.122034	0.726625	0
LPC 16:0	0.0243601	1.39236	2
LPC 16:1	0.285066	1.06439	0
LPC 17:0	0.0281335	0.836373	0
LPC 18:0	0.00514774	1.20475	2
LPC 18:1	0.00936655	1.7443	2
LPC 18:2	0.974785	0.0130783	0
LPC 18:3	0.916013	0.0247764	0
LPC 20:0	0.705169	-0.357608	0
LPC 20:1	0.0293097	1.14528	2
LPC 20:2	0.494282	-0.322	0
LPC 20:3	0.273453	0.566529	0
LPC 20:4	0.557907	-0.348293	0
LPC 20:5	0.204477	-0.0971187	0
LPC 22:0	0.0249548	1.34537	2
LPC 22:1	0.875363	0.0534241	0
LPC 22:4	0.221539	-0.53814	0
LPC 22:5	0.607096	-0.288553	0
LPC 22:6	0.416437	0.390986	0
LPC 24:0	0.0188904	1.45584	2
LPC 24:1	0.130147	1.35391	0
LPE 16:0	0.0579619	1.22963	0
LPE 16:1	0.150624	1.67295	0
LPE 18:0	0.0082518	0.901364	0
LPE 18:1	0.0164749	2.14759	2
LPE 18:2	0.0890333	1.61178	0
LPE 18:3	0.00312121	0.652824	0
LPE 20:1	0.0224051	2.14888	2
LPE 20:2	0.0682473	2.62567	0
LPE 20:3	0.0389737	2.10818	2
LPE 20:4	0.173583	0.939051	0
LPE 20:5	0.292361	0.287458	0
LPE 22:4	0.0376354	1.00662	2
LPE 22:5	0.064358	1.61984	0
LPE 22:6	0.0571261	1.95596	0
LacCER d18:1/16:0	0.00725822	1.79507	2
LacCER d18:1/24:1	0.00490502	1.55938	2
PA 32:0	0.12901	0.784634	0
PA 34:1	0.0259621	0.736097	0
PA 34:2	0.136174	-0.553385	0
PA 34:3	0.580983	-0.106717	0
PA 34:5	0.0741549	-0.350831	0
PA 36:0	0.494446	0.257285	0
PA 36:1	0.279598	0.352951	0
PA 36:2	0.429632	0.160282	0
PA 36:3	0.841475	-0.046952	0
PA 36:4	0.43763	-0.212345	0
PA 38:3	0.0610586	0.842044	0
PA 38:4	0.212639	0.421487	0
PC 16:0_16:0	0.000820497	1.79282	2
PC 16:0_16:1	0.00194162	2.32989	2
PC 16:0_18:0	0.183873	0.50052	0
PC 16:0_18:1	0.0061146	1.43216	2
PC 16:0_18:2	0.150598	-0.439811	0
PC 16:0_20:3	0.0156505	1.0568	2
PC 16:0_20:4	0.00264534	1.21817	2
PC 16:1_18:1	0.0134377	0.853792	0
PC 18:0_18:1	0.00541659	1.62031	2
PC 18:0_18:2	0.286083	-0.245917	0
PC 18:0_20:4	0.0187767	1.47124	2
PC 18:1_18:1	0.0121323	2.1928	2
PC 18:1_18:2	0.0129479	0.744105	0
PE 16:0_18:1	0.00607255	2.06399	2
PE 16:0_18:2	0.055665	1.09462	0
PE 16:0_20:4	0.000159273	1.73956	2
PE 16:1_18:1	0.0112504	2.00178	2
PE 17:0_20:1	0.852963	-0.0350778	0
PE 18:0_18:0	0.0158779	1.28706	2
PE 18:0_18:1	0.000115394	1.95948	2
PE 18:0_18:2	0.623115	0.153136	0
PE 18:0_20:3	0.00125206	2.73996	2
PE 18:0_20:4	0.0375412	0.990349	0
PE 18:1_18:1	0.00060087	2.66335	2
PE 18:1_18:2	0.043013	0.970886	0
PE 18:1_20:4	0.00667229	1.31096	2
PE P-16:0/16:0	0.00425916	0.951833	0
PE P-16:0/18:1	0.0282511	1.71237	2
PE P-16:0/18:2	0.36604	0.753292	0
PE P-16:0/20:3	0.00507386	2.48518	2
PE P-16:0/20:4	0.0232527	0.729861	0
PE P-16:0/22:4	0.0164265	0.700612	0
PE P-16:0/22:5	0.00328942	1.19493	2
PE P-16:0/22:6	0.00882341	1.59484	2
PE P-18:0/18:1	0.0176245	1.04466	2
PE P-18:0/18:2	0.25294	0.571615	0
PE P-18:0/20:4	0.0315874	0.510212	0
PE P-18:1/16:0	0.0545838	0.432828	0
PE P-18:1/18:1	0.0342627	1.00458	2
PE P-18:1/18:2	0.565283	0.238438	0
PE P-18:1/20:4	0.423638	0.161005	0
PG 16:0_18:1	0.012276	1.95577	2
PG 16:1_18:1	0.0066552	0.897468	0
PG 16:1_18:2	0.00151339	-1.24594	1
PI 15:0_22:0	0.739242	-0.0943842	0
PI 15:0_22:6	0.0489464	-1.01455	1
PI 18:0_20:4	0.00373373	0.92232	0
SM d18:1/14:0	0.0984964	0.788678	0
SM d18:1/16:0	0.0245642	1.12381	2
SM d18:1/18:0	0.0604226	-0.452618	0
SM d18:1/18:1	0.0547371	-0.621175	0
SM d18:1/20:0	0.838012	-0.0385663	0
SM d18:1/20:1	0.235357	0.166707	0
SM d18:1/22:0	0.0387195	0.671984	0
SM d18:1/22:1	0.0326122	0.621875	0
SM d18:1/24:0	0.34466	0.322561	0
SM d18:1/24:1	0.202986	0.385337	0
SM d18:1/26:0	0.0860115	0.855319	0
SM d18:1/26:1	0.0589945	0.85886	0
TG 36:0-FA12:0	0.0110497	-2.27177	1
TG 38:0-FA12:0	0.000748495	-3.39865	1
TG 40:0-FA12:0	0.0100328	-3.94075	1
TG 40:0-FA14:0	0.0133131	-3.84337	1
TG 40:0-FA16:0	0.000551504	-3.58253	1
TG 42:0-FA12:0	0.0105644	-4.92846	1
TG 42:0-FA14:0	0.0305076	-3.83858	1
TG 42:0-FA16:0	0.00925684	-4.88084	1
TG 42:1-FA12:0	0.0148985	-5.18014	1
TG 42:1-FA14:0	0.0300603	-4.06638	1
TG 42:1-FA16:0	0.00682408	-5.10314	1
TG 42:1-FA16:1	0.06671	-3.59231	0
TG 42:1-FA18:1	0.000375797	-5.23143	1
TG 44:0-FA12:0	0.00945809	-4.94801	1
TG 44:0-FA14:0	0.0199324	-4.09502	1
TG 44:0-FA16:0	0.0155506	-4.57176	1
TG 44:0-FA18:0	0.00257245	-4.29835	1
TG 44:1-FA12:0	0.0206174	-5.81694	1
TG 44:1-FA14:0	0.0602641	-4.256	0
TG 44:1-FA14:1	0.0921136	-3.33732	0
TG 44:1-FA16:0	0.0152001	-5.7074	1
TG 44:1-FA16:1	0.0836943	-3.51698	0
TG 44:1-FA18:1	0.00110856	-6.13999	1
TG 44:2-FA12:0	0.0149835	-4.58828	1
TG 44:2-FA14:0	0.0462252	-4.14116	1
TG 44:2-FA16:0	0.000855139	-5.81794	1
TG 44:2-FA16:1	0.104317	-3.31648	0
TG 44:2-FA18:1	0.00136945	-5.34098	1
TG 44:2-FA18:2	0.00140701	-5.80475	1
TG 45:0-FA14:0	0.175989	-1.61364	0
TG 45:0-FA15:0	0.195213	-1.44039	0
TG 45:0-FA16:0	0.126948	-2.00004	0
TG 45:1-FA15:0	0.224583	-1.8651	0
TG 45:1-FA16:0	0.154892	-2.66574	0
TG 45:1-FA18:1	0.063595	-3.88421	0
TG 46:0-FA12:0	0.0139816	-4.78713	1
TG 46:0-FA14:0	0.0166225	-4.41048	1
TG 46:0-FA16:0	0.0108572	-4.81499	1
TG 46:0-FA18:0	0.010619	-4.37001	1
TG 46:1-FA12:0	0.00366842	-8.06612	1
TG 46:1-FA14:0	0.0344415	-5.33847	1
TG 46:1-FA14:1	0.0674969	-4.09252	0
TG 46:1-FA16:0	0.0247515	-5.94839	1
TG 46:1-FA16:1	0.0752909	-3.86866	0
TG 46:1-FA18:0	0.0169873	-5.33818	1
TG 46:1-FA18:1	0.00990031	-6.54288	1
TG 46:2-FA12:0	0.00713728	-7.34651	1
TG 46:2-FA14:0	0.0476825	-4.46299	1
TG 46:2-FA14:1	0.0796362	-3.86181	0
TG 46:2-FA16:0	0.0174052	-6.225	1
TG 46:2-FA16:1	0.101487	-3.37923	0
TG 46:2-FA18:1	0.00451603	-5.80517	1
TG 46:2-FA18:2	0.00913623	-6.12925	1
TG 46:3-FA14:0	0.00244164	-4.04715	1
TG 46:3-FA14:1	0.352085	-0.986979	0
TG 46:3-FA16:0	0.000841929	-4.56887	1
TG 46:3-FA16:1	0.109479	-3.07329	0
TG 46:3-FA18:1	0.00161222	-5.2103	1
TG 46:3-FA18:2	0.0101631	-5.14785	1
TG 47:0-FA14:0	0.14296	-1.91234	0
TG 47:0-FA15:0	0.111862	-1.79962	0
TG 47:0-FA16:0	0.0650331	-2.22234	0
TG 47:0-FA17:0	0.146804	-1.6542	0
TG 47:1-FA14:0	0.0987654	-3.20941	0
TG 47:1-FA15:0	0.145476	-2.65683	0
TG 47:1-FA16:0	0.140606	-2.74775	0
TG 47:1-FA16:1	0.327816	-1.47836	0
TG 47:1-FA17:0	0.184665	-2.4223	0
TG 47:1-FA18:1	0.0782867	-3.61676	0
TG 47:2-FA14:0	0.137899	-2.50133	0
TG 47:2-FA15:0	0.163834	-2.30813	0
TG 47:2-FA16:1	0.506304	-1.00113	0
TG 47:2-FA18:1	0.0546823	-3.2875	0
TG 47:2-FA18:2	0.100194	-2.86687	0
TG 48:0-FA14:0	0.00718176	-4.31863	1
TG 48:0-FA16:0	0.00216991	-4.71519	1
TG 48:0-FA18:0	0.00386328	-4.78713	1
TG 48:1-FA14:0	0.00551717	-7.27312	1
TG 48:1-FA14:1	0.030815	-4.25226	1
TG 48:1-FA16:0	0.0140076	-6.65798	1
TG 48:1-FA16:1	0.0425416	-4.66932	1
TG 48:1-FA18:0	0.0133909	-5.96304	1
TG 48:1-FA18:1	0.00627514	-7.22782	1
TG 48:2-FA12:0	0.000667041	-8.26153	1
TG 48:2-FA14:0	0.0111469	-6.67747	1
TG 48:2-FA14:1	0.0126106	-6.16067	1
TG 48:2-FA16:0	0.0157949	-6.48502	1
TG 48:2-FA16:1	0.048098	-4.6349	1
TG 48:2-FA18:1	0.0107419	-6.72631	1
TG 48:2-FA18:2	0.0114234	-6.6357	1
TG 48:3-FA14:0	0.00917841	-6.22429	1
TG 48:3-FA14:1	0.0318663	-5.12839	1
TG 48:3-FA16:1	0.086098	-3.53459	0
TG 48:3-FA18:1	0.0105622	-6.46761	1
TG 48:3-FA18:2	0.0172078	-6.17088	1
TG 48:4-FA16:0	0.0497055	-0.50719	0
TG 48:4-FA16:1	0.0438669	-3.61988	1
TG 48:4-FA18:2	0.0125107	-4.84069	1
TG 49:0-FA15:0	0.0716035	-2.10173	0
TG 49:0-FA16:0	0.0342963	-2.4809	1
TG 49:0-FA17:0	0.0643187	-2.26305	0
TG 49:0-FA18:0	0.0475612	-2.61386	1
TG 49:1-FA14:0	0.0712931	-4.20171	0
TG 49:1-FA15:0	0.035443	-4.72072	1
TG 49:1-FA16:0	0.0386977	-4.40181	1
TG 49:1-FA16:1	0.254651	-1.96491	0
TG 49:1-FA17:0	0.0914732	-3.1915	0
TG 49:1-FA18:1	0.0311857	-4.76576	1
TG 49:2-FA14:0	0.0316388	-4.21682	1
TG 49:2-FA15:0	0.0561478	-4.26413	0
TG 49:2-FA16:0	0.0487728	-4.25425	1
TG 49:2-FA16:1	0.148505	-2.59633	0
TG 49:2-FA17:0	0.121995	-2.87182	0
TG 49:2-FA18:1	0.0635337	-3.89137	0
TG 49:2-FA18:2	0.0458655	-4.02125	1
TG 49:3-FA15:0	0.0208399	-3.49669	1
TG 49:3-FA16:0	0.00990038	-3.21689	1
TG 49:3-FA16:1	0.248696	-2.02219	0
TG 49:3-FA18:2	0.107852	-3.10728	0
TG 50:0-FA14:0	0.0122683	-3.53162	1
TG 50:0-FA16:0	0.00088929	-4.08129	1
TG 50:0-FA18:0	0.00125343	-4.53826	1
TG 50:1-FA14:0	0.00254576	-6.94756	1
TG 50:1-FA16:0	0.000556963	-7.61319	1
TG 50:1-FA16:1	0.0347812	-4.67778	1
TG 50:1-FA18:0	0.00587686	-6.58235	1
TG 50:1-FA18:1	0.000570702	-7.24569	1
TG 50:1-FA20:1	0.00328461	-4.99736	1
TG 50:2-FA14:0	0.00106054	-7.8899	1
TG 50:2-FA14:1	0.0108349	-5.42336	1
TG 50:2-FA16:0	0.000586901	-7.66377	1
TG 50:2-FA16:1	0.00646412	-6.78118	1
TG 50:2-FA18:0	0.00779197	-6.14885	1
TG 50:2-FA18:1	0.00204644	-7.74194	1
TG 50:2-FA18:2	0.000635241	-6.78994	1
TG 50:2-FA20:2	0.0257816	-4.03298	1
TG 50:3-FA14:0	0.000270459	-7.7791	1
TG 50:3-FA14:1	0.00954278	-6.56106	1
TG 50:3-FA16:0	0.00256322	-8.32261	1
TG 50:3-FA16:1	0.0187295	-5.97109	1
TG 50:3-FA18:1	0.00777201	-6.86538	1
TG 50:3-FA18:2	0.00355652	-6.99548	1
TG 50:3-FA18:3	0.000430813	-6.2136	1
TG 50:4-FA16:0	0.0170628	-2.02042	1
TG 50:4-FA16:1	0.0172702	-5.59935	1
TG 50:4-FA18:2	0.0137486	-5.6211	1
TG 50:5-FA20:5	0.00631238	-2.81051	1
TG 51:0-FA16:0	0.061186	-0.415979	0
TG 51:0-FA17:0	0.0416858	-2.17434	1
TG 51:0-FA18:0	0.00837346	-3.04102	1
TG 51:1-FA15:0	0.0235305	-4.2739	1
TG 51:1-FA16:0	0.0106876	-5.11228	1
TG 51:1-FA17:0	0.0191688	-5.21963	1
TG 51:1-FA18:0	0.0263182	-4.48095	1
TG 51:1-FA18:1	0.018148	-4.86345	1
TG 51:2-FA15:0	0.0112338	-6.06595	1
TG 51:2-FA16:0	0.00361257	-5.82764	1
TG 51:2-FA16:1	0.0748699	-3.50624	0
TG 51:2-FA17:0	0.0311063	-4.89953	1
TG 51:2-FA18:1	0.0120708	-5.83377	1
TG 51:2-FA18:2	0.00954913	-4.40858	1
TG 51:3-FA15:0	0.00432409	-6.14279	1
TG 51:3-FA16:1	0.0730957	-3.67458	0
TG 51:3-FA18:2	0.0232156	-5.01055	1
TG 51:4-FA18:2	0.0462262	-3.93255	1
TG 52:0-FA16:0	0.000915845	-3.77051	1
TG 52:0-FA18:0	0.00169681	-4.05909	1
TG 52:0-FA20:0	0.00475443	-3.73153	1
TG 52:1-FA16:0	0.000112057	-7.31135	1
TG 52:1-FA16:1	0.0405296	-3.90559	1
TG 52:1-FA18:0	0.000443379	-7.43096	1
TG 52:1-FA18:1	0.000288926	-7.01827	1
TG 52:1-FA20:1	0.00183732	-5.08835	1
TG 52:2-FA16:0	0.000290304	-8.77935	1
TG 52:2-FA16:1	0.00475061	-6.16217	1
TG 52:2-FA18:0	0.000349434	-7.26128	1
TG 52:2-FA18:1	0.000222735	-8.58872	1
TG 52:2-FA18:2	0.000447637	-6.76587	1
TG 52:2-FA20:1	0.0074077	-6.49573	1
TG 52:2-FA20:2	0.00708048	-4.1072	1
TG 52:3-FA16:0	0.00059427	-8.34242	1
TG 52:3-FA16:1	0.00172364	-7.4747	1
TG 52:3-FA18:0	0.000283368	-6.86315	1
TG 52:3-FA18:1	6.65239e-05	-8.22525	1
TG 52:3-FA18:2	0.00034095	-8.05846	1
TG 52:3-FA20:2	0.00733724	-5.17132	1
TG 52:3-FA20:3	0.00195189	-4.36072	1
TG 52:4-FA16:0	0.000223643	-7.45762	1
TG 52:4-FA16:1	0.000478823	-6.9502	1
TG 52:4-FA18:1	0.000140742	-7.71106	1
TG 52:4-FA18:2	0.000915832	-6.6631	1
TG 52:4-FA18:3	0.000787466	-7.61811	1
TG 52:4-FA20:3	0.00149067	-5.26155	1
TG 52:4-FA20:4	0.000651753	-5.41217	1
TG 52:5-FA16:0	0.0199369	-2.397	1
TG 52:5-FA16:1	0.00115067	-7.02156	1
TG 52:5-FA18:2	0.000479504	-6.07908	1
TG 52:5-FA18:3	0.00186957	-6.4267	1
TG 52:5-FA20:4	0.000646998	-6.81322	1
TG 52:5-FA20:5	0.00623166	-3.23661	1
TG 52:5-FA22:5	0.145919	-3.75764	0
TG 52:6-FA16:1	0.017187	-2.11663	1
TG 52:6-FA18:1	0.0252941	-2.30674	1
TG 52:6-FA20:5	0.000744969	-5.04858	1
TG 52:7-FA16:0	0.0804739	-0.363937	0
TG 52:7-FA18:1	0.25167	-1.48632	0
TG 52:8-FA16:1	0.105827	-2.12364	0
TG 53:0-FA16:0	0.00442903	-3.11019	1
TG 53:1-FA16:0	0.00701843	-4.55879	1
TG 53:1-FA17:0	0.0109633	-4.78415	1
TG 53:1-FA18:0	0.00206364	-4.9969	1
TG 53:1-FA18:1	0.029929	-0.90486	0
TG 53:2-FA16:0	0.0053298	-5.90797	1
TG 53:2-FA17:0	0.00338847	-6.69481	1
TG 53:2-FA18:1	0.00166392	-6.47567	1
TG 53:2-FA18:2	0.00226297	-4.2954	1
TG 53:3-FA16:0	0.00113289	-5.00912	1
TG 53:3-FA17:0	0.000461909	-6.5169	1
TG 53:3-FA18:2	0.00351108	-5.90164	1
TG 53:4-FA18:2	0.00700463	-5.43939	1
TG 54:0-FA16:0	0.0209937	-1.98264	1
TG 54:0-FA18:0	0.0174475	-2.51368	1
TG 54:1-FA16:0	0.00843483	-5.22987	1
TG 54:1-FA18:0	0.000184687	-6.59265	1
TG 54:1-FA18:1	0.000391473	-5.8758	1
TG 54:1-FA20:0	0.00044395	-6.25956	1
TG 54:2-FA16:0	0.000316023	-7.18203	1
TG 54:2-FA18:0	0.00124557	-7.92015	1
TG 54:2-FA18:1	0.000165621	-7.83274	1
TG 54:2-FA18:2	0.000145614	-5.57593	1
TG 54:2-FA20:1	0.00022073	-7.32249	1
TG 54:3-FA16:0	0.000626044	-6.46195	1
TG 54:3-FA16:1	0.021625	-5.71309	1
TG 54:3-FA18:0	0.000464801	-7.09844	1
TG 54:3-FA18:1	3.26092e-05	-8.32928	1
TG 54:3-FA18:2	0.000811637	-7.01859	1
TG 54:3-FA20:1	0.000222878	-7.08487	1
TG 54:3-FA20:2	0.000838631	-6.43027	1
TG 54:3-FA20:3	0.0060787	-3.68542	1
TG 54:4-FA16:0	0.00319433	-6.10819	1
TG 54:4-FA16:1	0.00279488	-5.09885	1
TG 54:4-FA18:0	0.000362465	-5.54616	1
TG 54:4-FA18:1	0.000267019	-7.5181	1
TG 54:4-FA18:2	0.000160812	-7.14264	1
TG 54:4-FA20:2	0.000627548	-6.07449	1
TG 54:4-FA20:3	0.00282413	-6.0243	1
TG 54:4-FA20:4	0.00192885	-4.42023	1
TG 54:5-FA16:0	0.00234304	-6.53387	1
TG 54:5-FA16:1	0.000996351	-5.29072	1
TG 54:5-FA18:0	0.000677739	-5.04605	1
TG 54:5-FA18:1	0.000558333	-6.22131	1
TG 54:5-FA18:2	0.0011423	-5.33915	1
TG 54:5-FA18:3	0.000160862	-6.50249	1
TG 54:5-FA20:3	0.00460869	-5.74175	1
TG 54:5-FA20:4	0.00106621	-6.41226	1
TG 54:5-FA22:5	0.00314189	-5.56574	1
TG 54:6-FA16:0	0.000717776	-5.59602	1
TG 54:6-FA18:1	0.0154605	-2.43532	1
TG 54:6-FA18:2	0.00528824	-3.12184	1
TG 54:6-FA18:3	0.00230782	-4.80698	1
TG 54:6-FA20:4	0.00122782	-6.19339	1
TG 54:6-FA20:5	0.00179027	-5.96965	1
TG 54:6-FA22:5	0.000254548	-7.12521	1
TG 54:6-FA22:6	0.00174308	-6.19499	1
TG 54:7-FA18:2	0.010669	-2.65846	1
TG 54:7-FA20:5	0.000860547	-5.38589	1
TG 54:7-FA22:6	0.000190235	-7.35177	1
TG 54:8-FA18:2	0.0654007	-1.39807	0
TG 55:1-FA16:0	0.00444692	-3.94005	1
TG 55:2-FA18:1	0.0204077	-1.38608	1
TG 55:2-FA18:2	0.0269484	-1.37487	1
TG 55:3-FA18:1	0.000664619	-6.11954	1
TG 55:4-FA18:1	0.000822125	-4.90703	1
TG 56:1-FA16:0	0.0620584	-2.39932	0
TG 56:1-FA18:1	0.00270101	-3.31972	1
TG 56:2-FA18:0	0.000427313	-5.84649	1
TG 56:2-FA20:0	3.36713e-05	-6.49154	1
TG 56:2-FA20:1	0.000581452	-6.30324	1
TG 56:3-FA18:0	0.00238114	-5.26263	1
TG 56:3-FA18:1	0.000224003	-7.08903	1
TG 56:3-FA20:1	0.000225063	-7.24086	1
TG 56:4-FA16:0	0.00363162	-4.84958	1
TG 56:4-FA18:0	0.0052478	-4.40149	1
TG 56:4-FA18:1	0.0012947	-6.19683	1
TG 56:4-FA18:2	0.00282111	-5.90323	1
TG 56:4-FA20:1	0.0013521	-6.41428	1
TG 56:4-FA20:2	0.00145721	-6.53828	1
TG 56:4-FA20:3	0.00810665	-4.28995	1
TG 56:4-FA20:4	0.00650605	-3.91629	1
TG 56:5-FA16:0	0.00457744	-7.05624	1
TG 56:5-FA18:0	0.00252365	-5.10875	1
TG 56:5-FA18:1	0.000841512	-6.13259	1
TG 56:5-FA18:2	0.00205849	-5.034	1
TG 56:5-FA20:3	0.00192708	-5.51534	1
TG 56:5-FA20:4	0.00315866	-5.07999	1
TG 56:5-FA22:4	0.140997	-5.07503	0
TG 56:5-FA22:5	0.00250088	-4.81998	1
TG 56:6-FA16:0	0.00132719	-7.26933	1
TG 56:6-FA18:1	0.000282616	-7.35244	1
TG 56:6-FA18:2	0.00408187	-5.20099	1
TG 56:6-FA20:4	0.00120484	-5.67081	1
TG 56:6-FA22:4	0.00167115	-6.60374	1
TG 56:6-FA22:5	0.000610902	-7.59421	1
TG 56:6-FA22:6	0.000816122	-5.69921	1
TG 56:7-FA16:0	0.000783416	-5.2772	1
TG 56:7-FA18:0	0.0476998	-0.694295	0
TG 56:7-FA18:1	0.014063	-2.92448	1
TG 56:7-FA18:2	0.00192609	-5.76067	1
TG 56:7-FA20:4	0.00283909	-4.77939	1
TG 56:7-FA22:5	0.00257446	-7.20552	1
TG 56:7-FA22:6	0.0011377	-7.45919	1
TG 56:8-FA16:0	0.00512766	-4.04626	1
TG 56:8-FA16:1	0.0750513	-2.78147	0
TG 56:8-FA18:2	0.0202273	-2.46157	1
TG 56:8-FA22:6	0.000830326	-7.2263	1
TG 57:2-FA18:1	0.0371576	-0.923126	0
TG 58:2-FA18:1	0.00832541	-3.651	1
TG 58:6-FA18:1	0.0038951	-7.48627	1
TG 58:6-FA22:4	0.00549877	-5.65199	1
TG 58:7-FA16:0	0.0658177	-2.0429	0
TG 58:7-FA18:0	0.018466	-1.96933	1
TG 58:7-FA18:1	0.00657956	-3.63075	1
TG 58:7-FA22:5	0.108161	-4.91775	0
TG 58:7-FA22:6	0.00137515	-5.14507	1
TG 58:8-FA18:2	0.0129244	-3.10943	1
TG 58:8-FA22:6	0.108685	-4.49426	0
TG 58:9-FA18:1	0.0315146	-1.00915	1
TG 58:9-FA22:6	0.0183305	-4.59993	1

## Sheet: B1vsBH
Lipid_Species	P_Value	Mean_Difference	Significance
CE 14:0	0.925784	0.0660648	0
CE 14:1	0.952093	0.0616456	0
CE 15:0	0.816175	0.173469	0
CE 16:0	0.12215	-0.631226	0
CE 16:1	0.296583	-0.638392	0
CE 18:0	0.285448	0.718681	0
CE 18:1	0.406473	-0.260928	0
CE 18:2	0.00600086	-1.20319	1
CE 18:3	0.0247626	-0.693177	0
CE 20:0	0.942395	0.0324134	0
CE 20:1	0.0618225	1.44815	0
CE 20:2	0.0740204	1.97247	0
CE 20:3	0.128515	1.20476	0
CE 20:4	0.0585295	-0.635741	0
CE 20:5	0.1082	-0.208346	0
CE 22:0	0.234946	0.607605	0
CE 22:1	0.0871115	1.15297	0
CE 22:2	0.811574	0.161706	0
CE 22:4	0.00835158	3.53424	2
CE 22:5	0.0213976	1.87053	2
CE 22:6	0.514462	0.312765	0
CE 24:0	0.491313	0.545801	0
CE 24:1	0.0523675	1.78447	0
Cer d18:0/16:0	0.263257	-0.903357	0
Cer d18:1/16:0	0.00553553	1.78341	2
Cer d18:1/18:0	0.455234	0.29394	0
Cer d18:1/20:0	0.453038	0.338347	0
Cer d18:1/22:0	0.0373146	0.870756	0
Cer d18:1/24:0	0.0928481	0.676838	0
Cer d18:1/24:1	0.00213568	1.61538	2
Cer d18:1/26:0	0.0159498	-1.23212	1
Cer d18:1/26:1	0.586968	-0.179064	0
DG 12:0_18:1	0.374463	-0.266226	0
DG 12:0_18:2	0.362019	-0.388826	0
DG 14:0_16:0	0.388064	0.448691	0
DG 14:0_16:1	0.880185	-0.117411	0
DG 14:0_18:1	0.952807	0.0145682	0
DG 14:0_18:2	0.517438	-0.231725	0
DG 14:1_16:0	0.635114	-0.0869406	0
DG 14:1_18:1	0.272113	-0.47867	0
DG 14:1_20:0	0.57945	0.123204	0
DG 15:0_18:1	0.163578	0.407864	0
DG 16:0_16:0	0.0113418	1.27239	2
DG 16:0_16:1	0.052476	1.09457	0
DG 16:0_18:0	0.243671	0.257308	0
DG 16:0_18:1	0.00195629	1.49711	2
DG 16:0_18:2	0.449743	0.261132	0
DG 16:0_18:3	0.0339749	0.512642	0
DG 16:0_20:3	0.010659	1.59563	2
DG 16:0_20:4	0.00962412	1.89776	2
DG 16:0_20:5	0.658061	-0.14235	0
DG 16:0_22:5	0.0438985	1.40867	2
DG 16:0_22:6	0.101805	0.93532	0
DG 16:1_16:1	0.797336	0.204536	0
DG 16:1_18:0	0.630028	0.157922	0
DG 16:1_18:1	0.076613	0.723539	0
DG 16:1_18:2	0.844672	0.103097	0
DG 18:0_18:1	0.014099	1.29142	2
DG 18:0_18:2	0.674404	0.157997	0
DG 18:0_22:6	0.0144682	1.71317	2
DG 18:1_18:1	0.0154697	1.04717	2
DG 18:1_18:2	0.887084	0.0450879	0
DG 18:1_20:3	0.0121247	1.66776	2
DG 18:1_20:4	0.0119639	1.96791	2
DG 18:1_22:4	0.0228457	1.61353	2
FA 12:0	0.0308237	-0.343218	0
FA 14:0	0.0596947	-0.424878	0
FA 14:1	0.0858092	-0.363241	0
FA 15:0	0.122332	-0.423921	0
FA 16:1	0.0953146	-0.467851	0
FA 17:0	0.121575	-0.495431	0
FA 18:1	0.627657	-0.0687143	0
FA 18:2	0.0190166	-0.132967	0
FA 18:3	0.00912979	-0.207002	0
FA 18:4	0.0752529	-0.465069	0
FA 20:0	0.0711953	-0.44102	0
FA 20:1	0.0419144	-0.496527	0
FA 20:2	0.0612564	-0.291695	0
FA 20:3	0.15674	-0.238787	0
FA 20:4	0.0435792	0.698817	0
FA 20:5	0.084375	-0.474495	0
FA 22:0	0.0841542	-0.400245	0
FA 22:1	0.305785	-0.267035	0
FA 22:2	0.0148112	-0.496755	0
FA 22:4	0.362816	0.175066	0
FA 22:5	0.3492	-0.272098	0
FA 22:6	0.073874	-0.352599	0
FA 24:0	0.148641	-0.410795	0
FA 24:1	0.415976	-0.176859	0
HexCER d18:1/14:0	0.464232	0.409176	0
HexCER d18:1/16:0	0.0872239	0.5811	0
HexCER d18:1/18:0	0.165236	0.362407	0
HexCER d18:1/20:0	0.245058	0.754381	0
HexCER d18:1/20:1	0.00991052	1.9129	2
HexCER d18:1/22:0	0.307257	0.269978	0
HexCER d18:1/24:0	0.256886	0.341198	0
HexCER d18:1/24:1	0.0478511	0.678207	0
LPC 16:0	0.920359	0.0242979	0
LPC 16:1	0.0198039	-0.515532	0
LPC 17:0	0.916682	0.0165994	0
LPC 18:0	0.0011639	0.674521	0
LPC 18:1	0.481397	-0.322048	0
LPC 18:2	0.108046	-1.05465	0
LPC 18:3	0.743541	0.0484563	0
LPC 20:0	0.832661	-0.202344	0
LPC 20:1	0.537604	-0.19354	0
LPC 20:2	0.722548	0.399899	0
LPC 20:3	0.102142	-0.25255	0
LPC 20:4	0.169819	2.09869	0
LPC 20:5	0.401976	-0.0457312	0
LPC 22:0	0.541229	0.186316	0
LPC 22:1	0.372258	0.481905	0
LPC 22:4	0.203729	0.592547	0
LPC 22:5	0.12475	-0.359654	0
LPC 22:6	0.276131	-0.591418	0
LPC 24:0	0.135217	0.808408	0
LPC 24:1	0.377227	0.453415	0
LPE 16:0	0.107029	-0.51998	0
LPE 16:1	0.539288	0.248299	0
LPE 18:0	0.314149	0.304214	0
LPE 18:1	0.125414	-0.938942	0
LPE 18:2	0.15885	-1.96906	0
LPE 18:3	0.656993	-0.052032	0
LPE 20:1	0.850289	-0.043792	0
LPE 20:2	0.417463	-0.246298	0
LPE 20:3	0.1779	-0.639667	0
LPE 20:4	0.530806	-0.423341	0
LPE 20:5	0.263496	-0.125711	0
LPE 22:4	0.170398	0.710558	0
LPE 22:5	0.783585	-0.149611	0
LPE 22:6	0.271378	-0.850828	0
LacCER d18:1/16:0	0.31071	0.235088	0
LacCER d18:1/24:1	0.290669	0.456071	0
PA 32:0	0.230881	0.844214	0
PA 34:1	0.0556788	0.823068	0
PA 34:2	0.387379	0.297277	0
PA 34:3	0.693859	-0.0794766	0
PA 34:5	0.16736	-0.3112	0
PA 36:0	0.438208	-0.683085	0
PA 36:1	0.0153008	1.17271	2
PA 36:2	0.227844	0.480782	0
PA 36:3	0.306878	-0.449154	0
PA 36:4	0.30642	0.344275	0
PA 38:3	0.270919	0.790271	0
PA 38:4	0.0216776	1.35433	2
PC 16:0_16:0	0.0622168	0.925432	0
PC 16:0_16:1	0.559514	0.185168	0
PC 16:0_18:0	0.873741	-0.094869	0
PC 16:0_18:1	0.926601	-0.0271157	0
PC 16:0_18:2	0.00373385	-1.30481	1
PC 16:0_20:3	0.296687	-0.325669	0
PC 16:0_20:4	0.191758	0.633422	0
PC 16:1_18:1	0.373446	-0.313795	0
PC 18:0_18:1	0.107517	0.731503	0
PC 18:0_18:2	0.227415	-0.375525	0
PC 18:0_20:4	0.327523	0.871129	0
PC 18:1_18:1	0.74976	-0.0881104	0
PC 18:1_18:2	0.0116166	-1.11891	1
PE 16:0_18:1	0.112864	-0.576323	0
PE 16:0_18:2	0.00191764	-1.7942	1
PE 16:0_20:4	0.187505	0.447476	0
PE 16:1_18:1	0.823725	-0.0703602	0
PE 17:0_20:1	0.896869	0.0254352	0
PE 18:0_18:0	0.697368	0.0946266	0
PE 18:0_18:1	0.0753275	0.731066	0
PE 18:0_18:2	0.00239655	-1.209	1
PE 18:0_20:3	0.0766437	0.650045	0
PE 18:0_20:4	0.0656205	1.12098	0
PE 18:1_18:1	0.450414	-0.257534	0
PE 18:1_18:2	0.00984471	-1.67038	1
PE 18:1_20:4	0.0818149	0.92106	0
PE P-16:0/16:0	0.040039	1.19207	2
PE P-16:0/18:1	0.704486	0.122053	0
PE P-16:0/18:2	0.344714	-1.25298	0
PE P-16:0/20:3	0.742771	-0.145949	0
PE P-16:0/20:4	0.229985	0.383751	0
PE P-16:0/22:4	0.00219167	1.91994	2
PE P-16:0/22:5	0.185139	0.562115	0
PE P-16:0/22:6	0.629616	0.246639	0
PE P-18:0/18:1	0.125979	-0.428913	0
PE P-18:0/18:2	0.757899	-0.232072	0
PE P-18:0/20:4	0.257694	0.44024	0
PE P-18:1/16:0	0.292761	0.415036	0
PE P-18:1/18:1	0.24891	0.431566	0
PE P-18:1/18:2	0.0661081	-0.793642	0
PE P-18:1/20:4	0.159563	0.584124	0
PG 16:0_18:1	0.375301	0.256328	0
PG 16:1_18:1	0.0328061	1.1413	2
PG 16:1_18:2	0.522705	0.246674	0
PI 15:0_22:0	0.147635	0.408826	0
PI 15:0_22:6	0.958553	-0.0189701	0
PI 18:0_20:4	0.0293229	1.31156	2
SM d18:1/14:0	0.0569381	0.761344	0
SM d18:1/16:0	0.0651563	0.84152	0
SM d18:1/18:0	0.189891	-0.520077	0
SM d18:1/18:1	0.13882	-0.533358	0
SM d18:1/20:0	0.0210081	-0.670617	0
SM d18:1/20:1	0.0143963	-0.687571	0
SM d18:1/22:0	0.873309	-0.0277322	0
SM d18:1/22:1	0.0634246	-0.534242	0
SM d18:1/24:0	0.932322	0.0220345	0
SM d18:1/24:1	0.0434649	0.875605	0
SM d18:1/26:0	0.0970216	-1.18985	0
SM d18:1/26:1	0.577836	-0.190737	0
TG 36:0-FA12:0	0.311159	-0.263855	0
TG 38:0-FA12:0	0.538806	-0.157229	0
TG 40:0-FA12:0	0.69694	0.220555	0
TG 40:0-FA14:0	0.741358	-0.188861	0
TG 40:0-FA16:0	0.347818	-0.333431	0
TG 42:0-FA12:0	0.699207	-0.257458	0
TG 42:0-FA14:0	0.931598	-0.0781689	0
TG 42:0-FA16:0	0.933491	-0.0453022	0
TG 42:1-FA12:0	0.357634	2.32236	0
TG 42:1-FA14:0	0.302476	1.83029	0
TG 42:1-FA16:0	0.988864	0.00794349	0
TG 42:1-FA16:1	0.98236	-0.0196725	0
TG 42:1-FA18:1	0.59466	0.144746	0
TG 44:0-FA12:0	0.929989	-0.0608839	0
TG 44:0-FA14:0	0.922364	-0.0893118	0
TG 44:0-FA16:0	0.867448	-0.121818	0
TG 44:0-FA18:0	0.715276	-0.118244	0
TG 44:1-FA12:0	0.930788	0.0895161	0
TG 44:1-FA14:0	0.917615	-0.126033	0
TG 44:1-FA14:1	0.279416	1.78636	0
TG 44:1-FA16:0	0.972904	-0.0347485	0
TG 44:1-FA16:1	0.994015	0.00914994	0
TG 44:1-FA18:1	0.859112	0.11619	0
TG 44:2-FA12:0	0.670611	0.384027	0
TG 44:2-FA14:0	0.84475	0.209048	0
TG 44:2-FA16:0	0.774124	-0.239049	0
TG 44:2-FA16:1	0.968428	-0.053267	0
TG 44:2-FA18:1	0.0308822	0.759104	0
TG 44:2-FA18:2	0.315245	-0.231803	0
TG 45:0-FA14:0	0.871051	-0.154904	0
TG 45:0-FA15:0	0.823058	-0.196368	0
TG 45:0-FA16:0	0.783165	-0.250399	0
TG 45:1-FA15:0	0.975735	0.0361091	0
TG 45:1-FA16:0	0.852936	0.223112	0
TG 45:1-FA18:1	0.72359	0.333063	0
TG 46:0-FA12:0	0.323046	-0.308786	0
TG 46:0-FA14:0	0.725627	-0.29693	0
TG 46:0-FA16:0	0.738987	-0.26022	0
TG 46:0-FA18:0	0.870941	-0.11926	0
TG 46:1-FA12:0	0.86488	0.158004	0
TG 46:1-FA14:0	0.890526	-0.156673	0
TG 46:1-FA14:1	0.978113	-0.0311816	0
TG 46:1-FA16:0	0.999526	0.000609309	0
TG 46:1-FA16:1	0.914495	-0.117145	0
TG 46:1-FA18:0	0.30004	2.37528	0
TG 46:1-FA18:1	0.878086	0.158075	0
TG 46:2-FA12:0	0.817076	0.230284	0
TG 46:2-FA14:0	0.885138	-0.198594	0
TG 46:2-FA14:1	0.995803	-0.0071473	0
TG 46:2-FA16:0	0.97075	0.0420084	0
TG 46:2-FA16:1	0.945759	-0.0921819	0
TG 46:2-FA18:1	0.944262	0.0610735	0
TG 46:2-FA18:2	0.922883	-0.0777643	0
TG 46:3-FA14:0	0.325707	-0.396417	0
TG 46:3-FA14:1	0.972403	0.0438251	0
TG 46:3-FA16:0	0.682907	0.117944	0
TG 46:3-FA16:1	0.983916	-0.0301906	0
TG 46:3-FA18:1	0.467725	-1.47909	0
TG 46:3-FA18:2	0.476815	0.512507	0
TG 47:0-FA14:0	0.836009	-0.172148	0
TG 47:0-FA15:0	0.708941	-0.315649	0
TG 47:0-FA16:0	0.810321	-0.201089	0
TG 47:0-FA17:0	0.743378	-0.264176	0
TG 47:1-FA14:0	0.967577	-0.0519846	0
TG 47:1-FA15:0	0.936309	-0.0868682	0
TG 47:1-FA16:0	0.920743	-0.114278	0
TG 47:1-FA16:1	0.998884	0.00163033	0
TG 47:1-FA17:0	0.953042	-0.0714473	0
TG 47:1-FA18:1	0.810629	0.263891	0
TG 47:2-FA14:0	0.335001	1.60734	0
TG 47:2-FA15:0	0.302286	1.35676	0
TG 47:2-FA16:1	0.936643	-0.10091	0
TG 47:2-FA18:1	0.92174	0.12876	0
TG 47:2-FA18:2	0.311794	1.6088	0
TG 48:0-FA14:0	0.883775	-0.118091	0
TG 48:0-FA16:0	0.697675	-0.268685	0
TG 48:0-FA18:0	0.710652	-0.274815	0
TG 48:1-FA14:0	0.883778	-0.12536	0
TG 48:1-FA14:1	0.99146	0.00662269	0
TG 48:1-FA16:0	0.886454	-0.138166	0
TG 48:1-FA16:1	0.987516	-0.0172592	0
TG 48:1-FA18:0	0.276732	2.74008	0
TG 48:1-FA18:1	0.993659	-0.00704746	0
TG 48:2-FA12:0	0.413477	0.286372	0
TG 48:2-FA14:0	0.684955	-0.432352	0
TG 48:2-FA14:1	0.957391	0.053007	0
TG 48:2-FA16:0	0.895107	-0.141447	0
TG 48:2-FA16:1	0.944475	-0.0878151	0
TG 48:2-FA18:1	0.980451	0.0250273	0
TG 48:2-FA18:2	0.759673	-0.318057	0
TG 48:3-FA14:0	0.353814	2.45047	0
TG 48:3-FA14:1	0.311601	2.22177	0
TG 48:3-FA16:1	0.925048	-0.130527	0
TG 48:3-FA18:1	0.837891	-0.248811	0
TG 48:3-FA18:2	0.96513	0.0438934	0
TG 48:4-FA16:0	0.527492	0.0879609	0
TG 48:4-FA16:1	0.241243	1.72597	0
TG 48:4-FA18:2	0.441534	0.558372	0
TG 49:0-FA15:0	0.621731	-0.434958	0
TG 49:0-FA16:0	0.679441	-0.316043	0
TG 49:0-FA17:0	0.772926	-0.23932	0
TG 49:0-FA18:0	0.847012	-0.171519	0
TG 49:1-FA14:0	0.891336	-0.142164	0
TG 49:1-FA15:0	0.903649	-0.132554	0
TG 49:1-FA16:0	0.883403	-0.151257	0
TG 49:1-FA16:1	0.984793	0.0206368	0
TG 49:1-FA17:0	0.9813	-0.0256913	0
TG 49:1-FA18:1	0.921106	-0.104093	0
TG 49:2-FA14:0	0.73562	0.282223	0
TG 49:2-FA15:0	0.902135	-0.149199	0
TG 49:2-FA16:0	0.989127	0.0174063	0
TG 49:2-FA16:1	0.995787	-0.00692888	0
TG 49:2-FA17:0	0.893786	0.168205	0
TG 49:2-FA18:1	0.935979	-0.0988727	0
TG 49:2-FA18:2	0.673759	-0.47937	0
TG 49:3-FA15:0	0.772822	0.23031	0
TG 49:3-FA16:0	0.717115	0.169468	0
TG 49:3-FA16:1	0.972422	-0.0468899	0
TG 49:3-FA18:2	0.99824	-0.00295332	0
TG 50:0-FA14:0	0.751736	-0.523641	0
TG 50:0-FA16:0	0.58047	-0.296249	0
TG 50:0-FA18:0	0.686693	-0.202203	0
TG 50:1-FA14:0	0.912727	0.0892428	0
TG 50:1-FA16:0	0.813513	-0.141363	0
TG 50:1-FA16:1	0.82366	-0.217294	0
TG 50:1-FA18:0	0.727279	-0.272677	0
TG 50:1-FA18:1	0.705071	-0.229944	0
TG 50:1-FA20:1	0.155857	2.69952	0
TG 50:2-FA14:0	0.769618	-0.24715	0
TG 50:2-FA14:1	0.324742	1.82558	0
TG 50:2-FA16:0	0.342691	-0.676739	0
TG 50:2-FA16:1	0.703452	-0.340015	0
TG 50:2-FA18:0	0.858218	0.17651	0
TG 50:2-FA18:1	0.619334	-0.382784	0
TG 50:2-FA18:2	0.513094	-0.486831	0
TG 50:2-FA20:2	0.201125	2.06341	0
TG 50:3-FA14:0	0.292648	-0.705981	0
TG 50:3-FA14:1	0.314617	2.75973	0
TG 50:3-FA16:0	0.292601	-1.2396	0
TG 50:3-FA16:1	0.881152	-0.175186	0
TG 50:3-FA18:1	0.8149	-0.230345	0
TG 50:3-FA18:2	0.578165	-0.561661	0
TG 50:3-FA18:3	0.535902	0.254147	0
TG 50:4-FA16:0	0.632323	0.0433541	0
TG 50:4-FA16:1	0.891782	-0.15838	0
TG 50:4-FA18:2	0.83794	-0.217632	0
TG 50:5-FA20:5	0.943099	-0.0242452	0
TG 51:0-FA16:0	0.721093	-0.0320405	0
TG 51:0-FA17:0	0.646524	-0.342002	0
TG 51:0-FA18:0	0.69537	-0.204445	0
TG 51:1-FA15:0	0.453102	1.36673	0
TG 51:1-FA16:0	0.906767	-0.117456	0
TG 51:1-FA17:0	0.977311	-0.0259003	0
TG 51:1-FA18:0	0.907978	-0.108768	0
TG 51:1-FA18:1	0.873374	-0.155065	0
TG 51:2-FA15:0	0.767935	-0.278415	0
TG 51:2-FA16:0	0.929536	-0.0924854	0
TG 51:2-FA16:1	0.999673	-0.000491261	0
TG 51:2-FA17:0	0.819072	-0.25094	0
TG 51:2-FA18:1	0.837092	-0.222439	0
TG 51:2-FA18:2	0.796756	-0.237033	0
TG 51:3-FA15:0	0.417433	2.24836	0
TG 51:3-FA16:1	0.868195	-0.202022	0
TG 51:3-FA18:2	0.58996	-0.624419	0
TG 51:4-FA18:2	0.357401	1.74996	0
TG 52:0-FA16:0	0.418254	-0.415947	0
TG 52:0-FA18:0	0.680726	-0.13518	0
TG 52:0-FA20:0	0.472604	-0.720615	0
TG 52:1-FA16:0	0.733071	0.22561	0
TG 52:1-FA16:1	0.795446	0.202	0
TG 52:1-FA18:0	0.789318	-0.126048	0
TG 52:1-FA18:1	0.876258	0.0950286	0
TG 52:1-FA20:1	0.344144	2.11308	0
TG 52:2-FA16:0	0.0446347	-0.696547	0
TG 52:2-FA16:1	0.928871	-0.0822935	0
TG 52:2-FA18:0	0.233501	-0.787562	0
TG 52:2-FA18:1	0.131603	-0.613842	0
TG 52:2-FA18:2	0.246728	-0.843413	0
TG 52:2-FA20:1	0.818659	0.177669	0
TG 52:2-FA20:2	0.713936	0.238405	0
TG 52:3-FA16:0	0.0149501	-1.03899	1
TG 52:3-FA16:1	0.606079	-0.463772	0
TG 52:3-FA18:0	0.458731	0.703289	0
TG 52:3-FA18:1	0.177548	-0.761277	0
TG 52:3-FA18:2	0.0340494	-1.02837	1
TG 52:3-FA20:2	0.72628	0.2956	0
TG 52:3-FA20:3	0.407146	0.510915	0
TG 52:4-FA16:0	0.0143258	-1.99128	1
TG 52:4-FA16:1	0.288469	-0.934452	0
TG 52:4-FA18:1	0.17551	-0.909157	0
TG 52:4-FA18:2	0.228342	-0.803501	0
TG 52:4-FA18:3	0.0844376	-0.805209	0
TG 52:4-FA20:3	0.291227	2.50449	0
TG 52:4-FA20:4	0.240836	0.386521	0
TG 52:5-FA16:0	0.328343	0.102443	0
TG 52:5-FA16:1	0.589329	1.7068	0
TG 52:5-FA18:2	0.876553	-0.107288	0
TG 52:5-FA18:3	0.324306	3.11177	0
TG 52:5-FA20:4	0.315281	0.381927	0
TG 52:5-FA20:5	0.351168	-0.310337	0
TG 52:5-FA22:5	0.35949	-1.75536	0
TG 52:6-FA16:1	0.260579	-0.182198	0
TG 52:6-FA18:1	0.29793	0.206961	0
TG 52:6-FA20:5	0.987284	0.00401565	0
TG 52:7-FA16:0	0.994476	0.000678278	0
TG 52:7-FA18:1	0.082532	0.217022	0
TG 52:8-FA16:1	0.774505	0.280045	0
TG 53:0-FA16:0	0.338992	-0.754422	0
TG 53:1-FA16:0	0.828778	0.153072	0
TG 53:1-FA17:0	0.292724	2.14135	0
TG 53:1-FA18:0	0.95733	-0.0355309	0
TG 53:1-FA18:1	0.286079	0.126976	0
TG 53:2-FA16:0	0.86946	-0.116372	0
TG 53:2-FA17:0	0.557991	0.400925	0
TG 53:2-FA18:1	0.550705	-0.517455	0
TG 53:2-FA18:2	0.31563	0.504878	0
TG 53:3-FA16:0	0.520031	-1.32556	0
TG 53:3-FA17:0	0.518039	1.60324	0
TG 53:3-FA18:2	0.0280593	0.844748	0
TG 53:4-FA18:2	0.346732	2.35483	0
TG 54:0-FA16:0	0.518931	-0.88109	0
TG 54:0-FA18:0	0.94864	-0.0295191	0
TG 54:1-FA16:0	0.383035	-1.6478	0
TG 54:1-FA18:0	0.510715	-0.292417	0
TG 54:1-FA18:1	0.598627	-0.201531	0
TG 54:1-FA20:0	0.346025	-2.42742	0
TG 54:2-FA16:0	0.359688	0.52014	0
TG 54:2-FA18:0	0.660654	-0.180381	0
TG 54:2-FA18:1	0.859372	-0.0843972	0
TG 54:2-FA18:2	0.766461	-0.203293	0
TG 54:2-FA20:1	0.29451	0.432435	0
TG 54:3-FA16:0	0.711636	0.183623	0
TG 54:3-FA16:1	0.94155	0.0579547	0
TG 54:3-FA18:0	0.0367973	-0.898677	0
TG 54:3-FA18:1	0.176168	-0.508328	0
TG 54:3-FA18:2	0.0696792	-0.850858	0
TG 54:3-FA20:1	0.452171	2.36067	0
TG 54:3-FA20:2	0.574288	0.390945	0
TG 54:3-FA20:3	0.501399	0.430402	0
TG 54:4-FA16:0	0.102735	0.967961	0
TG 54:4-FA16:1	0.886047	0.160913	0
TG 54:4-FA18:0	0.025915	-0.694266	0
TG 54:4-FA18:1	0.0225637	-0.939889	0
TG 54:4-FA18:2	0.0851103	-1.02375	0
TG 54:4-FA20:2	0.287669	2.89876	0
TG 54:4-FA20:3	0.187324	0.611234	0
TG 54:4-FA20:4	0.134174	0.491425	0
TG 54:5-FA16:0	0.820997	0.0792752	0
TG 54:5-FA16:1	0.5054	0.424036	0
TG 54:5-FA18:0	0.541737	-0.948165	0
TG 54:5-FA18:1	0.0436633	-1.2174	1
TG 54:5-FA18:2	0.00318532	-1.28016	1
TG 54:5-FA18:3	0.378603	-2.93444	0
TG 54:5-FA20:3	0.70649	-0.195499	0
TG 54:5-FA20:4	0.168834	0.3532	0
TG 54:5-FA22:5	0.408334	0.299072	0
TG 54:6-FA16:0	0.729777	-0.0707123	0
TG 54:6-FA18:1	0.292613	0.0988656	0
TG 54:6-FA18:2	0.150946	-0.377174	0
TG 54:6-FA18:3	0.649176	-0.250911	0
TG 54:6-FA20:4	0.485528	1.56417	0
TG 54:6-FA20:5	0.170804	3.97607	0
TG 54:6-FA22:5	0.283649	0.314424	0
TG 54:6-FA22:6	0.51086	1.50562	0
TG 54:7-FA18:2	0.506106	-0.271569	0
TG 54:7-FA20:5	0.825827	-0.225205	0
TG 54:7-FA22:6	0.446652	2.2589	0
TG 54:8-FA18:2	0.319181	0.150958	0
TG 55:1-FA16:0	0.236133	1.80634	0
TG 55:2-FA18:1	0.298754	0.118403	0
TG 55:2-FA18:2	0.49577	-0.0755392	0
TG 55:3-FA18:1	0.360423	2.65488	0
TG 55:4-FA18:1	0.997664	0.000575726	0
TG 56:1-FA16:0	0.319657	0.909735	0
TG 56:1-FA18:1	0.908166	0.0655917	0
TG 56:2-FA18:0	0.463625	-1.93414	0
TG 56:2-FA20:0	0.332704	2.40213	0
TG 56:2-FA20:1	0.422377	1.95807	0
TG 56:3-FA18:0	0.42899	1.87693	0
TG 56:3-FA18:1	0.632879	0.244289	0
TG 56:3-FA20:1	0.841375	0.089098	0
TG 56:4-FA16:0	0.549784	0.379625	0
TG 56:4-FA18:0	0.170901	0.787831	0
TG 56:4-FA18:1	0.723201	0.176979	0
TG 56:4-FA18:2	0.298267	-0.579742	0
TG 56:4-FA20:1	0.353481	2.64291	0
TG 56:4-FA20:2	0.371936	2.60293	0
TG 56:4-FA20:3	0.463707	0.302302	0
TG 56:4-FA20:4	0.145616	0.873591	0
TG 56:5-FA16:0	0.621226	-1.14623	0
TG 56:5-FA18:0	0.48113	-1.48255	0
TG 56:5-FA18:1	0.0889765	0.615602	0
TG 56:5-FA18:2	0.903374	-0.0547174	0
TG 56:5-FA20:3	0.410524	0.265066	0
TG 56:5-FA20:4	0.0202519	0.777262	0
TG 56:5-FA22:4	0.00678044	1.51659	2
TG 56:5-FA22:5	0.474262	-0.972434	0
TG 56:6-FA16:0	0.698289	-0.113039	0
TG 56:6-FA18:1	0.841195	0.0963638	0
TG 56:6-FA18:2	0.0828122	0.480221	0
TG 56:6-FA20:4	0.869215	-0.0377428	0
TG 56:6-FA22:4	0.753136	0.103662	0
TG 56:6-FA22:5	0.215775	0.571005	0
TG 56:6-FA22:6	0.861199	-0.416979	0
TG 56:7-FA16:0	0.555494	-0.357612	0
TG 56:7-FA18:0	0.463002	-0.107008	0
TG 56:7-FA18:1	0.899518	0.0155513	0
TG 56:7-FA18:2	0.973715	0.0256492	0
TG 56:7-FA20:4	0.643396	-0.186201	0
TG 56:7-FA22:5	0.636148	1.47689	0
TG 56:7-FA22:6	0.787221	-0.110629	0
TG 56:8-FA16:0	0.482488	1.29979	0
TG 56:8-FA16:1	0.805019	-0.389883	0
TG 56:8-FA18:2	0.625926	0.0876976	0
TG 56:8-FA22:6	0.580697	1.77867	0
TG 57:2-FA18:1	0.527447	-0.0549655	0
TG 58:2-FA18:1	0.830169	0.14966	0
TG 58:6-FA18:1	0.0202257	2.20668	2
TG 58:6-FA22:4	0.455256	0.361423	0
TG 58:7-FA16:0	0.714686	-0.28583	0
TG 58:7-FA18:0	0.552897	-0.0987839	0
TG 58:7-FA18:1	0.683558	0.0578201	0
TG 58:7-FA22:5	0.45898	0.32977	0
TG 58:7-FA22:6	0.0507483	-1.9335	0
TG 58:8-FA18:2	0.177265	0.327824	0
TG 58:8-FA22:6	0.571357	-0.263817	0
TG 58:9-FA18:1	0.130938	0.312419	0
TG 58:9-FA22:6	0.194932	0.83058	0

## Sheet: B2vsBH
Lipid_Species	P_Value	Mean_Difference	Significance
CE 14:0	0.91623	-0.044262	0
CE 14:1	0.601666	0.290629	0
CE 15:0	0.50182	0.328254	0
CE 16:0	0.177944	-0.601501	0
CE 16:1	0.227063	-0.533772	0
CE 18:0	0.257137	0.362413	0
CE 18:1	0.496471	-0.277101	0
CE 18:2	0.0627717	-1.04826	0
CE 18:3	0.157997	-0.832805	0
CE 20:0	0.811086	-0.0845675	0
CE 20:1	0.0548325	1.63211	0
CE 20:2	0.0426822	1.85936	2
CE 20:3	0.0737583	1.04236	0
CE 20:4	0.226708	-0.498379	0
CE 20:5	0.256243	-0.426805	0
CE 22:0	0.512283	0.105698	0
CE 22:1	0.162184	1.04931	0
CE 22:2	0.734352	0.230735	0
CE 22:4	0.00443418	3.01709	2
CE 22:5	0.0515968	1.01323	0
CE 22:6	0.742868	-0.13115	0
CE 24:0	0.125282	0.569532	0
CE 24:1	0.0140891	2.23999	2
Cer d18:0/16:0	0.295199	-0.887079	0
Cer d18:1/16:0	0.0407996	1.13361	2
Cer d18:1/18:0	0.553633	0.270893	0
Cer d18:1/20:0	0.0355786	1.1249	2
Cer d18:1/22:0	0.044224	1.06332	2
Cer d18:1/24:0	0.0218298	1.26179	2
Cer d18:1/24:1	0.0709638	1.17126	0
Cer d18:1/26:0	0.0388744	0.907407	0
Cer d18:1/26:1	0.172995	0.783134	0
DG 12:0_18:1	0.147442	-0.530055	0
DG 12:0_18:2	0.633135	-0.192743	0
DG 14:0_16:0	0.785711	-0.159615	0
DG 14:0_16:1	0.660126	-0.29062	0
DG 14:0_18:1	0.315038	-0.391435	0
DG 14:0_18:2	0.696138	-0.139074	0
DG 14:1_16:0	0.666531	-0.191069	0
DG 14:1_18:1	0.659049	0.19567	0
DG 14:1_20:0	0.126517	0.215895	0
DG 15:0_18:1	0.480347	-0.26426	0
DG 16:0_16:0	0.383686	0.372194	0
DG 16:0_16:1	0.5919	0.291252	0
DG 16:0_18:0	0.871676	0.0584294	0
DG 16:0_18:1	0.0386302	0.795161	0
DG 16:0_18:2	0.403204	0.33817	0
DG 16:0_18:3	0.00296301	1.0441	2
DG 16:0_20:3	0.0112415	1.16995	2
DG 16:0_20:4	0.0819896	0.973497	0
DG 16:0_20:5	0.136765	0.513008	0
DG 16:0_22:5	0.262646	0.32257	0
DG 16:0_22:6	0.53291	0.239456	0
DG 16:1_16:1	0.785263	0.125911	0
DG 16:1_18:0	0.600494	-0.185415	0
DG 16:1_18:1	0.463992	0.263192	0
DG 16:1_18:2	0.598961	-0.213417	0
DG 18:0_18:1	0.75591	-0.121708	0
DG 18:0_18:2	0.322734	-0.405311	0
DG 18:0_22:6	0.307543	0.319718	0
DG 18:1_18:1	0.104904	0.708763	0
DG 18:1_18:2	0.475042	0.288347	0
DG 18:1_20:3	0.0814929	0.757582	0
DG 18:1_20:4	0.0471635	0.838319	0
DG 18:1_22:4	0.180854	0.75359	0
FA 12:0	0.556707	-0.148941	0
FA 14:0	0.287148	-0.32265	0
FA 14:1	0.179694	-0.311505	0
FA 15:0	0.312319	-0.361873	0
FA 16:1	0.0883939	-0.594432	0
FA 17:0	0.343735	-0.337793	0
FA 18:1	0.270083	-0.313708	0
FA 18:2	0.212834	-0.412052	0
FA 18:3	0.379678	-0.190432	0
FA 18:4	0.2271	-0.42978	0
FA 20:0	0.198594	-0.376304	0
FA 20:1	0.174109	-0.456576	0
FA 20:2	0.350489	-0.366486	0
FA 20:3	0.249268	-0.369377	0
FA 20:4	0.893799	-0.0342167	0
FA 20:5	0.414675	-0.381643	0
FA 22:0	0.120499	-0.501849	0
FA 22:1	0.358169	-0.196295	0
FA 22:2	0.129638	-0.668231	0
FA 22:4	0.337842	-0.258106	0
FA 22:5	0.186849	-0.49946	0
FA 22:6	0.118522	-0.542923	0
FA 24:0	0.17935	-0.488454	0
FA 24:1	0.612151	-0.0826174	0
HexCER d18:1/14:0	0.920813	-0.0517893	0
HexCER d18:1/16:0	0.00576479	2.45998	2
HexCER d18:1/18:0	0.582046	0.167795	0
HexCER d18:1/20:0	0.122347	0.889913	0
HexCER d18:1/20:1	0.0896989	-0.766664	0
HexCER d18:1/22:0	0.00215833	2.09502	2
HexCER d18:1/24:0	0.0142915	2.0638	2
HexCER d18:1/24:1	0.0245861	1.60483	2
LPC 16:0	0.00658011	1.51561	2
LPC 16:1	0.00746841	1.55816	2
LPC 17:0	0.00892371	0.550027	0
LPC 18:0	0.0451475	1.42429	2
LPC 18:1	0.0175049	2.01355	2
LPC 18:2	0.0258268	1.85979	2
LPC 18:3	0.214306	0.191594	0
LPC 20:0	0.927357	0.0616005	0
LPC 20:1	0.00178475	1.95536	2
LPC 20:2	0.00386321	2.15335	2
LPC 20:3	0.000340968	1.3825	2
LPC 20:4	0.0568903	3.50484	0
LPC 20:5	0.59621	0.0319061	0
LPC 22:0	0.011331	1.2638	2
LPC 22:1	0.0399042	0.942546	0
LPC 22:4	0.00212103	2.90568	2
LPC 22:5	0.00504221	2.22227	2
LPC 22:6	0.0297232	1.41679	2
LPC 24:0	0.0335655	1.57662	2
LPC 24:1	0.0191778	1.60246	2
LPE 16:0	0.00844903	1.28664	2
LPE 16:1	0.443318	0.159968	0
LPE 18:0	0.0491235	1.22081	2
LPE 18:1	0.0622435	1.29593	0
LPE 18:2	0.222345	0.974819	0
LPE 18:3	0.339913	0.334544	0
LPE 20:1	0.00503806	1.59003	2
LPE 20:2	0.00748406	1.51648	2
LPE 20:3	0.0199553	1.74231	2
LPE 20:4	0.0493424	2.16883	2
LPE 20:5	0.339491	0.0827788	0
LPE 22:4	0.00647711	2.42104	2
LPE 22:5	0.0251247	2.45294	2
LPE 22:6	0.0613862	2.01089	0
LacCER d18:1/16:0	0.00238353	4.62524	2
LacCER d18:1/24:1	0.00166256	3.34575	2
PA 32:0	0.537011	0.412014	0
PA 34:1	0.0401931	0.671961	0
PA 34:2	0.44799	-0.329147	0
PA 34:3	0.851792	-0.0486078	0
PA 34:5	0.235961	-0.303003	0
PA 36:0	0.582156	-0.483287	0
PA 36:1	0.148477	0.462361	0
PA 36:2	0.343951	0.351158	0
PA 36:3	0.617287	-0.207012	0
PA 36:4	0.309602	-0.432475	0
PA 38:3	0.0300813	0.849366	0
PA 38:4	0.03182	0.844929	0
PC 16:0_16:0	0.0255939	2.36457	2
PC 16:0_16:1	0.0543674	1.53837	0
PC 16:0_18:0	0.0949716	1.20768	0
PC 16:0_18:1	0.0164867	1.72154	2
PC 16:0_18:2	0.04187	1.37857	2
PC 16:0_20:3	0.035218	1.32863	2
PC 16:0_20:4	0.0111927	2.5173	2
PC 16:1_18:1	0.601855	0.158909	0
PC 18:0_18:1	0.0371602	1.41463	2
PC 18:0_18:2	0.0687477	1.12935	0
PC 18:0_20:4	0.301792	0.935589	0
PC 18:1_18:1	0.0259838	1.53528	2
PC 18:1_18:2	0.0478393	1.10128	2
PE 16:0_18:1	0.0437659	0.939977	0
PE 16:0_18:2	0.101733	0.810015	0
PE 16:0_20:4	0.0136974	2.11374	2
PE 16:1_18:1	0.135902	0.675648	0
PE 17:0_20:1	0.684713	-0.0846345	0
PE 18:0_18:0	0.0527766	1.20762	0
PE 18:0_18:1	0.0231966	1.76842	2
PE 18:0_18:2	0.0310056	1.21472	2
PE 18:0_20:3	0.0166838	1.74509	2
PE 18:0_20:4	0.0134078	1.85032	2
PE 18:1_18:1	0.0269027	1.59303	2
PE 18:1_18:2	0.036025	1.23377	2
PE 18:1_20:4	0.0286815	2.10842	2
PE P-16:0/16:0	0.0560116	1.09522	0
PE P-16:0/18:1	0.25194	0.528817	0
PE P-16:0/18:2	0.893681	-0.040232	0
PE P-16:0/20:3	0.052997	1.37111	0
PE P-16:0/20:4	0.0450369	1.28481	2
PE P-16:0/22:4	0.0171221	1.96762	2
PE P-16:0/22:5	0.0185654	1.77657	2
PE P-16:0/22:6	0.0320008	1.27924	2
PE P-18:0/18:1	0.0617606	1.07427	0
PE P-18:0/18:2	0.0369542	0.799899	0
PE P-18:0/20:4	0.0132318	1.59286	2
PE P-18:1/16:0	0.173995	0.760167	0
PE P-18:1/18:1	0.038889	0.932934	0
PE P-18:1/18:2	0.0278299	1.07682	2
PE P-18:1/20:4	0.0345692	1.30839	2
PG 16:0_18:1	0.00364121	2.54815	2
PG 16:1_18:1	0.0472556	0.999282	0
PG 16:1_18:2	0.454815	0.220109	0
PI 15:0_22:0	0.254569	0.27403	0
PI 15:0_22:6	0.974322	0.0128143	0
PI 18:0_20:4	0.0137637	2.38952	2
SM d18:1/14:0	0.0324838	1.57783	2
SM d18:1/16:0	0.0385962	1.61279	2
SM d18:1/18:0	0.23521	0.454159	0
SM d18:1/18:1	0.072196	0.68586	0
SM d18:1/20:0	0.0385266	1.39995	2
SM d18:1/20:1	0.0672838	0.790318	0
SM d18:1/22:0	0.0426066	1.35558	2
SM d18:1/22:1	0.0565897	1.2503	0
SM d18:1/24:0	0.0605068	1.12234	0
SM d18:1/24:1	0.0554922	1.1657	0
SM d18:1/26:0	0.0230031	1.11386	2
SM d18:1/26:1	0.0413699	1.11653	2
TG 36:0-FA12:0	0.304777	-0.329041	0
TG 38:0-FA12:0	0.338475	1.00136	0
TG 40:0-FA12:0	0.391429	1.67615	0
TG 40:0-FA14:0	0.896119	-0.0733626	0
TG 40:0-FA16:0	0.458053	-0.385292	0
TG 42:0-FA12:0	0.792274	-0.151415	0
TG 42:0-FA14:0	0.937696	0.0601986	0
TG 42:0-FA16:0	0.887896	0.0831501	0
TG 42:1-FA12:0	0.908716	0.062362	0
TG 42:1-FA14:0	0.40598	0.62451	0
TG 42:1-FA16:0	0.892646	0.0617503	0
TG 42:1-FA16:1	0.867654	0.101621	0
TG 42:1-FA18:1	0.408216	1.90965	0
TG 44:0-FA12:0	0.805541	0.154898	0
TG 44:0-FA14:0	0.981287	-0.0179306	0
TG 44:0-FA16:0	0.98068	-0.0155948	0
TG 44:0-FA18:0	0.989928	0.00460071	0
TG 44:1-FA12:0	0.991399	-0.00702112	0
TG 44:1-FA14:0	0.794731	0.185454	0
TG 44:1-FA14:1	0.871139	0.0987473	0
TG 44:1-FA16:0	0.674122	0.278389	0
TG 44:1-FA16:1	0.608396	0.328788	0
TG 44:1-FA18:1	0.147226	0.72083	0
TG 44:2-FA12:0	0.373187	0.449048	0
TG 44:2-FA14:0	0.389706	0.330026	0
TG 44:2-FA16:0	0.78733	0.0925587	0
TG 44:2-FA16:1	0.79384	0.164475	0
TG 44:2-FA18:1	0.272064	2.50076	0
TG 44:2-FA18:2	0.174057	0.377678	0
TG 45:0-FA14:0	0.879425	0.105433	0
TG 45:0-FA15:0	0.843465	-0.139916	0
TG 45:0-FA16:0	0.850649	-0.14223	0
TG 45:1-FA15:0	0.735279	0.197138	0
TG 45:1-FA16:0	0.601224	0.354552	0
TG 45:1-FA18:1	0.635093	0.262179	0
TG 46:0-FA12:0	0.960089	0.0274531	0
TG 46:0-FA14:0	0.962187	0.0320099	0
TG 46:0-FA16:0	0.927058	0.0631188	0
TG 46:0-FA18:0	0.655934	0.228186	0
TG 46:1-FA12:0	0.231138	0.873757	0
TG 46:1-FA14:0	0.836683	0.132825	0
TG 46:1-FA14:1	0.58746	0.332945	0
TG 46:1-FA16:0	0.729425	0.226055	0
TG 46:1-FA16:1	0.708722	0.225141	0
TG 46:1-FA18:0	0.260904	0.617216	0
TG 46:1-FA18:1	0.256535	0.757181	0
TG 46:2-FA12:0	0.481589	0.452722	0
TG 46:2-FA14:0	0.856328	0.124887	0
TG 46:2-FA14:1	0.682522	0.270725	0
TG 46:2-FA16:0	0.498561	0.436104	0
TG 46:2-FA16:1	0.762798	0.206067	0
TG 46:2-FA18:1	0.146538	0.686477	0
TG 46:2-FA18:2	0.541606	0.337387	0
TG 46:3-FA14:0	0.461063	0.291364	0
TG 46:3-FA14:1	0.884825	0.0900139	0
TG 46:3-FA16:0	0.828439	-0.0231696	0
TG 46:3-FA16:1	0.746114	0.196667	0
TG 46:3-FA18:1	0.793541	0.666617	0
TG 46:3-FA18:2	0.272747	0.804583	0
TG 47:0-FA14:0	0.799902	-0.156494	0
TG 47:0-FA15:0	0.923596	-0.0683511	0
TG 47:0-FA16:0	0.912099	-0.0759409	0
TG 47:0-FA17:0	0.984528	-0.0120983	0
TG 47:1-FA14:0	0.748581	0.220114	0
TG 47:1-FA15:0	0.934247	0.0509291	0
TG 47:1-FA16:0	0.775182	0.184136	0
TG 47:1-FA16:1	0.567324	0.337126	0
TG 47:1-FA17:0	0.745843	0.202814	0
TG 47:1-FA18:1	0.59745	0.386522	0
TG 47:2-FA14:0	0.898957	-0.0805149	0
TG 47:2-FA15:0	0.938212	0.0497565	0
TG 47:2-FA16:1	0.898691	0.0829989	0
TG 47:2-FA18:1	0.544381	0.370143	0
TG 47:2-FA18:2	0.540981	0.370497	0
TG 48:0-FA14:0	0.739849	0.204548	0
TG 48:0-FA16:0	0.789472	0.168872	0
TG 48:0-FA18:0	0.892593	0.0857163	0
TG 48:1-FA14:0	0.380536	0.493151	0
TG 48:1-FA14:1	0.815376	-0.151389	0
TG 48:1-FA16:0	0.54885	0.348557	0
TG 48:1-FA16:1	0.589331	0.311694	0
TG 48:1-FA18:0	0.471266	0.48146	0
TG 48:1-FA18:1	0.350345	0.579569	0
TG 48:2-FA12:0	0.446949	0.476413	0
TG 48:2-FA14:0	0.588557	0.306058	0
TG 48:2-FA14:1	0.199476	0.716468	0
TG 48:2-FA16:0	0.588513	0.289537	0
TG 48:2-FA16:1	0.738718	0.219067	0
TG 48:2-FA18:1	0.407601	0.475359	0
TG 48:2-FA18:2	0.821172	0.141942	0
TG 48:3-FA14:0	0.650622	0.243774	0
TG 48:3-FA14:1	0.312531	0.641215	0
TG 48:3-FA16:1	0.73549	0.215159	0
TG 48:3-FA18:1	0.342076	0.501485	0
TG 48:3-FA18:2	0.630261	0.274344	0
TG 48:4-FA16:0	0.172456	-0.0323375	0
TG 48:4-FA16:1	0.369521	1.37843	0
TG 48:4-FA18:2	0.2873	0.599668	0
TG 49:0-FA15:0	0.577267	-0.383005	0
TG 49:0-FA16:0	0.93715	-0.0527037	0
TG 49:0-FA17:0	0.908695	-0.079673	0
TG 49:0-FA18:0	0.77009	-0.196086	0
TG 49:1-FA14:0	0.926637	-0.0598747	0
TG 49:1-FA15:0	0.834836	0.130814	0
TG 49:1-FA16:0	0.853116	0.117891	0
TG 49:1-FA16:1	0.756214	0.182881	0
TG 49:1-FA17:0	0.899787	0.0799645	0
TG 49:1-FA18:1	0.822701	0.131963	0
TG 49:2-FA14:0	0.668836	0.13755	0
TG 49:2-FA15:0	0.94718	0.0404436	0
TG 49:2-FA16:0	0.745882	0.198039	0
TG 49:2-FA16:1	0.626335	0.288677	0
TG 49:2-FA17:0	0.980938	-0.0133272	0
TG 49:2-FA18:1	0.799601	0.166916	0
TG 49:2-FA18:2	0.946721	-0.0353417	0
TG 49:3-FA15:0	0.397846	0.342665	0
TG 49:3-FA16:0	0.157038	0.273971	0
TG 49:3-FA16:1	0.696517	0.251532	0
TG 49:3-FA18:2	0.833209	0.149086	0
TG 50:0-FA14:0	0.316874	-1.48811	0
TG 50:0-FA16:0	0.602423	0.301629	0
TG 50:0-FA18:0	0.584973	0.306519	0
TG 50:1-FA14:0	0.345241	0.559318	0
TG 50:1-FA16:0	0.201828	0.670335	0
TG 50:1-FA16:1	0.453811	0.429884	0
TG 50:1-FA18:0	0.263267	0.593352	0
TG 50:1-FA18:1	0.231172	0.608517	0
TG 50:1-FA20:1	0.302875	0.671074	0
TG 50:2-FA14:0	0.237693	0.699009	0
TG 50:2-FA14:1	0.371471	0.3043	0
TG 50:2-FA16:0	0.692074	0.177659	0
TG 50:2-FA16:1	0.52438	0.325352	0
TG 50:2-FA18:0	0.312993	0.666011	0
TG 50:2-FA18:1	0.559473	0.308032	0
TG 50:2-FA18:2	0.364475	0.413625	0
TG 50:2-FA20:2	0.351541	0.548679	0
TG 50:3-FA14:0	0.185503	0.680927	0
TG 50:3-FA14:1	0.0386561	1.40234	2
TG 50:3-FA16:0	0.75342	0.182466	0
TG 50:3-FA16:1	0.68052	0.230907	0
TG 50:3-FA18:1	0.500892	0.364217	0
TG 50:3-FA18:2	0.810825	0.119265	0
TG 50:3-FA18:3	0.660199	0.188725	0
TG 50:4-FA16:0	0.556069	0.0262618	0
TG 50:4-FA16:1	0.79427	0.175343	0
TG 50:4-FA18:2	0.652805	0.22726	0
TG 50:5-FA20:5	0.457218	-0.257864	0
TG 51:0-FA16:0	0.856893	-0.0134691	0
TG 51:0-FA17:0	0.998911	-0.00103137	0
TG 51:0-FA18:0	0.99907	-0.000672575	0
TG 51:1-FA15:0	0.626631	0.234333	0
TG 51:1-FA16:0	0.661197	0.241711	0
TG 51:1-FA17:0	0.739978	0.208645	0
TG 51:1-FA18:0	0.754712	0.173883	0
TG 51:1-FA18:1	0.600295	0.323642	0
TG 51:2-FA15:0	0.891241	0.0904189	0
TG 51:2-FA16:0	0.658395	0.252488	0
TG 51:2-FA16:1	0.692498	0.231709	0
TG 51:2-FA17:0	0.740158	0.17368	0
TG 51:2-FA18:1	0.81314	0.126944	0
TG 51:2-FA18:2	0.942298	0.037068	0
TG 51:3-FA15:0	0.436102	1.95735	0
TG 51:3-FA16:1	0.965009	-0.0244456	0
TG 51:3-FA18:2	0.995446	-0.00305467	0
TG 51:4-FA18:2	0.367821	1.61268	0
TG 52:0-FA16:0	0.915811	-0.0580191	0
TG 52:0-FA18:0	0.459802	0.286013	0
TG 52:0-FA20:0	0.879779	-0.129434	0
TG 52:1-FA16:0	0.0751765	1.16748	0
TG 52:1-FA16:1	0.57896	0.215498	0
TG 52:1-FA18:0	0.0635206	1.10544	0
TG 52:1-FA18:1	0.0835202	1.09043	0
TG 52:1-FA20:1	0.0731673	1.13239	0
TG 52:2-FA16:0	0.408206	0.354251	0
TG 52:2-FA16:1	0.200819	0.70748	0
TG 52:2-FA18:0	0.267461	0.588889	0
TG 52:2-FA18:1	0.331406	0.424733	0
TG 52:2-FA18:2	0.266196	0.387633	0
TG 52:2-FA20:1	0.0576762	1.19673	0
TG 52:2-FA20:2	0.21879	0.671191	0
TG 52:3-FA16:0	0.806542	0.0869079	0
TG 52:3-FA16:1	0.564864	0.309892	0
TG 52:3-FA18:0	0.414766	0.421309	0
TG 52:3-FA18:1	0.601533	0.20984	0
TG 52:3-FA18:2	0.677969	0.163142	0
TG 52:3-FA20:2	0.220518	0.788874	0
TG 52:3-FA20:3	0.0230859	1.33993	2
TG 52:4-FA16:0	0.45956	0.496485	0
TG 52:4-FA16:1	0.628064	0.237222	0
TG 52:4-FA18:1	0.647147	0.205627	0
TG 52:4-FA18:2	0.939682	-0.0248051	0
TG 52:4-FA18:3	0.949325	0.0137525	0
TG 52:4-FA20:3	0.0740931	1.00377	0
TG 52:4-FA20:4	0.0207128	1.76653	2
TG 52:5-FA16:0	0.070692	0.0341212	0
TG 52:5-FA16:1	0.529057	0.301459	0
TG 52:5-FA18:2	0.435274	-0.317806	0
TG 52:5-FA18:3	0.272674	3.40502	0
TG 52:5-FA20:4	0.0133883	1.63383	2
TG 52:5-FA20:5	0.262398	-0.488522	0
TG 52:5-FA22:5	0.352554	-1.78757	0
TG 52:6-FA16:1	0.38135	-0.144122	0
TG 52:6-FA18:1	0.908643	0.0201554	0
TG 52:6-FA20:5	0.221596	-0.31668	0
TG 52:7-FA16:0	0.972177	0.00324998	0
TG 52:7-FA18:1	0.935741	0.0239662	0
TG 52:8-FA16:1	0.931645	0.0544479	0
TG 53:0-FA16:0	0.53168	-0.453877	0
TG 53:1-FA16:0	0.308646	0.507471	0
TG 53:1-FA17:0	0.613352	0.206219	0
TG 53:1-FA18:0	0.510536	-0.377619	0
TG 53:1-FA18:1	0.866414	-0.00583646	0
TG 53:2-FA16:0	0.951319	-0.0203711	0
TG 53:2-FA17:0	0.643696	0.199811	0
TG 53:2-FA18:1	0.783836	0.105638	0
TG 53:2-FA18:2	0.92354	-0.0256758	0
TG 53:3-FA16:0	0.468544	-1.51148	0
TG 53:3-FA17:0	0.383286	-0.331824	0
TG 53:3-FA18:2	0.875049	-0.0551335	0
TG 53:4-FA18:2	0.790667	0.0686167	0
TG 54:0-FA16:0	0.850777	-0.211146	0
TG 54:0-FA18:0	0.963275	0.0241475	0
TG 54:1-FA16:0	0.671954	-0.721727	0
TG 54:1-FA18:0	0.127802	0.710469	0
TG 54:1-FA18:1	0.311381	0.402615	0
TG 54:1-FA20:0	0.529023	-1.50717	0
TG 54:2-FA16:0	0.0154725	1.69568	2
TG 54:2-FA18:0	0.0766832	0.891558	0
TG 54:2-FA18:1	0.0444094	1.09916	2
TG 54:2-FA18:2	0.0384889	0.80704	0
TG 54:2-FA20:1	0.0110652	1.75347	2
TG 54:3-FA16:0	0.0651941	1.2655	0
TG 54:3-FA16:1	0.187623	0.918233	0
TG 54:3-FA18:0	0.131509	0.633876	0
TG 54:3-FA18:1	0.158418	0.6387	0
TG 54:3-FA18:2	0.2163	0.563726	0
TG 54:3-FA20:1	0.0243123	1.36296	2
TG 54:3-FA20:2	0.0363632	1.55451	2
TG 54:3-FA20:3	0.108705	1.12682	0
TG 54:4-FA16:0	0.00975122	1.87145	2
TG 54:4-FA16:1	0.334359	0.670486	0
TG 54:4-FA18:0	0.381416	0.340717	0
TG 54:4-FA18:1	0.293158	0.439266	0
TG 54:4-FA18:2	0.503129	0.279505	0
TG 54:4-FA20:2	0.0608753	1.45174	0
TG 54:4-FA20:3	0.0305658	1.42951	2
TG 54:4-FA20:4	0.0103695	1.611	2
TG 54:5-FA16:0	0.06251	1.24058	0
TG 54:5-FA16:1	0.0567518	0.992024	0
TG 54:5-FA18:0	0.623678	-0.747315	0
TG 54:5-FA18:1	0.443456	0.422313	0
TG 54:5-FA18:2	0.929907	-0.0316906	0
TG 54:5-FA18:3	0.984821	0.0743301	0
TG 54:5-FA20:3	0.0601003	1.01258	0
TG 54:5-FA20:4	0.0460172	1.68165	2
TG 54:5-FA22:5	0.300443	0.46565	0
TG 54:6-FA16:0	0.316184	0.192605	0
TG 54:6-FA18:1	0.467419	0.0558891	0
TG 54:6-FA18:2	0.460249	-0.214485	0
TG 54:6-FA18:3	0.482048	-0.321263	0
TG 54:6-FA20:4	0.0905779	1.17784	0
TG 54:6-FA20:5	0.421511	1.76032	0
TG 54:6-FA22:5	0.483127	0.29297	0
TG 54:6-FA22:6	0.321281	0.481558	0
TG 54:7-FA18:2	0.756349	-0.0653922	0
TG 54:7-FA20:5	0.92117	-0.0991434	0
TG 54:7-FA22:6	0.345072	2.00728	0
TG 54:8-FA18:2	0.893347	-0.0169654	0
TG 55:1-FA16:0	0.173075	0.775099	0
TG 55:2-FA18:1	0.567314	0.0225447	0
TG 55:2-FA18:2	0.100454	-0.335035	0
TG 55:3-FA18:1	0.392153	0.306087	0
TG 55:4-FA18:1	0.0901324	0.661143	0
TG 56:1-FA16:0	0.126243	0.997409	0
TG 56:1-FA18:1	0.198466	0.533043	0
TG 56:2-FA18:0	0.70458	-0.954829	0
TG 56:2-FA20:0	0.1298	0.598484	0
TG 56:2-FA20:1	0.238411	0.872911	0
TG 56:3-FA18:0	0.0446921	1.31175	2
TG 56:3-FA18:1	0.00955788	1.82459	2
TG 56:3-FA20:1	0.023242	1.68905	2
TG 56:4-FA16:0	0.113836	0.756712	0
TG 56:4-FA18:0	0.033151	1.57122	2
TG 56:4-FA18:1	0.015046	1.67065	2
TG 56:4-FA18:2	0.453685	0.453344	0
TG 56:4-FA20:1	0.0958492	1.12374	0
TG 56:4-FA20:2	0.0497715	1.51378	2
TG 56:4-FA20:3	0.0297659	1.49492	2
TG 56:4-FA20:4	0.0666483	0.933306	0
TG 56:5-FA16:0	0.924635	-0.211927	0
TG 56:5-FA18:0	0.734963	-0.674683	0
TG 56:5-FA18:1	0.0140686	1.57824	2
TG 56:5-FA18:2	0.163227	0.781652	0
TG 56:5-FA20:3	0.00986952	1.39239	2
TG 56:5-FA20:4	0.00899322	1.6488	2
TG 56:5-FA22:4	0.00492171	2.22138	2
TG 56:5-FA22:5	0.525116	-0.839323	0
TG 56:6-FA16:0	0.152703	1.03039	0
TG 56:6-FA18:1	0.0256566	2.39581	2
TG 56:6-FA18:2	0.207071	0.815061	0
TG 56:6-FA20:4	0.03288	1.43837	2
TG 56:6-FA22:4	0.124566	0.776123	0
TG 56:6-FA22:5	0.0558306	1.16137	0
TG 56:6-FA22:6	0.465683	-1.585	0
TG 56:7-FA16:0	0.962956	0.0243293	0
TG 56:7-FA18:0	0.241362	-0.157452	0
TG 56:7-FA18:1	0.887437	0.012007	0
TG 56:7-FA18:2	0.369292	0.440399	0
TG 56:7-FA20:4	0.0947047	1.11888	0
TG 56:7-FA22:5	0.399214	-2.11631	0
TG 56:7-FA22:6	0.130089	0.767521	0
TG 56:8-FA16:0	0.641926	0.147989	0
TG 56:8-FA16:1	0.401681	-1.36083	0
TG 56:8-FA18:2	0.410268	0.0632159	0
TG 56:8-FA22:6	0.412029	0.525879	0
TG 57:2-FA18:1	0.212371	-0.0675164	0
TG 58:2-FA18:1	0.019001	1.50342	2
TG 58:6-FA18:1	0.00849646	3.5141	2
TG 58:6-FA22:4	0.0560293	1.28348	0
TG 58:7-FA16:0	0.747225	0.228754	0
TG 58:7-FA18:0	0.988108	-0.00247353	0
TG 58:7-FA18:1	0.00731586	0.260108	0
TG 58:7-FA22:5	0.134887	0.928059	0
TG 58:7-FA22:6	0.185925	-0.880417	0
TG 58:8-FA18:2	0.0600258	0.303022	0
TG 58:8-FA22:6	0.133622	0.798037	0
TG 58:9-FA18:1	0.100482	0.150755	0
TG 58:9-FA22:6	0.145867	0.936835	0

## Sheet: C1vsCH
Lipid_Species	P_Value	Mean_Difference	Significance
CE 14:0	0.11372	0.988559	0
CE 14:1	0.253834	0.577458	0
CE 15:0	0.0927821	0.92853	0
CE 16:0	0.36875	0.468357	0
CE 16:1	0.320662	-0.409008	0
CE 18:0	0.0388224	1.95244	2
CE 18:1	0.358085	0.552239	0
CE 18:2	0.521933	0.400057	0
CE 18:3	0.223361	1.04243	0
CE 20:0	0.00583332	2.54111	2
CE 20:1	0.00498348	3.14256	2
CE 20:2	0.00954896	2.83739	2
CE 20:3	0.0267606	2.1185	2
CE 20:4	0.775882	0.146919	0
CE 20:5	0.041119	1.82889	2
CE 22:0	0.0226011	2.08767	2
CE 22:1	0.0246395	1.88705	2
CE 22:2	0.216503	1.04433	0
CE 22:4	0.00558486	3.17327	2
CE 22:5	0.0100742	2.2639	2
CE 22:6	0.112055	1.11414	0
CE 24:0	0.00700744	2.57483	2
CE 24:1	0.00476005	2.79039	2
Cer d18:0/16:0	0.359602	-0.699538	0
Cer d18:1/16:0	0.806871	0.192059	0
Cer d18:1/18:0	0.478443	0.411418	0
Cer d18:1/20:0	0.87917	0.0398409	0
Cer d18:1/22:0	0.530376	0.483903	0
Cer d18:1/24:0	0.449832	0.455431	0
Cer d18:1/24:1	0.695656	0.300397	0
Cer d18:1/26:0	0.0875034	-0.9993	0
Cer d18:1/26:1	0.0608615	-0.805542	0
DG 12:0_18:1	0.205374	-0.430925	0
DG 12:0_18:2	0.856776	-0.0952647	0
DG 14:0_16:0	0.745994	0.204381	0
DG 14:0_16:1	0.640372	0.194399	0
DG 14:0_18:1	0.128023	-0.458457	0
DG 14:0_18:2	0.920846	-0.0552514	0
DG 14:1_16:0	0.603573	-0.168127	0
DG 14:1_18:1	0.0864138	-0.638187	0
DG 14:1_20:0	0.619974	0.0835683	0
DG 15:0_18:1	0.309362	0.297912	0
DG 16:0_16:0	0.596999	0.351534	0
DG 16:0_16:1	0.872134	0.060655	0
DG 16:0_18:0	0.593019	0.253535	0
DG 16:0_18:1	0.921811	-0.0604637	0
DG 16:0_18:2	0.478296	0.493277	0
DG 16:0_18:3	0.0604207	0.818978	0
DG 16:0_20:3	0.371014	0.742402	0
DG 16:0_20:4	0.741281	0.312324	0
DG 16:0_20:5	0.258068	0.452166	0
DG 16:0_22:5	0.854317	0.120449	0
DG 16:0_22:6	0.593636	0.356238	0
DG 16:1_16:1	0.865046	0.105423	0
DG 16:1_18:0	0.40561	-0.284778	0
DG 16:1_18:1	0.296038	-0.529078	0
DG 16:1_18:2	0.187614	-0.601791	0
DG 18:0_18:1	0.960964	-0.0379489	0
DG 18:0_18:2	0.586286	0.418114	0
DG 18:0_22:6	0.161688	1.02637	0
DG 18:1_18:1	0.276488	-0.822574	0
DG 18:1_18:2	0.387754	-0.554847	0
DG 18:1_20:3	0.62373	0.142049	0
DG 18:1_20:4	0.770894	-0.271392	0
DG 18:1_22:4	0.647361	0.191142	0
FA 12:0	0.80189	-0.083997	0
FA 14:0	0.250318	-0.359396	0
FA 14:1	0.180707	-0.234879	0
FA 15:0	0.336082	-0.357576	0
FA 16:1	0.0479864	-0.5334	0
FA 17:0	0.469547	-0.263838	0
FA 18:1	0.493833	-0.208302	0
FA 18:2	0.650654	-0.163737	0
FA 18:3	0.188639	-0.235342	0
FA 18:4	0.0424223	-0.569585	0
FA 20:0	0.322198	-0.339135	0
FA 20:1	0.150891	-0.327668	0
FA 20:2	0.195164	-0.396066	0
FA 20:3	0.448665	-0.210177	0
FA 20:4	0.890352	-0.0705769	0
FA 20:5	0.954388	-0.0273514	0
FA 22:0	0.35256	-0.294676	0
FA 22:1	0.336011	0.319586	0
FA 22:2	0.182897	-0.532419	0
FA 22:4	0.552378	-0.110991	0
FA 22:5	0.141372	-0.506117	0
FA 22:6	0.559095	-0.212555	0
FA 24:0	0.999756	-0.000123599	0
FA 24:1	0.169426	0.43371	0
HexCER d18:1/14:0	0.691119	-0.261453	0
HexCER d18:1/16:0	0.841114	0.0754391	0
HexCER d18:1/18:0	0.759168	-0.254785	0
HexCER d18:1/20:0	0.77142	-0.277927	0
HexCER d18:1/20:1	0.818241	-0.255421	0
HexCER d18:1/22:0	0.673257	0.244144	0
HexCER d18:1/24:0	0.257849	0.632301	0
HexCER d18:1/24:1	0.562619	0.308785	0
LPC 16:0	0.141682	0.823732	0
LPC 16:1	0.644576	-0.193748	0
LPC 17:0	0.502727	0.309969	0
LPC 18:0	0.144412	1.15428	0
LPC 18:1	0.178472	0.764675	0
LPC 18:2	0.0542186	1.43236	0
LPC 18:3	0.77369	0.0382872	0
LPC 20:0	0.359856	0.701135	0
LPC 20:1	0.394944	-0.170113	0
LPC 20:2	0.949824	-0.01585	0
LPC 20:3	0.0431407	0.659655	0
LPC 20:4	0.174326	1.83689	0
LPC 20:5	0.561536	0.0365426	0
LPC 22:0	0.0824939	0.872697	0
LPC 22:1	0.0354259	0.969574	0
LPC 22:4	0.502448	-0.373364	0
LPC 22:5	0.000559118	1.32447	2
LPC 22:6	0.0642139	0.815603	0
LPC 24:0	0.0612475	1.5285	0
LPC 24:1	0.0915367	0.706492	0
LPE 16:0	0.871626	-0.0373998	0
LPE 16:1	0.0719539	0.818969	0
LPE 18:0	0.400255	0.420148	0
LPE 18:1	0.905555	0.0646912	0
LPE 18:2	0.47375	-0.493453	0
LPE 18:3	0.0335924	0.402494	0
LPE 20:1	0.0169007	-1.31233	1
LPE 20:2	0.0493671	-0.814728	0
LPE 20:3	0.344371	0.408521	0
LPE 20:4	0.340599	0.706311	0
LPE 20:5	0.20382	0.15929	0
LPE 22:4	0.876611	-0.117121	0
LPE 22:5	0.0785797	1.41554	0
LPE 22:6	0.172027	1.14882	0
LacCER d18:1/16:0	0.341612	0.476177	0
LacCER d18:1/24:1	0.309498	1.1953	0
PA 32:0	0.250976	-0.793323	0
PA 34:1	0.104363	-0.502958	0
PA 34:2	0.559317	-0.305216	0
PA 34:3	0.16172	-0.337741	0
PA 34:5	0.0610988	-0.509527	0
PA 36:0	0.107409	-1.65393	0
PA 36:1	0.422136	-0.303717	0
PA 36:2	0.291576	-0.421239	0
PA 36:3	0.17778	-0.899971	0
PA 36:4	0.0671012	-0.605361	0
PA 38:3	0.0288467	0.725714	0
PA 38:4	0.606427	-0.221578	0
PC 16:0_16:0	0.928682	0.0444242	0
PC 16:0_16:1	0.13904	-0.793013	0
PC 16:0_18:0	0.904097	-0.0758714	0
PC 16:0_18:1	0.339812	-0.574401	0
PC 16:0_18:2	0.704608	0.160722	0
PC 16:0_20:3	0.457166	0.274634	0
PC 16:0_20:4	0.563137	-0.28213	0
PC 16:1_18:1	0.0648092	-0.604674	0
PC 18:0_18:1	0.552862	-0.303341	0
PC 18:0_18:2	0.23497	0.563166	0
PC 18:0_20:4	0.740064	0.261795	0
PC 18:1_18:1	0.0783855	-1.59535	0
PC 18:1_18:2	0.0471479	-1.18754	1
PE 16:0_18:1	0.0690399	-1.65937	0
PE 16:0_18:2	0.0554889	-1.14258	0
PE 16:0_20:4	0.586093	-0.35862	0
PE 16:1_18:1	0.159653	0.451946	0
PE 17:0_20:1	0.511397	-0.134474	0
PE 18:0_18:0	0.495998	0.226176	0
PE 18:0_18:1	0.397114	-0.396941	0
PE 18:0_18:2	0.412646	-0.463755	0
PE 18:0_20:3	0.254834	0.410221	0
PE 18:0_20:4	0.683893	-0.278128	0
PE 18:1_18:1	0.0282178	-2.13514	1
PE 18:1_18:2	0.012893	-1.83455	1
PE 18:1_20:4	0.145817	-0.405591	0
PE P-16:0/16:0	0.380099	0.358639	0
PE P-16:0/18:1	0.136158	-1.26994	0
PE P-16:0/18:2	0.0499276	-1.50448	1
PE P-16:0/20:3	0.104277	-0.861736	0
PE P-16:0/20:4	0.254424	-0.899141	0
PE P-16:0/22:4	0.539436	-0.23075	0
PE P-16:0/22:5	0.0993122	0.60058	0
PE P-16:0/22:6	0.762949	0.121068	0
PE P-18:0/18:1	0.640142	-0.201688	0
PE P-18:0/18:2	0.223168	-0.615905	0
PE P-18:0/20:4	0.456977	-0.466991	0
PE P-18:1/16:0	0.615151	0.185054	0
PE P-18:1/18:1	0.230722	-0.808131	0
PE P-18:1/18:2	0.981712	0.00793152	0
PE P-18:1/20:4	0.0659974	-1.2634	0
PG 16:0_18:1	0.551552	0.356906	0
PG 16:1_18:1	0.198555	0.78514	0
PG 16:1_18:2	0.322135	1.16435	0
PI 15:0_22:0	0.0136302	0.381373	0
PI 15:0_22:6	0.584114	0.203092	0
PI 18:0_20:4	0.992983	0.00587998	0
SM d18:1/14:0	0.872924	0.0917471	0
SM d18:1/16:0	0.515157	-0.398489	0
SM d18:1/18:0	0.275743	-0.866107	0
SM d18:1/18:1	0.317201	-0.43185	0
SM d18:1/20:0	0.254429	0.53384	0
SM d18:1/20:1	0.363107	-0.320905	0
SM d18:1/22:0	0.636711	0.217259	0
SM d18:1/22:1	0.983053	0.00955445	0
SM d18:1/24:0	0.800873	-0.136048	0
SM d18:1/24:1	0.895365	-0.0825634	0
SM d18:1/26:0	0.0766435	-0.515993	0
SM d18:1/26:1	0.105126	-0.89355	0
TG 36:0-FA12:0	0.804058	0.11382	0
TG 38:0-FA12:0	0.741636	0.12391	0
TG 40:0-FA12:0	0.40526	0.397584	0
TG 40:0-FA14:0	0.482518	0.328674	0
TG 40:0-FA16:0	0.576052	0.236905	0
TG 42:0-FA12:0	0.811642	0.121166	0
TG 42:0-FA14:0	0.48175	0.366227	0
TG 42:0-FA16:0	0.24723	0.54317	0
TG 42:1-FA12:0	0.874739	0.0738285	0
TG 42:1-FA14:0	0.64577	0.309474	0
TG 42:1-FA16:0	0.967923	-0.0168323	0
TG 42:1-FA16:1	0.588912	0.236134	0
TG 42:1-FA18:1	0.613711	0.156172	0
TG 44:0-FA12:0	0.192553	0.678276	0
TG 44:0-FA14:0	0.576867	0.359178	0
TG 44:0-FA16:0	0.478011	0.372696	0
TG 44:0-FA18:0	0.31143	0.409352	0
TG 44:1-FA12:0	0.703624	0.18436	0
TG 44:1-FA14:0	0.637692	0.250664	0
TG 44:1-FA14:1	0.485853	0.33354	0
TG 44:1-FA16:0	0.361889	0.4575	0
TG 44:1-FA16:1	0.502963	0.34449	0
TG 44:1-FA18:1	0.318345	0.432442	0
TG 44:2-FA12:0	0.813975	0.0914374	0
TG 44:2-FA14:0	0.432989	0.298833	0
TG 44:2-FA16:0	0.50032	0.333858	0
TG 44:2-FA16:1	0.602218	0.304169	0
TG 44:2-FA18:1	0.184875	0.390685	0
TG 44:2-FA18:2	0.0850517	0.545122	0
TG 45:0-FA14:0	0.624148	0.296565	0
TG 45:0-FA15:0	0.632652	0.296901	0
TG 45:0-FA16:0	0.668818	0.260165	0
TG 45:1-FA15:0	0.626538	0.243474	0
TG 45:1-FA16:0	0.533697	0.33457	0
TG 45:1-FA18:1	0.629419	0.240404	0
TG 46:0-FA12:0	0.234447	0.531858	0
TG 46:0-FA14:0	0.542255	0.412037	0
TG 46:0-FA16:0	0.479349	0.442299	0
TG 46:0-FA18:0	0.279288	0.705023	0
TG 46:1-FA12:0	0.0704835	1.24232	0
TG 46:1-FA14:0	0.444809	0.400099	0
TG 46:1-FA14:1	0.440969	0.369959	0
TG 46:1-FA16:0	0.463622	0.37699	0
TG 46:1-FA16:1	0.618689	0.23619	0
TG 46:1-FA18:0	0.244433	0.552778	0
TG 46:1-FA18:1	0.115758	0.925895	0
TG 46:2-FA12:0	0.12406	1.01265	0
TG 46:2-FA14:0	0.604353	0.294573	0
TG 46:2-FA14:1	0.65747	0.252851	0
TG 46:2-FA16:0	0.156861	0.836128	0
TG 46:2-FA16:1	0.677705	0.246348	0
TG 46:2-FA18:1	0.297195	0.393548	0
TG 46:2-FA18:2	0.330617	0.467056	0
TG 46:3-FA14:0	0.508469	0.263592	0
TG 46:3-FA14:1	0.817774	0.151832	0
TG 46:3-FA16:0	0.0763914	-0.649516	0
TG 46:3-FA16:1	0.653557	0.26563	0
TG 46:3-FA18:1	0.488453	-1.40011	0
TG 46:3-FA18:2	0.376928	0.548411	0
TG 47:0-FA14:0	0.816697	0.123355	0
TG 47:0-FA15:0	0.607339	0.324402	0
TG 47:0-FA16:0	0.558546	0.37477	0
TG 47:0-FA17:0	0.726703	0.198202	0
TG 47:1-FA14:0	0.644053	0.249725	0
TG 47:1-FA15:0	0.677684	0.207216	0
TG 47:1-FA16:0	0.543432	0.276605	0
TG 47:1-FA16:1	0.65387	0.214799	0
TG 47:1-FA17:0	0.58046	0.278002	0
TG 47:1-FA18:1	0.461864	0.422118	0
TG 47:2-FA14:0	0.876509	0.088692	0
TG 47:2-FA15:0	0.677197	0.232121	0
TG 47:2-FA16:1	0.745102	0.182138	0
TG 47:2-FA18:1	0.45795	0.398036	0
TG 47:2-FA18:2	0.704238	0.176118	0
TG 48:0-FA14:0	0.247113	0.741147	0
TG 48:0-FA16:0	0.374061	0.611226	0
TG 48:0-FA18:0	0.35618	0.644722	0
TG 48:1-FA14:0	0.0972999	0.879141	0
TG 48:1-FA14:1	0.243551	0.529977	0
TG 48:1-FA16:0	0.366487	0.463838	0
TG 48:1-FA16:1	0.525106	0.320394	0
TG 48:1-FA18:0	0.272712	0.809962	0
TG 48:1-FA18:1	0.0926033	1.01599	0
TG 48:2-FA12:0	0.0609601	1.1492	0
TG 48:2-FA14:0	0.298559	0.535205	0
TG 48:2-FA14:1	0.307647	0.444872	0
TG 48:2-FA16:0	0.341665	0.483031	0
TG 48:2-FA16:1	0.680944	0.235905	0
TG 48:2-FA18:1	0.209302	0.648498	0
TG 48:2-FA18:2	0.149884	0.659067	0
TG 48:3-FA14:0	0.316406	0.485937	0
TG 48:3-FA14:1	0.288337	0.520292	0
TG 48:3-FA16:1	0.577726	0.334253	0
TG 48:3-FA18:1	0.254777	0.66074	0
TG 48:3-FA18:2	0.481382	0.297361	0
TG 48:4-FA16:0	0.404398	0.0352789	0
TG 48:4-FA16:1	0.877683	-0.0637618	0
TG 48:4-FA18:2	0.754303	0.102079	0
TG 49:0-FA15:0	0.751936	0.165914	0
TG 49:0-FA16:0	0.558622	0.390014	0
TG 49:0-FA17:0	0.706934	0.232562	0
TG 49:0-FA18:0	0.569903	0.369701	0
TG 49:1-FA14:0	0.597691	0.27341	0
TG 49:1-FA15:0	0.453343	0.38684	0
TG 49:1-FA16:0	0.420119	0.424226	0
TG 49:1-FA16:1	0.703521	0.172828	0
TG 49:1-FA17:0	0.554265	0.290712	0
TG 49:1-FA18:1	0.391176	0.386064	0
TG 49:2-FA14:0	0.729724	0.136228	0
TG 49:2-FA15:0	0.45328	0.318158	0
TG 49:2-FA16:0	0.433537	0.403602	0
TG 49:2-FA16:1	0.681254	0.216455	0
TG 49:2-FA17:0	0.660991	0.284211	0
TG 49:2-FA18:1	0.591692	0.308441	0
TG 49:2-FA18:2	0.72805	0.183048	0
TG 49:3-FA15:0	0.758824	0.126879	0
TG 49:3-FA16:0	0.624772	0.168629	0
TG 49:3-FA16:1	0.643444	0.282124	0
TG 49:3-FA18:2	0.618111	0.254634	0
TG 50:0-FA14:0	0.379769	-1.23708	0
TG 50:0-FA16:0	0.259222	0.687801	0
TG 50:0-FA18:0	0.328163	0.613465	0
TG 50:1-FA14:0	0.064549	0.938751	0
TG 50:1-FA16:0	0.140067	0.783659	0
TG 50:1-FA16:1	0.485927	0.320023	0
TG 50:1-FA18:0	0.167392	0.798205	0
TG 50:1-FA18:1	0.165257	0.751568	0
TG 50:1-FA20:1	0.395382	0.271504	0
TG 50:2-FA14:0	0.0430766	1.37572	2
TG 50:2-FA14:1	0.338151	-0.103281	0
TG 50:2-FA16:0	0.392269	0.342485	0
TG 50:2-FA16:1	0.796579	0.106869	0
TG 50:2-FA18:0	0.22724	0.771849	0
TG 50:2-FA18:1	0.393891	0.388632	0
TG 50:2-FA18:2	0.125546	0.76428	0
TG 50:2-FA20:2	0.234972	0.474141	0
TG 50:3-FA14:0	0.0632399	1.04538	0
TG 50:3-FA14:1	0.140011	0.865552	0
TG 50:3-FA16:0	0.9743	-0.0210034	0
TG 50:3-FA16:1	0.731816	0.155327	0
TG 50:3-FA18:1	0.277428	0.546082	0
TG 50:3-FA18:2	0.463861	0.309337	0
TG 50:3-FA18:3	0.842785	0.0822998	0
TG 50:4-FA16:0	0.344536	0.056638	0
TG 50:4-FA16:1	0.993249	0.00512121	0
TG 50:4-FA18:2	0.396806	0.401271	0
TG 50:5-FA20:5	0.575552	0.15048	0
TG 51:0-FA16:0	0.580708	-0.040646	0
TG 51:0-FA17:0	0.612107	0.381563	0
TG 51:0-FA18:0	0.505317	0.395072	0
TG 51:1-FA15:0	0.507063	0.288942	0
TG 51:1-FA16:0	0.243537	0.624592	0
TG 51:1-FA17:0	0.460622	0.434634	0
TG 51:1-FA18:0	0.409109	0.464751	0
TG 51:1-FA18:1	0.450798	0.435457	0
TG 51:2-FA15:0	0.313688	0.599604	0
TG 51:2-FA16:0	0.193947	0.762049	0
TG 51:2-FA16:1	0.593634	0.259504	0
TG 51:2-FA17:0	0.455766	0.333038	0
TG 51:2-FA18:1	0.259982	0.591604	0
TG 51:2-FA18:2	0.550817	0.261264	0
TG 51:3-FA15:0	0.762086	0.118569	0
TG 51:3-FA16:1	0.679055	0.168983	0
TG 51:3-FA18:2	0.49285	0.290794	0
TG 51:4-FA18:2	0.983744	-0.0107623	0
TG 52:0-FA16:0	0.409034	0.389099	0
TG 52:0-FA18:0	0.100047	0.787246	0
TG 52:0-FA20:0	0.988743	0.0108897	0
TG 52:1-FA16:0	0.0463421	1.42912	2
TG 52:1-FA16:1	0.833613	0.0715378	0
TG 52:1-FA18:0	0.0773768	1.16316	0
TG 52:1-FA18:1	0.0754658	1.20268	0
TG 52:1-FA20:1	0.159496	0.786716	0
TG 52:2-FA16:0	0.209555	0.668288	0
TG 52:2-FA16:1	0.219913	0.511744	0
TG 52:2-FA18:0	0.153835	0.807159	0
TG 52:2-FA18:1	0.257471	0.591816	0
TG 52:2-FA18:2	0.0832691	0.95849	0
TG 52:2-FA20:1	0.371667	0.521139	0
TG 52:2-FA20:2	0.0374723	0.705902	0
TG 52:3-FA16:0	0.29319	0.439807	0
TG 52:3-FA16:1	0.625571	0.228947	0
TG 52:3-FA18:0	0.515288	0.352744	0
TG 52:3-FA18:1	0.373761	0.404935	0
TG 52:3-FA18:2	0.370809	0.399857	0
TG 52:3-FA20:2	0.178379	0.598591	0
TG 52:3-FA20:3	0.0293945	1.53254	2
TG 52:4-FA16:0	0.260542	0.722004	0
TG 52:4-FA16:1	0.910975	0.0481505	0
TG 52:4-FA18:1	0.81353	0.0983014	0
TG 52:4-FA18:2	0.961513	0.0160682	0
TG 52:4-FA18:3	0.468303	0.330366	0
TG 52:4-FA20:3	0.128917	0.834074	0
TG 52:4-FA20:4	0.0304547	1.77537	2
TG 52:5-FA16:0	0.311574	0.0489527	0
TG 52:5-FA16:1	0.944683	0.0376868	0
TG 52:5-FA18:2	0.358021	-0.514585	0
TG 52:5-FA18:3	0.524986	0.231476	0
TG 52:5-FA20:4	0.0735855	0.996705	0
TG 52:5-FA20:5	0.419699	0.28857	0
TG 52:5-FA22:5	0.450267	-1.38803	0
TG 52:6-FA16:1	0.960518	0.00678144	0
TG 52:6-FA18:1	0.271601	0.206652	0
TG 52:6-FA20:5	0.418725	0.183589	0
TG 52:7-FA16:0	0.777939	0.0261205	0
TG 52:7-FA18:1	0.608467	0.141729	0
TG 52:8-FA16:1	0.712844	0.194886	0
TG 53:0-FA16:0	0.541608	-0.419165	0
TG 53:1-FA16:0	0.0647992	0.897665	0
TG 53:1-FA17:0	0.202749	0.587168	0
TG 53:1-FA18:0	0.28187	0.577275	0
TG 53:1-FA18:1	0.0363751	0.0784331	0
TG 53:2-FA16:0	0.0262221	1.05128	2
TG 53:2-FA17:0	0.112747	0.747007	0
TG 53:2-FA18:1	0.109111	0.777357	0
TG 53:2-FA18:2	0.499641	0.185049	0
TG 53:3-FA16:0	0.675913	-0.829634	0
TG 53:3-FA17:0	0.523417	0.296117	0
TG 53:3-FA18:2	0.304741	0.373673	0
TG 53:4-FA18:2	0.102671	0.552152	0
TG 54:0-FA16:0	0.691339	-0.423071	0
TG 54:0-FA18:0	0.452684	0.366224	0
TG 54:1-FA16:0	0.764416	-0.503817	0
TG 54:1-FA18:0	0.0533963	1.17535	0
TG 54:1-FA18:1	0.24278	0.527003	0
TG 54:1-FA20:0	0.604758	-1.21438	0
TG 54:2-FA16:0	0.041585	1.35953	2
TG 54:2-FA18:0	0.0450905	1.20847	2
TG 54:2-FA18:1	0.0650168	1.16388	0
TG 54:2-FA18:2	0.0417107	1.27042	2
TG 54:2-FA20:1	0.0497601	1.0434	2
TG 54:3-FA16:0	0.0510821	1.18784	0
TG 54:3-FA16:1	0.62538	0.159778	0
TG 54:3-FA18:0	0.0963922	0.935227	0
TG 54:3-FA18:1	0.155847	0.842193	0
TG 54:3-FA18:2	0.137467	0.82196	0
TG 54:3-FA20:1	0.0976769	0.805805	0
TG 54:3-FA20:2	0.121883	0.919709	0
TG 54:3-FA20:3	0.0512853	1.56815	0
TG 54:4-FA16:0	0.0379233	1.53457	2
TG 54:4-FA16:1	0.675256	0.230403	0
TG 54:4-FA18:0	0.226791	0.519685	0
TG 54:4-FA18:1	0.351129	0.440966	0
TG 54:4-FA18:2	0.498738	0.288778	0
TG 54:4-FA20:2	0.04863	0.994116	0
TG 54:4-FA20:3	0.0728871	1.13498	0
TG 54:4-FA20:4	0.0233398	1.81523	2
TG 54:5-FA16:0	0.0703743	1.05258	0
TG 54:5-FA16:1	0.354673	0.352068	0
TG 54:5-FA18:0	0.330402	-1.65596	0
TG 54:5-FA18:1	0.671609	-0.259783	0
TG 54:5-FA18:2	0.458245	-0.199745	0
TG 54:5-FA18:3	0.439325	-2.50594	0
TG 54:5-FA20:3	0.0993913	0.844221	0
TG 54:5-FA20:4	0.160008	0.760423	0
TG 54:5-FA22:5	0.110079	0.743351	0
TG 54:6-FA16:0	0.0821473	0.544192	0
TG 54:6-FA18:1	0.171353	0.0749381	0
TG 54:6-FA18:2	0.018895	-0.661469	0
TG 54:6-FA18:3	0.798459	0.193579	0
TG 54:6-FA20:4	0.16653	0.803527	0
TG 54:6-FA20:5	0.210921	0.358294	0
TG 54:6-FA22:5	0.717225	0.100194	0
TG 54:6-FA22:6	0.0338465	1.19135	2
TG 54:7-FA18:2	0.022793	-0.641952	0
TG 54:7-FA20:5	0.708078	-0.36524	0
TG 54:7-FA22:6	0.103704	0.641683	0
TG 54:8-FA18:2	0.979344	-0.00355792	0
TG 55:1-FA16:0	0.0248329	1.05684	2
TG 55:2-FA18:1	0.0249962	0.110281	0
TG 55:2-FA18:2	0.766456	0.041419	0
TG 55:3-FA18:1	0.0510382	0.956735	0
TG 55:4-FA18:1	0.106764	0.820968	0
TG 56:1-FA16:0	0.0396528	1.02638	2
TG 56:1-FA18:1	0.114831	0.78673	0
TG 56:2-FA18:0	0.736991	-0.831387	0
TG 56:2-FA20:0	0.0263847	1.05085	2
TG 56:2-FA20:1	0.263282	0.806414	0
TG 56:3-FA18:0	0.00807552	1.25754	2
TG 56:3-FA18:1	0.0718584	1.12473	0
TG 56:3-FA20:1	0.0920838	1.02817	0
TG 56:4-FA16:0	0.576762	0.278262	0
TG 56:4-FA18:0	0.0277927	1.582	2
TG 56:4-FA18:1	0.0541001	0.979968	0
TG 56:4-FA18:2	0.488572	0.261974	0
TG 56:4-FA20:1	0.14466	0.448016	0
TG 56:4-FA20:2	0.152635	0.850691	0
TG 56:4-FA20:3	0.0351198	1.39757	2
TG 56:4-FA20:4	0.0796191	1.20232	0
TG 56:5-FA16:0	0.629126	-1.1232	0
TG 56:5-FA18:0	0.734527	-0.679274	0
TG 56:5-FA18:1	0.19956	0.60557	0
TG 56:5-FA18:2	0.239755	0.720365	0
TG 56:5-FA20:3	0.0767347	0.91707	0
TG 56:5-FA20:4	0.0563844	1.27181	0
TG 56:5-FA22:4	0.154696	0.940865	0
TG 56:5-FA22:5	0.638606	-0.606095	0
TG 56:6-FA16:0	0.0321878	1.23524	2
TG 56:6-FA18:1	0.379075	0.799881	0
TG 56:6-FA18:2	0.0599454	0.887047	0
TG 56:6-FA20:4	0.264285	0.627401	0
TG 56:6-FA22:4	0.276282	0.361831	0
TG 56:6-FA22:5	0.115626	0.911811	0
TG 56:6-FA22:6	0.804315	-0.50204	0
TG 56:7-FA16:0	0.311599	0.482411	0
TG 56:7-FA18:0	0.526197	-0.0727512	0
TG 56:7-FA18:1	0.0555745	0.123897	0
TG 56:7-FA18:2	0.73282	0.285592	0
TG 56:7-FA20:4	0.0915806	0.847049	0
TG 56:7-FA22:5	0.356628	-2.35809	0
TG 56:7-FA22:6	0.0736811	1.09753	0
TG 56:8-FA16:0	0.0277586	0.876345	0
TG 56:8-FA16:1	0.440186	-1.2224	0
TG 56:8-FA18:2	0.0580844	0.132631	0
TG 56:8-FA22:6	0.249702	0.588824	0
TG 57:2-FA18:1	0.270981	0.0761094	0
TG 58:2-FA18:1	0.112936	0.77499	0
TG 58:6-FA18:1	0.698233	0.64325	0
TG 58:6-FA22:4	0.700456	-0.210834	0
TG 58:7-FA16:0	0.871376	0.107951	0
TG 58:7-FA18:0	0.115581	0.324318	0
TG 58:7-FA18:1	0.117098	0.222628	0
TG 58:7-FA22:5	0.293494	0.471047	0
TG 58:7-FA22:6	0.317997	-0.638521	0
TG 58:8-FA18:2	0.0144325	0.507617	0
TG 58:8-FA22:6	0.0799157	0.988467	0
TG 58:9-FA18:1	0.0585178	0.195714	0
TG 58:9-FA22:6	0.0323134	0.897441	0

## Sheet: D1vsDH
Lipid_Species	P_Value	Mean_Difference	Significance
CE 14:0	0.12408	-0.61031	0
CE 14:1	0.459407	-0.537605	0
CE 15:0	0.636926	-0.270558	0
CE 16:0	0.246241	-0.478548	0
CE 16:1	0.319207	-0.588052	0
CE 18:0	0.533594	0.486608	0
CE 18:1	0.814163	-0.110288	0
CE 18:2	3.19592e-05	-1.4765	1
CE 18:3	0.0189663	-0.94953	0
CE 20:0	0.0299363	-0.968097	0
CE 20:1	0.42664	0.685659	0
CE 20:2	0.2181	1.30401	0
CE 20:3	0.474286	0.862208	0
CE 20:4	0.969378	0.027562	0
CE 20:5	0.133143	-1.03225	0
CE 22:0	0.68535	0.299511	0
CE 22:1	0.156539	1.08246	0
CE 22:2	0.979957	0.0100103	0
CE 22:4	0.0886714	2.94637	0
CE 22:5	0.318684	1.08022	0
CE 22:6	0.422198	-0.508632	0
CE 24:0	0.58232	0.463567	0
CE 24:1	0.129241	1.48811	0
Cer d18:0/16:0	0.287083	-0.505918	0
Cer d18:1/16:0	0.0734691	0.496287	0
Cer d18:1/18:0	0.91229	-0.0371535	0
Cer d18:1/20:0	0.0715596	0.57878	0
Cer d18:1/22:0	0.0325562	1.11117	2
Cer d18:1/24:0	0.0651402	0.794663	0
Cer d18:1/24:1	0.0139973	1.73842	2
Cer d18:1/26:0	0.0289364	-1.0775	1
Cer d18:1/26:1	0.294041	0.260616	0
DG 12:0_18:1	0.255477	-0.161471	0
DG 12:0_18:2	0.221161	-0.400107	0
DG 14:0_16:0	0.715911	-0.148129	0
DG 14:0_16:1	0.778594	-0.243218	0
DG 14:0_18:1	0.536593	-0.237014	0
DG 14:0_18:2	0.42657	-0.391148	0
DG 14:1_16:0	0.267222	-1.51687	0
DG 14:1_18:1	0.348366	-0.276538	0
DG 14:1_20:0	0.587608	-0.34199	0
DG 15:0_18:1	0.205626	-0.79994	0
DG 16:0_16:0	0.493362	0.275186	0
DG 16:0_16:1	0.903356	0.0889986	0
DG 16:0_18:0	0.53462	0.128522	0
DG 16:0_18:1	0.0678355	0.94019	0
DG 16:0_18:2	0.43565	-0.280684	0
DG 16:0_18:3	0.879999	-0.117716	0
DG 16:0_20:3	0.242733	0.710259	0
DG 16:0_20:4	0.0730127	1.68881	0
DG 16:0_20:5	0.320877	-0.212116	0
DG 16:0_22:5	0.505901	0.352028	0
DG 16:0_22:6	0.377809	0.307789	0
DG 16:1_16:1	0.529678	-0.470523	0
DG 16:1_18:0	0.25826	-0.29194	0
DG 16:1_18:1	0.884697	0.0677797	0
DG 16:1_18:2	0.260889	-0.714199	0
DG 18:0_18:1	0.144687	0.47689	0
DG 18:0_18:2	0.145879	-0.7023	0
DG 18:0_22:6	0.703461	0.212387	0
DG 18:1_18:1	0.0193354	0.938666	0
DG 18:1_18:2	0.613834	-0.147679	0
DG 18:1_20:3	0.53472	0.305201	0
DG 18:1_20:4	0.0329387	1.5099	2
DG 18:1_22:4	0.376249	-0.384641	0
FA 12:0	0.163569	-0.581083	0
FA 14:0	0.0926329	-0.688748	0
FA 14:1	0.28377	-1.43858	0
FA 15:0	0.108905	-1.0374	0
FA 16:1	0.00996824	-0.59682	0
FA 17:0	0.0988255	-0.753756	0
FA 18:1	0.0157939	-0.479586	0
FA 18:2	0.0259966	-0.629198	0
FA 18:3	0.0528455	-0.479393	0
FA 18:4	0.0837812	-0.566465	0
FA 20:0	0.0405007	-0.923013	0
FA 20:1	0.0740318	-0.811074	0
FA 20:2	0.0861208	-0.789149	0
FA 20:3	0.00361922	-0.562084	0
FA 20:4	0.496142	-0.164631	0
FA 20:5	0.104895	-0.650258	0
FA 22:0	0.0301611	-0.851434	0
FA 22:1	0.0179473	-0.54802	0
FA 22:2	0.0469642	-0.725792	0
FA 22:4	0.138589	-0.278665	0
FA 22:5	0.0234695	-0.40232	0
FA 22:6	0.050388	-0.754685	0
FA 24:0	0.0155083	-0.533467	0
FA 24:1	0.0125296	-0.518456	0
HexCER d18:1/14:0	0.40053	-0.241921	0
HexCER d18:1/16:0	0.10419	0.567336	0
HexCER d18:1/18:0	0.491684	0.263433	0
HexCER d18:1/20:0	0.197639	0.478119	0
HexCER d18:1/20:1	0.395461	0.478348	0
HexCER d18:1/22:0	0.014004	1.17359	2
HexCER d18:1/24:0	0.155783	0.608882	0
HexCER d18:1/24:1	0.0271167	1.37978	2
LPC 16:0	0.0934461	0.650576	0
LPC 16:1	0.0710793	1.05075	0
LPC 17:0	0.322869	0.404803	0
LPC 18:0	0.334534	-0.411968	0
LPC 18:1	0.0989622	0.87855	0
LPC 18:2	0.15986	-0.703571	0
LPC 18:3	0.174343	-0.177523	0
LPC 20:0	0.251893	-0.528417	0
LPC 20:1	0.111823	1.24775	0
LPC 20:2	0.0700532	0.942808	0
LPC 20:3	0.00477981	1.00046	2
LPC 20:4	0.0401801	1.11505	2
LPC 20:5	0.2497	0.0577667	0
LPC 22:0	0.240016	0.370839	0
LPC 22:1	0.664956	-0.126604	0
LPC 22:4	0.00483382	1.31356	2
LPC 22:5	0.0225411	1.12569	2
LPC 22:6	0.289124	0.665269	0
LPC 24:0	0.107282	0.515561	0
LPC 24:1	0.258787	0.456589	0
LPE 16:0	0.0757437	0.981987	0
LPE 16:1	0.763457	-0.125198	0
LPE 18:0	0.44879	-0.337614	0
LPE 18:1	0.533624	-0.302995	0
LPE 18:2	0.0562447	-1.46138	0
LPE 18:3	0.435082	-0.233785	0
LPE 20:1	0.273243	0.84244	0
LPE 20:2	0.245805	1.02194	0
LPE 20:3	0.170489	0.795152	0
LPE 20:4	0.352084	0.425368	0
LPE 20:5	0.198735	-0.324683	0
LPE 22:4	0.0150348	1.63021	2
LPE 22:5	0.0608325	0.944699	0
LPE 22:6	0.772779	-0.122849	0
LacCER d18:1/16:0	0.0646934	1.88687	0
LacCER d18:1/24:1	0.813926	-0.297073	0
PA 32:0	0.248998	0.837657	0
PA 34:1	0.186308	0.806651	0
PA 34:2	0.96053	0.0310532	0
PA 34:3	0.424099	-0.10202	0
PA 34:5	0.0603617	-0.194542	0
PA 36:0	0.452595	0.128567	0
PA 36:1	0.690687	0.182995	0
PA 36:2	0.662299	0.204234	0
PA 36:3	0.694263	-0.155209	0
PA 36:4	0.788431	0.178223	0
PA 38:3	0.380709	0.315401	0
PA 38:4	0.253425	0.600401	0
PC 16:0_16:0	0.0209312	1.71074	2
PC 16:0_16:1	0.0309574	1.51576	2
PC 16:0_18:0	0.811678	-0.102303	0
PC 16:0_18:1	0.0589588	1.28279	0
PC 16:0_18:2	0.658954	-0.18856	0
PC 16:0_20:3	0.0955252	1.13356	0
PC 16:0_20:4	0.000702213	2.20361	2
PC 16:1_18:1	0.183822	0.265266	0
PC 18:0_18:1	0.0712312	1.38387	0
PC 18:0_18:2	0.345839	-0.421855	0
PC 18:0_20:4	0.439156	-0.508959	0
PC 18:1_18:1	0.0680305	1.31993	0
PC 18:1_18:2	0.355977	-0.557115	0
PE 16:0_18:1	0.108693	0.699019	0
PE 16:0_18:2	0.396082	-0.442472	0
PE 16:0_20:4	0.00387377	1.78171	2
PE 16:1_18:1	0.838812	-0.103159	0
PE 17:0_20:1	0.185004	-0.0769067	0
PE 18:0_18:0	0.42718	0.294663	0
PE 18:0_18:1	0.0239041	1.6141	2
PE 18:0_18:2	0.403769	-0.302257	0
PE 18:0_20:3	0.120913	1.28487	0
PE 18:0_20:4	0.00789699	1.41522	2
PE 18:1_18:1	0.015625	1.25427	2
PE 18:1_18:2	0.771538	-0.126624	0
PE 18:1_20:4	0.00343569	1.95384	2
PE P-16:0/16:0	0.254497	0.794818	0
PE P-16:0/18:1	0.444284	0.431995	0
PE P-16:0/18:2	0.469344	-0.557938	0
PE P-16:0/20:3	0.026597	1.86085	2
PE P-16:0/20:4	0.0649275	1.25451	0
PE P-16:0/22:4	0.0581117	0.83253	0
PE P-16:0/22:5	0.104782	1.26273	0
PE P-16:0/22:6	0.11306	0.768466	0
PE P-18:0/18:1	0.494803	0.299472	0
PE P-18:0/18:2	0.283095	-0.767822	0
PE P-18:0/20:4	0.0353142	1.30629	2
PE P-18:1/16:0	0.246846	0.505492	0
PE P-18:1/18:1	0.0611055	0.986031	0
PE P-18:1/18:2	0.539502	-0.263656	0
PE P-18:1/20:4	0.0335761	1.33697	2
PG 16:0_18:1	0.101487	1.22197	0
PG 16:1_18:1	0.0608364	0.847065	0
PG 16:1_18:2	0.122116	-0.656831	0
PI 15:0_22:0	0.418514	-0.159639	0
PI 15:0_22:6	0.236787	-0.231711	0
PI 18:0_20:4	0.00373117	1.71002	2
SM d18:1/14:0	0.54725	0.220323	0
SM d18:1/16:0	0.293072	0.461769	0
SM d18:1/18:0	0.718526	-0.13023	0
SM d18:1/18:1	0.673885	0.402478	0
SM d18:1/20:0	0.584253	0.221221	0
SM d18:1/20:1	0.460564	-0.316857	0
SM d18:1/22:0	0.278324	0.555604	0
SM d18:1/22:1	0.996868	-0.00171482	0
SM d18:1/24:0	0.0475103	1.25857	2
SM d18:1/24:1	0.0197932	1.23666	2
SM d18:1/26:0	0.80364	-0.108052	0
SM d18:1/26:1	0.112923	0.658433	0
TG 36:0-FA12:0	0.795676	0.022975	0
TG 38:0-FA12:0	0.78616	-0.0962651	0
TG 40:0-FA12:0	0.85785	-0.080785	0
TG 40:0-FA14:0	0.697778	-0.208772	0
TG 40:0-FA16:0	0.525888	-0.214696	0
TG 42:0-FA12:0	0.870827	-0.100186	0
TG 42:0-FA14:0	0.67655	-0.265329	0
TG 42:0-FA16:0	0.913355	-0.0500143	0
TG 42:1-FA12:0	0.994523	0.00481236	0
TG 42:1-FA14:0	0.744001	-0.252477	0
TG 42:1-FA16:0	0.638248	-0.311839	0
TG 42:1-FA16:1	0.689334	-0.311586	0
TG 42:1-FA18:1	0.992018	-0.00281679	0
TG 44:0-FA12:0	0.849446	-0.100039	0
TG 44:0-FA14:0	0.6864	-0.257102	0
TG 44:0-FA16:0	0.822581	-0.123306	0
TG 44:0-FA18:0	0.25874	-0.274239	0
TG 44:1-FA12:0	0.922426	-0.0722103	0
TG 44:1-FA14:0	0.729171	-0.289821	0
TG 44:1-FA14:1	0.815225	-0.2073	0
TG 44:1-FA16:0	0.855121	-0.124054	0
TG 44:1-FA16:1	0.715134	-0.325568	0
TG 44:1-FA18:1	0.855859	0.0979587	0
TG 44:2-FA12:0	0.663715	-0.370117	0
TG 44:2-FA14:0	0.688965	-0.358082	0
TG 44:2-FA16:0	0.401777	-0.269062	0
TG 44:2-FA16:1	0.76353	-0.281773	0
TG 44:2-FA18:1	0.951595	0.0302618	0
TG 44:2-FA18:2	0.414234	-0.423397	0
TG 45:0-FA14:0	0.649088	-0.288568	0
TG 45:0-FA15:0	0.534767	-0.407119	0
TG 45:0-FA16:0	0.599004	-0.329118	0
TG 45:1-FA15:0	0.665425	-0.362682	0
TG 45:1-FA16:0	0.47293	-0.543039	0
TG 45:1-FA18:1	0.713617	-0.287215	0
TG 46:0-FA12:0	0.590282	0.309252	0
TG 46:0-FA14:0	0.81587	-0.136487	0
TG 46:0-FA16:0	0.870224	-0.0914549	0
TG 46:0-FA18:0	0.56274	0.282511	0
TG 46:1-FA12:0	0.408269	0.619699	0
TG 46:1-FA14:0	0.867805	-0.13431	0
TG 46:1-FA14:1	0.83161	-0.162883	0
TG 46:1-FA16:0	0.911849	-0.0912243	0
TG 46:1-FA16:1	0.731242	-0.27823	0
TG 46:1-FA18:0	0.816673	0.12006	0
TG 46:1-FA18:1	0.889944	0.0935994	0
TG 46:2-FA12:0	0.349084	-2.83667	0
TG 46:2-FA14:0	0.5966	-0.452804	0
TG 46:2-FA14:1	0.865643	-0.160005	0
TG 46:2-FA16:0	0.844354	-0.161564	0
TG 46:2-FA16:1	0.688761	-0.35716	0
TG 46:2-FA18:1	0.819193	-0.119639	0
TG 46:2-FA18:2	0.835354	-0.155176	0
TG 46:3-FA14:0	0.905673	0.0457966	0
TG 46:3-FA14:1	0.775678	-0.250342	0
TG 46:3-FA16:0	0.228287	3.71403	0
TG 46:3-FA16:1	0.590517	-0.470936	0
TG 46:3-FA18:1	0.613301	0.125302	0
TG 46:3-FA18:2	0.231748	-0.540196	0
TG 47:0-FA14:0	0.510723	-0.41754	0
TG 47:0-FA15:0	0.631913	-0.273434	0
TG 47:0-FA16:0	0.674591	-0.253033	0
TG 47:0-FA17:0	0.580965	-0.337588	0
TG 47:1-FA14:0	0.808294	-0.208595	0
TG 47:1-FA15:0	0.717634	-0.308522	0
TG 47:1-FA16:0	0.631862	-0.378245	0
TG 47:1-FA16:1	0.669045	-0.34598	0
TG 47:1-FA17:0	0.633468	-0.404075	0
TG 47:1-FA18:1	0.777578	-0.231294	0
TG 47:2-FA14:0	0.416927	-0.705533	0
TG 47:2-FA15:0	0.725371	-0.31969	0
TG 47:2-FA16:1	0.638248	-0.424486	0
TG 47:2-FA18:1	0.610959	-0.449269	0
TG 47:2-FA18:2	0.392049	-0.596988	0
TG 48:0-FA14:0	0.811422	0.104869	0
TG 48:0-FA16:0	0.884998	0.0676349	0
TG 48:0-FA18:0	0.645328	0.199602	0
TG 48:1-FA14:0	0.668378	0.275993	0
TG 48:1-FA14:1	0.602734	-0.162407	0
TG 48:1-FA16:0	0.927303	0.0601967	0
TG 48:1-FA16:1	0.79271	-0.19509	0
TG 48:1-FA18:0	0.695563	0.273736	0
TG 48:1-FA18:1	0.789049	0.176025	0
TG 48:2-FA12:0	0.266744	0.665378	0
TG 48:2-FA14:0	0.754904	-0.229302	0
TG 48:2-FA14:1	0.832654	0.17594	0
TG 48:2-FA16:0	0.85798	-0.133713	0
TG 48:2-FA16:1	0.74663	-0.274411	0
TG 48:2-FA18:1	0.969473	-0.0289263	0
TG 48:2-FA18:2	0.500703	-0.422029	0
TG 48:3-FA14:0	0.483361	-0.382603	0
TG 48:3-FA14:1	0.835355	-0.180263	0
TG 48:3-FA16:1	0.641496	-0.414486	0
TG 48:3-FA18:1	0.940816	-0.0524189	0
TG 48:3-FA18:2	0.628218	-0.351466	0
TG 48:4-FA16:0	0.233376	-0.0303017	0
TG 48:4-FA16:1	0.580821	-0.457646	0
TG 48:4-FA18:2	0.955906	-0.0390242	0
TG 49:0-FA15:0	0.748508	-0.177389	0
TG 49:0-FA16:0	0.744848	-0.177204	0
TG 49:0-FA17:0	0.612896	-0.295956	0
TG 49:0-FA18:0	0.913193	-0.0677193	0
TG 49:1-FA14:0	0.680464	-0.290584	0
TG 49:1-FA15:0	0.763043	-0.20611	0
TG 49:1-FA16:0	0.799453	-0.177566	0
TG 49:1-FA16:1	0.635389	-0.409493	0
TG 49:1-FA17:0	0.58116	-0.437121	0
TG 49:1-FA18:1	0.881361	-0.10127	0
TG 49:2-FA14:0	0.541526	-0.471969	0
TG 49:2-FA15:0	0.577564	-0.451567	0
TG 49:2-FA16:0	0.719177	-0.302474	0
TG 49:2-FA16:1	0.604026	-0.458368	0
TG 49:2-FA17:0	0.470149	-0.600012	0
TG 49:2-FA18:1	0.642151	-0.397214	0
TG 49:2-FA18:2	0.516654	-0.502275	0
TG 49:3-FA15:0	0.48933	-0.538532	0
TG 49:3-FA16:0	0.231338	-0.40672	0
TG 49:3-FA16:1	0.582849	-0.52809	0
TG 49:3-FA18:2	0.661175	-0.356187	0
TG 50:0-FA14:0	0.7931	0.124876	0
TG 50:0-FA16:0	0.268214	0.477732	0
TG 50:0-FA18:0	0.189512	0.590965	0
TG 50:1-FA14:0	0.186643	0.800678	0
TG 50:1-FA16:0	0.164006	0.739688	0
TG 50:1-FA16:1	0.862945	0.121833	0
TG 50:1-FA18:0	0.260693	0.650183	0
TG 50:1-FA18:1	0.235921	0.645788	0
TG 50:1-FA20:1	0.674201	0.188179	0
TG 50:2-FA14:0	0.519087	0.375883	0
TG 50:2-FA14:1	0.658701	0.183897	0
TG 50:2-FA16:0	0.530651	0.309468	0
TG 50:2-FA16:1	0.778087	0.194725	0
TG 50:2-FA18:0	0.978082	0.0128002	0
TG 50:2-FA18:1	0.599523	0.320068	0
TG 50:2-FA18:2	0.962393	-0.0179952	0
TG 50:2-FA20:2	0.85016	-0.0930849	0
TG 50:3-FA14:0	0.470914	-0.296525	0
TG 50:3-FA14:1	0.379885	0.613986	0
TG 50:3-FA16:0	0.76077	-0.152514	0
TG 50:3-FA16:1	0.683926	-0.291732	0
TG 50:3-FA18:1	0.891392	-0.0958102	0
TG 50:3-FA18:2	0.587183	-0.28878	0
TG 50:3-FA18:3	0.432117	1.95784	0
TG 50:4-FA16:0	0.793464	-0.00688856	0
TG 50:4-FA16:1	0.58388	-0.419194	0
TG 50:4-FA18:2	0.367988	-0.647585	0
TG 50:5-FA20:5	0.25614	-0.313437	0
TG 51:0-FA16:0	0.42577	-0.0298611	0
TG 51:0-FA17:0	0.491797	-0.334628	0
TG 51:0-FA18:0	0.439724	0.293667	0
TG 51:1-FA15:0	0.916154	0.0523825	0
TG 51:1-FA16:0	0.709272	0.22215	0
TG 51:1-FA17:0	0.936988	-0.0440314	0
TG 51:1-FA18:0	0.824345	-0.11988	0
TG 51:1-FA18:1	0.806045	0.147333	0
TG 51:2-FA15:0	0.716515	-0.202992	0
TG 51:2-FA16:0	0.668558	-0.244254	0
TG 51:2-FA16:1	0.638906	-0.385748	0
TG 51:2-FA17:0	0.485862	-0.484026	0
TG 51:2-FA18:1	0.919616	0.0764148	0
TG 51:2-FA18:2	0.523989	-0.417739	0
TG 51:3-FA15:0	0.392991	-0.409755	0
TG 51:3-FA16:1	0.513583	-0.549914	0
TG 51:3-FA18:2	0.484015	-0.476602	0
TG 51:4-FA18:2	0.42234	-0.480758	0
TG 52:0-FA16:0	0.561157	0.201648	0
TG 52:0-FA18:0	0.161832	0.770396	0
TG 52:0-FA20:0	0.733945	0.153115	0
TG 52:1-FA16:0	0.0512383	1.43549	0
TG 52:1-FA16:1	0.976361	0.0198709	0
TG 52:1-FA18:0	0.070294	1.44884	0
TG 52:1-FA18:1	0.0910004	1.26045	0
TG 52:1-FA20:1	0.0500032	1.97075	0
TG 52:2-FA16:0	0.0813435	0.943224	0
TG 52:2-FA16:1	0.325382	0.609917	0
TG 52:2-FA18:0	0.120099	0.698649	0
TG 52:2-FA18:1	0.0933205	0.955598	0
TG 52:2-FA18:2	0.138685	0.464932	0
TG 52:2-FA20:1	0.193482	1.0006	0
TG 52:2-FA20:2	0.233157	0.929388	0
TG 52:3-FA16:0	0.196174	0.438616	0
TG 52:3-FA16:1	0.43554	0.436401	0
TG 52:3-FA18:0	0.567194	-0.264975	0
TG 52:3-FA18:1	0.244692	0.503152	0
TG 52:3-FA18:2	0.442097	0.237536	0
TG 52:3-FA20:2	0.696747	0.30127	0
TG 52:3-FA20:3	0.0988167	0.960119	0
TG 52:4-FA16:0	0.0528836	1.16002	0
TG 52:4-FA16:1	0.909914	-0.0482869	0
TG 52:4-FA18:1	0.673622	0.103592	0
TG 52:4-FA18:2	0.383589	0.192886	0
TG 52:4-FA18:3	0.222575	0.228146	0
TG 52:4-FA20:3	0.456921	0.365518	0
TG 52:4-FA20:4	0.000653032	1.87132	2
TG 52:5-FA16:0	0.367882	0.0445534	0
TG 52:5-FA16:1	0.523594	-0.222296	0
TG 52:5-FA18:2	0.161136	-0.441219	0
TG 52:5-FA18:3	0.306107	3.11484	0
TG 52:5-FA20:4	0.0183835	1.07205	2
TG 52:5-FA20:5	0.35374	-0.153197	0
TG 52:5-FA22:5	0.965468	0.00459756	0
TG 52:6-FA16:1	0.32542	0.0521203	0
TG 52:6-FA18:1	0.988499	-0.00116263	0
TG 52:6-FA20:5	0.733762	0.064539	0
TG 52:7-FA16:0	0.351265	-0.0459751	0
TG 52:7-FA18:1	0.587242	0.134662	0
TG 52:8-FA16:1	0.446342	-0.536737	0
TG 53:0-FA16:0	0.856837	0.0778379	0
TG 53:1-FA16:0	0.963292	0.0196441	0
TG 53:1-FA17:0	0.529634	0.363893	0
TG 53:1-FA18:0	0.518701	0.359534	0
TG 53:1-FA18:1	0.0469496	-0.0338056	0
TG 53:2-FA16:0	0.674002	0.170623	0
TG 53:2-FA17:0	0.882596	-0.0764668	0
TG 53:2-FA18:1	0.660555	0.220369	0
TG 53:2-FA18:2	0.134867	-0.48651	0
TG 53:3-FA16:0	0.773601	0.14576	0
TG 53:3-FA17:0	0.0283248	-0.726466	0
TG 53:3-FA18:2	0.120234	-0.597287	0
TG 53:4-FA18:2	0.0414269	-0.753303	0
TG 54:0-FA16:0	0.635915	0.342574	0
TG 54:0-FA18:0	0.976314	-0.0131616	0
TG 54:1-FA16:0	0.0794734	1.42302	0
TG 54:1-FA18:0	0.12676	1.67057	0
TG 54:1-FA18:1	0.110249	0.7023	0
TG 54:1-FA20:0	0.204712	0.818841	0
TG 54:2-FA16:0	0.0230897	2.05741	2
TG 54:2-FA18:0	0.101155	1.51861	0
TG 54:2-FA18:1	0.0764214	1.67101	0
TG 54:2-FA18:2	0.470223	0.407801	0
TG 54:2-FA20:1	0.0259781	2.46967	2
TG 54:3-FA16:0	0.0284387	1.6021	2
TG 54:3-FA16:1	0.305387	0.804898	0
TG 54:3-FA18:0	0.150191	0.67824	0
TG 54:3-FA18:1	0.0515438	1.22292	0
TG 54:3-FA18:2	0.301925	0.421582	0
TG 54:3-FA20:1	0.733714	-0.96263	0
TG 54:3-FA20:2	0.0632479	1.66173	0
TG 54:3-FA20:3	0.0408669	1.56154	2
TG 54:4-FA16:0	0.00204955	1.83227	2
TG 54:4-FA16:1	0.466033	0.603052	0
TG 54:4-FA18:0	0.137521	0.545875	0
TG 54:4-FA18:1	0.0600951	0.737046	0
TG 54:4-FA18:2	0.0391114	0.496766	0
TG 54:4-FA20:2	0.357107	0.455549	0
TG 54:4-FA20:3	0.000993616	1.91775	2
TG 54:4-FA20:4	0.00590657	2.03781	2
TG 54:5-FA16:0	0.00195747	1.46859	2
TG 54:5-FA16:1	0.55558	0.138398	0
TG 54:5-FA18:0	0.202059	0.509319	0
TG 54:5-FA18:1	0.00721282	1.31688	2
TG 54:5-FA18:2	0.0526029	0.756569	0
TG 54:5-FA18:3	0.0311271	0.481438	0
TG 54:5-FA20:3	0.268464	0.428933	0
TG 54:5-FA20:4	0.000184223	2.28603	2
TG 54:5-FA22:5	0.519053	-0.128088	0
TG 54:6-FA16:0	0.411526	0.13771	0
TG 54:6-FA18:1	0.0479712	0.140932	0
TG 54:6-FA18:2	0.00776102	1.70225	2
TG 54:6-FA18:3	0.187289	3.56119	0
TG 54:6-FA20:4	0.00979829	1.1273	2
TG 54:6-FA20:5	0.335091	0.276757	0
TG 54:6-FA22:5	0.415402	-2.76774	0
TG 54:6-FA22:6	0.376314	0.242445	0
TG 54:7-FA18:2	0.0510245	1.54387	0
TG 54:7-FA20:5	0.7366	0.172441	0
TG 54:7-FA22:6	0.85144	-0.594519	0
TG 54:8-FA18:2	0.126251	-0.0898323	0
TG 55:1-FA16:0	0.578559	0.375546	0
TG 55:2-FA18:1	0.721072	0.0138364	0
TG 55:2-FA18:2	0.557283	-0.12169	0
TG 55:3-FA18:1	0.516528	0.300265	0
TG 55:4-FA18:1	0.0116777	0.44988	0
TG 56:1-FA16:0	0.206673	0.863676	0
TG 56:1-FA18:1	0.588241	0.249747	0
TG 56:2-FA18:0	0.0372838	2.41459	2
TG 56:2-FA20:0	0.0380128	1.53123	2
TG 56:2-FA20:1	0.0457958	2.78789	2
TG 56:3-FA18:0	0.0347528	2.14279	2
TG 56:3-FA18:1	0.0209969	2.64483	2
TG 56:3-FA20:1	0.0199817	2.93397	2
TG 56:4-FA16:0	0.0642344	0.532552	0
TG 56:4-FA18:0	0.00426611	2.0674	2
TG 56:4-FA18:1	0.0161372	1.85372	2
TG 56:4-FA18:2	0.04997	1.37026	2
TG 56:4-FA20:1	0.748063	-0.96672	0
TG 56:4-FA20:2	0.00559588	2.06729	2
TG 56:4-FA20:3	0.00655257	2.28121	2
TG 56:4-FA20:4	0.134	0.885745	0
TG 56:5-FA16:0	0.0064966	1.52962	2
TG 56:5-FA18:0	0.119201	1.32256	0
TG 56:5-FA18:1	0.00213855	1.72732	2
TG 56:5-FA18:2	0.203547	0.342277	0
TG 56:5-FA20:3	0.00780487	1.81636	2
TG 56:5-FA20:4	0.0126138	1.88177	2
TG 56:5-FA22:4	0.137139	1.47046	0
TG 56:5-FA22:5	0.141032	0.363037	0
TG 56:6-FA16:0	0.0536145	1.05907	0
TG 56:6-FA18:1	0.487846	0.892975	0
TG 56:6-FA18:2	0.534382	-1.50466	0
TG 56:6-FA20:4	0.00280979	1.92304	2
TG 56:6-FA22:4	0.954192	-0.0235058	0
TG 56:6-FA22:5	0.00407882	1.30042	2
TG 56:6-FA22:6	0.0409214	1.68742	2
TG 56:7-FA16:0	0.772817	0.115702	0
TG 56:7-FA18:0	0.568634	-0.0608784	0
TG 56:7-FA18:1	0.954778	-0.00304178	0
TG 56:7-FA18:2	0.215587	1.31788	0
TG 56:7-FA20:4	0.0179033	1.1167	2
TG 56:7-FA22:5	0.0862316	0.600775	0
TG 56:7-FA22:6	0.230201	0.496327	0
TG 56:8-FA16:0	0.628487	0.189853	0
TG 56:8-FA16:1	0.339617	-0.579271	0
TG 56:8-FA18:2	0.150642	-0.0990899	0
TG 56:8-FA22:6	0.498854	-0.188635	0
TG 57:2-FA18:1	0.00493658	0.0503266	0
TG 58:2-FA18:1	0.0332596	1.44692	2
TG 58:6-FA18:1	0.0337479	2.65142	2
TG 58:6-FA22:4	0.106322	-3.70164	0
TG 58:7-FA16:0	0.938572	0.0462842	0
TG 58:7-FA18:0	0.401376	0.0759389	0
TG 58:7-FA18:1	0.0367267	0.137721	0
TG 58:7-FA22:5	0.0173798	0.800939	0
TG 58:7-FA22:6	0.388181	-1.44452	0
TG 58:8-FA18:2	0.957795	0.00668013	0
TG 58:8-FA22:6	0.0795334	0.751966	0
TG 58:9-FA18:1	0.316498	-0.0432422	0
TG 58:9-FA22:6	0.000811636	0.204235	0

## Sheet: E1vsEH
Lipid_Species	P_Value	Mean_Difference	Significance
CE 14:0	0.00832838	1.90494	2
CE 14:1	0.000586966	1.27262	2
CE 15:0	0.00184114	1.34029	2
CE 16:0	0.0189163	1.24372	2
CE 16:1	0.00102357	1.99264	2
CE 18:0	0.0142167	1.6788	2
CE 18:1	0.0132252	1.50409	2
CE 18:2	0.00867208	1.5108	2
CE 18:3	0.00908858	2.07366	2
CE 20:0	0.189894	0.686405	0
CE 20:1	0.0475977	1.5817	2
CE 20:2	0.00631534	2.93351	2
CE 20:3	0.0140268	2.85274	2
CE 20:4	0.0314903	1.70077	2
CE 20:5	0.0123777	1.2732	2
CE 22:0	0.0631826	1.46268	0
CE 22:1	0.0024797	2.16538	2
CE 22:2	0.0041123	1.4652	2
CE 22:4	0.000259272	5.4069	2
CE 22:5	0.0080525	2.70198	2
CE 22:6	0.0133857	1.7185	2
CE 24:0	0.0073505	1.70609	2
CE 24:1	0.00182855	3.40366	2
Cer d18:0/16:0	0.522524	0.370509	0
Cer d18:1/16:0	0.0325602	1.29935	2
Cer d18:1/18:0	0.161412	0.713633	0
Cer d18:1/20:0	0.00935216	1.85794	2
Cer d18:1/22:0	0.000134247	1.9747	2
Cer d18:1/24:0	0.00309354	1.73351	2
Cer d18:1/24:1	0.000744904	1.76598	2
Cer d18:1/26:0	0.480272	-0.337946	0
Cer d18:1/26:1	0.15271	0.578446	0
DG 12:0_18:1	0.665595	0.152724	0
DG 12:0_18:2	0.233607	0.500366	0
DG 14:0_16:0	0.0099487	0.956122	0
DG 14:0_16:1	0.0101216	0.962443	0
DG 14:0_18:1	0.0871142	0.530304	0
DG 14:0_18:2	0.0123444	0.483837	0
DG 14:1_16:0	0.0275293	0.489253	0
DG 14:1_18:1	0.0236887	0.742864	0
DG 14:1_20:0	0.200754	0.355869	0
DG 15:0_18:1	0.012408	1.02293	2
DG 16:0_16:0	0.000902796	1.30249	2
DG 16:0_16:1	0.00641145	1.22449	2
DG 16:0_18:0	0.00173249	1.01926	2
DG 16:0_18:1	0.00351803	1.54465	2
DG 16:0_18:2	0.00571104	1.20588	2
DG 16:0_18:3	0.985147	-0.0132002	0
DG 16:0_20:3	0.00855065	2.78068	2
DG 16:0_20:4	0.000616038	2.70844	2
DG 16:0_20:5	0.262391	0.309126	0
DG 16:0_22:5	0.00134647	2.55045	2
DG 16:0_22:6	0.00370972	2.14464	2
DG 16:1_16:1	0.0253437	0.928793	0
DG 16:1_18:0	0.649804	0.201426	0
DG 16:1_18:1	0.0584953	0.829339	0
DG 16:1_18:2	0.163584	0.7385	0
DG 18:0_18:1	0.0646143	0.799493	0
DG 18:0_18:2	0.153008	0.660717	0
DG 18:0_22:6	0.0138373	1.68853	2
DG 18:1_18:1	0.0156856	1.08011	2
DG 18:1_18:2	0.119865	0.683126	0
DG 18:1_20:3	0.107276	1.14281	0
DG 18:1_20:4	0.000257998	2.67979	2
DG 18:1_22:4	0.310815	0.830046	0
FA 12:0	0.302254	0.253086	0
FA 14:0	0.00982295	0.594409	0
FA 14:1	0.0265429	0.710854	0
FA 15:0	0.0380024	0.65275	0
FA 16:1	0.0133619	0.894724	0
FA 17:0	0.0896688	0.650152	0
FA 18:1	0.00357035	0.718415	0
FA 18:2	0.0230322	0.870895	0
FA 18:3	0.00372309	0.690186	0
FA 18:4	0.0790758	1.0665	0
FA 20:0	0.589475	0.118862	0
FA 20:1	0.0723039	0.527019	0
FA 20:2	0.0258516	0.676485	0
FA 20:3	0.0161433	1.0409	2
FA 20:4	0.00136658	1.57147	2
FA 20:5	0.0304118	0.511957	0
FA 22:0	0.453396	0.169378	0
FA 22:1	0.32365	0.217233	0
FA 22:2	0.0525758	0.686248	0
FA 22:4	4.54964e-05	0.694105	0
FA 22:5	0.0425579	0.92705	0
FA 22:6	0.0616081	0.859317	0
FA 24:0	0.011024	0.397331	0
FA 24:1	0.289456	0.197163	0
HexCER d18:1/14:0	0.708527	0.160838	0
HexCER d18:1/16:0	0.00612821	2.6454	2
HexCER d18:1/18:0	0.0169324	0.967718	0
HexCER d18:1/20:0	0.00801381	1.95188	2
HexCER d18:1/20:1	0.0294882	0.649865	0
HexCER d18:1/22:0	0.00137511	3.15122	2
HexCER d18:1/24:0	0.00175102	3.01616	2
HexCER d18:1/24:1	0.000194371	3.06561	2
LPC 16:0	0.0309611	2.58684	2
LPC 16:1	0.108746	1.82585	0
LPC 17:0	0.0770813	0.934389	0
LPC 18:0	0.000647346	2.28893	2
LPC 18:1	0.139847	1.70129	0
LPC 18:2	0.156999	1.46419	0
LPC 18:3	0.340195	0.21487	0
LPC 20:0	0.763073	0.247452	0
LPC 20:1	0.0952172	1.11823	0
LPC 20:2	0.57431	0.60256	0
LPC 20:3	0.141196	1.55169	0
LPC 20:4	0.0806553	3.85002	0
LPC 20:5	0.0843312	0.130362	0
LPC 22:0	0.00208517	1.48269	2
LPC 22:1	0.501958	0.329346	0
LPC 22:4	0.0289915	2.54872	2
LPC 22:5	0.0980021	3.10238	0
LPC 22:6	0.0952955	2.73384	0
LPC 24:0	0.00268665	2.00306	2
LPC 24:1	0.00388995	1.92497	2
LPE 16:0	0.157104	1.89661	0
LPE 16:1	0.121247	0.548585	0
LPE 18:0	0.00987667	2.14192	2
LPE 18:1	0.699782	0.514103	0
LPE 18:2	0.731816	-0.474582	0
LPE 18:3	0.214397	0.317253	0
LPE 20:1	0.379412	0.741768	0
LPE 20:2	0.0115959	2.00879	2
LPE 20:3	0.408504	1.00248	0
LPE 20:4	0.43009	1.33392	0
LPE 20:5	0.525063	0.149702	0
LPE 22:4	0.242946	1.81382	0
LPE 22:5	0.16042	2.77473	0
LPE 22:6	0.204831	2.29591	0
LacCER d18:1/16:0	0.0536183	3.71323	0
LacCER d18:1/24:1	0.245315	2.28786	0
PA 32:0	0.0276929	1.31342	2
PA 34:1	0.0912751	0.652256	0
PA 34:2	0.0741831	0.610345	0
PA 34:3	0.468578	0.155788	0
PA 34:5	0.239312	0.119162	0
PA 36:0	0.212628	0.347642	0
PA 36:1	0.322276	0.301583	0
PA 36:2	0.3488	0.253815	0
PA 36:3	0.011782	0.723688	0
PA 36:4	0.0118781	1.37533	2
PA 38:3	0.0506105	1.40896	0
PA 38:4	0.00408533	1.32226	2
PC 16:0_16:0	0.00174974	3.14219	2
PC 16:0_16:1	0.0222802	1.84652	2
PC 16:0_18:0	0.965149	0.0228385	0
PC 16:0_18:1	0.00360626	2.25935	2
PC 16:0_18:2	0.000970115	2.11709	2
PC 16:0_20:3	0.0259238	1.80869	2
PC 16:0_20:4	0.00123599	3.53921	2
PC 16:1_18:1	0.638196	0.0925977	0
PC 18:0_18:1	0.0451861	1.41025	2
PC 18:0_18:2	0.00191093	2.04564	2
PC 18:0_20:4	0.00578878	1.93703	2
PC 18:1_18:1	0.0173815	1.90782	2
PC 18:1_18:2	0.0475557	1.11969	2
PE 16:0_18:1	0.0290314	1.16108	2
PE 16:0_18:2	0.0647403	0.992488	0
PE 16:0_20:4	0.0420136	2.11824	2
PE 16:1_18:1	0.0392843	0.852924	0
PE 17:0_20:1	0.0970029	0.137277	0
PE 18:0_18:0	0.0624371	1.12545	0
PE 18:0_18:1	0.00172992	2.32044	2
PE 18:0_18:2	0.061792	1.07865	0
PE 18:0_20:3	0.0387753	1.38012	2
PE 18:0_20:4	0.00488211	3.24983	2
PE 18:1_18:1	0.0105078	2.01976	2
PE 18:1_18:2	0.0457225	1.55838	2
PE 18:1_20:4	0.00396846	3.25342	2
PE P-16:0/16:0	0.203881	0.947056	0
PE P-16:0/18:1	0.093559	0.825661	0
PE P-16:0/18:2	0.530229	-0.217299	0
PE P-16:0/20:3	0.376737	0.624821	0
PE P-16:0/20:4	0.0172968	2.1491	2
PE P-16:0/22:4	0.00771431	2.39995	2
PE P-16:0/22:5	0.0215142	2.44817	2
PE P-16:0/22:6	0.0682043	2.14988	0
PE P-18:0/18:1	0.0951307	1.71989	0
PE P-18:0/18:2	0.0888157	1.0314	0
PE P-18:0/20:4	0.00209298	2.16869	2
PE P-18:1/16:0	0.3329	0.818743	0
PE P-18:1/18:1	0.0396373	1.37607	2
PE P-18:1/18:2	0.0939541	1.09437	0
PE P-18:1/20:4	0.0125433	1.87042	2
PG 16:0_18:1	0.0162162	2.14097	2
PG 16:1_18:1	0.0574263	0.784778	0
PG 16:1_18:2	0.273171	0.449822	0
PI 15:0_22:0	0.467408	0.172038	0
PI 15:0_22:6	0.776675	0.149878	0
PI 18:0_20:4	0.205115	0.966991	0
SM d18:1/14:0	0.0146737	1.63939	2
SM d18:1/16:0	0.01271	1.72923	2
SM d18:1/18:0	0.0408606	0.979027	0
SM d18:1/18:1	0.000945341	1.70226	2
SM d18:1/20:0	0.00275451	1.84747	2
SM d18:1/20:1	0.000306939	1.83101	2
SM d18:1/22:0	0.00400985	1.92986	2
SM d18:1/22:1	0.00568457	2.01543	2
SM d18:1/24:0	0.00644662	1.60637	2
SM d18:1/24:1	0.00513712	2.12258	2
SM d18:1/26:0	0.294597	0.379883	0
SM d18:1/26:1	0.011471	1.54928	2
TG 36:0-FA12:0	0.14055	0.441491	0
TG 38:0-FA12:0	0.0725016	0.733794	0
TG 40:0-FA12:0	0.0412108	0.98672	0
TG 40:0-FA14:0	0.0208527	0.947857	0
TG 40:0-FA16:0	0.0093227	0.768818	0
TG 42:0-FA12:0	0.00225338	1.29879	2
TG 42:0-FA14:0	0.0121365	1.22442	2
TG 42:0-FA16:0	0.00505868	1.11998	2
TG 42:1-FA12:0	0.0235101	1.80258	2
TG 42:1-FA14:0	0.00242163	1.49749	2
TG 42:1-FA16:0	0.0181296	1.20956	2
TG 42:1-FA16:1	0.00326398	1.29827	2
TG 42:1-FA18:1	0.0832858	1.11567	0
TG 44:0-FA12:0	0.00508234	1.49226	2
TG 44:0-FA14:0	0.00612144	1.18703	2
TG 44:0-FA16:0	0.00164843	1.3694	2
TG 44:0-FA18:0	0.00485457	1.1639	2
TG 44:1-FA12:0	0.0031688	1.90174	2
TG 44:1-FA14:0	0.00314051	1.66573	2
TG 44:1-FA14:1	0.0142229	1.67624	2
TG 44:1-FA16:0	0.0148395	1.41953	2
TG 44:1-FA16:1	0.00189761	1.66002	2
TG 44:1-FA18:1	0.00326256	1.52986	2
TG 44:2-FA12:0	0.858936	-0.430921	0
TG 44:2-FA14:0	0.888125	-0.245611	0
TG 44:2-FA16:0	0.0354632	0.889457	0
TG 44:2-FA16:1	0.000884185	1.676	2
TG 44:2-FA18:1	0.0311625	1.20505	2
TG 44:2-FA18:2	0.0102255	1.60292	2
TG 45:0-FA14:0	0.0140887	1.18431	2
TG 45:0-FA15:0	0.0195657	1.01277	2
TG 45:0-FA16:0	0.0157039	1.05622	2
TG 45:1-FA15:0	0.00219424	1.61275	2
TG 45:1-FA16:0	0.0008672	1.49098	2
TG 45:1-FA18:1	0.00666104	1.35973	2
TG 46:0-FA12:0	0.000507838	1.59298	2
TG 46:0-FA14:0	0.0120669	1.11129	2
TG 46:0-FA16:0	0.00821064	1.2595	2
TG 46:0-FA18:0	0.000705209	1.58275	2
TG 46:1-FA12:0	0.00300835	2.42713	2
TG 46:1-FA14:0	0.0018531	1.785	2
TG 46:1-FA14:1	0.00159252	1.67306	2
TG 46:1-FA16:0	0.00266417	1.80998	2
TG 46:1-FA16:1	0.00478333	1.54626	2
TG 46:1-FA18:0	0.00238555	1.23015	2
TG 46:1-FA18:1	0.00371402	2.25578	2
TG 46:2-FA12:0	0.00261359	2.43545	2
TG 46:2-FA14:0	0.00197348	1.77738	2
TG 46:2-FA14:1	0.00488992	1.81067	2
TG 46:2-FA16:0	0.00365369	1.83548	2
TG 46:2-FA16:1	0.00206147	1.68966	2
TG 46:2-FA18:1	0.00342247	1.42529	2
TG 46:2-FA18:2	0.00266465	2.05248	2
TG 46:3-FA14:0	0.0447513	0.749628	0
TG 46:3-FA14:1	0.00577997	1.48612	2
TG 46:3-FA16:0	0.705823	0.208473	0
TG 46:3-FA16:1	0.00114406	1.6738	2
TG 46:3-FA18:1	0.0920738	0.734001	0
TG 46:3-FA18:2	0.0389284	1.18666	2
TG 47:0-FA14:0	0.00974792	1.02761	2
TG 47:0-FA15:0	0.0123739	1.02398	2
TG 47:0-FA16:0	0.0407325	1.01515	2
TG 47:0-FA17:0	0.0127212	0.96564	0
TG 47:1-FA14:0	0.00152697	1.56701	2
TG 47:1-FA15:0	0.00327467	1.64608	2
TG 47:1-FA16:0	0.00127254	1.55627	2
TG 47:1-FA16:1	0.00254048	1.57927	2
TG 47:1-FA17:0	0.00473208	1.68457	2
TG 47:1-FA18:1	0.00248075	1.47174	2
TG 47:2-FA14:0	0.00304467	1.58361	2
TG 47:2-FA15:0	0.0044151	1.52538	2
TG 47:2-FA16:1	0.0033475	1.60761	2
TG 47:2-FA18:1	0.00300069	1.50366	2
TG 47:2-FA18:2	0.00377335	1.57753	2
TG 48:0-FA14:0	0.0567117	1.1978	0
TG 48:0-FA16:0	0.0127804	1.2734	2
TG 48:0-FA18:0	0.0326539	1.32803	2
TG 48:1-FA14:0	0.0019346	1.95742	2
TG 48:1-FA14:1	0.0205349	1.33206	2
TG 48:1-FA16:0	0.00374501	1.65313	2
TG 48:1-FA16:1	0.00370484	1.45079	2
TG 48:1-FA18:0	0.00963352	1.66955	2
TG 48:1-FA18:1	0.00295897	2.03351	2
TG 48:2-FA12:0	0.00916525	2.23106	2
TG 48:2-FA14:0	0.00468753	1.80702	2
TG 48:2-FA14:1	0.0134814	1.81688	2
TG 48:2-FA16:0	0.00446878	1.73889	2
TG 48:2-FA16:1	0.00286728	1.60689	2
TG 48:2-FA18:1	0.00576568	2.065	2
TG 48:2-FA18:2	0.00234911	1.89761	2
TG 48:3-FA14:0	0.015961	1.59359	2
TG 48:3-FA14:1	0.00373495	1.65842	2
TG 48:3-FA16:1	0.00147565	1.63598	2
TG 48:3-FA18:1	0.00835524	2.02473	2
TG 48:3-FA18:2	0.00722178	1.84024	2
TG 48:4-FA16:0	0.691672	0.0178356	0
TG 48:4-FA16:1	0.717922	-0.522233	0
TG 48:4-FA18:2	0.892924	-0.275702	0
TG 49:0-FA15:0	0.112399	0.752179	0
TG 49:0-FA16:0	0.0342833	0.888712	0
TG 49:0-FA17:0	0.0343371	0.930866	0
TG 49:0-FA18:0	0.0387321	0.917839	0
TG 49:1-FA14:0	0.00283749	1.49151	2
TG 49:1-FA15:0	0.00576786	1.50907	2
TG 49:1-FA16:0	0.00349789	1.5213	2
TG 49:1-FA16:1	0.00297803	1.32484	2
TG 49:1-FA17:0	0.00379413	1.48486	2
TG 49:1-FA18:1	0.00394949	1.69708	2
TG 49:2-FA14:0	0.0149195	1.56341	2
TG 49:2-FA15:0	0.00949276	1.47821	2
TG 49:2-FA16:0	0.0135002	1.47422	2
TG 49:2-FA16:1	0.00252968	1.51652	2
TG 49:2-FA17:0	0.00791038	1.37522	2
TG 49:2-FA18:1	0.00261546	1.49496	2
TG 49:2-FA18:2	0.00455579	1.58965	2
TG 49:3-FA15:0	0.00356671	1.25201	2
TG 49:3-FA16:0	0.0145808	0.720641	0
TG 49:3-FA16:1	0.00506764	1.51791	2
TG 49:3-FA18:2	0.00730566	1.5259	2
TG 50:0-FA14:0	0.0553083	1.11336	0
TG 50:0-FA16:0	0.0212582	1.31371	2
TG 50:0-FA18:0	0.00298067	1.367	2
TG 50:1-FA14:0	0.00447343	1.94276	2
TG 50:1-FA16:0	0.00615127	1.38127	2
TG 50:1-FA16:1	0.0209686	1.44825	2
TG 50:1-FA18:0	0.0525656	1.40047	0
TG 50:1-FA18:1	0.00208363	1.47644	2
TG 50:1-FA20:1	0.0711017	0.676245	0
TG 50:2-FA14:0	0.00499025	1.99836	2
TG 50:2-FA14:1	0.479267	-1.21526	0
TG 50:2-FA16:0	0.0183277	1.26949	2
TG 50:2-FA16:1	0.00840148	1.42402	2
TG 50:2-FA18:0	0.0949446	1.1237	0
TG 50:2-FA18:1	0.00541047	1.6485	2
TG 50:2-FA18:2	0.0116334	1.19686	2
TG 50:2-FA20:2	0.811397	-0.350103	0
TG 50:3-FA14:0	0.0105624	2.03659	2
TG 50:3-FA14:1	0.00159301	1.92397	2
TG 50:3-FA16:0	0.110797	1.30459	0
TG 50:3-FA16:1	0.0134244	1.4351	2
TG 50:3-FA18:1	0.00350407	1.71725	2
TG 50:3-FA18:2	0.0227676	1.42126	2
TG 50:3-FA18:3	0.00354008	1.33757	2
TG 50:4-FA16:0	0.0121037	0.142041	0
TG 50:4-FA16:1	0.0381027	1.07261	2
TG 50:4-FA18:2	0.0189032	1.46854	2
TG 50:5-FA20:5	0.247446	-0.413504	0
TG 51:0-FA16:0	0.347023	0.0440787	0
TG 51:0-FA17:0	0.0616494	0.745945	0
TG 51:0-FA18:0	0.0820212	0.870199	0
TG 51:1-FA15:0	0.0039488	1.52308	2
TG 51:1-FA16:0	0.0125369	1.21726	2
TG 51:1-FA17:0	0.00917602	1.39658	2
TG 51:1-FA18:0	0.0123057	1.36973	2
TG 51:1-FA18:1	0.011071	1.34152	2
TG 51:2-FA15:0	0.0156391	1.4832	2
TG 51:2-FA16:0	0.0121675	1.28149	2
TG 51:2-FA16:1	0.00403587	1.41316	2
TG 51:2-FA17:0	0.0462446	1.30883	2
TG 51:2-FA18:1	0.00502176	1.50097	2
TG 51:2-FA18:2	0.0169411	1.13119	2
TG 51:3-FA15:0	0.0253476	1.47148	2
TG 51:3-FA16:1	0.023156	1.36896	2
TG 51:3-FA18:2	0.0246471	1.39455	2
TG 51:4-FA18:2	0.0384101	1.26652	2
TG 52:0-FA16:0	0.00446655	0.783227	0
TG 52:0-FA18:0	0.0135292	0.892935	0
TG 52:0-FA20:0	0.0310333	1.00548	2
TG 52:1-FA16:0	0.0119427	1.64766	2
TG 52:1-FA16:1	0.0196714	1.05749	2
TG 52:1-FA18:0	0.0362204	1.72979	2
TG 52:1-FA18:1	0.0156131	1.86173	2
TG 52:1-FA20:1	0.919427	0.222023	0
TG 52:2-FA16:0	0.0287058	1.08185	2
TG 52:2-FA16:1	0.0708564	1.0487	0
TG 52:2-FA18:0	0.118026	1.08741	0
TG 52:2-FA18:1	0.0214752	1.19055	2
TG 52:2-FA18:2	0.0596048	1.46663	0
TG 52:2-FA20:1	0.855703	-0.497183	0
TG 52:2-FA20:2	0.902041	0.217589	0
TG 52:3-FA16:0	0.0547195	0.929276	0
TG 52:3-FA16:1	0.0225926	1.34343	2
TG 52:3-FA18:0	0.802096	0.204515	0
TG 52:3-FA18:1	0.040219	1.09162	2
TG 52:3-FA18:2	0.0634458	0.877513	0
TG 52:3-FA20:2	0.939819	-0.162734	0
TG 52:3-FA20:3	0.5605	1.10931	0
TG 52:4-FA16:0	0.11552	1.06663	0
TG 52:4-FA16:1	0.0675611	1.11664	0
TG 52:4-FA18:1	0.0670486	0.997334	0
TG 52:4-FA18:2	0.156282	0.657828	0
TG 52:4-FA18:3	0.0897975	1.02077	0
TG 52:4-FA20:3	0.00943595	1.7858	2
TG 52:4-FA20:4	0.00468922	3.30704	2
TG 52:5-FA16:0	0.143007	0.110265	0
TG 52:5-FA16:1	0.139082	1.511	0
TG 52:5-FA18:2	0.254612	0.596024	0
TG 52:5-FA18:3	0.0525622	0.836995	0
TG 52:5-FA20:4	0.0114413	2.44741	2
TG 52:5-FA20:5	0.217798	-0.425267	0
TG 52:5-FA22:5	0.294298	0.343808	0
TG 52:6-FA16:1	0.0102146	-0.226373	0
TG 52:6-FA18:1	0.0141275	0.478451	0
TG 52:6-FA20:5	0.0667231	0.666953	0
TG 52:7-FA16:0	0.178324	0.0482109	0
TG 52:7-FA18:1	0.5274	0.245904	0
TG 52:8-FA16:1	0.015158	0.967742	0
TG 53:0-FA16:0	0.0890597	0.555595	0
TG 53:1-FA16:0	0.0181017	1.04721	2
TG 53:1-FA17:0	0.119796	0.986679	0
TG 53:1-FA18:0	0.291769	0.534766	0
TG 53:1-FA18:1	0.524504	0.0189212	0
TG 53:2-FA16:0	0.0275346	0.783856	0
TG 53:2-FA17:0	0.0643419	1.15331	0
TG 53:2-FA18:1	0.0329583	1.09644	2
TG 53:2-FA18:2	0.182677	0.612278	0
TG 53:3-FA16:0	0.0745029	0.520188	0
TG 53:3-FA17:0	0.149239	1.07781	0
TG 53:3-FA18:2	0.146373	0.865253	0
TG 53:4-FA18:2	0.0973693	0.849645	0
TG 54:0-FA16:0	0.0327521	1.18496	2
TG 54:0-FA18:0	0.408585	0.133401	0
TG 54:1-FA16:0	0.00787077	1.76339	2
TG 54:1-FA18:0	0.112938	1.31413	0
TG 54:1-FA18:1	0.00915617	1.20624	2
TG 54:1-FA20:0	0.0028042	1.16906	2
TG 54:2-FA16:0	0.00182396	2.06683	2
TG 54:2-FA18:0	0.0802665	1.29668	0
TG 54:2-FA18:1	0.0240685	1.50028	2
TG 54:2-FA18:2	0.0961916	1.06428	0
TG 54:2-FA20:1	0.00652134	2.28376	2
TG 54:3-FA16:0	0.00229611	2.37028	2
TG 54:3-FA16:1	0.00230759	1.74378	2
TG 54:3-FA18:0	0.17035	0.945312	0
TG 54:3-FA18:1	0.0218457	1.33813	2
TG 54:3-FA18:2	0.192196	0.938137	0
TG 54:3-FA20:1	0.0299473	1.71216	2
TG 54:3-FA20:2	0.000683105	2.17243	2
TG 54:3-FA20:3	0.479718	1.09417	0
TG 54:4-FA16:0	0.00142115	2.70892	2
TG 54:4-FA16:1	0.00747275	1.81428	2
TG 54:4-FA18:0	0.118502	1.07308	0
TG 54:4-FA18:1	0.0624449	0.966524	0
TG 54:4-FA18:2	0.130169	0.818105	0
TG 54:4-FA20:2	0.00112059	1.74014	2
TG 54:4-FA20:3	0.00153932	2.52901	2
TG 54:4-FA20:4	0.00385652	3.095	2
TG 54:5-FA16:0	0.00240148	2.69122	2
TG 54:5-FA16:1	0.011012	1.36379	2
TG 54:5-FA18:0	0.134074	1.03279	0
TG 54:5-FA18:1	0.133646	1.02955	0
TG 54:5-FA18:2	0.310835	0.469456	0
TG 54:5-FA18:3	0.12863	0.790971	0
TG 54:5-FA20:3	0.926196	-0.219033	0
TG 54:5-FA20:4	0.00727887	2.66794	2
TG 54:5-FA22:5	0.0185	1.13361	2
TG 54:6-FA16:0	0.0140872	1.15701	2
TG 54:6-FA18:1	0.0738095	0.0823516	0
TG 54:6-FA18:2	0.306732	0.424828	0
TG 54:6-FA18:3	0.217446	0.598539	0
TG 54:6-FA20:4	0.00860977	2.54301	2
TG 54:6-FA20:5	0.0593403	0.950104	0
TG 54:6-FA22:5	0.012321	1.32857	2
TG 54:6-FA22:6	0.0287948	1.3076	2
TG 54:7-FA18:2	0.303187	0.465767	0
TG 54:7-FA20:5	0.0922922	0.942193	0
TG 54:7-FA22:6	0.00464543	1.36956	2
TG 54:8-FA18:2	0.601403	0.0756405	0
TG 55:1-FA16:0	0.907989	0.180236	0
TG 55:2-FA18:1	0.876417	0.00356957	0
TG 55:2-FA18:2	0.422885	0.219562	0
TG 55:3-FA18:1	0.00446224	0.830845	0
TG 55:4-FA18:1	0.0355092	0.655887	0
TG 56:1-FA16:0	0.00825802	1.56236	2
TG 56:1-FA18:1	0.0154649	1.17621	2
TG 56:2-FA18:0	0.791291	-0.648812	0
TG 56:2-FA20:0	0.61773	-1.2357	0
TG 56:2-FA20:1	0.0246135	1.54995	2
TG 56:3-FA18:0	0.0270034	1.64363	2
TG 56:3-FA18:1	0.00225531	2.06095	2
TG 56:3-FA20:1	0.00725032	2.22818	2
TG 56:4-FA16:0	0.707897	0.560911	0
TG 56:4-FA18:0	0.00848886	2.99771	2
TG 56:4-FA18:1	0.00479207	2.30223	2
TG 56:4-FA18:2	0.731161	-0.886676	0
TG 56:4-FA20:1	0.0116555	1.38269	2
TG 56:4-FA20:2	0.827754	-0.552514	0
TG 56:4-FA20:3	0.0143309	2.36268	2
TG 56:4-FA20:4	0.00745909	2.1104	2
TG 56:5-FA16:0	0.000726405	3.13534	2
TG 56:5-FA18:0	0.0242852	1.87731	2
TG 56:5-FA18:1	0.00218533	2.33212	2
TG 56:5-FA18:2	0.0208922	1.7671	2
TG 56:5-FA20:3	0.955942	0.131267	0
TG 56:5-FA20:4	0.0111924	2.38326	2
TG 56:5-FA22:4	0.000664615	3.17836	2
TG 56:5-FA22:5	0.00208299	1.98389	2
TG 56:6-FA16:0	0.00691185	2.15745	2
TG 56:6-FA18:1	0.998951	-0.00358366	0
TG 56:6-FA18:2	0.00426876	2.13032	2
TG 56:6-FA20:4	0.0170452	2.30994	2
TG 56:6-FA22:4	0.200245	-2.89451	0
TG 56:6-FA22:5	0.00203155	2.20187	2
TG 56:6-FA22:6	0.833202	-0.437975	0
TG 56:7-FA16:0	0.0128491	1.19058	2
TG 56:7-FA18:0	0.110253	0.147897	0
TG 56:7-FA18:1	0.145735	0.155988	0
TG 56:7-FA18:2	0.0110775	1.77547	2
TG 56:7-FA20:4	0.0141676	2.77633	2
TG 56:7-FA22:5	0.00475703	1.96698	2
TG 56:7-FA22:6	0.0258964	1.47501	2
TG 56:8-FA16:0	0.895958	-0.278142	0
TG 56:8-FA16:1	0.00215727	1.35076	2
TG 56:8-FA18:2	0.122315	0.0659582	0
TG 56:8-FA22:6	0.763174	-0.744249	0
TG 57:2-FA18:1	0.314517	0.0614722	0
TG 58:2-FA18:1	0.765566	0.462818	0
TG 58:6-FA18:1	0.0134171	3.05447	2
TG 58:6-FA22:4	0.89304	-0.260182	0
TG 58:7-FA16:0	0.624108	0.393331	0
TG 58:7-FA18:0	0.0157056	0.380055	0
TG 58:7-FA18:1	0.0899454	0.380284	0
TG 58:7-FA22:5	0.000805921	2.50898	2
TG 58:7-FA22:6	0.0250935	1.8417	2
TG 58:8-FA18:2	0.157181	0.301684	0
TG 58:8-FA22:6	0.0399253	1.44089	2
TG 58:9-FA18:1	0.00784321	0.13716	0
TG 58:9-FA22:6	0.0705497	1.27023	0

## Sheet: E2vsEH
Lipid_Species	P_Value	Mean_Difference	Significance
CE 14:0	0.034497	1.1155	2
CE 14:1	0.102315	0.86162	0
CE 15:0	0.0458321	0.914693	0
CE 16:0	0.251653	0.250004	0
CE 16:1	0.0253484	0.99272	0
CE 18:0	0.0388454	0.865359	0
CE 18:1	0.079175	0.429742	0
CE 18:2	0.101842	0.402957	0
CE 18:3	0.0569309	0.491106	0
CE 20:0	0.00741668	-0.660524	0
CE 20:1	0.0995803	0.456504	0
CE 20:2	0.00491503	1.97339	2
CE 20:3	0.0128358	1.5732	2
CE 20:4	0.0351301	0.579323	0
CE 20:5	0.107021	0.476568	0
CE 22:0	0.266091	0.405291	0
CE 22:1	0.0208899	1.09627	2
CE 22:2	0.199369	0.262145	0
CE 22:4	0.000115603	4.36899	2
CE 22:5	0.00111357	1.55423	2
CE 22:6	0.0454136	0.911413	0
CE 24:0	0.0604703	0.709555	0
CE 24:1	0.00488544	2.34981	2
Cer d18:0/16:0	0.435518	-0.357554	0
Cer d18:1/16:0	0.112051	0.812974	0
Cer d18:1/18:0	0.935027	0.0387604	0
Cer d18:1/20:0	0.325854	0.79545	0
Cer d18:1/22:0	0.140106	1.14353	0
Cer d18:1/24:0	0.204919	0.774919	0
Cer d18:1/24:1	0.0121948	1.36992	2
Cer d18:1/26:0	0.0376152	-1.3929	1
Cer d18:1/26:1	0.933888	0.0309191	0
DG 12:0_18:1	0.708814	0.112968	0
DG 12:0_18:2	0.775708	-0.0916185	0
DG 14:0_16:0	0.0500747	0.799874	0
DG 14:0_16:1	0.122454	0.704717	0
DG 14:0_18:1	0.143363	0.404472	0
DG 14:0_18:2	0.444464	0.230003	0
DG 14:1_16:0	0.161907	0.349329	0
DG 14:1_18:1	0.0626132	0.886936	0
DG 14:1_20:0	0.853897	0.0796826	0
DG 15:0_18:1	0.0388326	0.794033	0
DG 16:0_16:0	0.0260466	0.981074	0
DG 16:0_16:1	0.0789348	0.845866	0
DG 16:0_18:0	0.0719304	0.817271	0
DG 16:0_18:1	0.0449402	1.1302	2
DG 16:0_18:2	0.122808	0.775304	0
DG 16:0_18:3	0.893838	-0.0926057	0
DG 16:0_20:3	0.0500756	2.16734	0
DG 16:0_20:4	0.0190516	1.92794	2
DG 16:0_20:5	0.278202	0.221933	0
DG 16:0_22:5	0.0478194	1.64905	2
DG 16:0_22:6	0.0748402	1.3276	0
DG 16:1_16:1	0.165992	0.548897	0
DG 16:1_18:0	0.711915	-0.162878	0
DG 16:1_18:1	0.236255	0.496708	0
DG 16:1_18:2	0.416666	0.341983	0
DG 18:0_18:1	0.160987	0.570585	0
DG 18:0_18:2	0.323923	0.449187	0
DG 18:0_22:6	0.0524286	1.30519	0
DG 18:1_18:1	0.0402733	0.849263	0
DG 18:1_18:2	0.278233	0.475599	0
DG 18:1_20:3	0.253954	0.765258	0
DG 18:1_20:4	0.00110636	2.22379	2
DG 18:1_22:4	0.398967	0.65686	0
FA 12:0	0.862557	0.0441539	0
FA 14:0	0.154181	0.305327	0
FA 14:1	0.00223018	0.379861	0
FA 15:0	0.201008	0.316826	0
FA 16:1	0.0329997	0.504192	0
FA 17:0	0.178159	0.44964	0
FA 18:1	0.0776538	0.701337	0
FA 18:2	0.0787907	0.917789	0
FA 18:3	0.049678	0.707874	0
FA 18:4	0.0438776	0.227083	0
FA 20:0	0.816932	0.0548462	0
FA 20:1	0.165883	0.336693	0
FA 20:2	0.153168	0.317381	0
FA 20:3	0.0015227	0.739742	0
FA 20:4	8.81858e-05	1.36494	2
FA 20:5	0.121135	0.310556	0
FA 22:0	0.76602	0.0579987	0
FA 22:1	0.418634	0.121246	0
FA 22:2	0.210977	0.26838	0
FA 22:4	0.00562471	0.503148	0
FA 22:5	0.00509468	0.262047	0
FA 22:6	0.0807972	0.332657	0
FA 24:0	0.647343	0.0621876	0
FA 24:1	0.588659	0.0888641	0
HexCER d18:1/14:0	0.447041	-0.207359	0
HexCER d18:1/16:0	0.00878698	2.23434	2
HexCER d18:1/18:0	0.167832	0.373536	0
HexCER d18:1/20:0	0.192982	0.969435	0
HexCER d18:1/20:1	0.091288	0.482956	0
HexCER d18:1/22:0	0.0180085	2.11337	2
HexCER d18:1/24:0	0.0189282	2.04884	2
HexCER d18:1/24:1	0.000387757	2.58026	2
LPC 16:0	0.00279932	1.97443	2
LPC 16:1	0.0666573	1.5658	0
LPC 17:0	0.122565	0.383382	0
LPC 18:0	0.00438751	1.39521	2
LPC 18:1	0.00667354	1.58396	2
LPC 18:2	0.00208006	1.25454	2
LPC 18:3	0.722345	0.0314639	0
LPC 20:0	0.000124555	0.761747	0
LPC 20:1	0.022017	1.02101	2
LPC 20:2	0.854256	0.189681	0
LPC 20:3	0.00349569	1.35187	2
LPC 20:4	0.0178681	3.75365	2
LPC 20:5	0.0998697	0.0942813	0
LPC 22:0	0.360693	0.225301	0
LPC 22:1	0.00183992	0.486923	0
LPC 22:4	0.0166523	2.22652	2
LPC 22:5	0.000672307	3.08134	2
LPC 22:6	0.00468782	2.42676	2
LPC 24:0	0.0374505	0.829433	0
LPC 24:1	0.0174018	1.04893	2
LPE 16:0	0.00375134	2.08737	2
LPE 16:1	0.467824	-0.245433	0
LPE 18:0	0.005766	1.66091	2
LPE 18:1	0.0227935	1.19558	2
LPE 18:2	0.309837	0.571464	0
LPE 18:3	0.463271	0.0857643	0
LPE 20:1	0.132545	0.84507	0
LPE 20:2	0.0387545	1.53024	2
LPE 20:3	0.00680554	1.60835	2
LPE 20:4	0.00484342	1.93786	2
LPE 20:5	0.0929002	0.229233	0
LPE 22:4	0.00536782	2.33311	2
LPE 22:5	0.000226056	3.23665	2
LPE 22:6	0.00206458	2.38255	2
LacCER d18:1/16:0	0.00671278	4.59535	2
LacCER d18:1/24:1	0.145693	3.0622	0
PA 32:0	0.143917	0.700973	0
PA 34:1	0.956735	0.0179599	0
PA 34:2	0.380865	0.257565	0
PA 34:3	0.369108	-0.156484	0
PA 34:5	0.755154	0.0139942	0
PA 36:0	0.25624	-0.299882	0
PA 36:1	0.82493	-0.0460206	0
PA 36:2	0.692927	-0.101406	0
PA 36:3	0.175321	0.267793	0
PA 36:4	0.251238	0.466573	0
PA 38:3	0.216047	0.588415	0
PA 38:4	0.0258334	0.635743	0
PC 16:0_16:0	0.0222714	1.97233	2
PC 16:0_16:1	0.163719	0.736382	0
PC 16:0_18:0	0.174068	-0.962117	0
PC 16:0_18:1	0.0336869	1.11723	2
PC 16:0_18:2	0.0221146	1.04118	2
PC 16:0_20:3	0.232793	0.648708	0
PC 16:0_20:4	0.00143305	2.1165	2
PC 16:1_18:1	0.0175344	-0.309722	0
PC 18:0_18:1	0.295217	0.601376	0
PC 18:0_18:2	0.0273631	1.2343	2
PC 18:0_20:4	0.0597934	0.895736	0
PC 18:1_18:1	0.0783621	1.19245	0
PC 18:1_18:2	0.43377	0.261096	0
PE 16:0_18:1	0.215584	0.439464	0
PE 16:0_18:2	0.503127	0.285024	0
PE 16:0_20:4	0.228063	0.978605	0
PE 16:1_18:1	0.108349	0.564027	0
PE 17:0_20:1	0.698569	0.107576	0
PE 18:0_18:0	0.487199	-0.206099	0
PE 18:0_18:1	0.00463458	1.77812	2
PE 18:0_18:2	0.120027	0.64141	0
PE 18:0_20:3	0.8274	0.148932	0
PE 18:0_20:4	0.00167887	2.49014	2
PE 18:1_18:1	0.0445746	1.28177	2
PE 18:1_18:2	0.0395755	1.36443	2
PE 18:1_20:4	0.0177681	2.27563	2
PE P-16:0/16:0	0.894834	0.0792711	0
PE P-16:0/18:1	0.853894	0.0713081	0
PE P-16:0/18:2	0.0736411	-0.875687	0
PE P-16:0/20:3	0.901797	-0.0753392	0
PE P-16:0/20:4	0.0716686	1.07968	0
PE P-16:0/22:4	0.0207327	1.33807	2
PE P-16:0/22:5	0.083533	1.05908	0
PE P-16:0/22:6	0.487692	0.657738	0
PE P-18:0/18:1	0.145623	1.26232	0
PE P-18:0/18:2	0.222661	0.616767	0
PE P-18:0/20:4	0.0114295	1.22412	2
PE P-18:1/16:0	0.833011	0.160373	0
PE P-18:1/18:1	0.168191	0.662099	0
PE P-18:1/18:2	0.683858	0.197798	0
PE P-18:1/20:4	0.0219818	1.1121	2
PG 16:0_18:1	0.10365	0.99418	0
PG 16:1_18:1	0.0873089	0.704248	0
PG 16:1_18:2	0.539459	0.267146	0
PI 15:0_22:0	0.77788	-0.0673604	0
PI 15:0_22:6	0.16346	0.373553	0
PI 18:0_20:4	0.525048	0.404323	0
SM d18:1/14:0	0.0234277	1.03476	2
SM d18:1/16:0	0.0855226	0.819331	0
SM d18:1/18:0	0.606397	-0.156861	0
SM d18:1/18:1	0.0483825	0.545269	0
SM d18:1/20:0	0.0276875	0.951317	0
SM d18:1/20:1	0.094389	0.736956	0
SM d18:1/22:0	0.0251975	1.12378	2
SM d18:1/22:1	0.0198184	1.25655	2
SM d18:1/24:0	0.111634	0.482853	0
SM d18:1/24:1	0.0344321	1.32473	2
SM d18:1/26:0	0.206369	-0.530028	0
SM d18:1/26:1	0.073093	0.679149	0
TG 36:0-FA12:0	0.851357	0.0510034	0
TG 38:0-FA12:0	0.898688	0.0412569	0
TG 40:0-FA12:0	0.205288	0.409371	0
TG 40:0-FA14:0	0.181062	0.551938	0
TG 40:0-FA16:0	0.329434	0.388789	0
TG 42:0-FA12:0	0.0386285	0.83402	0
TG 42:0-FA14:0	0.0688254	0.910171	0
TG 42:0-FA16:0	0.14864	0.557241	0
TG 42:1-FA12:0	0.028366	1.23931	2
TG 42:1-FA14:0	0.0867231	1.0508	0
TG 42:1-FA16:0	0.0727649	0.801571	0
TG 42:1-FA16:1	0.060107	0.930939	0
TG 42:1-FA18:1	0.0515595	0.593929	0
TG 44:0-FA12:0	0.0279186	0.990773	0
TG 44:0-FA14:0	0.0792269	0.93146	0
TG 44:0-FA16:0	0.0387745	1.041	2
TG 44:0-FA18:0	0.0592084	0.605285	0
TG 44:1-FA12:0	0.022785	1.36787	2
TG 44:1-FA14:0	0.0466857	1.21845	2
TG 44:1-FA14:1	0.0619498	1.23046	0
TG 44:1-FA16:0	0.0598269	1.06676	0
TG 44:1-FA16:1	0.0333569	1.24861	2
TG 44:1-FA18:1	0.0354382	1.08438	2
TG 44:2-FA12:0	0.738833	-0.821238	0
TG 44:2-FA14:0	0.722481	-0.632322	0
TG 44:2-FA16:0	0.0891462	0.735471	0
TG 44:2-FA16:1	0.0554614	1.27159	0
TG 44:2-FA18:1	0.0674614	0.900305	0
TG 44:2-FA18:2	0.0573984	0.983926	0
TG 45:0-FA14:0	0.0662571	0.899265	0
TG 45:0-FA15:0	0.107815	0.784275	0
TG 45:0-FA16:0	0.0826039	0.850543	0
TG 45:1-FA15:0	0.0352465	1.28874	2
TG 45:1-FA16:0	0.0444108	1.13815	2
TG 45:1-FA18:1	0.0989343	0.888446	0
TG 46:0-FA12:0	0.0949384	0.990619	0
TG 46:0-FA14:0	0.0847308	0.813267	0
TG 46:0-FA16:0	0.0461031	0.936914	0
TG 46:0-FA18:0	0.0432455	1.15201	2
TG 46:1-FA12:0	0.0124406	1.68131	2
TG 46:1-FA14:0	0.0227153	1.40568	2
TG 46:1-FA14:1	0.0230515	1.32921	2
TG 46:1-FA16:0	0.0267616	1.36092	2
TG 46:1-FA16:1	0.0452166	1.18229	2
TG 46:1-FA18:0	0.0567278	0.664364	0
TG 46:1-FA18:1	0.0291008	1.67546	2
TG 46:2-FA12:0	0.0131931	1.55168	2
TG 46:2-FA14:0	0.027632	1.46576	2
TG 46:2-FA14:1	0.026976	1.51702	2
TG 46:2-FA16:0	0.064982	1.27531	0
TG 46:2-FA16:1	0.0531402	1.33399	0
TG 46:2-FA18:1	0.0243344	1.14831	2
TG 46:2-FA18:2	0.0261044	1.41744	2
TG 46:3-FA14:0	0.0538607	0.664162	0
TG 46:3-FA14:1	0.0537163	1.16799	0
TG 46:3-FA16:0	0.574919	0.309716	0
TG 46:3-FA16:1	0.0554788	1.24578	0
TG 46:3-FA18:1	0.05477	0.81973	0
TG 46:3-FA18:2	0.0655384	1.00541	0
TG 47:0-FA14:0	0.0668647	0.859939	0
TG 47:0-FA15:0	0.124483	0.755569	0
TG 47:0-FA16:0	0.11399	0.805127	0
TG 47:0-FA17:0	0.092026	0.862721	0
TG 47:1-FA14:0	0.0364999	1.27581	2
TG 47:1-FA15:0	0.0505219	1.22507	0
TG 47:1-FA16:0	0.0476622	1.23727	2
TG 47:1-FA16:1	0.0354474	1.22469	2
TG 47:1-FA17:0	0.0446438	1.34519	2
TG 47:1-FA18:1	0.0716127	0.972375	0
TG 47:2-FA14:0	0.0265312	1.27906	2
TG 47:2-FA15:0	0.0473012	1.25704	2
TG 47:2-FA16:1	0.0628544	1.20842	0
TG 47:2-FA18:1	0.0838441	1.04606	0
TG 47:2-FA18:2	0.0494382	1.33037	2
TG 48:0-FA14:0	0.0940404	0.913978	0
TG 48:0-FA16:0	0.0556743	0.858764	0
TG 48:0-FA18:0	0.0846894	0.935316	0
TG 48:1-FA14:0	0.00740903	1.5843	2
TG 48:1-FA14:1	0.0223365	0.937993	0
TG 48:1-FA16:0	0.0162594	1.27706	2
TG 48:1-FA16:1	0.0400863	1.10336	2
TG 48:1-FA18:0	0.0392646	1.10988	2
TG 48:1-FA18:1	0.00910364	1.6992	2
TG 48:2-FA12:0	0.0183646	1.37323	2
TG 48:2-FA14:0	0.010824	1.50727	2
TG 48:2-FA14:1	0.0210291	1.5642	2
TG 48:2-FA16:0	0.0206345	1.39701	2
TG 48:2-FA16:1	0.0413606	1.31531	2
TG 48:2-FA18:1	0.013483	1.75012	2
TG 48:2-FA18:2	0.021491	1.44125	2
TG 48:3-FA14:0	0.0292265	1.31395	2
TG 48:3-FA14:1	0.0302646	1.2885	2
TG 48:3-FA16:1	0.0563371	1.31283	0
TG 48:3-FA18:1	0.0225757	1.56016	2
TG 48:3-FA18:2	0.0208625	1.46249	2
TG 48:4-FA16:0	0.347112	0.0368971	0
TG 48:4-FA16:1	0.501012	-1.01757	0
TG 48:4-FA18:2	0.678245	-0.867254	0
TG 49:0-FA15:0	0.167697	0.654349	0
TG 49:0-FA16:0	0.145468	0.61335	0
TG 49:0-FA17:0	0.107198	0.70325	0
TG 49:0-FA18:0	0.067179	0.781063	0
TG 49:1-FA14:0	0.0538215	1.23637	0
TG 49:1-FA15:0	0.0254926	1.23767	2
TG 49:1-FA16:0	0.024535	1.19606	2
TG 49:1-FA16:1	0.0528725	1.00371	0
TG 49:1-FA17:0	0.0448938	1.12622	2
TG 49:1-FA18:1	0.0122285	1.39575	2
TG 49:2-FA14:0	0.0380725	1.19453	2
TG 49:2-FA15:0	0.0350278	1.1787	2
TG 49:2-FA16:0	0.0405593	1.16281	2
TG 49:2-FA16:1	0.0391806	1.17264	2
TG 49:2-FA17:0	0.0777673	0.974988	0
TG 49:2-FA18:1	0.0364406	1.25286	2
TG 49:2-FA18:2	0.0225176	1.21668	2
TG 49:3-FA15:0	0.123417	0.745372	0
TG 49:3-FA16:0	0.160494	0.379586	0
TG 49:3-FA16:1	0.0528418	1.21816	0
TG 49:3-FA18:2	0.0417917	1.1004	2
TG 50:0-FA14:0	0.111417	0.773177	0
TG 50:0-FA16:0	0.0581851	0.800212	0
TG 50:0-FA18:0	0.0301004	0.824381	0
TG 50:1-FA14:0	0.0159807	1.4865	2
TG 50:1-FA16:0	0.0450491	0.788471	0
TG 50:1-FA16:1	0.123469	0.866233	0
TG 50:1-FA18:0	0.112669	0.985517	0
TG 50:1-FA18:1	0.0204246	0.934952	0
TG 50:1-FA20:1	0.267151	0.317805	0
TG 50:2-FA14:0	0.00220508	1.79469	2
TG 50:2-FA14:1	0.488943	-1.18631	0
TG 50:2-FA16:0	0.0526339	0.873416	0
TG 50:2-FA16:1	0.0181661	1.2108	2
TG 50:2-FA18:0	0.189548	0.814802	0
TG 50:2-FA18:1	0.00661027	1.42854	2
TG 50:2-FA18:2	0.0727672	0.665533	0
TG 50:2-FA20:2	0.584182	-0.838867	0
TG 50:3-FA14:0	0.0224702	1.65208	2
TG 50:3-FA14:1	0.0378737	1.40125	2
TG 50:3-FA16:0	0.226774	0.872333	0
TG 50:3-FA16:1	0.0438414	1.16756	2
TG 50:3-FA18:1	0.00834572	1.48213	2
TG 50:3-FA18:2	0.0559178	1.04927	0
TG 50:3-FA18:3	0.00650388	0.989022	0
TG 50:4-FA16:0	0.030485	0.102815	0
TG 50:4-FA16:1	0.0327444	0.963727	0
TG 50:4-FA18:2	0.0811877	1.08051	0
TG 50:5-FA20:5	0.116833	-0.709137	0
TG 51:0-FA16:0	0.0324494	0.0335815	0
TG 51:0-FA17:0	0.268605	0.44859	0
TG 51:0-FA18:0	0.130777	0.661952	0
TG 51:1-FA15:0	0.0838753	0.929805	0
TG 51:1-FA16:0	0.0473493	0.898035	0
TG 51:1-FA17:0	0.0274811	1.01576	2
TG 51:1-FA18:0	0.0345769	0.944997	0
TG 51:1-FA18:1	0.0249131	1.16151	2
TG 51:2-FA15:0	0.0579074	1.10469	0
TG 51:2-FA16:0	0.0316124	0.970455	0
TG 51:2-FA16:1	0.0544292	1.08334	0
TG 51:2-FA17:0	0.0945673	1.00064	0
TG 51:2-FA18:1	0.0130435	1.22785	2
TG 51:2-FA18:2	0.0614268	0.758847	0
TG 51:3-FA15:0	0.0412056	1.15177	2
TG 51:3-FA16:1	0.102467	1.02666	0
TG 51:3-FA18:2	0.0617116	1.04305	0
TG 51:4-FA18:2	0.0674538	1.0381	0
TG 52:0-FA16:0	0.0523749	0.599705	0
TG 52:0-FA18:0	0.105058	0.43865	0
TG 52:0-FA20:0	0.0536803	0.841721	0
TG 52:1-FA16:0	0.0649349	0.900953	0
TG 52:1-FA16:1	0.210702	0.486494	0
TG 52:1-FA18:0	0.125701	0.896678	0
TG 52:1-FA18:1	0.0348991	1.11345	2
TG 52:1-FA20:1	0.903525	-0.267735	0
TG 52:2-FA16:0	0.119966	0.523457	0
TG 52:2-FA16:1	0.202423	0.644442	0
TG 52:2-FA18:0	0.451546	0.420673	0
TG 52:2-FA18:1	0.0556272	0.622685	0
TG 52:2-FA18:2	0.197435	0.758155	0
TG 52:2-FA20:1	0.785568	-0.746764	0
TG 52:2-FA20:2	0.755902	-0.559128	0
TG 52:3-FA16:0	0.370642	0.306246	0
TG 52:3-FA16:1	0.0371893	1.08898	2
TG 52:3-FA18:0	0.655091	-0.377533	0
TG 52:3-FA18:1	0.099208	0.638887	0
TG 52:3-FA18:2	0.414129	0.281283	0
TG 52:3-FA20:2	0.85105	-0.407296	0
TG 52:3-FA20:3	0.844637	0.358402	0
TG 52:4-FA16:0	0.218464	0.700291	0
TG 52:4-FA16:1	0.141716	0.796954	0
TG 52:4-FA18:1	0.134731	0.705638	0
TG 52:4-FA18:2	0.374421	0.350267	0
TG 52:4-FA18:3	0.206543	0.643352	0
TG 52:4-FA20:3	0.00949378	1.552	2
TG 52:4-FA20:4	0.00511315	2.54946	2
TG 52:5-FA16:0	0.0261662	0.101449	0
TG 52:5-FA16:1	0.187434	1.2744	0
TG 52:5-FA18:2	0.34011	0.437768	0
TG 52:5-FA18:3	0.10789	0.691082	0
TG 52:5-FA20:4	0.0191706	2.24631	2
TG 52:5-FA20:5	0.123341	-0.579372	0
TG 52:5-FA22:5	0.879729	0.0414809	0
TG 52:6-FA16:1	0.157293	-0.0803285	0
TG 52:6-FA18:1	0.0226632	0.369	0
TG 52:6-FA20:5	0.366337	0.285254	0
TG 52:7-FA16:0	0.786776	0.00770064	0
TG 52:7-FA18:1	0.768171	0.101471	0
TG 52:8-FA16:1	0.125531	0.6093	0
TG 53:0-FA16:0	0.266848	0.343031	0
TG 53:1-FA16:0	0.14878	0.79099	0
TG 53:1-FA17:0	0.362117	0.467807	0
TG 53:1-FA18:0	0.445339	0.374419	0
TG 53:1-FA18:1	0.748603	0.010981	0
TG 53:2-FA16:0	0.174942	0.356932	0
TG 53:2-FA17:0	0.174123	0.713634	0
TG 53:2-FA18:1	0.0978073	0.717173	0
TG 53:2-FA18:2	0.567505	0.217169	0
TG 53:3-FA16:0	0.972333	-0.00823746	0
TG 53:3-FA17:0	0.481547	0.425825	0
TG 53:3-FA18:2	0.425153	0.400951	0
TG 53:4-FA18:2	0.595735	0.230226	0
TG 54:0-FA16:0	0.068303	0.77549	0
TG 54:0-FA18:0	0.596799	-0.104922	0
TG 54:1-FA16:0	0.0356378	1.11399	2
TG 54:1-FA18:0	0.481281	0.444254	0
TG 54:1-FA18:1	0.0390433	0.547017	0
TG 54:1-FA20:0	0.0377686	0.671494	0
TG 54:2-FA16:0	0.00563185	1.46835	2
TG 54:2-FA18:0	0.42353	0.457314	0
TG 54:2-FA18:1	0.105263	0.82315	0
TG 54:2-FA18:2	0.346564	0.492279	0
TG 54:2-FA20:1	0.00517602	1.73569	2
TG 54:3-FA16:0	0.0109122	1.68534	2
TG 54:3-FA16:1	0.00510988	1.67592	2
TG 54:3-FA18:0	0.518414	0.371914	0
TG 54:3-FA18:1	0.106179	0.69831	0
TG 54:3-FA18:2	0.546881	0.361967	0
TG 54:3-FA20:1	0.00711402	1.19088	2
TG 54:3-FA20:2	0.0123245	1.75245	2
TG 54:3-FA20:3	0.798477	0.375932	0
TG 54:4-FA16:0	0.00611846	1.89723	2
TG 54:4-FA16:1	0.0133887	1.41388	2
TG 54:4-FA18:0	0.304208	0.598235	0
TG 54:4-FA18:1	0.232408	0.4878	0
TG 54:4-FA18:2	0.376868	0.402033	0
TG 54:4-FA20:2	0.00505241	1.33454	2
TG 54:4-FA20:3	0.002937	2.03635	2
TG 54:4-FA20:4	0.0059105	2.29445	2
TG 54:5-FA16:0	0.00714146	2.08666	2
TG 54:5-FA16:1	0.0320179	1.0573	2
TG 54:5-FA18:0	0.0876709	0.768578	0
TG 54:5-FA18:1	0.164089	0.930622	0
TG 54:5-FA18:2	0.335813	0.418662	0
TG 54:5-FA18:3	0.46947	0.298708	0
TG 54:5-FA20:3	0.756812	-0.7405	0
TG 54:5-FA20:4	0.00681317	2.34807	2
TG 54:5-FA22:5	0.60551	0.197152	0
TG 54:6-FA16:0	0.0286154	0.703728	0
TG 54:6-FA18:1	0.11742	0.0788524	0
TG 54:6-FA18:2	0.122818	0.575125	0
TG 54:6-FA18:3	0.133117	0.771946	0
TG 54:6-FA20:4	0.00879596	2.31211	2
TG 54:6-FA20:5	0.11651	0.719297	0
TG 54:6-FA22:5	0.0137674	0.960144	0
TG 54:6-FA22:6	0.394585	0.293651	0
TG 54:7-FA18:2	0.110014	0.821926	0
TG 54:7-FA20:5	0.0942672	0.614834	0
TG 54:7-FA22:6	0.252041	3.28036	0
TG 54:8-FA18:2	0.624793	0.104916	0
TG 55:1-FA16:0	0.875773	-0.24488	0
TG 55:2-FA18:1	0.19791	0.0323066	0
TG 55:2-FA18:2	0.372549	0.175451	0
TG 55:3-FA18:1	0.284306	0.383523	0
TG 55:4-FA18:1	0.204931	0.440157	0
TG 56:1-FA16:0	0.0941998	1.00068	0
TG 56:1-FA18:1	0.065829	0.640485	0
TG 56:2-FA18:0	0.639249	-1.17602	0
TG 56:2-FA20:0	0.459243	-1.92059	0
TG 56:2-FA20:1	0.0655648	0.825856	0
TG 56:3-FA18:0	0.152265	0.677485	0
TG 56:3-FA18:1	0.00399289	1.60636	2
TG 56:3-FA20:1	0.0185958	1.62123	2
TG 56:4-FA16:0	0.75729	-0.459922	0
TG 56:4-FA18:0	0.0172796	2.07706	2
TG 56:4-FA18:1	0.0126098	1.85016	2
TG 56:4-FA18:2	0.617742	-1.31185	0
TG 56:4-FA20:1	0.0273407	0.994756	0
TG 56:4-FA20:2	0.689618	-1.03203	0
TG 56:4-FA20:3	0.0329439	1.7411	2
TG 56:4-FA20:4	0.0410704	1.15672	2
TG 56:5-FA16:0	0.00226683	2.63654	2
TG 56:5-FA18:0	0.0343768	1.37901	2
TG 56:5-FA18:1	0.00297428	1.9779	2
TG 56:5-FA18:2	0.0572163	1.30473	0
TG 56:5-FA20:3	0.79934	-0.60985	0
TG 56:5-FA20:4	0.0183766	1.64192	2
TG 56:5-FA22:4	0.0013263	2.59449	2
TG 56:5-FA22:5	0.00340755	1.09883	2
TG 56:6-FA16:0	0.0139846	1.49649	2
TG 56:6-FA18:1	0.864837	-0.464022	0
TG 56:6-FA18:2	0.0161671	1.44516	2
TG 56:6-FA20:4	0.0238479	2.0418	2
TG 56:6-FA22:4	0.156588	-3.40441	0
TG 56:6-FA22:5	0.0164751	1.37168	2
TG 56:6-FA22:6	0.453347	-1.65717	0
TG 56:7-FA16:0	0.0279155	0.84391	0
TG 56:7-FA18:0	0.174003	0.111622	0
TG 56:7-FA18:1	0.079366	0.171141	0
TG 56:7-FA18:2	0.0283281	1.30617	2
TG 56:7-FA20:4	0.0152181	2.59013	2
TG 56:7-FA22:5	0.0551055	1.15014	0
TG 56:7-FA22:6	0.170722	0.64851	0
TG 56:8-FA16:0	0.778992	-0.599834	0
TG 56:8-FA16:1	0.100635	0.97862	0
TG 56:8-FA18:2	0.870316	0.0176848	0
TG 56:8-FA22:6	0.58389	-1.39931	0
TG 57:2-FA18:1	0.576868	0.0295839	0
TG 58:2-FA18:1	0.931112	-0.132343	0
TG 58:6-FA18:1	0.0139646	2.83159	2
TG 58:6-FA22:4	0.818899	-0.440945	0
TG 58:7-FA16:0	0.981101	-0.0185374	0
TG 58:7-FA18:0	0.0307453	0.303896	0
TG 58:7-FA18:1	0.00647621	0.285548	0
TG 58:7-FA22:5	0.0100838	1.87777	2
TG 58:7-FA22:6	0.0700292	0.892175	0
TG 58:8-FA18:2	0.0126897	0.33709	0
TG 58:8-FA22:6	0.0859809	0.981888	0
TG 58:9-FA18:1	0.0662662	0.0923232	0
TG 58:9-FA22:6	0.185779	0.624672	0

## Sheet: F1vsFH
Lipid_Species	P_Value	Mean_Difference	Significance
CE 14:0	0.710784	0.24066	0
CE 14:1	0.918825	-0.0916846	0
CE 15:0	0.923298	-0.073449	0
CE 16:0	0.459629	0.354312	0
CE 16:1	0.870248	0.11279	0
CE 18:0	0.668641	0.281075	0
CE 18:1	0.343045	0.438458	0
CE 18:2	0.494842	0.298737	0
CE 18:3	0.396861	0.347122	0
CE 20:0	0.239739	-0.896956	0
CE 20:1	0.142728	0.751068	0
CE 20:2	0.153772	0.898501	0
CE 20:3	0.0201189	1.28838	2
CE 20:4	0.175761	0.68206	0
CE 20:5	0.441562	0.329112	0
CE 22:0	0.869098	-0.150783	0
CE 22:1	0.33698	0.342733	0
CE 22:2	0.804908	0.160397	0
CE 22:4	0.00579161	2.31047	2
CE 22:5	0.0344564	1.52679	2
CE 22:6	0.09907	0.741202	0
CE 24:0	0.694975	-0.262678	0
CE 24:1	0.00904824	1.83396	2
Cer d18:0/16:0	0.0702779	0.879058	0
Cer d18:1/16:0	0.0697061	1.01664	0
Cer d18:1/18:0	0.734963	-0.15779	0
Cer d18:1/20:0	0.192072	1.12932	0
Cer d18:1/22:0	0.0764331	1.10671	0
Cer d18:1/24:0	0.07483	1.12801	0
Cer d18:1/24:1	0.852659	0.0901396	0
Cer d18:1/26:0	0.347163	0.525932	0
Cer d18:1/26:1	0.0772494	1.10061	0
DG 12:0_18:1	0.584881	0.11037	0
DG 12:0_18:2	0.4603	0.260209	0
DG 14:0_16:0	0.724784	0.221815	0
DG 14:0_16:1	0.754335	-0.313359	0
DG 14:0_18:1	0.747239	0.133818	0
DG 14:0_18:2	0.611694	-0.192832	0
DG 14:1_16:0	0.952802	-0.0252896	0
DG 14:1_18:1	0.718884	-0.167782	0
DG 14:1_20:0	0.668062	-0.130968	0
DG 15:0_18:1	0.785814	0.171986	0
DG 16:0_16:0	0.579973	-0.271387	0
DG 16:0_16:1	0.98514	-0.01602	0
DG 16:0_18:0	0.820818	0.0593093	0
DG 16:0_18:1	0.461266	0.461925	0
DG 16:0_18:2	0.853989	-0.113509	0
DG 16:0_18:3	0.560611	-0.273021	0
DG 16:0_20:3	0.782399	0.185394	0
DG 16:0_20:4	0.319785	-0.630324	0
DG 16:0_20:5	0.518694	0.131639	0
DG 16:0_22:5	0.852135	0.0943769	0
DG 16:0_22:6	0.99856	0.000999214	0
DG 16:1_16:1	0.731276	-0.370013	0
DG 16:1_18:0	0.897309	-0.101331	0
DG 16:1_18:1	0.74771	0.232179	0
DG 16:1_18:2	0.965514	0.0365368	0
DG 18:0_18:1	0.641484	0.248144	0
DG 18:0_18:2	0.347149	-0.507798	0
DG 18:0_22:6	0.385665	-0.356596	0
DG 18:1_18:1	0.401224	0.535473	0
DG 18:1_18:2	0.925179	0.0494688	0
DG 18:1_20:3	0.337488	0.689229	0
DG 18:1_20:4	0.841392	0.126294	0
DG 18:1_22:4	0.912933	0.0601677	0
FA 12:0	0.0969573	-0.653911	0
FA 14:0	0.206602	-0.499029	0
FA 14:1	0.190865	-0.336993	0
FA 15:0	0.265758	-0.418813	0
FA 16:1	0.654505	-0.217528	0
FA 17:0	0.36915	-0.300094	0
FA 18:1	0.776709	0.0620359	0
FA 18:2	0.31778	0.156071	0
FA 18:3	0.58402	0.105564	0
FA 18:4	0.24633	-0.250478	0
FA 20:0	0.674612	0.0690861	0
FA 20:1	0.197167	-0.39987	0
FA 20:2	0.33296	-0.331621	0
FA 20:3	0.277192	-0.223955	0
FA 20:4	0.235798	-0.310807	0
FA 20:5	0.0858663	-0.474036	0
FA 22:0	0.705539	0.0592673	0
FA 22:1	0.867415	-0.0283864	0
FA 22:2	0.354397	-0.260235	0
FA 22:4	0.414776	-0.183568	0
FA 22:5	0.568432	-0.0815425	0
FA 22:6	0.264762	-0.284957	0
FA 24:0	0.856835	0.040841	0
FA 24:1	0.869451	0.0308087	0
HexCER d18:1/14:0	0.560846	-0.291951	0
HexCER d18:1/16:0	0.136245	1.17796	0
HexCER d18:1/18:0	0.819002	-0.1161	0
HexCER d18:1/20:0	0.161429	0.804497	0
HexCER d18:1/20:1	0.100473	-0.847001	0
HexCER d18:1/22:0	0.139909	1.0293	0
HexCER d18:1/24:0	0.0900585	1.07774	0
HexCER d18:1/24:1	0.838503	-0.123932	0
LPC 16:0	0.877827	0.0842571	0
LPC 16:1	0.815144	0.167288	0
LPC 17:0	0.435256	-0.331275	0
LPC 18:0	0.531637	0.299598	0
LPC 18:1	0.255574	0.898422	0
LPC 18:2	0.992192	-0.0055033	0
LPC 18:3	0.870375	0.0243084	0
LPC 20:0	0.336684	-0.569036	0
LPC 20:1	0.0135083	0.676781	0
LPC 20:2	0.160023	-1.68222	0
LPC 20:3	0.268861	0.575337	0
LPC 20:4	0.587813	0.702345	0
LPC 20:5	0.767911	0.0307799	0
LPC 22:0	0.208941	0.388068	0
LPC 22:1	0.165285	-0.355196	0
LPC 22:4	0.0247429	1.10034	2
LPC 22:5	0.730168	0.249658	0
LPC 22:6	0.619118	0.385863	0
LPC 24:0	0.244038	0.340899	0
LPC 24:1	0.123645	0.346127	0
LPE 16:0	0.643151	-0.319451	0
LPE 16:1	0.27256	-0.518701	0
LPE 18:0	0.981627	-0.00785984	0
LPE 18:1	0.42902	-0.746943	0
LPE 18:2	0.17315	-1.37597	0
LPE 18:3	0.715938	0.0590651	0
LPE 20:1	0.192012	-0.714881	0
LPE 20:2	0.495425	0.400523	0
LPE 20:3	0.766782	-0.243758	0
LPE 20:4	0.915865	0.0976238	0
LPE 20:5	0.664874	-0.0819013	0
LPE 22:4	0.567608	-0.442392	0
LPE 22:5	0.312983	-1.09188	0
LPE 22:6	0.266489	-1.21637	0
LacCER d18:1/16:0	0.0799487	2.18395	0
LacCER d18:1/24:1	0.970857	-0.0424809	0
PA 32:0	0.364652	-0.411615	0
PA 34:1	0.78032	-0.144251	0
PA 34:2	0.252396	-0.265096	0
PA 34:3	0.756101	0.0538686	0
PA 34:5	0.323062	0.16068	0
PA 36:0	0.431351	0.268773	0
PA 36:1	0.330504	-0.529822	0
PA 36:2	0.33482	-0.403372	0
PA 36:3	0.462995	-0.262136	0
PA 36:4	0.0596888	-0.964414	0
PA 38:3	0.199316	-0.789638	0
PA 38:4	0.0813432	-1.08293	0
PC 16:0_16:0	0.43143	0.495863	0
PC 16:0_16:1	0.157244	1.05547	0
PC 16:0_18:0	0.379707	0.455966	0
PC 16:0_18:1	0.0383888	1.52657	2
PC 16:0_18:2	0.418513	0.504267	0
PC 16:0_20:3	0.433553	0.414498	0
PC 16:0_20:4	0.81193	0.15003	0
PC 16:1_18:1	0.114575	0.488108	0
PC 18:0_18:1	0.0304241	1.37686	2
PC 18:0_18:2	0.642199	0.198294	0
PC 18:0_20:4	0.747187	0.201693	0
PC 18:1_18:1	0.1576	0.900128	0
PC 18:1_18:2	0.794967	0.143126	0
PE 16:0_18:1	0.0346012	1.50429	2
PE 16:0_18:2	0.36992	0.615004	0
PE 16:0_20:4	0.405411	0.532672	0
PE 16:1_18:1	0.266047	0.804315	0
PE 17:0_20:1	0.221346	0.24551	0
PE 18:0_18:0	0.633502	-0.25949	0
PE 18:0_18:1	0.0348109	1.7275	2
PE 18:0_18:2	0.470713	0.412077	0
PE 18:0_20:3	0.0601428	1.53728	0
PE 18:0_20:4	0.550956	0.380819	0
PE 18:1_18:1	0.0476372	1.49648	2
PE 18:1_18:2	0.483442	0.418517	0
PE 18:1_20:4	0.162756	0.99305	0
PE P-16:0/16:0	0.49739	-0.416795	0
PE P-16:0/18:1	0.764081	0.144878	0
PE P-16:0/18:2	0.13459	-0.893656	0
PE P-16:0/20:3	0.170361	0.761406	0
PE P-16:0/20:4	0.0799366	1.14369	0
PE P-16:0/22:4	0.519747	0.338256	0
PE P-16:0/22:5	0.764527	-0.18695	0
PE P-16:0/22:6	0.626333	-0.281772	0
PE P-18:0/18:1	0.603124	-0.211818	0
PE P-18:0/18:2	0.415855	0.582754	0
PE P-18:0/20:4	0.396732	0.380381	0
PE P-18:1/16:0	0.755418	0.180399	0
PE P-18:1/18:1	0.680956	0.209102	0
PE P-18:1/18:2	0.351398	-0.48101	0
PE P-18:1/20:4	0.060454	1.22066	0
PG 16:0_18:1	0.161484	0.886263	0
PG 16:1_18:1	0.173161	0.775177	0
PG 16:1_18:2	0.194856	-0.607376	0
PI 15:0_22:0	0.535009	0.139174	0
PI 15:0_22:6	0.10805	-0.520528	0
PI 18:0_20:4	0.882679	0.0885798	0
SM d18:1/14:0	0.253425	0.784711	0
SM d18:1/16:0	0.0853257	1.14099	0
SM d18:1/18:0	0.831764	-0.0997728	0
SM d18:1/18:1	0.733667	0.144702	0
SM d18:1/20:0	0.709456	0.240274	0
SM d18:1/20:1	0.288	0.652596	0
SM d18:1/22:0	0.517633	0.398568	0
SM d18:1/22:1	0.94625	-0.0422314	0
SM d18:1/24:0	0.108078	0.972033	0
SM d18:1/24:1	0.679162	0.235775	0
SM d18:1/26:0	0.0419312	0.79385	0
SM d18:1/26:1	0.100464	1.00751	0
TG 36:0-FA12:0	0.455425	0.282582	0
TG 38:0-FA12:0	0.109569	0.907801	0
TG 40:0-FA12:0	0.120664	1.02873	0
TG 40:0-FA14:0	0.166674	0.915448	0
TG 40:0-FA16:0	0.205957	0.576414	0
TG 42:0-FA12:0	0.229368	0.753987	0
TG 42:0-FA14:0	0.410068	0.516076	0
TG 42:0-FA16:0	0.14055	0.910311	0
TG 42:1-FA12:0	0.0851311	1.49653	0
TG 42:1-FA14:0	0.335769	0.721947	0
TG 42:1-FA16:0	0.0726166	1.49375	0
TG 42:1-FA16:1	0.405246	0.594729	0
TG 42:1-FA18:1	0.146713	1.29905	0
TG 44:0-FA12:0	0.229617	0.73719	0
TG 44:0-FA14:0	0.445487	0.46655	0
TG 44:0-FA16:0	0.309104	0.683363	0
TG 44:0-FA18:0	0.434019	0.493487	0
TG 44:1-FA12:0	0.0967242	1.41285	0
TG 44:1-FA14:0	0.392546	0.625822	0
TG 44:1-FA14:1	0.661606	0.313546	0
TG 44:1-FA16:0	0.132192	1.16041	0
TG 44:1-FA16:1	0.705462	0.286046	0
TG 44:1-FA18:1	0.0698659	1.77503	0
TG 44:2-FA12:0	0.0701343	1.61275	0
TG 44:2-FA14:0	0.254405	0.940982	0
TG 44:2-FA16:0	0.0557447	1.91139	0
TG 44:2-FA16:1	0.473188	0.532951	0
TG 44:2-FA18:1	0.054866	2.06141	0
TG 44:2-FA18:2	0.0813303	1.94413	0
TG 45:0-FA14:0	0.99175	0.00761789	0
TG 45:0-FA15:0	0.987592	-0.0105094	0
TG 45:0-FA16:0	0.964584	-0.0301643	0
TG 45:1-FA15:0	0.900325	-0.113553	0
TG 45:1-FA16:0	0.926456	-0.0821464	0
TG 45:1-FA18:1	0.698392	0.304409	0
TG 46:0-FA12:0	0.191747	0.866491	0
TG 46:0-FA14:0	0.357705	0.559601	0
TG 46:0-FA16:0	0.249861	0.683821	0
TG 46:0-FA18:0	0.148568	0.738307	0
TG 46:1-FA12:0	0.0667379	2.14807	0
TG 46:1-FA14:0	0.235503	0.867558	0
TG 46:1-FA14:1	0.483007	0.521919	0
TG 46:1-FA16:0	0.12867	1.16795	0
TG 46:1-FA16:1	0.75109	0.241857	0
TG 46:1-FA18:0	0.0904016	1.23613	0
TG 46:1-FA18:1	0.0928973	1.61074	0
TG 46:2-FA12:0	0.0703855	2.1458	0
TG 46:2-FA14:0	0.129123	1.0384	0
TG 46:2-FA14:1	0.386148	0.657123	0
TG 46:2-FA16:0	0.0911054	1.58692	0
TG 46:2-FA16:1	0.497599	0.500605	0
TG 46:2-FA18:1	0.0804082	1.87785	0
TG 46:2-FA18:2	0.0883917	1.61612	0
TG 46:3-FA14:0	0.107976	1.20187	0
TG 46:3-FA14:1	0.48108	0.595241	0
TG 46:3-FA16:0	0.162391	1.28317	0
TG 46:3-FA16:1	0.263589	0.849573	0
TG 46:3-FA18:1	0.10882	1.75977	0
TG 46:3-FA18:2	0.0682392	1.84477	0
TG 47:0-FA14:0	0.938883	0.0544799	0
TG 47:0-FA15:0	0.992888	-0.0059204	0
TG 47:0-FA16:0	0.871505	0.0975845	0
TG 47:0-FA17:0	0.918236	-0.0759649	0
TG 47:1-FA14:0	0.952251	0.0488385	0
TG 47:1-FA15:0	0.957336	-0.043954	0
TG 47:1-FA16:0	0.9722	-0.0277258	0
TG 47:1-FA16:1	0.727854	-0.33961	0
TG 47:1-FA17:0	0.841771	-0.172265	0
TG 47:1-FA18:1	0.640557	0.30703	0
TG 47:2-FA14:0	0.920764	0.0774202	0
TG 47:2-FA15:0	0.882623	0.120966	0
TG 47:2-FA16:1	0.705541	-0.401975	0
TG 47:2-FA18:1	0.688069	0.296845	0
TG 47:2-FA18:2	0.493664	0.496383	0
TG 48:0-FA14:0	0.461607	0.489852	0
TG 48:0-FA16:0	0.207405	0.728304	0
TG 48:0-FA18:0	0.253144	0.64728	0
TG 48:1-FA14:0	0.0842032	1.55984	0
TG 48:1-FA14:1	0.474285	0.564611	0
TG 48:1-FA16:0	0.0886419	1.32866	0
TG 48:1-FA16:1	0.46157	0.473696	0
TG 48:1-FA18:0	0.187793	1.06404	0
TG 48:1-FA18:1	0.0753961	1.57977	0
TG 48:2-FA12:0	0.050448	2.70175	0
TG 48:2-FA14:0	0.0668975	1.79034	0
TG 48:2-FA14:1	0.0713431	1.60222	0
TG 48:2-FA16:0	0.0777068	1.61005	0
TG 48:2-FA16:1	0.222128	0.877949	0
TG 48:2-FA18:1	0.073095	1.91825	0
TG 48:2-FA18:2	0.0852922	1.57849	0
TG 48:3-FA14:0	0.08449	1.70631	0
TG 48:3-FA14:1	0.0890757	1.61763	0
TG 48:3-FA16:1	0.213472	0.929652	0
TG 48:3-FA18:1	0.066929	2.18647	0
TG 48:3-FA18:2	0.0755807	1.79149	0
TG 48:4-FA16:0	0.410934	0.0475671	0
TG 48:4-FA16:1	0.0921273	1.34064	0
TG 48:4-FA18:2	0.0686124	2.00164	0
TG 49:0-FA15:0	0.862446	0.0964588	0
TG 49:0-FA16:0	0.894709	0.0775465	0
TG 49:0-FA17:0	0.858935	0.110185	0
TG 49:0-FA18:0	0.964217	-0.0252238	0
TG 49:1-FA14:0	0.593845	0.379063	0
TG 49:1-FA15:0	0.459051	0.455724	0
TG 49:1-FA16:0	0.569646	0.379339	0
TG 49:1-FA16:1	0.722162	-0.336028	0
TG 49:1-FA17:0	0.946069	0.0542234	0
TG 49:1-FA18:1	0.390093	0.566389	0
TG 49:2-FA14:0	0.389476	0.594478	0
TG 49:2-FA15:0	0.297307	0.721122	0
TG 49:2-FA16:0	0.369687	0.566912	0
TG 49:2-FA16:1	0.964593	0.0351669	0
TG 49:2-FA17:0	0.828772	0.156293	0
TG 49:2-FA18:1	0.426764	0.533531	0
TG 49:2-FA18:2	0.490143	0.469414	0
TG 49:3-FA15:0	0.175301	0.949436	0
TG 49:3-FA16:0	0.341631	0.445574	0
TG 49:3-FA16:1	0.962296	0.039906	0
TG 49:3-FA18:2	0.543083	0.457538	0
TG 50:0-FA14:0	0.625403	0.36162	0
TG 50:0-FA16:0	0.145445	0.679861	0
TG 50:0-FA18:0	0.0852701	0.807151	0
TG 50:1-FA14:0	0.0477287	1.53099	2
TG 50:1-FA16:0	0.0535285	1.72913	0
TG 50:1-FA16:1	0.473352	0.50173	0
TG 50:1-FA18:0	0.143745	1.12212	0
TG 50:1-FA18:1	0.0516977	1.59606	0
TG 50:1-FA20:1	0.0906594	1.0711	0
TG 50:2-FA14:0	0.0778801	2.07233	0
TG 50:2-FA14:1	0.0800473	1.35901	0
TG 50:2-FA16:0	0.0669928	2.04455	0
TG 50:2-FA16:1	0.0734831	1.60763	0
TG 50:2-FA18:0	0.087656	1.4453	0
TG 50:2-FA18:1	0.06868	2.07871	0
TG 50:2-FA18:2	0.0642536	1.62345	0
TG 50:2-FA20:2	0.2127	0.668831	0
TG 50:3-FA14:0	0.0658569	2.35272	0
TG 50:3-FA14:1	0.0598124	2.3163	0
TG 50:3-FA16:0	0.0608848	2.30848	0
TG 50:3-FA16:1	0.0730119	1.75745	0
TG 50:3-FA18:1	0.0739377	2.16422	0
TG 50:3-FA18:2	0.0779804	1.87555	0
TG 50:3-FA18:3	0.108936	1.29239	0
TG 50:4-FA16:0	0.204535	0.219712	0
TG 50:4-FA16:1	0.0804418	1.72114	0
TG 50:4-FA18:2	0.084397	1.9322	0
TG 50:5-FA20:5	0.702628	0.144194	0
TG 51:0-FA16:0	0.938574	0.00310336	0
TG 51:0-FA17:0	0.935014	-0.0445753	0
TG 51:0-FA18:0	0.666236	0.146681	0
TG 51:1-FA15:0	0.656648	0.229452	0
TG 51:1-FA16:0	0.316432	0.564201	0
TG 51:1-FA17:0	0.282844	0.648748	0
TG 51:1-FA18:0	0.534942	0.297081	0
TG 51:1-FA18:1	0.429547	0.443882	0
TG 51:2-FA15:0	0.113713	1.25986	0
TG 51:2-FA16:0	0.136038	1.00537	0
TG 51:2-FA16:1	0.610606	0.342376	0
TG 51:2-FA17:0	0.273384	0.704976	0
TG 51:2-FA18:1	0.122315	1.17537	0
TG 51:2-FA18:2	0.335378	0.506351	0
TG 51:3-FA15:0	0.137852	1.22616	0
TG 51:3-FA16:1	0.374015	0.58467	0
TG 51:3-FA18:2	0.170592	0.967472	0
TG 51:4-FA18:2	0.323106	0.687715	0
TG 52:0-FA16:0	0.0940953	0.780242	0
TG 52:0-FA18:0	0.0608315	0.82026	0
TG 52:0-FA20:0	0.240834	0.524343	0
TG 52:1-FA16:0	0.0188994	1.56683	2
TG 52:1-FA16:1	0.623719	0.31647	0
TG 52:1-FA18:0	0.0320582	1.54454	2
TG 52:1-FA18:1	0.0438343	1.40099	2
TG 52:1-FA20:1	0.0826268	1.36226	0
TG 52:2-FA16:0	0.0634927	2.11486	0
TG 52:2-FA16:1	0.0798173	1.28142	0
TG 52:2-FA18:0	0.0573462	1.72909	0
TG 52:2-FA18:1	0.0585937	2.17298	0
TG 52:2-FA18:2	0.0284834	1.58278	2
TG 52:2-FA20:1	0.0352773	1.68598	2
TG 52:2-FA20:2	0.25075	0.733729	0
TG 52:3-FA16:0	0.0605834	2.24428	0
TG 52:3-FA16:1	0.0743244	2.21356	0
TG 52:3-FA18:0	0.0479407	1.82897	2
TG 52:3-FA18:1	0.069497	2.39364	0
TG 52:3-FA18:2	0.0671951	2.10751	0
TG 52:3-FA20:2	0.0768186	1.39137	0
TG 52:3-FA20:3	0.0264169	1.63639	2
TG 52:4-FA16:0	0.0485267	2.4831	2
TG 52:4-FA16:1	0.0731101	2.26488	0
TG 52:4-FA18:1	0.0704373	2.385	0
TG 52:4-FA18:2	0.072947	2.17573	0
TG 52:4-FA18:3	0.063116	2.02853	0
TG 52:4-FA20:3	0.0394445	1.78776	2
TG 52:4-FA20:4	0.00511313	2.66035	2
TG 52:5-FA16:0	0.183988	0.222808	0
TG 52:5-FA16:1	0.052017	2.42819	0
TG 52:5-FA18:2	0.0754053	2.12617	0
TG 52:5-FA18:3	0.0564492	2.34353	0
TG 52:5-FA20:4	0.012208	3.12348	2
TG 52:5-FA20:5	0.141484	0.484996	0
TG 52:5-FA22:5	0.0274931	1.18696	2
TG 52:6-FA16:1	0.519235	0.185271	0
TG 52:6-FA18:1	0.448039	0.181517	0
TG 52:6-FA20:5	0.228927	0.710177	0
TG 52:7-FA16:0	0.940217	0.00476026	0
TG 52:7-FA18:1	0.706776	0.279644	0
TG 52:8-FA16:1	0.652868	-0.402463	0
TG 53:0-FA16:0	0.377372	0.3646	0
TG 53:1-FA16:0	0.316923	0.490407	0
TG 53:1-FA17:0	0.494792	0.37853	0
TG 53:1-FA18:0	0.194142	0.601272	0
TG 53:1-FA18:1	0.917092	-0.00467914	0
TG 53:2-FA16:0	0.0561553	1.10268	0
TG 53:2-FA17:0	0.110306	1.22382	0
TG 53:2-FA18:1	0.0793257	1.26329	0
TG 53:2-FA18:2	0.4051	0.208766	0
TG 53:3-FA16:0	0.115369	1.09879	0
TG 53:3-FA17:0	0.0928921	1.56645	0
TG 53:3-FA18:2	0.102785	1.06028	0
TG 53:4-FA18:2	0.133193	1.30315	0
TG 54:0-FA16:0	0.692101	0.306472	0
TG 54:0-FA18:0	0.187149	0.483118	0
TG 54:1-FA16:0	0.0316454	1.18279	2
TG 54:1-FA18:0	0.0312895	1.38804	2
TG 54:1-FA18:1	0.0164127	1.15054	2
TG 54:1-FA20:0	0.0277007	1.41726	2
TG 54:2-FA16:0	0.0212087	2.01739	2
TG 54:2-FA18:0	0.0421258	1.89055	2
TG 54:2-FA18:1	0.0496692	1.80921	2
TG 54:2-FA18:2	0.243975	0.667538	0
TG 54:2-FA20:1	0.026164	2.0952	2
TG 54:3-FA16:0	0.0338861	2.07297	2
TG 54:3-FA16:1	0.0617503	1.62803	0
TG 54:3-FA18:0	0.0420401	1.95745	2
TG 54:3-FA18:1	0.0671523	2.41553	0
TG 54:3-FA18:2	0.0577447	1.89365	0
TG 54:3-FA20:1	0.0453056	2.23557	2
TG 54:3-FA20:2	0.0265916	1.83889	2
TG 54:3-FA20:3	0.014949	2.05154	2
TG 54:4-FA16:0	0.00643846	2.20758	2
TG 54:4-FA16:1	0.0795954	1.56517	0
TG 54:4-FA18:0	0.0316463	1.89679	2
TG 54:4-FA18:1	0.0687888	2.42491	0
TG 54:4-FA18:2	0.0717367	2.32618	0
TG 54:4-FA20:2	0.0739114	1.8706	0
TG 54:4-FA20:3	0.00760463	2.31768	2
TG 54:4-FA20:4	0.011589	2.30624	2
TG 54:5-FA16:0	0.00314906	2.78876	2
TG 54:5-FA16:1	0.0220033	1.78346	2
TG 54:5-FA18:0	0.0344006	1.57475	2
TG 54:5-FA18:1	0.0457879	2.68718	2
TG 54:5-FA18:2	0.0750723	2.08031	0
TG 54:5-FA18:3	0.0634501	2.35024	0
TG 54:5-FA20:3	0.0187896	2.19344	2
TG 54:5-FA20:4	0.0024318	3.06102	2
TG 54:5-FA22:5	0.0174177	1.30231	2
TG 54:6-FA16:0	0.0216803	1.61806	2
TG 54:6-FA18:1	0.10945	0.429124	0
TG 54:6-FA18:2	0.0439829	1.51016	2
TG 54:6-FA18:3	0.0700277	2.1126	0
TG 54:6-FA20:4	0.0102391	3.0663	2
TG 54:6-FA20:5	0.0318087	1.82234	2
TG 54:6-FA22:5	0.013578	2.12904	2
TG 54:6-FA22:6	0.011536	1.83423	2
TG 54:7-FA18:2	0.0494167	1.22027	2
TG 54:7-FA20:5	0.0665302	1.55186	0
TG 54:7-FA22:6	0.988297	0.0379604	0
TG 54:8-FA18:2	0.0983396	0.152404	0
TG 55:1-FA16:0	0.0402879	1.1588	2
TG 55:2-FA18:1	0.224559	0.0768925	0
TG 55:2-FA18:2	0.30194	0.202194	0
TG 55:3-FA18:1	0.0855664	1.55948	0
TG 55:4-FA18:1	0.109125	1.50963	0
TG 56:1-FA16:0	0.12967	0.965745	0
TG 56:1-FA18:1	0.260504	0.619897	0
TG 56:2-FA18:0	0.05073	1.70129	0
TG 56:2-FA20:0	0.0756432	1.31049	0
TG 56:2-FA20:1	0.0491599	1.62317	2
TG 56:3-FA18:0	0.0688071	1.51736	0
TG 56:3-FA18:1	0.0376911	2.16599	2
TG 56:3-FA20:1	0.0375387	2.2578	2
TG 56:4-FA16:0	0.0110051	2.14476	2
TG 56:4-FA18:0	0.00430408	2.31832	2
TG 56:4-FA18:1	0.0328635	2.25214	2
TG 56:4-FA18:2	0.0281654	2.06676	2
TG 56:4-FA20:1	0.0268859	2.40977	2
TG 56:4-FA20:2	0.0330526	2.29517	2
TG 56:4-FA20:3	0.00665957	2.20855	2
TG 56:4-FA20:4	0.0318235	1.69923	2
TG 56:5-FA16:0	0.0080419	2.80461	2
TG 56:5-FA18:0	0.0110947	2.19155	2
TG 56:5-FA18:1	0.0113789	2.36736	2
TG 56:5-FA18:2	0.0329872	2.0043	2
TG 56:5-FA20:3	0.00764993	2.67342	2
TG 56:5-FA20:4	0.00857463	2.62988	2
TG 56:5-FA22:4	0.00323557	2.88596	2
TG 56:5-FA22:5	0.15742	1.05426	0
TG 56:6-FA16:0	0.00709299	2.55624	2
TG 56:6-FA18:1	0.00303121	3.68263	2
TG 56:6-FA18:2	0.0130236	2.54801	2
TG 56:6-FA20:4	0.00398398	2.90116	2
TG 56:6-FA22:4	0.0197753	2.556	2
TG 56:6-FA22:5	0.00582593	2.25206	2
TG 56:6-FA22:6	0.0200075	1.92434	2
TG 56:7-FA16:0	0.0588494	1.37128	0
TG 56:7-FA18:0	0.153448	0.156193	0
TG 56:7-FA18:1	0.0926761	0.431351	0
TG 56:7-FA18:2	0.00544044	3.25666	2
TG 56:7-FA20:4	0.00424624	3.18526	2
TG 56:7-FA22:5	0.024958	2.37143	2
TG 56:7-FA22:6	0.00982453	2.22201	2
TG 56:8-FA16:0	0.0941617	1.3423	0
TG 56:8-FA16:1	0.296422	0.454974	0
TG 56:8-FA18:2	0.0236945	0.535737	0
TG 56:8-FA22:6	0.0386583	2.12129	2
TG 57:2-FA18:1	0.204388	0.112101	0
TG 58:2-FA18:1	0.0124901	1.59463	2
TG 58:6-FA18:1	0.176243	2.70186	0
TG 58:6-FA22:4	0.00802078	2.70514	2
TG 58:7-FA16:0	0.13292	0.933015	0
TG 58:7-FA18:0	0.037801	0.486571	0
TG 58:7-FA18:1	0.0750019	0.729825	0
TG 58:7-FA22:5	0.0224545	2.44672	2
TG 58:7-FA22:6	0.00574131	2.33802	2
TG 58:8-FA18:2	0.0322736	0.780725	0
TG 58:8-FA22:6	0.0128547	2.40406	2
TG 58:9-FA18:1	0.033655	0.143249	0
TG 58:9-FA22:6	0.0251536	2.32761	2

[truncated: 9 more sheets: F2vsFH, F3vsFH, G1vsGH, G2vsGH, H1vsHH, H2vsHH, I1vsIH, J1vsJH, K1vsKH]
