# Supplementary material for: Infrared laser sampling of low volumes combined with shotgun lipidomics reveals lipid markers in palatine tonsil carcinoma
Source: Mol Oncol. 2025 Dec 23;20(6):1513–34. doi: 10.1002/1878-0261.70188 (PMC13238681; doi:10.1002/1878-0261.70188)
Supplement: Supplementary file 5 — Table S4. Chamber based Setup – Result of Welch's t‐test. [file MOL2-20-1513-s005.xlsx]

## Sheet: Tabelle1
Fiber coupled Setup - Result of Welch´s t-test
Number representing Significance
0 = not significant
1 = sigificant decreased concentration
2 = significant increased concentration

## Sheet: A1vsAH
Lipid_Species	P_Value	Mean_Difference	Significance
CE 14:0	0.129608	0.697025	0
CE 15:0	0.110728	1.38475	0
CE 16:0	0.135494	0.435947	0
CE 16:1	0.155802	0.701211	0
CE 18:0	0.0182069	0.811375	0
CE 18:1	0.0843595	0.634022	0
CE 18:2	0.95627	0.0329054	0
CE 18:3	0.992626	-0.00419996	0
CE 20:0	0.549508	-0.265135	0
CE 20:1	0.126335	0.891985	0
CE 20:3	0.00944133	1.1386	2
CE 20:4	0.592275	-0.325579	0
CE 20:5	0.669457	-0.221343	0
CE 22:5	0.634883	0.269645	0
CE 22:6	0.467049	0.40939	0
CE 24:0	0.032254	1.38225	2
Cer d18:1/16:0	0.0909694	1.37599	0
Cer d18:1/24:0	0.0266702	1.40662	2
Cer d18:1/24:1	0.0435681	2.66716	2
Cer d18:1/26:0	0.12459	-0.92711	0
DG 12:0_18:1	0.87915	0.0613577	0
DG 12:0_18:2	0.314063	0.726786	0
DG 14:0_16:0	0.0857274	1.32791	0
DG 14:0_18:1	0.00547108	0.634155	0
DG 14:1_16:0	0.621677	0.126841	0
DG 14:1_18:1	0.0495017	0.478756	0
DG 14:1_20:0	0.479761	-0.243277	0
DG 16:0_16:0	0.000727367	2.09172	2
DG 16:0_16:1	0.080964	1.8608	0
DG 16:0_18:0	0.0403048	1.29175	2
DG 16:0_18:1	0.0031774	2.47262	2
DG 16:0_18:2	0.0450854	1.23022	2
DG 16:1_16:1	0.142877	1.23366	0
DG 16:1_18:1	0.0844917	1.46945	0
DG 18:0_18:1	0.0194373	1.40328	2
DG 18:0_18:2	0.0811833	0.739835	0
DG 18:1_18:1	0.0241693	1.89084	2
DG 18:1_18:2	0.14635	0.747139	0
FA 12:0	0.328515	0.60938	0
FA 14:0	0.118337	0.629383	0
FA 14:1	0.23472	0.837155	0
FA 15:0	0.157935	0.611576	0
FA 16:0	0.185256	0.418077	0
FA 16:1	0.208605	1.77932	0
FA 17:0	0.146854	0.591735	0
FA 18:0	0.34607	0.263674	0
FA 18:1	0.0265193	1.06845	2
FA 18:2	0.020126	1.24339	2
FA 18:3	0.150112	0.461929	0
FA 18:4	0.451514	0.197793	0
FA 20:0	0.464534	0.262332	0
FA 20:1	0.123479	0.425971	0
FA 20:2	0.0744711	1.16313	0
FA 20:3	0.0278922	1.15707	2
FA 20:4	0.0111553	2.17306	2
FA 20:5	0.0861646	0.502077	0
FA 22:0	0.338939	0.333667	0
FA 22:1	0.572932	0.143957	0
FA 22:2	0.159422	1.24433	0
FA 22:4	0.00534055	1.08224	2
FA 22:5	0.0566895	0.731867	0
FA 22:6	0.195312	0.563956	0
FA 24:0	0.127855	0.586264	0
FA 24:1	0.640799	0.121632	0
HexCER d18:1/16:0	0.0198923	1.31823	2
HexCER d18:1/22:0	0.00460541	1.80227	2
HexCER d18:1/24:0	0.0184559	1.28243	2
HexCER d18:1/24:1	0.0295286	1.94314	2
LPC 16:0	0.000580543	3.02166	2
LPC 16:1	0.0306506	1.69225	2
LPC 18:0	0.00254027	3.30619	2
LPC 18:1	0.00885686	1.64509	2
LPC 18:2	0.0471022	0.990262	0
LPC 18:3	0.124843	0.494252	0
LPC 20:0	0.0978559	0.969871	0
LPC 20:1	0.35991	0.526522	0
LPC 20:2	0.643779	0.214839	0
LPC 20:3	0.019566	0.969358	0
LPC 20:5	0.603217	0.0402534	0
LPC 22:0	0.0864244	2.10199	0
LPC 22:1	0.0707231	1.08411	0
LPC 22:4	0.127118	1.40297	0
LPC 24:0	0.0241471	2.44455	2
LPE 16:0	0.0618575	1.53939	0
LPE 18:0	0.0115447	3.02485	2
LPE 18:1	0.286006	1.01388	0
LPE 18:2	0.927046	-0.0886765	0
LPE 18:3	0.525292	0.34664	0
LPE 20:1	0.178097	1.27731	0
LPE 20:2	0.38329	0.789489	0
LPE 20:3	0.439956	0.843514	0
LPE 20:4	0.0165493	1.04419	2
LPE 20:5	0.756419	0.0651132	0
LPE 22:4	0.0159421	1.52546	2
LPE 22:5	0.00150245	2.08381	2
LPE 22:6	0.00365698	1.69116	2
LacCER d18:1/16:0	0.0366711	1.65021	2
PA 34:1	0.25502	0.743207	0
PA 34:2	0.892794	-0.0777918	0
PA 34:3	0.756956	-0.0602815	0
PA 34:5	0.738433	0.0454341	0
PA 36:1	0.13327	0.731571	0
PA 36:2	0.957936	0.0347854	0
PC 16:0_16:0	0.00575777	3.05858	2
PC 16:0_16:1	0.293258	0.889054	0
PC 16:0_18:0	0.0133205	2.37009	2
PC 16:0_18:1	0.0587889	1.23174	0
PC 16:0_18:2	0.934838	0.0382753	0
PC 16:0_20:3	0.0304694	1.7317	2
PC 16:0_20:4	0.0793981	2.83623	0
PC 16:1_18:1	0.337982	0.57339	0
PC 17:0_20:1	0.432542	0.080316	0
PC 18:0_18:1	0.0292068	1.23648	2
PC 18:0_18:2	0.779939	0.109389	0
PC 18:0_20:3	0.0276644	1.93983	2
PC 18:0_20:4	0.0739378	2.81774	0
PC 18:1_18:1	0.502798	0.419219	0
PC 18:1_18:2	0.221442	-0.699168	0
PC 18:1_20:4	0.0674964	2.14556	0
PC 18:2_18:2	0.173998	-0.967211	0
PE 16:0_18:1	0.240273	1.03204	0
PE 16:0_18:2	0.949124	0.0447359	0
PE 16:0_20:4	0.0106837	2.03704	2
PE 16:1_18:1	0.492882	0.701275	0
PE 17:0_20:1	0.843122	0.0317799	0
PE 18:0_18:0	0.0461724	1.83185	2
PE 18:0_18:1	0.0247504	1.94985	2
PE 18:0_18:2	0.104045	0.851006	0
PE 18:0_20:3	0.000287253	2.3909	2
PE 18:0_20:4	0.0355768	2.35789	2
PE 18:1_18:1	0.21046	1.24825	0
PE 18:1_18:2	0.446013	0.607864	0
PE 18:1_20:3	0.0732475	1.67849	0
PE 18:1_20:4	0.00523591	2.14501	2
PE P-16:0/18:1	0.291894	0.967036	0
PE P-16:0/18:2	0.98388	0.0206182	0
PE P-16:0/20:3	0.235825	1.32597	0
PE P-16:0/20:4	0.0239477	1.08608	2
PE P-16:0/22:4	0.00119139	1.84719	2
PE P-16:0/22:5	0.00135204	2.29243	2
PE P-18:0/18:1	0.0639474	1.07957	0
PE P-18:0/18:2	0.658082	-0.272569	0
PE P-18:0/20:4	0.067213	1.11252	0
PE P-18:1/18:1	0.142587	1.03525	0
PE P-18:1/18:2	0.573151	0.296259	0
PE P-18:1/20:4	0.0293532	1.00603	2
PI 15:0_22:0	0.116051	-0.220322	0
PI 17:0_22:6	0.121746	0.355183	0
PI 18:0_20:4	0.0206796	2.96815	2
PS 17:0_20:1	0.989248	-0.00359487	0
PS 18:0_18:1	0.0439826	0.714402	0
PS 18:1_18:1	0.457743	-0.501358	0
SM d18:1/14:0	0.151658	0.68947	0
SM d18:1/16:0	0.358873	0.407254	0
SM d18:1/18:0	0.350849	0.536852	0
SM d18:1/18:1	0.760946	0.172075	0
SM d18:1/20:0	0.0627096	0.653801	0
SM d18:1/20:1	0.323187	0.401753	0
SM d18:1/22:0	0.0233616	0.851938	0
SM d18:1/22:1	0.123021	0.957138	0
SM d18:1/24:0	0.202942	0.508623	0
SM d18:1/24:1	0.0511535	1.61718	0
SM d18:1/26:0	0.103789	-1.43813	0
SM d18:1/26:1	0.701164	-0.184607	0
TG 36:0-FA12:0	0.373746	0.465142	0
TG 38:0-FA12:0	0.796522	0.0815242	0
TG 40:0-FA14:0	0.442321	0.430098	0
TG 40:0-FA16:0	0.802592	0.194448	0
TG 42:0-FA12:0	0.770691	0.182465	0
TG 42:0-FA14:0	0.491335	0.426634	0
TG 42:0-FA16:0	0.743051	0.169633	0
TG 42:1-FA14:0	0.823565	0.117305	0
TG 42:1-FA16:0	0.865738	0.121382	0
TG 42:1-FA16:1	0.574526	0.255314	0
TG 44:0-FA12:0	0.723761	0.184923	0
TG 44:0-FA14:0	0.250183	0.671721	0
TG 44:0-FA16:0	0.384479	0.372916	0
TG 44:0-FA18:0	0.847457	0.0743575	0
TG 44:1-FA12:0	0.905254	-0.0593911	0
TG 44:1-FA14:0	0.317458	0.725912	0
TG 44:1-FA14:1	0.468335	0.505687	0
TG 44:1-FA16:0	0.617459	-0.319556	0
TG 44:1-FA16:1	0.36421	0.6531	0
TG 44:1-FA18:1	0.636228	-0.291919	0
TG 44:2-FA16:1	0.397552	0.667852	0
TG 44:2-FA18:1	0.986468	0.0123608	0
TG 44:2-FA18:2	0.456263	-0.20743	0
TG 45:0-FA14:0	0.288432	0.637315	0
TG 45:0-FA15:0	0.133594	0.80463	0
TG 45:0-FA16:0	0.110844	0.803332	0
TG 45:1-FA15:0	0.182694	0.996272	0
TG 45:1-FA16:0	0.15394	0.625056	0
TG 45:1-FA18:1	0.61247	0.247376	0
TG 46:0-FA14:0	0.370829	0.375533	0
TG 46:0-FA16:0	0.337946	0.41052	0
TG 46:0-FA18:0	0.632682	0.200649	0
TG 46:1-FA12:0	0.95537	0.0335924	0
TG 46:1-FA14:0	0.431255	0.556626	0
TG 46:1-FA14:1	0.619127	0.330009	0
TG 46:1-FA16:0	0.599873	0.344171	0
TG 46:1-FA16:1	0.276087	0.832636	0
TG 46:1-FA18:0	0.0367795	-0.909721	0
TG 46:1-FA18:1	0.66416	0.261946	0
TG 46:2-FA12:0	0.35723	-0.412055	0
TG 46:2-FA14:0	0.792542	0.16506	0
TG 46:2-FA14:1	0.489348	0.510994	0
TG 46:2-FA16:0	0.857066	-0.0724846	0
TG 46:2-FA16:1	0.387925	0.681701	0
TG 46:2-FA18:1	0.863462	-0.0902008	0
TG 46:2-FA18:2	0.440222	-0.304434	0
TG 46:3-FA14:1	0.420361	0.609201	0
TG 46:3-FA16:0	0.383703	0.184353	0
TG 46:3-FA16:1	0.339041	0.653142	0
TG 46:3-FA18:1	0.453175	-0.258401	0
TG 46:3-FA18:2	0.536293	-0.369659	0
TG 47:0-FA14:0	0.306577	0.575756	0
TG 47:0-FA15:0	0.175101	0.69251	0
TG 47:0-FA16:0	0.154418	0.731524	0
TG 47:0-FA17:0	0.191433	0.863968	0
TG 47:1-FA14:0	0.416819	0.591795	0
TG 47:1-FA15:0	0.13858	1.13439	0
TG 47:1-FA16:0	0.258184	0.930223	0
TG 47:1-FA16:1	0.187373	0.983142	0
TG 47:1-FA17:0	0.397977	0.808003	0
TG 47:1-FA18:1	0.163525	0.608768	0
TG 47:2-FA14:0	0.407881	0.487025	0
TG 47:2-FA15:0	0.382894	0.689505	0
TG 47:2-FA16:1	0.253103	1.01817	0
TG 47:2-FA18:1	0.145852	0.671139	0
TG 47:2-FA18:2	0.486662	0.346312	0
TG 48:0-FA14:0	0.863601	0.0561925	0
TG 48:0-FA16:0	0.341798	0.367859	0
TG 48:0-FA18:0	0.69413	0.17825	0
TG 48:1-FA14:0	0.542091	-0.355491	0
TG 48:1-FA16:0	0.850458	-0.11086	0
TG 48:1-FA16:1	0.414793	0.504098	0
TG 48:1-FA18:0	0.472917	0.377141	0
TG 48:1-FA18:1	0.476558	-0.406882	0
TG 48:2-FA12:0	0.0902369	-0.955946	0
TG 48:2-FA14:0	0.818569	-0.107142	0
TG 48:2-FA14:1	0.814526	0.163601	0
TG 48:2-FA16:0	0.963605	-0.0203419	0
TG 48:2-FA16:1	0.462196	0.527872	0
TG 48:2-FA18:1	0.721291	-0.21105	0
TG 48:2-FA18:2	0.954609	-0.023131	0
TG 48:3-FA14:1	0.436393	0.298045	0
TG 48:3-FA16:1	0.477717	0.454877	0
TG 48:3-FA18:1	0.231386	0.343321	0
TG 48:3-FA18:2	0.943735	0.0265999	0
TG 48:4-FA16:0	0.804162	0.0148847	0
TG 49:0-FA15:0	0.17516	0.642744	0
TG 49:0-FA16:0	0.218212	0.581338	0
TG 49:0-FA17:0	0.20064	0.673566	0
TG 49:0-FA18:0	0.209378	0.478467	0
TG 49:1-FA14:0	0.506068	0.405194	0
TG 49:1-FA15:0	0.452252	0.472576	0
TG 49:1-FA16:0	0.360067	0.561044	0
TG 49:1-FA16:1	0.307198	0.71982	0
TG 49:1-FA17:0	0.429318	0.666657	0
TG 49:1-FA18:1	0.520463	0.405884	0
TG 49:2-FA15:0	0.482229	0.358678	0
TG 49:2-FA16:0	0.445199	0.481383	0
TG 49:2-FA16:1	0.426966	0.570194	0
TG 49:2-FA17:0	0.286352	0.757055	0
TG 49:2-FA18:1	0.241287	0.713062	0
TG 49:2-FA18:2	0.516996	0.352893	0
TG 49:3-FA16:1	0.374764	0.584576	0
TG 49:3-FA18:2	0.520862	0.365996	0
TG 50:0-FA16:0	0.183104	0.324639	0
TG 50:0-FA18:0	0.0929693	0.411454	0
TG 50:1-FA14:0	0.986965	0.00806101	0
TG 50:1-FA16:0	0.181534	-0.566141	0
TG 50:1-FA16:1	0.5974	0.339144	0
TG 50:1-FA18:0	0.627994	-0.242275	0
TG 50:1-FA18:1	0.176912	-0.524216	0
TG 50:2-FA14:0	0.142397	-0.70918	0
TG 50:2-FA16:0	0.0562035	-0.865968	0
TG 50:2-FA16:1	0.375468	-0.409074	0
TG 50:2-FA18:0	0.452581	0.291972	0
TG 50:2-FA18:1	0.102711	-0.778758	0
TG 50:2-FA18:2	0.17948	-0.450234	0
TG 50:3-FA14:0	0.143489	-0.576034	0
TG 50:3-FA16:0	0.0306612	-1.45748	1
TG 50:3-FA16:1	0.292661	-0.457921	0
TG 50:3-FA18:1	0.139276	-0.571211	0
TG 50:3-FA18:2	0.124237	-0.509411	0
TG 50:4-FA16:0	0.312315	0.0587036	0
TG 50:4-FA16:1	0.164442	-0.597169	0
TG 50:4-FA18:2	0.052504	-0.607373	0
TG 50:5-FA20:5	0.353588	-0.152202	0
TG 51:0-FA16:0	0.0231927	0.149756	0
TG 51:0-FA17:0	0.599507	0.274796	0
TG 51:0-FA18:0	0.110516	0.492909	0
TG 51:1-FA16:0	0.986645	0.00822843	0
TG 51:1-FA17:0	0.557004	0.314227	0
TG 51:1-FA18:1	0.682077	0.189905	0
TG 51:2-FA15:0	0.996991	0.00172993	0
TG 51:2-FA16:0	0.493398	-0.342768	0
TG 51:2-FA16:1	0.381824	0.470232	0
TG 51:2-FA17:0	0.633202	-0.259522	0
TG 51:2-FA18:1	0.569406	-0.341389	0
TG 51:2-FA18:2	0.955215	-0.0283271	0
TG 51:3-FA16:1	0.726175	0.211377	0
TG 51:3-FA18:2	0.454849	-0.39075	0
TG 52:0-FA16:0	0.293391	0.256726	0
TG 52:0-FA18:0	0.834588	0.0640399	0
TG 52:1-FA16:0	0.336933	-0.419883	0
TG 52:1-FA16:1	0.272874	0.655688	0
TG 52:1-FA18:0	0.357415	-0.544959	0
TG 52:1-FA18:1	0.315324	-0.503389	0
TG 52:2-FA16:0	0.052646	-1.24537	0
TG 52:2-FA16:1	0.456974	-0.387486	0
TG 52:2-FA18:0	0.00476971	-1.16715	1
TG 52:2-FA18:1	0.0503709	-1.18575	0
TG 52:2-FA18:2	0.0409205	-1.03169	1
TG 52:3-FA16:0	0.0314002	-1.06917	1
TG 52:3-FA16:1	0.0310237	-0.909174	0
TG 52:3-FA18:0	0.115333	-0.703584	0
TG 52:3-FA18:1	0.0427576	-1.14904	1
TG 52:3-FA18:2	0.048494	-1.01736	1
TG 52:4-FA16:0	0.0255055	-1.1136	1
TG 52:4-FA16:1	0.0266885	-1.21933	1
TG 52:4-FA18:1	0.0231713	-1.13046	1
TG 52:4-FA18:2	0.0397223	-0.904785	0
TG 52:4-FA18:3	0.135168	-0.646226	0
TG 52:5-FA16:0	0.543055	-0.0630687	0
TG 52:5-FA16:1	0.0691204	-1.12583	0
TG 52:5-FA18:2	0.0628675	-1.13864	0
TG 52:5-FA18:3	0.50233	-0.17926	0
TG 52:5-FA20:5	0.994051	0.00166249	0
TG 52:5-FA22:5	0.0971495	0.319683	0
TG 52:6-FA16:1	0.0594611	-0.57707	0
TG 52:6-FA18:1	0.712665	0.0985662	0
TG 52:7-FA16:0	0.254223	0.0995147	0
TG 52:8-FA16:1	0.191404	0.810706	0
TG 53:0-FA16:0	0.445859	0.180177	0
TG 53:1-FA16:0	0.991328	-0.00372469	0
TG 53:1-FA18:1	0.832493	-0.0117595	0
TG 53:2-FA16:0	0.182348	-0.569188	0
TG 53:2-FA17:0	0.0738152	-0.724871	0
TG 53:2-FA18:1	0.0814467	-0.955436	0
TG 53:3-FA18:2	0.0970099	-0.776869	0
TG 54:0-FA16:0	0.404743	0.264192	0
TG 54:0-FA18:0	0.788317	0.121591	0
TG 54:1-FA16:0	0.511719	0.264275	0
TG 54:1-FA18:0	0.827832	-0.219277	0
TG 54:1-FA18:1	0.904625	0.0591115	0
TG 54:2-FA16:0	0.191342	-0.161257	0
TG 54:2-FA18:0	0.0314376	-1.01992	1
TG 54:2-FA18:1	0.101251	-0.785905	0
TG 54:2-FA18:2	0.75508	0.131208	0
TG 54:2-FA20:1	0.206505	-0.5414	0
TG 54:3-FA16:0	0.776924	-0.107936	0
TG 54:3-FA18:0	0.00257995	-1.34602	1
TG 54:3-FA18:1	0.0751245	-1.06302	0
TG 54:3-FA18:2	0.0100343	-1.27734	1
TG 54:3-FA20:2	0.0168351	0.676855	0
TG 54:4-FA16:0	0.694233	0.221088	0
TG 54:4-FA18:0	0.293469	-0.644359	0
TG 54:4-FA18:1	0.0153858	-1.21368	1
TG 54:4-FA18:2	0.0326833	-1.1992	1
TG 54:4-FA20:3	0.716238	0.130405	0
TG 54:5-FA16:0	0.0582067	-0.625828	0
TG 54:5-FA16:1	0.987027	0.00764387	0
TG 54:5-FA18:0	0.401729	-0.2295	0
TG 54:5-FA18:1	0.0283891	-1.37654	1
TG 54:5-FA18:2	0.00875757	-1.00018	1
TG 54:5-FA18:3	0.158023	-0.25783	0
TG 54:5-FA20:4	0.304058	-0.460658	0
TG 54:5-FA22:5	0.710509	-0.590687	0
TG 54:6-FA16:0	0.0447568	-0.500258	0
TG 54:6-FA18:1	0.754198	-0.0183154	0
TG 54:6-FA18:2	0.00120756	-0.81205	0
TG 54:6-FA18:3	0.42008	-0.222735	0
TG 54:6-FA20:4	0.778042	0.0364411	0
TG 54:6-FA22:6	0.640018	0.0700822	0
TG 54:7-FA18:2	0.208171	-0.554324	0
TG 54:8-FA18:2	0.51518	0.0937132	0
TG 55:2-FA18:1	0.382793	0.057178	0
TG 55:2-FA18:2	0.25855	0.291778	0
TG 56:3-FA18:1	0.0341832	-0.719166	0
TG 56:3-FA20:1	0.000249799	0.917434	0
TG 56:4-FA18:1	0.425914	-0.252368	0
TG 56:4-FA18:2	0.968113	0.0107721	0
TG 56:5-FA18:1	0.384541	-0.4576	0
TG 56:5-FA20:3	0.0313388	1.05392	2
TG 56:5-FA20:4	0.799304	-0.0572956	0
TG 56:5-FA22:5	0.60265	-1.19798	0
TG 56:6-FA20:4	0.546944	-0.232791	0
TG 56:6-FA22:5	0.950944	0.0507914	0
TG 56:7-FA16:0	0.487046	0.107623	0
TG 56:7-FA18:0	0.793387	-0.0200692	0
TG 56:7-FA18:1	0.257967	-0.22182	0
TG 56:7-FA20:4	0.447119	0.227371	0
TG 56:7-FA22:6	0.295242	-0.668944	0
TG 56:8-FA18:2	0.731763	-0.0482764	0
TG 57:2-FA18:1	0.750787	-0.0230761	0
TG 58:7-FA18:0	0.873567	0.015046	0
TG 58:7-FA18:1	0.777998	-0.0147043	0
TG 58:8-FA18:2	0.688356	-0.0752973	0
TG 58:9-FA18:1	0.881465	0.0148766	0

## Sheet: G1vsGH
Lipid_Species	P_Value	Mean_Difference	Significance
CE 14:0	0.0135947	1.30382	2
CE 15:0	0.139823	0.61745	0
CE 16:0	0.0174634	1.55891	2
CE 16:1	0.0191321	1.41198	2
CE 18:0	0.0158394	2.05303	2
CE 18:1	0.00405851	2.75739	2
CE 18:2	0.268751	0.720245	0
CE 18:3	0.434082	0.578376	0
CE 20:0	0.685838	0.315114	0
CE 20:1	0.00681252	2.35853	2
CE 20:3	0.00227941	4.45957	2
CE 20:4	0.00246787	3.3686	2
CE 20:5	0.0128208	1.62182	2
CE 22:5	0.000374061	3.44642	2
CE 22:6	0.0098147	2.90883	2
CE 24:0	0.00537553	1.51588	2
Cer d18:1/16:0	0.00324427	1.75915	2
Cer d18:1/24:0	0.00716767	2.19695	2
Cer d18:1/24:1	0.164516	0.967071	0
Cer d18:1/26:0	0.109971	0.900609	0
DG 12:0_18:1	0.112599	-1.41849	0
DG 12:0_18:2	0.00318654	-1.54227	1
DG 14:0_16:0	0.029719	-1.07416	1
DG 14:0_18:1	0.0466965	-1.64264	1
DG 14:1_16:0	0.0786284	-1.15376	0
DG 14:1_18:1	0.00832496	-1.90747	1
DG 14:1_20:0	0.121919	-1.17729	0
DG 16:0_16:0	0.0107105	-0.993109	0
DG 16:0_16:1	0.0793774	-0.951144	0
DG 16:0_18:0	0.365634	-0.21351	0
DG 16:0_18:1	0.0230685	-1.49506	1
DG 16:0_18:2	0.00689404	-1.53666	1
DG 16:1_16:1	0.925186	-0.0328161	0
DG 16:1_18:1	0.00536877	-1.53556	1
DG 18:0_18:1	0.282362	-0.958984	0
DG 18:0_18:2	0.373743	-0.500919	0
DG 18:1_18:1	0.0520179	-0.926492	0
DG 18:1_18:2	0.0520095	-0.841358	0
FA 12:0	0.358127	0.279534	0
FA 14:0	0.230662	0.274371	0
FA 14:1	0.285437	0.592149	0
FA 15:0	0.0892468	0.250714	0
FA 16:0	0.0993667	-0.297889	0
FA 16:1	0.479558	0.429432	0
FA 17:0	0.671188	-0.066146	0
FA 18:0	0.0597143	-0.378968	0
FA 18:1	0.364975	-0.187851	0
FA 18:2	0.699507	0.0794172	0
FA 18:3	0.660828	0.111039	0
FA 18:4	0.687336	0.0521588	0
FA 20:0	0.33691	0.224063	0
FA 20:1	0.278548	0.372533	0
FA 20:2	0.15567	0.39311	0
FA 20:3	0.0465957	0.419546	0
FA 20:4	0.00297527	0.951189	0
FA 20:5	0.129434	0.595823	0
FA 22:0	0.114656	0.478129	0
FA 22:1	0.0247805	0.708026	0
FA 22:2	0.131867	0.795813	0
FA 22:4	0.00262642	0.713689	0
FA 22:5	0.0670637	0.307505	0
FA 22:6	0.104987	0.410113	0
FA 24:0	0.551666	0.159886	0
FA 24:1	0.064117	0.576772	0
HexCER d18:1/16:0	0.0176089	1.59159	2
HexCER d18:1/22:0	0.0539058	0.941381	0
HexCER d18:1/24:0	0.00593292	2.20285	2
HexCER d18:1/24:1	0.125302	0.615941	0
LPC 16:0	0.44444	-0.619297	0
LPC 16:1	0.0997438	-0.37244	0
LPC 18:0	0.659912	-0.436745	0
LPC 18:1	0.51964	0.238886	0
LPC 18:2	0.0987674	-0.879268	0
LPC 18:3	0.413659	-0.173304	0
LPC 20:0	0.0256522	-0.702785	0
LPC 20:1	0.423882	0.413035	0
LPC 20:2	0.612793	-0.259302	0
LPC 20:3	0.920034	0.0152461	0
LPC 20:5	0.218404	-0.0927166	0
LPC 22:0	0.229223	0.236475	0
LPC 22:1	0.300132	-0.211612	0
LPC 22:4	0.0301803	2.24843	2
LPC 24:0	0.11691	0.532968	0
LPE 16:0	0.296564	0.472082	0
LPE 18:0	0.892775	-0.0789586	0
LPE 18:1	0.737917	-0.120583	0
LPE 18:2	0.0183871	-1.37172	1
LPE 18:3	0.224508	0.045395	0
LPE 20:1	0.0653731	0.626489	0
LPE 20:2	0.504045	-0.253026	0
LPE 20:3	0.748856	-0.101812	0
LPE 20:4	0.108049	0.683525	0
LPE 20:5	0.147223	0.155959	0
LPE 22:4	0.0109713	1.99155	2
LPE 22:5	0.224426	0.583556	0
LPE 22:6	0.106856	0.721464	0
LacCER d18:1/16:0	0.241327	1.11564	0
PA 34:1	0.373683	0.367124	0
PA 34:2	0.29464	-0.479921	0
PA 34:3	0.540324	0.0560968	0
PA 34:5	0.0574475	-0.33761	0
PA 36:1	0.455316	0.693933	0
PA 36:2	0.522376	0.151417	0
PC 16:0_16:0	0.0685722	1.94955	0
PC 16:0_16:1	0.0223942	1.35945	2
PC 16:0_18:0	0.0494249	1.21469	2
PC 16:0_18:1	0.0206124	1.63149	2
PC 16:0_18:2	0.882954	0.115507	0
PC 16:0_20:3	0.428329	0.670386	0
PC 16:0_20:4	0.152277	1.37927	0
PC 16:1_18:1	0.0262062	1.65162	2
PC 17:0_20:1	0.0931456	0.200287	0
PC 18:0_18:1	0.0685676	1.73629	0
PC 18:0_18:2	0.829298	-0.19417	0
PC 18:0_20:3	0.16098	0.851557	0
PC 18:0_20:4	0.133787	1.41893	0
PC 18:1_18:1	0.00227976	2.23283	2
PC 18:1_18:2	0.202039	0.815302	0
PC 18:1_20:4	0.0137646	2.21176	2
PC 18:2_18:2	0.13291	0.703104	0
PE 16:0_18:1	0.0335312	1.00729	2
PE 16:0_18:2	0.243179	-0.62571	0
PE 16:0_20:4	0.0959986	0.594246	0
PE 16:1_18:1	0.822107	-0.120403	0
PE 17:0_20:1	0.67463	-0.0795279	0
PE 18:0_18:0	0.0594292	0.804646	0
PE 18:0_18:1	0.0430264	1.91751	2
PE 18:0_18:2	0.978023	0.0185505	0
PE 18:0_20:3	0.229859	1.18065	0
PE 18:0_20:4	0.101963	1.83668	0
PE 18:1_18:1	0.010854	2.16269	2
PE 18:1_18:2	0.10769	0.855482	0
PE 18:1_20:3	0.0239053	1.6333	2
PE 18:1_20:4	0.000565177	2.08201	2
PE P-16:0/18:1	0.974067	-0.0120683	0
PE P-16:0/18:2	0.0689187	-1.34695	0
PE P-16:0/20:3	0.371202	0.333771	0
PE P-16:0/20:4	0.078088	1.43179	0
PE P-16:0/22:4	0.0145397	2.09331	2
PE P-16:0/22:5	0.325347	0.655854	0
PE P-18:0/18:1	0.512189	-0.30305	0
PE P-18:0/18:2	0.0221493	-1.26511	1
PE P-18:0/20:4	0.204715	0.890991	0
PE P-18:1/18:1	0.0680824	-0.68788	0
PE P-18:1/18:2	0.0952177	-0.798832	0
PE P-18:1/20:4	0.672895	0.253097	0
PI 15:0_22:0	0.331705	0.158139	0
PI 17:0_22:6	0.0181175	-1.28291	1
PI 18:0_20:4	0.16196	1.6875	0
PS 17:0_20:1	0.26543	-0.148797	0
PS 18:0_18:1	0.00940426	0.926924	0
PS 18:1_18:1	0.516345	-0.195985	0
SM d18:1/14:0	0.0249667	1.04081	2
SM d18:1/16:0	0.0143584	1.17938	2
SM d18:1/18:0	0.136318	-0.644739	0
SM d18:1/18:1	0.194272	-0.580044	0
SM d18:1/20:0	0.8493	0.0952983	0
SM d18:1/20:1	0.461566	0.295679	0
SM d18:1/22:0	0.368833	0.493607	0
SM d18:1/22:1	0.119907	0.856066	0
SM d18:1/24:0	0.0192032	1.59281	2
SM d18:1/24:1	0.165109	0.833872	0
SM d18:1/26:0	0.113476	2.08512	0
SM d18:1/26:1	0.00155981	1.40421	2
TG 36:0-FA12:0	0.425672	-2.36523	0
TG 38:0-FA12:0	0.257315	-3.32408	0
TG 40:0-FA14:0	0.120429	-4.13721	0
TG 40:0-FA16:0	0.0592922	-4.44827	0
TG 42:0-FA12:0	0.0387007	-6.09757	1
TG 42:0-FA14:0	0.0289081	-5.47561	1
TG 42:0-FA16:0	0.0116538	-5.77972	1
TG 42:1-FA14:0	0.00216352	-5.43401	1
TG 42:1-FA16:0	0.00407875	-6.20259	1
TG 42:1-FA16:1	0.000923076	-5.2405	1
TG 44:0-FA12:0	0.00163344	-6.45605	1
TG 44:0-FA14:0	0.00236036	-5.58855	1
TG 44:0-FA16:0	0.00110938	-6.18481	1
TG 44:0-FA18:0	0.00948091	-5.16071	1
TG 44:1-FA12:0	0.00265841	-7.44908	1
TG 44:1-FA14:0	0.00540821	-5.9425	1
TG 44:1-FA14:1	0.00204956	-4.583	1
TG 44:1-FA16:0	0.00138509	-7.17801	1
TG 44:1-FA16:1	0.00091197	-5.54733	1
TG 44:1-FA18:1	0.00889218	-7.0978	1
TG 44:2-FA16:1	0.00418558	-5.04141	1
TG 44:2-FA18:1	0.00418561	-5.9044	1
TG 44:2-FA18:2	0.00505641	-7.11851	1
TG 45:0-FA14:0	0.00836787	-2.76165	1
TG 45:0-FA15:0	0.0103783	-2.718	1
TG 45:0-FA16:0	0.00490822	-3.21095	1
TG 45:1-FA15:0	0.0148833	-3.68776	1
TG 45:1-FA16:0	0.00138775	-5.2636	1
TG 45:1-FA18:1	0.000773502	-5.99052	1
TG 46:0-FA14:0	0.000712327	-5.95932	1
TG 46:0-FA16:0	0.000646587	-6.18799	1
TG 46:0-FA18:0	0.00290592	-5.60418	1
TG 46:1-FA12:0	0.000439221	-9.25161	1
TG 46:1-FA14:0	0.000859755	-6.54183	1
TG 46:1-FA14:1	0.00186534	-5.04274	1
TG 46:1-FA16:0	0.000632299	-7.76229	1
TG 46:1-FA16:1	0.00160832	-5.12042	1
TG 46:1-FA18:0	0.00414628	-6.40204	1
TG 46:1-FA18:1	0.000738856	-8.07845	1
TG 46:2-FA12:0	0.000242807	-9.26444	1
TG 46:2-FA14:0	0.00122435	-6.09501	1
TG 46:2-FA14:1	0.00207511	-5.02202	1
TG 46:2-FA16:0	0.00110534	-8.4168	1
TG 46:2-FA16:1	0.00181876	-5.26681	1
TG 46:2-FA18:1	0.00134444	-7.02789	1
TG 46:2-FA18:2	0.000505686	-8.08745	1
TG 46:3-FA14:1	0.00383798	-3.81776	1
TG 46:3-FA16:0	0.00188285	-5.52642	1
TG 46:3-FA16:1	0.00298925	-5.34278	1
TG 46:3-FA18:1	0.00180274	-6.2501	1
TG 46:3-FA18:2	0.00243917	-6.44403	1
TG 47:0-FA14:0	0.0127223	-3.24352	1
TG 47:0-FA15:0	0.00581932	-3.17963	1
TG 47:0-FA16:0	0.00608262	-3.53184	1
TG 47:0-FA17:0	0.00487882	-3.12053	1
TG 47:1-FA14:0	0.00205107	-4.92142	1
TG 47:1-FA15:0	0.00381806	-4.03218	1
TG 47:1-FA16:0	0.00285723	-4.28317	1
TG 47:1-FA16:1	0.0105108	-2.24178	1
TG 47:1-FA17:0	0.00644295	-4.22494	1
TG 47:1-FA18:1	0.00150787	-5.1823	1
TG 47:2-FA14:0	0.0017583	-4.06421	1
TG 47:2-FA15:0	0.00765019	-4.00402	1
TG 47:2-FA16:1	0.0283466	-2.01327	1
TG 47:2-FA18:1	0.00130881	-5.67427	1
TG 47:2-FA18:2	0.00194595	-4.6186	1
TG 48:0-FA14:0	0.00133261	-6.26752	1
TG 48:0-FA16:0	0.00111371	-6.31897	1
TG 48:0-FA18:0	0.000619456	-7.04155	1
TG 48:1-FA14:0	0.000225098	-8.6642	1
TG 48:1-FA16:0	0.000265948	-8.08367	1
TG 48:1-FA16:1	0.000874897	-5.95264	1
TG 48:1-FA18:0	0.00175284	-7.94281	1
TG 48:1-FA18:1	0.000217564	-8.61128	1
TG 48:2-FA12:0	0.00105281	-9.37215	1
TG 48:2-FA14:0	0.000356358	-8.25277	1
TG 48:2-FA14:1	0.000352816	-7.83265	1
TG 48:2-FA16:0	0.000372245	-7.63681	1
TG 48:2-FA16:1	0.00100599	-6.01095	1
TG 48:2-FA18:1	0.000596402	-8.3907	1
TG 48:2-FA18:2	0.000334711	-8.21757	1
TG 48:3-FA14:1	0.000716384	-6.77482	1
TG 48:3-FA16:1	0.00190081	-5.07186	1
TG 48:3-FA18:1	0.00053016	-8.241	1
TG 48:3-FA18:2	0.000772438	-8.05355	1
TG 48:4-FA16:0	0.0738949	-0.750626	0
TG 49:0-FA15:0	0.00561351	-3.57988	1
TG 49:0-FA16:0	0.00744872	-3.80442	1
TG 49:0-FA17:0	0.00709238	-3.55841	1
TG 49:0-FA18:0	0.00323129	-4.29306	1
TG 49:1-FA14:0	0.00128831	-5.80749	1
TG 49:1-FA15:0	0.000841511	-6.44321	1
TG 49:1-FA16:0	0.000850132	-6.10755	1
TG 49:1-FA16:1	0.00586605	-2.87699	1
TG 49:1-FA17:0	0.00170375	-4.68134	1
TG 49:1-FA18:1	0.000713368	-6.47559	1
TG 49:2-FA15:0	0.000949711	-6.07775	1
TG 49:2-FA16:0	0.000739341	-6.07492	1
TG 49:2-FA16:1	0.00337112	-3.78375	1
TG 49:2-FA17:0	0.00329722	-4.35217	1
TG 49:2-FA18:1	0.00117632	-5.73134	1
TG 49:2-FA18:2	0.000889293	-5.86856	1
TG 49:3-FA16:1	0.0050808	-3.29023	1
TG 49:3-FA18:2	0.00270872	-4.74892	1
TG 50:0-FA16:0	0.000644833	-6.44881	1
TG 50:0-FA18:0	0.00109696	-6.48763	1
TG 50:1-FA14:0	0.000670706	-8.15889	1
TG 50:1-FA16:0	0.00080937	-8.22782	1
TG 50:1-FA16:1	0.00189761	-6.36199	1
TG 50:1-FA18:0	0.000450358	-8.04353	1
TG 50:1-FA18:1	0.000399217	-8.16332	1
TG 50:2-FA14:0	0.000176354	-9.0286	1
TG 50:2-FA16:0	0.000306506	-8.63314	1
TG 50:2-FA16:1	0.000329767	-8.22972	1
TG 50:2-FA18:0	0.000505901	-7.7154	1
TG 50:2-FA18:1	0.000198037	-8.97527	1
TG 50:2-FA18:2	0.000422455	-7.76457	1
TG 50:3-FA14:0	0.000397167	-8.77349	1
TG 50:3-FA16:0	0.00108794	-9.39888	1
TG 50:3-FA16:1	0.000462157	-7.46844	1
TG 50:3-FA18:1	0.000291599	-8.28577	1
TG 50:3-FA18:2	0.000479445	-8.2889	1
TG 50:4-FA16:0	0.0253034	-2.44466	1
TG 50:4-FA16:1	0.00146543	-6.65008	1
TG 50:4-FA18:2	0.000609221	-7.22855	1
TG 50:5-FA20:5	0.0151099	-2.65282	1
TG 51:0-FA16:0	0.278844	-0.230565	0
TG 51:0-FA17:0	0.00561745	-3.99976	1
TG 51:0-FA18:0	0.00686193	-4.35346	1
TG 51:1-FA16:0	0.000722864	-6.80862	1
TG 51:1-FA17:0	0.000665249	-6.70459	1
TG 51:1-FA18:1	0.000481967	-6.63346	1
TG 51:2-FA15:0	0.000969152	-7.94573	1
TG 51:2-FA16:0	0.000331085	-7.53228	1
TG 51:2-FA16:1	0.00190264	-4.9938	1
TG 51:2-FA17:0	0.000610239	-6.55794	1
TG 51:2-FA18:1	0.000296194	-7.87449	1
TG 51:2-FA18:2	0.00222493	-6.44472	1
TG 51:3-FA16:1	0.00111447	-5.36737	1
TG 51:3-FA18:2	0.000557253	-7.04822	1
TG 52:0-FA16:0	0.000357205	-5.33403	1
TG 52:0-FA18:0	0.0012664	-5.73709	1
TG 52:1-FA16:0	0.0102558	-7.7583	1
TG 52:1-FA16:1	0.0010838	-5.25337	1
TG 52:1-FA18:0	0.0104409	-7.83773	1
TG 52:1-FA18:1	0.00620534	-7.94501	1
TG 52:2-FA16:0	0.000321199	-9.24591	1
TG 52:2-FA16:1	0.00134691	-7.50972	1
TG 52:2-FA18:0	0.00112649	-8.17644	1
TG 52:2-FA18:1	0.000230929	-9.15567	1
TG 52:2-FA18:2	0.00247429	-7.79499	1
TG 52:3-FA16:0	0.000341315	-9.12144	1
TG 52:3-FA16:1	0.000204714	-8.75236	1
TG 52:3-FA18:0	0.000208564	-8.04185	1
TG 52:3-FA18:1	0.000212778	-9.1559	1
TG 52:3-FA18:2	0.00024424	-8.91365	1
TG 52:4-FA16:0	0.0029058	-9.22867	1
TG 52:4-FA16:1	0.000231382	-8.2942	1
TG 52:4-FA18:1	0.000277264	-8.82957	1
TG 52:4-FA18:2	0.000593479	-8.09948	1
TG 52:4-FA18:3	0.000173373	-9.31796	1
TG 52:5-FA16:0	0.00983282	-3.23632	1
TG 52:5-FA16:1	0.000358158	-7.63443	1
TG 52:5-FA18:2	0.000656987	-7.71482	1
TG 52:5-FA18:3	0.00301195	-7.84516	1
TG 52:5-FA20:5	0.00815711	-3.09882	1
TG 52:5-FA22:5	0.00179398	-5.65362	1
TG 52:6-FA16:1	0.0170781	-2.53484	1
TG 52:6-FA18:1	0.012411	-2.87573	1
TG 52:7-FA16:0	0.0860523	-0.340785	0
TG 52:8-FA16:1	0.00242417	-3.23286	1
TG 53:0-FA16:0	0.00573632	-3.39082	1
TG 53:1-FA16:0	0.0021371	-5.42286	1
TG 53:1-FA18:1	0.0585773	-1.18933	0
TG 53:2-FA16:0	0.000703795	-6.88249	1
TG 53:2-FA17:0	0.000355667	-8.14319	1
TG 53:2-FA18:1	0.000355982	-7.94332	1
TG 53:3-FA18:2	0.00397917	-7.07067	1
TG 54:0-FA16:0	0.0134356	-2.87564	1
TG 54:0-FA18:0	0.0102228	-3.60757	1
TG 54:1-FA16:0	0.00152697	-5.8856	1
TG 54:1-FA18:0	0.0766135	-6.14156	0
TG 54:1-FA18:1	0.0524228	-5.23386	0
TG 54:2-FA16:0	0.000431909	-8.12524	1
TG 54:2-FA18:0	0.00771362	-7.80341	1
TG 54:2-FA18:1	0.00621404	-8.0815	1
TG 54:2-FA18:2	0.0204906	-6.23127	1
TG 54:2-FA20:1	0.000376261	-8.26665	1
TG 54:3-FA16:0	0.000331343	-7.60772	1
TG 54:3-FA18:0	0.000823442	-7.67146	1
TG 54:3-FA18:1	0.000246696	-8.58095	1
TG 54:3-FA18:2	0.000748926	-7.65803	1
TG 54:3-FA20:2	0.000297361	-7.67672	1
TG 54:4-FA16:0	0.000892089	-6.58212	1
TG 54:4-FA18:0	0.00152751	-6.96785	1
TG 54:4-FA18:1	0.000335556	-8.1105	1
TG 54:4-FA18:2	0.000437844	-7.90133	1
TG 54:4-FA20:3	0.000795687	-6.66418	1
TG 54:5-FA16:0	0.000850082	-6.78302	1
TG 54:5-FA16:1	0.00270362	-6.10651	1
TG 54:5-FA18:0	0.00241402	-6.20483	1
TG 54:5-FA18:1	0.00131244	-7.6767	1
TG 54:5-FA18:2	0.00108566	-6.79523	1
TG 54:5-FA18:3	0.000459413	-8.24837	1
TG 54:5-FA20:4	0.00160245	-6.52412	1
TG 54:5-FA22:5	0.0038456	-4.82985	1
TG 54:6-FA16:0	0.00396684	-5.54883	1
TG 54:6-FA18:1	0.0169088	-3.26317	1
TG 54:6-FA18:2	0.00827838	-5.20289	1
TG 54:6-FA18:3	0.000774256	-7.05453	1
TG 54:6-FA20:4	0.00181576	-6.48941	1
TG 54:6-FA22:6	0.00198623	-6.11144	1
TG 54:7-FA18:2	0.00394991	-4.47375	1
TG 54:8-FA18:2	0.124963	-1.0984	0
TG 55:2-FA18:1	0.0662205	-1.60258	0
TG 55:2-FA18:2	0.0483528	-1.75676	1
TG 56:3-FA18:1	0.00064304	-7.71144	1
TG 56:3-FA20:1	0.00140883	-7.70895	1
TG 56:4-FA18:1	0.00125475	-6.79942	1
TG 56:4-FA18:2	0.0007996	-6.81399	1
TG 56:5-FA18:1	0.00220768	-6.70461	1
TG 56:5-FA20:3	0.00344554	-5.80016	1
TG 56:5-FA20:4	0.00185054	-5.5967	1
TG 56:5-FA22:5	0.00487577	-3.68896	1
TG 56:6-FA20:4	0.00417531	-5.71076	1
TG 56:6-FA22:5	0.0026755	-6.87931	1
TG 56:7-FA16:0	0.0044997	-5.67812	1
TG 56:7-FA18:0	0.0507886	-0.637033	0
TG 56:7-FA18:1	0.0170539	-3.06649	1
TG 56:7-FA20:4	0.00155482	-5.33285	1
TG 56:7-FA22:6	0.00153021	-6.45265	1
TG 56:8-FA18:2	0.0225103	-2.6566	1
TG 57:2-FA18:1	0.085881	-1.05834	0
TG 58:7-FA18:0	0.0334223	-2.21195	1
TG 58:7-FA18:1	0.0139117	-3.62995	1
TG 58:8-FA18:2	0.0112607	-3.21182	1
TG 58:9-FA18:1	0.0557191	-1.17186	0

## Sheet: J1vsJH
Lipid_Species	P_Value	Mean_Difference	Significance
CE 14:0	0.831532	-0.0923381	0
CE 15:0	0.734424	0.0756685	0
CE 16:0	0.669775	-0.19669	0
CE 16:1	0.720416	-0.126382	0
CE 18:0	0.864099	-0.0866375	0
CE 18:1	0.906737	-0.0646083	0
CE 18:2	0.794216	-0.179551	0
CE 18:3	0.687115	-0.241118	0
CE 20:0	0.468236	-0.412278	0
CE 20:1	0.380062	-0.433856	0
CE 20:3	0.0972228	1.2626	0
CE 20:4	0.895752	-0.0739758	0
CE 20:5	0.596412	-0.32067	0
CE 22:5	0.734269	-0.115416	0
CE 22:6	0.858751	-0.0883666	0
CE 24:0	0.494235	0.441735	0
Cer d18:1/16:0	0.372459	-0.665614	0
Cer d18:1/24:0	0.656067	-0.311918	0
Cer d18:1/24:1	0.797631	-0.153288	0
Cer d18:1/26:0	0.684215	-0.258833	0
DG 12:0_18:1	0.819708	-0.0491967	0
DG 12:0_18:2	0.667786	0.0790269	0
DG 14:0_16:0	0.446804	0.201593	0
DG 14:0_18:1	0.926326	-0.0143313	0
DG 14:1_16:0	0.53127	-0.179224	0
DG 14:1_18:1	0.471239	-0.139979	0
DG 14:1_20:0	0.323165	-0.209005	0
DG 16:0_16:0	0.795986	0.0629099	0
DG 16:0_16:1	0.716879	0.140958	0
DG 16:0_18:0	0.838956	-0.0380526	0
DG 16:0_18:1	0.141354	-0.501735	0
DG 16:0_18:2	0.0795098	-0.907745	0
DG 16:1_16:1	0.105523	-0.323396	0
DG 16:1_18:1	0.902223	-0.020649	0
DG 18:0_18:1	0.345001	0.701632	0
DG 18:0_18:2	0.940415	0.0593804	0
DG 18:1_18:1	0.60007	-0.291272	0
DG 18:1_18:2	0.787329	-0.0838404	0
FA 12:0	0.484759	0.236299	0
FA 14:0	0.892667	-0.037492	0
FA 14:1	0.489662	0.155231	0
FA 15:0	0.756644	-0.0709867	0
FA 16:0	0.845038	0.0789007	0
FA 16:1	0.791562	-0.0591829	0
FA 17:0	0.834042	-0.0732458	0
FA 18:0	0.746968	0.139604	0
FA 18:1	0.480356	0.264303	0
FA 18:2	0.514758	0.246475	0
FA 18:3	0.91179	0.0354552	0
FA 18:4	0.417471	-0.249935	0
FA 20:0	0.784898	0.131038	0
FA 20:1	0.538051	0.229484	0
FA 20:2	0.910627	-0.0324977	0
FA 20:3	0.466171	0.190044	0
FA 20:4	0.978864	0.00902066	0
FA 20:5	0.898705	-0.0441473	0
FA 22:0	0.858472	0.0903989	0
FA 22:1	0.775757	0.113853	0
FA 22:2	0.77227	-0.0775589	0
FA 22:4	0.75983	0.074028	0
FA 22:5	0.805178	0.0573448	0
FA 22:6	0.96842	-0.018563	0
FA 24:0	0.650933	0.106644	0
FA 24:1	0.579194	0.179364	0
HexCER d18:1/16:0	0.591217	-0.286592	0
HexCER d18:1/22:0	0.130146	-0.792151	0
HexCER d18:1/24:0	0.976499	0.0201686	0
HexCER d18:1/24:1	0.271402	-0.967342	0
LPC 16:0	0.636286	-0.470103	0
LPC 16:1	0.957096	0.0162627	0
LPC 18:0	0.499317	-0.661282	0
LPC 18:1	0.582538	0.443611	0
LPC 18:2	0.653736	0.351407	0
LPC 18:3	0.0526427	-0.169274	0
LPC 20:0	0.780904	0.0521088	0
LPC 20:1	0.759037	-0.175403	0
LPC 20:2	0.245669	0.138463	0
LPC 20:3	0.606451	0.198267	0
LPC 20:5	0.876738	-0.0105286	0
LPC 22:0	0.116003	-0.793143	0
LPC 22:1	0.875496	-0.0292555	0
LPC 22:4	0.604959	-0.316651	0
LPC 24:0	0.769731	-0.11175	0
LPE 16:0	0.273043	0.628855	0
LPE 18:0	0.201571	-0.815713	0
LPE 18:1	0.411986	0.745892	0
LPE 18:2	0.565585	0.43313	0
LPE 18:3	0.0660067	0.394009	0
LPE 20:1	0.658251	-0.336659	0
LPE 20:2	0.342868	-0.853268	0
LPE 20:3	0.120123	1.51014	0
LPE 20:4	0.780534	0.103484	0
LPE 20:5	0.0389988	0.208082	0
LPE 22:4	0.670804	0.310764	0
LPE 22:5	0.790457	0.165323	0
LPE 22:6	0.515329	-0.469129	0
LacCER d18:1/16:0	0.518327	-0.396445	0
PA 34:1	0.747074	-0.225334	0
PA 34:2	0.856718	-0.0815802	0
PA 34:3	0.117377	0.347054	0
PA 34:5	0.499427	0.0541855	0
PA 36:1	0.870544	0.0742017	0
PA 36:2	0.66225	-0.334783	0
PC 16:0_16:0	0.801206	0.270943	0
PC 16:0_16:1	0.197141	0.891651	0
PC 16:0_18:0	0.0497039	-0.71518	0
PC 16:0_18:1	0.62252	0.426227	0
PC 16:0_18:2	0.670097	-0.365453	0
PC 16:0_20:3	0.472909	-0.406329	0
PC 16:0_20:4	0.476514	-0.720149	0
PC 16:1_18:1	0.19817	0.845573	0
PC 17:0_20:1	0.664921	0.0603374	0
PC 18:0_18:1	0.743926	-0.168706	0
PC 18:0_18:2	0.773326	-0.199348	0
PC 18:0_20:3	0.832186	-0.0735706	0
PC 18:0_20:4	0.205397	-1.05522	0
PC 18:1_18:1	0.736752	0.309503	0
PC 18:1_18:2	0.965791	-0.0364813	0
PC 18:1_20:4	0.950041	-0.0307735	0
PC 18:2_18:2	0.968345	0.0202847	0
PE 16:0_18:1	0.330223	1.10623	0
PE 16:0_18:2	0.687293	-0.172464	0
PE 16:0_20:4	0.311102	-0.607999	0
PE 16:1_18:1	0.490632	-0.327606	0
PE 17:0_20:1	0.441185	-0.0614149	0
PE 18:0_18:0	0.2997	0.523187	0
PE 18:0_18:1	0.724187	-0.247263	0
PE 18:0_18:2	0.715372	0.359685	0
PE 18:0_20:3	0.885458	0.0817258	0
PE 18:0_20:4	0.802744	0.271967	0
PE 18:1_18:1	0.988192	0.0143027	0
PE 18:1_18:2	0.394121	0.651167	0
PE 18:1_20:3	0.465142	0.0581419	0
PE 18:1_20:4	0.451155	-0.323689	0
PE P-16:0/18:1	0.599191	0.638259	0
PE P-16:0/18:2	0.67362	0.426882	0
PE P-16:0/20:3	0.446923	0.373034	0
PE P-16:0/20:4	0.496004	0.765896	0
PE P-16:0/22:4	0.484849	0.191744	0
PE P-16:0/22:5	0.12194	0.565774	0
PE P-18:0/18:1	0.799798	0.0949621	0
PE P-18:0/18:2	0.872407	-0.0743659	0
PE P-18:0/20:4	0.254542	-0.726553	0
PE P-18:1/18:1	0.374035	-0.268005	0
PE P-18:1/18:2	0.738005	0.0837915	0
PE P-18:1/20:4	0.882806	-0.166572	0
PI 15:0_22:0	0.614677	0.0503033	0
PI 17:0_22:6	0.303654	-0.215699	0
PI 18:0_20:4	0.956345	-0.0601631	0
PS 17:0_20:1	0.399246	0.112697	0
PS 18:0_18:1	0.199917	-0.143119	0
PS 18:1_18:1	0.208442	-0.729904	0
SM d18:1/14:0	0.857367	0.137316	0
SM d18:1/16:0	0.673785	0.364495	0
SM d18:1/18:0	0.623424	-0.399399	0
SM d18:1/18:1	0.452754	-0.515791	0
SM d18:1/20:0	0.550316	-0.523312	0
SM d18:1/20:1	0.394891	-0.624566	0
SM d18:1/22:0	0.38016	-0.793535	0
SM d18:1/22:1	0.327951	-0.729364	0
SM d18:1/24:0	0.396295	-0.788467	0
SM d18:1/24:1	0.49169	-0.532258	0
SM d18:1/26:0	0.427887	0.69105	0
SM d18:1/26:1	0.410128	0.625838	0
TG 36:0-FA12:0	0.30474	0.37865	0
TG 38:0-FA12:0	0.331005	-0.423159	0
TG 40:0-FA14:0	0.397166	-0.561751	0
TG 40:0-FA16:0	0.248162	-0.798987	0
TG 42:0-FA12:0	0.279383	-0.853059	0
TG 42:0-FA14:0	0.343465	-0.574656	0
TG 42:0-FA16:0	0.181545	-1.2288	0
TG 42:1-FA14:0	0.172989	-1.27769	0
TG 42:1-FA16:0	0.180815	-1.70309	0
TG 42:1-FA16:1	0.254438	-1.09044	0
TG 44:0-FA12:0	0.339195	-0.798138	0
TG 44:0-FA14:0	0.112766	-0.947911	0
TG 44:0-FA16:0	0.179019	-1.02231	0
TG 44:0-FA18:0	0.704324	-0.205777	0
TG 44:1-FA12:0	0.28547	-1.5132	0
TG 44:1-FA14:0	0.186914	-1.11092	0
TG 44:1-FA14:1	0.305836	-0.56652	0
TG 44:1-FA16:0	0.155435	-1.74126	0
TG 44:1-FA16:1	0.0961026	-1.30991	0
TG 44:1-FA18:1	0.209381	-1.45771	0
TG 44:2-FA16:1	0.158157	-1.59988	0
TG 44:2-FA18:1	0.250115	-1.6193	0
TG 44:2-FA18:2	0.153112	-1.81209	0
TG 45:0-FA14:0	0.982705	-0.00474838	0
TG 45:0-FA15:0	0.887095	-0.0363833	0
TG 45:0-FA16:0	0.168764	-0.392162	0
TG 45:1-FA15:0	0.0734454	-0.502165	0
TG 45:1-FA16:0	0.206762	-1.39544	0
TG 45:1-FA18:1	0.268588	-1.31421	0
TG 46:0-FA14:0	0.15271	-0.982676	0
TG 46:0-FA16:0	0.197463	-1.05602	0
TG 46:0-FA18:0	0.21868	-0.753618	0
TG 46:1-FA12:0	0.234436	-1.89195	0
TG 46:1-FA14:0	0.156017	-1.64842	0
TG 46:1-FA14:1	0.224428	-1.07781	0
TG 46:1-FA16:0	0.139572	-2.0488	0
TG 46:1-FA16:1	0.135621	-1.29839	0
TG 46:1-FA18:0	0.499899	-0.618094	0
TG 46:1-FA18:1	0.13807	-2.0229	0
TG 46:2-FA12:0	0.214769	-2.03373	0
TG 46:2-FA14:0	0.111349	-1.97854	0
TG 46:2-FA14:1	0.164013	-1.53106	0
TG 46:2-FA16:0	0.160842	-2.21365	0
TG 46:2-FA16:1	0.136112	-1.43088	0
TG 46:2-FA18:1	0.144085	-1.99183	0
TG 46:2-FA18:2	0.207173	-1.76654	0
TG 46:3-FA14:1	0.222832	-0.754983	0
TG 46:3-FA16:0	0.288553	-0.77802	0
TG 46:3-FA16:1	0.195224	-1.458	0
TG 46:3-FA18:1	0.208346	-1.64419	0
TG 46:3-FA18:2	0.148517	-1.71447	0
TG 47:0-FA14:0	0.417724	-0.100253	0
TG 47:0-FA15:0	0.764089	-0.0644644	0
TG 47:0-FA16:0	0.82282	-0.0585015	0
TG 47:0-FA17:0	0.693051	-0.155794	0
TG 47:1-FA14:0	0.0426707	-0.828661	0
TG 47:1-FA15:0	0.116448	-0.720037	0
TG 47:1-FA16:0	0.166588	-0.700129	0
TG 47:1-FA16:1	0.28764	-0.332199	0
TG 47:1-FA17:0	0.412955	-0.315261	0
TG 47:1-FA18:1	0.282039	-0.857744	0
TG 47:2-FA14:0	0.468829	-0.26831	0
TG 47:2-FA15:0	0.0429365	-0.524717	0
TG 47:2-FA16:1	0.257275	-0.336595	0
TG 47:2-FA18:1	0.249726	-1.34223	0
TG 47:2-FA18:2	0.343742	-0.315769	0
TG 48:0-FA14:0	0.130509	-0.955399	0
TG 48:0-FA16:0	0.238257	-0.986096	0
TG 48:0-FA18:0	0.242833	-0.824052	0
TG 48:1-FA14:0	0.151029	-2.2964	0
TG 48:1-FA16:0	0.171166	-2.06246	0
TG 48:1-FA16:1	0.174957	-1.44995	0
TG 48:1-FA18:0	0.259712	-1.38077	0
TG 48:1-FA18:1	0.17369	-2.16235	0
TG 48:2-FA12:0	0.327485	-1.68559	0
TG 48:2-FA14:0	0.130926	-2.61564	0
TG 48:2-FA14:1	0.176936	-2.1792	0
TG 48:2-FA16:0	0.17117	-2.35555	0
TG 48:2-FA16:1	0.184407	-1.86666	0
TG 48:2-FA18:1	0.159216	-2.40906	0
TG 48:2-FA18:2	0.205005	-2.04755	0
TG 48:3-FA14:1	0.156514	-2.23387	0
TG 48:3-FA16:1	0.152384	-1.80813	0
TG 48:3-FA18:1	0.162103	-2.47868	0
TG 48:3-FA18:2	0.147987	-2.30968	0
TG 48:4-FA16:0	0.625076	0.0491703	0
TG 49:0-FA15:0	0.394433	-0.243281	0
TG 49:0-FA16:0	0.654257	-0.113769	0
TG 49:0-FA17:0	0.805483	-0.0803937	0
TG 49:0-FA18:0	0.53776	-0.1639	0
TG 49:1-FA14:0	0.501388	-0.390367	0
TG 49:1-FA15:0	0.149171	-1.02343	0
TG 49:1-FA16:0	0.159106	-0.961782	0
TG 49:1-FA16:1	0.341983	-0.302191	0
TG 49:1-FA17:0	0.420731	-0.252548	0
TG 49:1-FA18:1	0.172195	-0.987127	0
TG 49:2-FA15:0	0.138945	-1.26531	0
TG 49:2-FA16:0	0.113078	-1.54927	0
TG 49:2-FA16:1	0.077594	-0.919805	0
TG 49:2-FA17:0	0.52753	-0.233695	0
TG 49:2-FA18:1	0.150127	-1.22822	0
TG 49:2-FA18:2	0.169075	-0.978565	0
TG 49:3-FA16:1	0.124721	-0.822897	0
TG 49:3-FA18:2	0.137109	-1.06712	0
TG 50:0-FA16:0	0.140591	-1.12144	0
TG 50:0-FA18:0	0.158842	-1.09167	0
TG 50:1-FA14:0	0.163108	-1.71582	0
TG 50:1-FA16:0	0.14427	-2.17741	0
TG 50:1-FA16:1	0.126126	-1.33901	0
TG 50:1-FA18:0	0.136864	-2.02154	0
TG 50:1-FA18:1	0.10836	-2.22266	0
TG 50:2-FA14:0	0.125276	-2.6424	0
TG 50:2-FA16:0	0.112299	-2.7416	0
TG 50:2-FA16:1	0.130313	-2.58544	0
TG 50:2-FA18:0	0.212138	-1.59659	0
TG 50:2-FA18:1	0.118064	-2.8332	0
TG 50:2-FA18:2	0.123915	-2.11042	0
TG 50:3-FA14:0	0.163105	-2.33911	0
TG 50:3-FA16:0	0.0770058	-3.47584	0
TG 50:3-FA16:1	0.140516	-2.67954	0
TG 50:3-FA18:1	0.13619	-2.85182	0
TG 50:3-FA18:2	0.137609	-2.55603	0
TG 50:4-FA16:0	0.182598	-0.226709	0
TG 50:4-FA16:1	0.15353	-2.39026	0
TG 50:4-FA18:2	0.156338	-2.31872	0
TG 50:5-FA20:5	0.00987944	-0.811989	0
TG 51:0-FA16:0	0.720873	-0.0194319	0
TG 51:0-FA17:0	0.838011	-0.0586249	0
TG 51:0-FA18:0	0.162921	-0.375333	0
TG 51:1-FA16:0	0.156659	-1.06012	0
TG 51:1-FA17:0	0.216988	-1.03913	0
TG 51:1-FA18:1	0.178562	-0.94466	0
TG 51:2-FA15:0	0.307277	-1.04715	0
TG 51:2-FA16:0	0.16149	-1.55317	0
TG 51:2-FA16:1	0.166062	-0.854261	0
TG 51:2-FA17:0	0.192524	-1.14267	0
TG 51:2-FA18:1	0.144586	-1.54568	0
TG 51:2-FA18:2	0.285581	-0.723846	0
TG 51:3-FA16:1	0.170738	-1.2681	0
TG 51:3-FA18:2	0.167838	-1.41988	0
TG 52:0-FA16:0	0.0670578	-0.850815	0
TG 52:0-FA18:0	0.177818	-0.707244	0
TG 52:1-FA16:0	0.154739	-1.81475	0
TG 52:1-FA16:1	0.229051	-0.637686	0
TG 52:1-FA18:0	0.148317	-1.90911	0
TG 52:1-FA18:1	0.109395	-2.07601	0
TG 52:2-FA16:0	0.108447	-2.53428	0
TG 52:2-FA16:1	0.190822	-1.66293	0
TG 52:2-FA18:0	0.140621	-2.21	0
TG 52:2-FA18:1	0.113611	-2.49254	0
TG 52:2-FA18:2	0.0978959	-2.06283	0
TG 52:3-FA16:0	0.131093	-2.38339	0
TG 52:3-FA16:1	0.144447	-2.89676	0
TG 52:3-FA18:0	0.506236	-0.805529	0
TG 52:3-FA18:1	0.126149	-2.77161	0
TG 52:3-FA18:2	0.120719	-2.44217	0
TG 52:4-FA16:0	0.0753876	-3.18957	0
TG 52:4-FA16:1	0.151878	-2.5485	0
TG 52:4-FA18:1	0.158986	-2.64902	0
TG 52:4-FA18:2	0.144476	-2.22968	0
TG 52:4-FA18:3	0.150806	-2.23513	0
TG 52:5-FA16:0	0.857924	-0.0331242	0
TG 52:5-FA16:1	0.187232	-2.67413	0
TG 52:5-FA18:2	0.224548	-1.77581	0
TG 52:5-FA18:3	0.27263	-1.57167	0
TG 52:5-FA20:5	0.224724	-0.319891	0
TG 52:5-FA22:5	0.175242	-0.829921	0
TG 52:6-FA16:1	0.583289	-0.126604	0
TG 52:6-FA18:1	0.967263	0.011477	0
TG 52:7-FA16:0	0.067361	0.181114	0
TG 52:8-FA16:1	0.504483	-0.159286	0
TG 53:0-FA16:0	0.246636	-0.466724	0
TG 53:1-FA16:0	0.204808	-1.03985	0
TG 53:1-FA18:1	0.191868	0.192264	0
TG 53:2-FA16:0	0.328923	-0.988637	0
TG 53:2-FA17:0	0.396469	-0.867923	0
TG 53:2-FA18:1	0.226177	-1.33202	0
TG 53:3-FA18:2	0.116527	-1.54622	0
TG 54:0-FA16:0	0.237918	-0.408365	0
TG 54:0-FA18:0	0.950278	0.00803748	0
TG 54:1-FA16:0	0.0566352	-1.15099	0
TG 54:1-FA18:0	0.370017	-0.86906	0
TG 54:1-FA18:1	0.53368	-0.436434	0
TG 54:2-FA16:0	0.258294	-1.47324	0
TG 54:2-FA18:0	0.23947	-1.60292	0
TG 54:2-FA18:1	0.20797	-1.80689	0
TG 54:2-FA18:2	0.223717	-0.797997	0
TG 54:2-FA20:1	0.24774	-1.49151	0
TG 54:3-FA16:0	0.254868	-1.41946	0
TG 54:3-FA18:0	0.261489	-1.5636	0
TG 54:3-FA18:1	0.177067	-2.26751	0
TG 54:3-FA18:2	0.240557	-1.60284	0
TG 54:3-FA20:2	0.310231	-1.41151	0
TG 54:4-FA16:0	0.205404	-1.39302	0
TG 54:4-FA18:0	0.3073	-1.0384	0
TG 54:4-FA18:1	0.164718	-2.28915	0
TG 54:4-FA18:2	0.187827	-2.0467	0
TG 54:4-FA20:3	0.282318	-1.24983	0
TG 54:5-FA16:0	0.183176	-1.76289	0
TG 54:5-FA16:1	0.237787	-0.890017	0
TG 54:5-FA18:0	0.325484	-0.644062	0
TG 54:5-FA18:1	0.151079	-2.39418	0
TG 54:5-FA18:2	0.215987	-1.59414	0
TG 54:5-FA18:3	0.211137	-1.84749	0
TG 54:5-FA20:4	0.129281	-2.31532	0
TG 54:5-FA22:5	0.0456597	-1.44816	1
TG 54:6-FA16:0	0.212351	-1.08454	0
TG 54:6-FA18:1	0.239358	-0.171437	0
TG 54:6-FA18:2	0.239206	-0.942634	0
TG 54:6-FA18:3	0.182018	-1.55166	0
TG 54:6-FA20:4	0.153401	-2.41686	0
TG 54:6-FA22:6	0.274467	-1.11524	0
TG 54:7-FA18:2	0.281531	-0.868511	0
TG 54:8-FA18:2	0.172944	-0.17704	0
TG 55:2-FA18:1	0.107668	-0.0880731	0
TG 55:2-FA18:2	0.45527	-0.152713	0
TG 56:3-FA18:1	0.444924	-0.934618	0
TG 56:3-FA20:1	0.352099	-1.15525	0
TG 56:4-FA18:1	0.2001	-1.7157	0
TG 56:4-FA18:2	0.713585	-0.352345	0
TG 56:5-FA18:1	0.320648	-1.16225	0
TG 56:5-FA20:3	0.28936	-1.03384	0
TG 56:5-FA20:4	0.165914	-1.27864	0
TG 56:5-FA22:5	0.179074	-1.3754	0
TG 56:6-FA20:4	0.187949	-1.56943	0
TG 56:6-FA22:5	0.310944	-1.21117	0
TG 56:7-FA16:0	0.0736757	-1.27044	0
TG 56:7-FA18:0	0.542466	0.0855626	0
TG 56:7-FA18:1	0.893968	0.0313068	0
TG 56:7-FA20:4	0.378965	-1.00464	0
TG 56:7-FA22:6	0.26438	-1.5202	0
TG 56:8-FA18:2	0.927068	-0.0195869	0
TG 57:2-FA18:1	0.047852	0.147481	0
TG 58:7-FA18:0	0.433691	0.115501	0
TG 58:7-FA18:1	0.506691	-0.139121	0
TG 58:8-FA18:2	0.583303	-0.154473	0
TG 58:9-FA18:1	0.0353179	0.15707	0
