# Supplementary material for: Infrared laser sampling of low volumes combined with shotgun lipidomics reveals lipid markers in palatine tonsil carcinoma
Source: Mol Oncol. 2025 Dec 23;20(6):1513–34. doi: 10.1002/1878-0261.70188 (PMC13238681; doi:10.1002/1878-0261.70188)
Supplement: Supplementary file 6 — Table S5. Fiber coupled Setup – Result of Welch's t‐test. [file MOL2-20-1513-s006.xlsx]

## Sheet: INFO
Input Data for UMAP and oPLS-DA and Lipid Species VIP-Score (oPLS-DA)
S3a	Chamber based setup - 70% log2 Lipid Species Concentration knn Imputation averaged for UMAP and OPLSDA
S3b	Chamber based setup - VIP Score OPLS-DA

## Sheet: S3a
	Patient A		Patient B			Patient C		Patient D		Patient E			Patient F			Patient G			Patient H			Patient I		Patient J		Patient K
	A-1	A-H	B-1	B-2	B-H	C-1	C-H	D-1	D-H	E-1	E-2	E-H	F-1	F-3	F-H	G-1	G-2	G-H	H-1	H-2	H-H	I-1	I-H	J-1	J-H	K-1	K-H
CE 14:0	4.02033	4.826	3.01967	2.90933	2.954	3.94267	3.667	3.05667	2.77	4.67533	3.88533	4.72867	3.981	3.43967	3.74033	5.47567	4.772	3.65233	3.562	2.31567	2.188	4.24467	3.87867	3.611	3.18733	3.69867	4.17567
CE 14:1	2.99267	3.46067	1.97433	2.20333	1.91267	2.49	2.905	2.367	1.72467	2.99733	2.58633	3.718	2.94267	1.80033	3.03433	4.56367	3.813	2.49967	2.69967	1.41867	1.58767	2.462	2.591	1.67733	1.64867	1.78433	3.60067
CE 15:0	4.11767	4.08167	2.72933	2.884	2.556	3.48467	3.329	3.05867	2.53833	3.87867	3.453	4.36567	3.39533	3.05367	3.46867	4.61067	3.87567	3.01167	3.342	1.96233	2.25867	4.05567	3.55533	3.11533	2.856	3.22633	3.982
CE 16:0	6.29167	7.796	5.58467	5.61467	6.21567	6.68433	5.905	5.42667	5.979	7.22267	6.229	7.04467	6.38967	6.152	6.035	7.75	6.837	6.14633	6.222	5.04067	3.75233	7.25433	6.74167	6.81067	6.29133	5.882	6.59933
CE 16:1	6.195	7.09033	5.39233	5.49667	6.03067	5.62167	5.665	5.07733	4.946	6.93833	5.93833	6.95167	6.08133	5.619	5.96833	7.43433	6.47133	5.374	5.68133	4.474	4.25833	6.15433	6.24333	6.08767	5.938	5.07267	6.32267
CE 18:0	4.02433	4.29533	2.74067	2.384	2.02133	3.974	2.57367	3.06033	2.403	4.08167	3.26867	3.42733	3.14067	2.49367	2.85967	5.392	4.43567	2.639	3.835	2.25067	1.972	4.713	3.13967	3.85267	2.99933	3.95433	3.042
CE 18:1	7.966	9.00333	6.99867	6.98267	7.25967	7.81167	6.94	6.83	7.12067	8.625	7.55033	8.22133	7.57667	7.49667	7.138	9.72167	8.705	7.24533	7.76167	6.47867	4.65267	8.37933	8.07133	8.36067	7.644	7.60933	7.502
CE 18:2	7.72633	9.91033	7.13667	7.29167	8.33967	8.73967	8.40067	6.92433	8.173	9.68367	8.57567	9.49833	8.25667	7.83067	7.95767	8.91933	8.197	8.49733	7.84467	6.71733	4.573	8.46233	9.13833	8.71767	8.53567	7.16633	8.757
CE 18:3	3.26833	5.108	1.60033	1.461	2.29333	3.336	3.10933	2.15967	3.161	5.23467	3.652	4.505	3.407	2.86567	3.05933	3.76467	2.92533	2.64533	2.82967	1.53633	1.595	3.66667	4.089	4.104	4.03167	2.62567	3.61767
CE 20:0	2.19667	2.965	1.569	1.45167	1.53633	4.07767	2.784	1.81567	3.132	3.81867	2.47167	3.067	1.91667	1.933	2.81367	3.44867	2.463	2.131	2.49233	1.906	2.496	3.55133	2.306	2.66333	2.80033	2.11867	3.38333
CE 20:1	3.52967	2.44933	2.436	2.62	0.987667	4.13033	2.08833	2.77367	2.32367	3.90567	2.78033	2.703	2.39233	2.49467	1.64167	5.45867	4.46433	1.12667	3.396	2.06067	2.36733	3.98367	2.00033	3.20233	2.35933	3.18667	2.985
CE 20:2	3.04367	0.982	2.05	1.937	0.0773333	2.915	0.388667	1.69233	0.023	2.95667	1.99633	1.402	1.61833	1.43333	0.72	5.32367	4.463	0.561	2.52733	1.334	0.297	3.20933	0.821	2.71367	0.445333	3.464	1.60233
CE 20:3	4.723	4.61267	3.94367	3.781	2.73867	4.857	2.50433	3.367	2.513	5.366	4.08633	3.69433	3.88333	3.62333	2.595	7.318	6.37667	3.11833	3.89333	2.36567	0.251667	4.45667	3.25667	4.90467	2.918	5.282	2.91067
CE 20:4	5.871	7.73533	5.41033	5.54733	6.04567	6.19267	5.277	5.30467	5.66033	7.361	6.23933	6.69333	6.47033	5.908	5.78867	7.925	6.71767	5.14933	5.87633	4.48133	1.46433	5.907	6.31567	6.44467	6.02267	6.14	6.00433
CE 20:5	3.228	4.85767	1.897	1.67867	2.10567	3.93433	3.58467	2.55233	2.952	4.22533	3.42833	4.043	3.55267	3.252	3.22333	4.59933	3.72867	2.362	4.463	3.20567	1.404	3.68933	4.02833	4.27267	4.101	3.51267	3.80767
CE 22:0	1.53933	0.338667	0.893333	0.391667	0.286	2.37367	0.501667	0.801667	0.481333	1.94367	0.887	1.65933	0.773667	0.378667	0.924667	2.895	1.71933	2.49767	1.003	0.167	1.35333	1.49067	0.278333	0.984333	0.556667	1.21633	1.62433
CE 22:1	2.31733	1.21233	1.87533	1.77167	0.722	2.609	0.673	1.75533	0.559333	2.72467	1.65567	1.75333	1.699	1.70267	1.356	4.88633	3.49433	1.19533	2.19367	1.26	1.651	2.61333	0.883667	1.859	0.977333	2.196	1.76833
CE 22:2	0.829667	0.245333	0.174333	0.243333	0.0126667	1.057	-0.001	0.009	-0.130333	1.33467	0.131333	0.238333	0.201	-0.147	0.0406667	3.249	2.44767	0.431667	0.790667	-0.154667	0.125333	1.45433	-0.114333	0.951667	-0.109667	1.31867	0.280333
CE 22:4	3.23467	0.846	3.31067	2.79367	-0.223333	2.94967	-0.615	2.331	-0.949	4.45833	3.42033	0.372667	2.61767	1.81567	0.307	6.356	5.453	-0.527	2.95967	1.22767	-0.155667	3.39767	0.618333	3.59267	-0.003	4.51367	0.0556667
CE 22:5	2.90433	2.294	3.02567	2.16833	1.155	3.419	1.06933	2.14933	1.46	4.16233	3.01433	1.26633	2.42567	1.48733	0.898667	5.57367	4.61867	0.905	3.86467	2.069	-0.386	3.32133	1.87933	3.55667	1.971	4.614	1.38667
CE 22:6	3.14767	4.19933	2.87567	2.432	2.563	3.67733	2.31467	1.806	1.94233	3.661	2.854	2.84133	3.04467	2.547	2.30367	5.551	4.345	1.642	4.62867	2.944	1.26667	3.29567	3.05733	3.415	2.48133	5.16767	2.892
CE 24:0	2.27567	1.69033	1.37267	1.39633	0.827	3.402	1.144	1.60767	1.154	2.86033	1.86367	2.65467	1.51333	0.923333	1.776	4.10533	3.06933	0.648333	1.56	0.923667	2.186	2.654	1.24567	1.78533	1.369	2.15467	2.105
CE 24:1	3.11033	1.46833	2.352	2.80733	0.567	3.35767	0.772333	2.26033	0.485	3.88867	2.83467	2.116	2.55333	2.404	0.719333	5.461	4.57933	1.06867	2.925	1.67767	2.70567	3.893	1.23	2.686	0.425667	3.34	2.13433
Cer d18:0/16:0	3.63267	2.73733	1.42933	1.446	2.333	1.63333	2.17433	1.66833	2.17	2.541	1.81267	2.41233	2.59167	1.53767	1.71267	3.15767	3.13633	2.33333	3	1.81033	2.51967	2.5	2.99267	1.88333	3.29367	1.519	2.68333
Cer d18:1/16:0	6.90167	5.12667	5.668	5.01833	3.88467	4.07667	3.51967	4.01633	4.247	5.546	5.05933	3.51533	5.57333	4.656	4.55667	5.59533	5.76067	3.707	6.368	4.19533	3.006	5.7	5.263	5.01167	5.20167	5.00533	2.69
Cer d18:1/18:0	3.69033	3.948	1.236	1.213	0.942	1.35333	0.456333	0.419	1.30367	2.01767	1.34267	0.615	1.638	0.502667	1.79567	1.41067	1.33667	1.19833	2.766	0.0693333	0.697	2.05867	2.53233	2.08433	1.76667	0.817	1.823
Cer d18:1/20:0	2.891	2.02733	0.233667	1.02033	-0.105	-0.0653333	-0.181667	0.397333	0.314	2.172	1.10933	-0.134667	2.052	-0.138667	0.922333	1.669	1.414	1.49333	1.752	0.005	-0.078	1.289	1.61833	0.976333	0.531333	0.0376667	0.341667
Cer d18:1/22:0	3.92633	3.39267	1.87733	2.06967	1.00633	1.49033	0.474	1.58533	1.29533	3.27	2.439	1.043	2.986	0.665	1.879	3.10867	2.848	0.933333	3.188	0.815	-0.338	2.49767	2.671	2.218	1.56	1.86833	1.20367
Cer d18:1/24:0	4.61467	4.23433	3.23767	3.82267	2.56067	3.016	2.145	2.93967	3.003	4.73667	3.778	2.429	4.191	2.94733	3.06333	5.01967	4.65733	2.354	3.957	2.04033	1.253	4.86867	4.26033	3.41533	2.749	3.49033	2.14567
Cer d18:1/24:1	6.02367	4.97367	4.748	4.30367	3.13267	3.433	1.92233	3.66067	2.78533	4.55133	4.15567	2.399	3.939	3.69433	3.84867	4.42833	4.486	2.22967	5.091	3.33333	-0.00666667	4.563	3.84933	4.17267	3.50367	3.95867	2.77567
Cer d18:1/26:0	1.00667	1.53333	0.351	2.49033	1.583	0.583667	1.03667	-0.0406667	1.77933	1.44133	0.386667	0.920333	2.07233	1.25267	1.54633	2.94567	2.22667	1.11467	0.573	0.429667	1.13033	3.86933	3.67533	0.368333	0.396	0.0753333	0.749333
Cer d18:1/26:1	1.45767	1.17233	0.866667	1.829	1.04567	0.24	0.02	0.281	0.418333	0.997	0.449333	0.298	1.86767	1.18067	0.767333	2.05333	1.54667	0.987	1.22667	0.437	0.0586667	3.015	2.60867	0.928667	0.074	-0.248	0.161333
DG 12:0_18:1	4.129	5.64133	4.34233	4.07867	4.60867	4.178	4.09	3.92833	3.95867	4.11167	4.07167	4.352	4.169	4.32133	4.05833	4.43667	4.105	5.10833	4.02967	3.92833	3.565	4.67367	4.88333	4.34567	4.32467	4.09167	5.22167
DG 12:0_18:2	4.595	4.73767	3.89433	4.09067	4.28333	4.188	3.94567	3.54567	3.78733	4.28767	3.69533	4.32967	4.25667	3.90333	3.99633	4.40733	3.98467	4.571	3.86267	3.53867	3.79567	3.94767	4.31233	4.589	4.60867	3.61033	4.64833
DG 14:0_16:0	4.76133	4.59033	3.445	2.83667	2.996	3.20067	3.07967	2.931	2.515	3.471	3.31467	3.49867	3.38933	2.83733	3.16767	3.82833	3.81467	3.41	3.071	2.545	2.308	3.40467	3.52833	4.24367	4.26	2.91233	4.07533
DG 14:0_16:1	3.43333	2.983	1.98733	1.814	2.10467	2.299	2.58933	2.346	1.86333	2.82567	2.56833	3.64233	2.857	2.14467	3.17067	3.399	3.038	2.11533	2.602	2.265	2.02567	2.47667	2.47	1.545	1.783	2.04167	3.84467
DG 14:0_18:1	3.35033	4.49767	3.149	2.743	3.13433	2.676	2.839	2.602	2.64333	3.17333	3.04767	3.37867	3.23933	2.83967	3.10533	3.609	3.39067	3.91467	2.966	2.42833	2.27833	3.26267	3.60667	2.868	3.04667	2.653	4.21433
DG 14:0_18:2	2.48167	3.12633	1.66933	1.762	1.90133	1.846	1.93167	1.54067	1.69967	2.18367	1.93	2.296	1.97967	1.75333	2.17233	2.65867	2.231	2.56033	1.828	1.274	1.99967	2.25033	2.37733	2.292	2.22567	1.55533	2.97167
DG 14:1_16:0	2.967	3.89467	2.61567	2.51133	2.70233	2.53433	3.76167	2.245	2.33433	2.824	2.684	3.062	3.01667	2.273	3.042	3.30333	3.039	3.42367	2.646	2.14267	2.11933	2.85733	2.68133	2.43467	2.79167	2.439	3.52533
DG 14:1_18:1	1.94433	3.53267	1.66167	2.33567	2.14033	1.502	1.754	1.47767	1.53767	2.28033	2.42467	2.25633	1.893	1.71533	2.061	2.17633	2.26967	3.05	1.791	1.659	1.43333	2.19167	2.08833	1.89867	2.059	1.57967	2.99333
DG 14:1_20:0	1.77933	3.39467	1.89267	1.98567	1.76967	1.85333	2.19733	1.85533	1.785	2.14067	1.86467	1.955	2.28733	1.71333	2.41833	2.11067	1.84933	2.97967	1.802	1.63033	1.47733	1.84233	2.178	2.028	2.143	1.86867	2.80133
DG 15:0_18:1	2.58	3.24367	2.33433	1.662	1.92667	2.22467	2.27367	1.47367	1.39733	2.42	2.191	2.69667	2.21033	1.75233	2.038	2.75933	2.26267	2.52267	2.41767	1.77267	1.763	2.369	2.93133	2.28667	1.45833	1.51767	3.32367
DG 16:0_16:0	7.62133	7.294	5.513	4.61233	4.24	4.59167	3.92133	4.19667	3.94033	5.24267	4.92133	4.39333	4.87233	3.93167	5.14333	4.916	5.18633	4.352	4.722	4.05167	3.325	5.54067	4.861	7.26033	7.22467	4.88533	4.66
DG 16:0_16:1	5.42533	5.111	4.89133	4.088	3.79667	3.85733	4.21	4.299	3.754	4.97833	4.59967	4.94267	4.74033	3.70533	4.75667	5.072	5.01267	4.525	4.37833	3.39433	3.4	4.92333	5.08467	3.48067	3.32133	4.198	5.30067
DG 16:0_18:0	7.14967	7.16367	2.936	2.73733	2.679	2.93233	2.24833	2.37667	2.18667	3.206	3.004	2.473	2.75533	2.00833	2.69567	2.89667	3.084	2.65767	2.683	2.182	2.01167	3.23467	3.27733	7.15267	7.232	3.03033	2.608
DG 16:0_18:1	7.03633	7.14667	6.604	5.902	5.10667	5.04633	4.52967	5.46967	4.92	6.46467	6.05	4.98867	6.23767	4.59233	5.77567	6.06667	6.31333	5.82467	5.98667	5.02767	3.70433	6.94167	5.93233	5.70067	5.37667	5.77567	6.08
DG 16:0_18:2	5.04133	6.03567	4.07467	4.15167	3.81367	4.307	3.722	3.441	3.90567	5.11133	4.681	3.92933	4.19533	3.22733	4.30933	4.913	5.05167	4.381	4.891	3.73767	2.50367	5.45467	4.99	4.18967	4.36433	4.41167	4.685
DG 16:0_18:3	2.29367	2.74567	0.675	1.20667	0.162333	0.981333	1.13633	1.01867	1.031	1.018	0.938333	0.363667	1.16033	0.863667	1.433	1.09767	1.15133	2.03167	0.604667	0.764	0.532333	0.981667	0.985	1.978	2.293	1.07567	2.44633
DG 16:0_20:3	3.064	2.58833	2.442	2.01633	0.846	1.58833	0.935667	1.64567	0.657	3.43767	2.82467	0.765667	2.353	0.742333	2.16767	2.08967	2.309	0.979333	1.46133	0.778333	1.71233	2.09167	1.573	2.08167	1.367	2.45433	1.04967
DG 16:0_20:4	5.39567	5.05233	4.926	4.00167	3.02833	3.34033	1.826	3.51467	2.745	5.45333	4.673	2.28933	4.639	2.41867	5.26967	3.48167	3.948	1.81467	3.48867	2.78967	3.02633	4.657	3.59067	4.864	3.50133	5.156	2.40067
DG 16:0_20:5	1.01833	0.613333	0.577667	1.23333	0.72	1.17167	0.723333	0.511333	0.649333	0.958667	0.871333	0.710667	1.02233	0.667	0.890333	0.611	0.632	0.594	1.254	0.786667	0.7	1.43867	1.36967	1.26567	1.09933	0.714333	0.564
DG 16:0_22:5	3.169	3.131	2.97967	1.89367	1.57133	1.69167	1.188	1.53967	1.114	3.66467	2.763	1.12	2.63367	1.39167	2.53933	1.785	2.11933	1.70467	2.00933	1.35133	1.203	2.84033	2.223	2.67433	2.28	2.67433	2.316
DG 16:0_22:6	3.232	3.21233	2.75133	2.05533	1.81567	2.172	1.189	1.49667	0.977667	3.12233	2.305	0.797333	2.81333	1.22567	2.812	1.95367	2.20867	1.54167	3.25167	1.98767	1.91033	2.64167	1.97467	2.248	1.867	3.39733	2.18967
DG 16:1_16:1	2.85667	2.30133	1.729	1.65067	1.52467	1.63	2.401	1.93033	1.57333	2.50233	2.12233	3.27167	2.457	1.324	2.82733	3.16033	2.79267	2.263	2.225	1.19	1.55967	1.86167	2.913	1.071	1.49967	1.56433	3.44467
DG 16:1_18:0	3.25433	2.70667	2.20933	1.86567	2.051	1.76667	2.125	1.833	2.11767	2.31933	1.955	2.59533	2.303	1.94767	2.40467	2.71533	2.662	2.63733	2.06433	1.45767	1.75067	3.07233	3.89767	2.12933	1.86	1.98033	2.86967
DG 16:1_18:1	4.26867	4.38067	3.67233	3.21267	2.94933	2.42	2.924	2.99167	2.749	3.57833	3.24567	3.65667	3.71667	2.83967	3.48433	4.002	4.11467	3.87667	3.30967	2.65867	1.948	3.86833	4.31567	2.82067	2.648	2.79567	4.37033
DG 16:1_18:2	2.85467	2.95967	1.70433	1.38767	1.60067	0.999	1.94867	1.23467	1.66933	2.408	2.01167	2.68333	2.268	1.98933	2.23167	2.80333	2.669	2.44933	2.07767	1.51633	1.784	2.369	3.10833	1.42567	1.147	1.574	3.42867
DG 18:0_18:1	5.46933	5.66833	5.11433	3.70133	3.82267	3.785	3.37867	3.85567	3.79733	4.59667	4.368	3.309	4.58667	2.61067	4.339	4.40033	4.81233	3.98933	5.03267	3.732	2.99067	5.80167	4.84233	4.70367	4.30167	4.593	4.005
DG 18:0_18:2	4.59233	5.181	3.532	2.96867	3.374	3.792	3.36333	2.661	3.47433	4.13533	3.92367	3.28733	3.154	2.209	3.662	4.19267	4.43633	3.50733	4.548	3.575	2.04767	5.38267	4.744	3.71833	3.88033	4.061	3.178
DG 18:0_22:6	3.677	4.37333	3.40967	2.01667	1.69667	2.72333	1.71767	1.92967	1.60867	3.29733	2.914	0.907333	3.054	1.37567	3.41067	2.04367	2.52133	3.058	3.55167	2.51267	1.84867	3.18833	2.45633	2.56867	2.179	3.60167	1.61
DG 18:1_18:1	5.48033	5.725	5.016	4.678	3.969	3.14633	3.14267	4.08167	3.51833	4.59833	4.36733	3.77367	4.82933	3.61667	4.294	5.25967	5.64233	4.74933	5.04633	3.95933	2.652	5.39933	4.77233	4.228	4.24533	3.73233	5.04733
DG 18:1_18:2	4.22567	4.602	3.19433	3.43767	3.14933	2.59433	2.613	2.465	2.92133	3.60433	3.39667	3.053	3.466	2.67833	3.417	4.519	4.65467	3.61167	4.05367	3.159	1.72567	4.516	4.27567	2.936	3.08633	2.89633	3.778
DG 18:1_20:3	2.85767	1.524	2.52333	1.613	0.855333	0.997333	1.00067	1.306	1.379	2.522	2.14433	0.921333	2.42967	1.555	1.74	2.724	2.72367	0.871333	1.40267	0.915	1.37867	1.40667	1.672	1.35833	0.977	1.47867	1.014
DG 18:1_20:4	4.909	4.49533	4.708	3.57833	2.74	2.469	1.376	2.886	1.684	4.364	3.90767	2.28467	4.46967	2.36667	4.343	3.49333	3.87	1.57867	3.54167	2.38433	1.881	3.88467	3.14167	3.69567	2.93167	3.91633	2.26267
DG 18:1_22:4	3.11033	1.45933	2.49167	1.632	0.878	1.06933	1.46267	1.07833	0.851333	1.68167	1.50833	1.249	2.02867	1.35133	1.96867	1.797	1.76233	2.32967	0.985	1.418	1.61467	2.16	2.71933	1.22767	0.39	1.03267	1.851
FA 12:0	9.898	9.45333	8.979	9.17333	9.32233	9.23833	9.348	8.76633	9.08767	9.341	9.132	9.118	9.22233	10.3567	9.876	9.40067	9.25833	8.85567	8.815	8.866	9.158	10.0183	9.55967	9.579	10.1457	9.10033	9.03067
FA 14:0	11.5547	11.0603	10.1883	10.2907	10.6133	10.2537	10.4337	9.745	10.022	10.6163	10.3273	10.394	10.2397	11.0743	10.7387	10.6227	10.352	9.93433	9.95433	9.91467	10.1883	11.0747	10.7437	11.207	11.73	10.1847	10.1387
FA 14:1	7.83967	7.479	6.99967	7.05133	7.36233	7.128	8.31333	6.87467	7.09033	7.80133	7.47	7.60167	7.37833	7.573	7.71567	7.60567	7.455	6.895	7.18267	7.05267	7.16333	7.64233	7.55333	7.35833	7.83567	7.254	6.87067
FA 15:0	11.2003	10.6133	9.92233	9.98433	10.346	9.98867	10.4437	9.406	9.75633	10.4093	10.0733	10.1703	10.0273	10.5897	10.446	10.277	10.1413	9.68867	9.67333	9.59567	9.82067	10.7987	10.5703	10.9983	11.4167	9.885	9.927
FA 16:1	10.685	10.061	8.96867	8.842	9.43633	8.903	9.22533	8.629	8.79767	9.69233	9.302	9.834	9.10833	9.238	9.326	9.65067	9.39067	8.892	9.20267	8.71367	8.968	9.42033	9.72033	10.0373	10.4623	8.92867	9.06
FA 17:0	10.87	10.0937	9.56867	9.72667	10.0643	9.801	9.915	9.16133	9.62467	10.2753	10.0747	10.1737	9.83533	10.1913	10.135	10.1647	10.1407	9.788	9.437	9.45233	9.73167	10.504	10.236	10.4723	10.977	9.71433	9.871
FA 18:1	10.7943	10.0847	9.49667	9.25167	9.56567	9.35733	9.54867	9.06933	9.36267	10.0813	10.0643	10.1457	9.791	9.56133	9.72933	10.0363	9.96133	9.436	9.70333	9.08633	9.14967	9.77667	10.1377	9.82933	10.2807	9.25633	9.38167
FA 18:2	9.19833	8.71967	7.69567	7.41633	7.82867	7.665	7.89567	7.267	7.542	8.413	8.45967	8.545	8.217	7.58233	8.06067	8.19767	8.237	7.66433	8.016	7.32767	7.32933	8.18033	8.618	8.13033	8.585	7.551	7.607
FA 18:3	7.79567	7.58233	7.31333	7.33	7.52033	7.285	7.51867	7.03933	7.207	7.897	7.91467	7.87767	7.61033	7.44767	7.505	7.82167	7.777	7.38233	7.237	7.182	7.29267	7.605	7.71933	7.709	7.871	7.31533	6.97267
FA 18:4	6.10633	5.89467	5.69967	5.73467	6.16433	5.595	5.85733	5.29067	5.57267	6.639	5.79967	5.79767	5.663	5.59433	5.91367	5.87667	5.90533	5.36233	5.45633	5.45433	5.554	6.036	6.21667	6.05233	6.317	5.61067	5.17
FA 20:0	9.96033	9.66233	9.486	9.55033	9.927	9.58767	9.89067	8.968	9.28067	9.399	9.335	9.68633	9.31	9.77367	9.24133	9.64833	9.53467	9.16133	9.24467	9.127	9.35733	10.2503	10.4873	10.1303	10.3083	9.15633	8.957
FA 20:1	8.68267	7.997	7.83033	7.87	8.32667	7.999	8.31833	7.50733	7.738	8.265	8.07433	8.06333	7.98333	8.26667	8.38333	8.314	8.02367	7.533	7.83033	7.77033	7.926	8.381	8.488	8.49333	8.891	8.17067	7.87667
FA 20:2	8.27667	7.43933	6.07633	6.00167	6.368	5.972	6.28433	5.495	5.84767	6.524	6.165	6.20233	6.27933	6.11233	6.611	6.38467	6.29967	5.56233	5.91333	5.78033	5.98567	6.633	6.512	7.827	8.26867	6.06733	5.94233
FA 20:3	7.76433	6.69433	6.37333	6.243	6.612	6.402	6.61767	6.05533	6.25633	7.29667	6.996	6.81033	6.561	6.31967	6.785	6.95567	6.936	6.39433	6.42167	6.28333	6.29867	6.73133	6.73767	6.71933	7.11533	6.571	5.96933
FA 20:4	9.28433	8.27767	7.65067	6.91733	6.95133	6.881	6.651	6.48633	6.353	7.92433	7.718	6.688	7.22367	6.75	7.53433	7.39433	7.35467	6.08833	7.04733	6.37533	5.94667	7.668	7.264	7.38067	7.43833	7.306	6.29267
FA 20:5	7.59167	6.90667	6.588	6.68067	7.06233	7.035	7.032	6.38233	6.67567	7.18767	6.98667	6.78167	6.88233	6.63	7.35667	6.983	7.11333	6.45967	6.778	6.53967	6.75433	7.48267	6.87067	7.065	7.57967	6.731	6.82633
FA 22:0	9.23833	8.82433	8.753	8.65167	9.15367	8.85867	9.12233	8.27067	8.59	8.75967	8.648	8.99333	8.612	8.80333	8.55267	8.95767	8.872	8.37067	8.594	8.444	8.645	9.32767	9.582	9.40767	9.65733	8.51333	8.16567
FA 22:1	9.41667	8.77433	8.62867	8.69933	8.89567	9.21533	9.14733	8.59933	8.858	9.07533	8.97967	9.143	8.88433	9.21867	8.91233	9.16467	8.94967	8.535	8.644	8.80667	8.98167	9.33633	9.32767	9.26467	9.54633	8.80367	8.38567
FA 22:2	6.85333	5.99833	6.01567	5.84433	6.51267	5.98033	6.25	5.52467	5.86867	6.555	6.137	6.27667	6.24633	5.892	6.50633	6.278	6.14867	5.459	5.893	5.61433	5.87833	6.50933	6.38367	6.39933	6.90667	5.96367	5.80967
FA 22:4	7.186	6.29933	6.359	5.926	6.18433	6.07367	6.146	5.86733	6.033	6.72733	6.53667	6.37067	6.245	5.831	6.42867	6.517	6.598	5.915	6.05467	5.96833	5.93167	6.36467	6.07833	6.33267	6.42833	6.29567	5.89233
FA 22:5	7.772	7.252	7.069	6.84167	7.341	6.83467	6.95367	6.55133	6.757	7.68367	7.019	6.96233	7.00633	6.736	7.088	6.99333	7.09233	6.59	6.75833	6.72633	6.50833	7.10967	7.42433	7.57533	7.45533	6.81833	6.39467
FA 22:6	7.86733	7.27533	7.11167	6.92133	7.46433	7.25167	7.38233	6.62733	6.997	7.85667	7.33	7.348	7.25933	6.90833	7.54467	7.385	7.42233	6.87567	7.11133	6.98333	7.095	7.44933	7.54367	7.60133	7.90833	7.33467	6.81833
FA 24:0	8.71933	8.34233	7.22167	7.144	7.63233	7.63233	7.362	6.82867	7.21567	7.613	7.27767	7.55633	7.61533	7.24367	7.57433	7.588	7.444	7.14133	7.10567	6.991	7.10333	7.45467	7.65333	8.71933	8.92233	7.17033	7.28533
FA 24:1	9.097	8.63233	8.38767	8.482	8.56467	8.99833	8.90367	8.38533	8.69233	8.889	8.781	8.87	8.65633	8.81467	8.62567	8.95933	8.70767	8.32833	8.42567	8.62333	8.80533	8.98567	8.953	9.17767	9.36433	8.556	8.10033
HexCER d18:1/14:0	1.04267	2.69067	0.313333	-0.147333	-0.0956667	-0.357	-0.637	-0.878667	-0.214667	-0.054	-0.422	-0.304	0.147	-0.483333	0.438667	-0.360333	-0.349667	0.297	-0.0266667	-0.216667	-0.986333	0.310333	1.168	0.743667	-0.211667	-0.306667	-0.595667
HexCER d18:1/16:0	5.251	2.60733	2.76167	4.64033	2.18067	2.25567	2.18667	2.75433	1.672	4.317	3.90633	2.158	4.70433	4.46933	3.52633	4.35733	3.88967	2.39233	4.268	2.91667	1.489	4.059	3.39833	3.051	1.25767	3.25033	1.00367
HexCER d18:1/18:0	3.102	3.283	1.23433	1.04033	0.872333	0.617333	0.381	0.644333	0.988667	1.95633	1.362	0.756667	1.44933	0.132	1.56533	1.39167	1.32633	0.974667	1.932	0.336333	-0.0663333	1.74233	2.04433	1.583	0.835333	1.09967	0.982
HexCER d18:1/20:0	2.99867	3.15667	1.54033	1.676	0.786	0.508	0.555667	1.03433	1.19433	3.146	2.16367	0.565667	2.35367	-0.0936667	1.54933	2.08633	1.92333	0.819667	1.50867	0.308667	0.152	2.47533	2.143	1.63333	0.909667	1.779	0.713
HexCER d18:1/20:1	2.31933	3.58333	3.327	0.647333	1.414	1.15867	0.570333	1.049	1.177	1.827	1.66	0.841	1.34133	1.87533	2.18833	1.083	2.02533	0.556667	2.16767	1.27133	1.16567	2.25267	1.94433	2.30033	0.771333	2.21267	0.934667
HexCER d18:1/22:0	3.90333	2.359	0.983667	2.80867	0.713667	0.958	0.5	1.67367	0.728	3.87933	2.84167	0.893333	3.017	1.29967	1.98767	3.17267	2.50933	0.879667	2.46333	1.062	-0.185	2.933	2.51267	1.71367	0.677667	2.59767	0.550667
HexCER d18:1/24:0	4.23	3.14667	1.76867	3.49133	1.42767	2.06	1.446	2.055	1.40067	4.41667	3.44967	1.38733	3.43867	2.64033	2.361	4.31	3.523	1.69833	3.02467	1.58467	1.01967	3.97633	3.60467	2.31033	1.47967	3.713	1.44367
HexCER d18:1/24:1	4.44733	3.721	2.43567	3.36233	1.75733	2.06633	1.03867	2.41833	0.606	3.67167	3.18667	1.33267	2.99867	3.15733	3.12233	3.36533	3.02067	1.22067	3.19267	2.33433	1.12433	3.16333	3.106	2.47167	1.76533	2.631	1.523
LPC 16:0	6.93233	5.54	4.974	6.46567	4.94967	5.77333	5.08433	5.735	4.68367	7.27067	6.65833	6.34267	6.33833	6.63533	6.25433	7.059	6.90267	5.965	5.764	5.10067	3.307	5.62033	5.945	5.72967	5.32133	6.042	4.707
LPC 16:1	3.53433	2.47	1.303	3.377	1.81867	1.62533	2.12133	3.172	1.554	3.37967	3.11967	3.30033	2.97633	3.70067	2.80933	3.72333	3.623	3.51133	2.128	1.63667	2.30867	2.36333	2.89133	2.269	1.22767	2.59633	1.48067
LPC 17:0	2.16933	1.333	0.424333	0.958	0.408	0.718	0.573	0.977667	0.953	1.88733	1.33633	1.72833	1.01433	1.93667	1.34567	1.40733	1.13367	1.60233	0.495667	0.136333	0.830667	1.19567	1.454	0.680667	0.485	0.868	0.531333
LPC 18:0	5.87233	4.66767	3.61533	4.36533	2.94133	4.09567	3.47033	3.05833	2.77467	5.06333	4.17	4.195	4.14267	4.18567	3.843	4.446	4.27933	3.894	3.52033	2.70867	1.547	4.87467	4.48533	4.51567	3.83333	4.126	3.02567
LPC 18:1	5.991	4.24667	3.27233	5.608	3.59433	4.35933	4.603	5.482	4.075	5.77633	5.659	5.59	5.62067	5.645	4.72233	6.59533	6.07967	5.424	5.21167	4.22633	5.58733	4.90467	4.389	4.081	3.80433	5.041	3.75233
LPC 18:2	3.908	3.89467	1.429	4.34333	2.48333	3.91567	4.18167	3.47833	3.246	4.71	4.50067	5.09733	3.64967	4.943	3.655	5.53367	4.968	5.33133	3.99367	3.26067	3.75633	3.58967	3.51433	2.676	2.97133	3.763	3.309
LPC 18:3	2.15733	2.13267	1.89067	2.03367	1.84167	1.88	2.16167	1.984	2.04067	2.25567	2.07233	2.17367	2.08767	2.18967	2.06333	2.16767	2.07733	2.083	2.03267	2.13133	2.10567	2.211	2.03633	2.29067	2.04533	2.231	1.99567
LPC 20:0	1.183	1.54033	1.00533	1.26967	1.20767	1.909	2.03967	1.51167	2.02233	2.26967	2.784	2.85833	1.201	1.321	1.77033	2.95333	2.93033	2.93567	2.119	1.91533	2.18833	0.623667	0.362333	0.932	0.592	2.10967	1.90667
LPC 20:1	4.12033	2.975	1.331	3.48	1.52433	1.35433	1.141	2.38867	0.854667	1.97267	1.87567	1.456	1.459	2.47833	0.782333	2.26933	1.95233	1.20833	1.95467	1.005	1.83433	3.94667	1.61067	2.29833	2.006	1.609	1.083
LPC 20:2	2.63933	2.96133	1.11967	2.873	0.719667	0.704	0.322	1.26467	0.633	1.23567	0.822667	0.244333	0.273	2.141	1.95567	1.72067	1.354	0.500333	0.679667	0.566667	0.896	2.838	1.52433	1.12467	0.828667	0.845	1.932
LPC 20:3	3.11567	2.54933	1.678	3.31333	1.93067	2.59033	2.146	3.146	1.96567	3.51733	3.31733	3.006	3.06633	3.48567	2.49133	3.96567	3.769	3.35033	2.51933	1.92967	2.00333	2.05533	1.885	2.32767	2.06067	2.96967	1.985
LPC 20:4	4.73433	5.08233	4.21733	5.62367	2.119	3.95533	2.96	4.075	1.89033	5.74067	5.64433	4.91433	5.11333	5.06167	4.411	6.49133	6.254	4.42933	4.443	2.60133	2.23367	1.49333	0.840667	3.614	2.19233	5.61233	3.83933
LPC 20:5	4.504	4.60133	4.38133	4.459	4.427	4.46333	4.44467	4.50233	4.43567	4.566	4.52967	4.52033	4.435	4.674	4.40433	4.531	4.562	4.52433	4.57833	4.485	4.59667	4.50667	4.44933	4.45367	4.432	4.51233	4.42967
LPC 22:0	3.15333	1.808	0.432	1.50933	0.245333	1.118	0.314	0.685	0.396667	1.87967	0.622	0.056	0.78	0.550667	0.392333	1.142	0.913667	1.602	0.755	0.295667	0.0343333	2.60933	0.708	1.74033	1.06067	1.07833	1.35333
LPC 22:1	2.43233	2.37867	1.609	2.06967	1.127	2.09667	1.94733	1.82033	1.995	2.32433	2.482	2.50767	1.46667	1.862	1.822	2.834	2.676	2.482	2.08433	1.91967	2.09067	2.12633	1.72967	1.65867	1.481	2.15967	2.03567
LPC 22:4	4.762	5.30033	2.885	5.19833	2.29233	1.919	1.06733	2.38067	1.04467	3.59367	3.27167	1.85333	2.77733	3.40367	1.67667	3.978	3.494	1.35033	2.348	1.14133	0.797667	4.16567	2.17567	4.06233	3.196	3.05167	1.52633
LPC 22:5	2.382	2.67067	0.135	2.71667	0.494333	1.819	0.954667	2.08033	0.291667	3.394	3.373	1.84833	2.25833	2.322	2.00867	3.278	3.23267	1.331	2.54667	1.45533	0.645667	1.70167	-0.01	1.61733	1.82933	2.79767	1.27933
LPC 22:6	2.591	2.19967	0.650667	2.65867	1.242	2.058	1.00833	1.67367	0.437333	3.17133	2.86433	1.82267	2.45333	2.55533	2.06733	3.25	3.02733	1.55467	3.15067	1.90067	1.63967	1.04033	0.553	1.25367	1.541	3.50067	1.39767
LPC 24:0	3.51433	2.05867	1.25133	2.02	0.443333	1.972	0.476	0.991667	0.598	2.60133	1.42767	0.295	0.96	1.22167	0.618667	0.956333	1.05767	0.318	1.105	0.471333	0.497333	3.218	1.432	1.89267	1.364	1.829	0.961667
LPC 24:1	3.16267	1.80867	0.888	2.037	0.434667	1.141	0.300333	0.757	0.0753333	2.00033	1.124	0.269667	1.004	0.265333	0.657333	0.891	1.68633	0.591333	1.24267	0.29	0.362	2.82233	1.06867	1.75467	1.28933	0.914667	1.45
LPE 16:0	5.98167	4.75167	3.71	5.51667	4.23033	4.193	4.111	5.09267	3.96967	5.86633	6.057	5.44567	4.76633	5.46833	5.08567	6.225	6.22	5.436	5.40733	5.295	3.26133	5.07867	4.61167	4.43	4.245	4.676	3.663
LPE 16:1	6.01333	4.34	3.759	3.67067	3.51067	4.32967	4.58	4.45467	4.144	4.69233	3.89867	5.216	3.65233	4.26533	4.171	4.372	4.32067	6.09067	3.64933	2.84867	3.87667	4.486	4.843	3.15	3.29967	4.58733	3.60767
LPE 18:0	5.89167	4.99	3.12867	4.045	2.82433	3.24433	2.684	2.34633	1.71	3.852	3.37067	2.34133	2.917	3.329	2.92467	3.71267	3.58933	2.69533	3.38367	2.43633	1.99267	4.51767	3.45233	3.77567	3.742	2.972	2.36933
LPE 18:1	8.53667	6.389	5.172	7.40667	6.11067	6.17533	7.64533	7.34267	6.94633	7.46033	8.14167	7.887	6.46633	7.23	7.21333	8.23867	7.974	8.12	7.57267	6.54233	7.53333	8.24033	6.654	6.359	6.26433	7.67367	5.998
LPE 18:2	5.93667	4.325	3.14933	6.093	5.11833	4.62467	6.941	5.48	5.58767	5.113	6.15933	6.52833	3.96333	6.188	5.33933	7.06833	6.83633	7.72433	5.69533	4.84567	5.38267	7.288	5.73867	4.00333	4.626	5.44133	4.86867
LPE 18:3	3.00033	2.34767	2.09033	2.47667	2.14233	2.54467	2.84767	2.61367	2.58933	2.907	2.67533	2.77767	2.494	2.79867	2.43433	2.555	2.478	3.02433	2.61033	2.14467	2.41267	3.04333	2.715	2.654	2.61833	2.72333	2.38567
LPE 20:1	7.55	5.40133	4.11533	5.749	4.159	2.84633	3.33333	4.176	3.18367	3.92533	4.029	3.52267	2.26233	4.50367	2.97733	4.624	5.21033	3.01433	3.57933	2.70633	2.80933	6.891	4.666	5.21633	5.17367	3.589	2.82333
LPE 20:2	5.18633	2.56067	2.724	4.48667	2.97033	2.15567	2.292	3.314	1.562	3.57067	3.092	2.469	2.87433	3.558	2.47367	3.89833	4.20133	2.458	2.06667	3.24433	2.014	5.92433	4.01467	3.32233	3.57967	2.495	1.50533
LPE 20:3	5.585	3.47633	3.02067	5.40267	3.66033	4.069	4.89567	5.69067	3.73767	4.74033	5.34567	4.935	4.11	6.01933	4.35367	6.356	6.481	6.31933	4.61967	4.015	3.34667	5.20467	4.11767	4.33633	4.05833	5.069	3.39233
LPE 20:4	8.24033	7.301	5.806	8.398	6.229	6.93567	6.90133	7.32667	6.65067	7.98433	8.58833	7.85733	7.77367	8.711	7.67633	9.16733	9.15833	7.81633	7.46133	6.79333	5.457	7.76667	6.59433	7.265	6.84533	8.28167	6.10267
LPE 20:5	5.095	4.807	4.60933	4.81733	4.735	4.894	5.27933	4.955	4.88033	5.02967	5.10933	5.065	4.71767	5.77467	4.79967	5.34267	5.349	5.08867	5.477	5.23367	5.191	4.938	4.954	4.75467	4.71333	5.13633	4.82267
LPE 22:4	7.899	6.892	5.99533	7.706	5.285	5.168	4.29967	5.92933	4.977	6.79067	7.31	5.83433	5.35367	6.65	5.796	7.945	7.83033	5.37967	5.02967	4.55633	3.848	7.237	5.44867	7.05367	6.368	6.535	4.17067
LPE 22:5	7.04167	5.42167	3.72467	6.32733	3.87433	5.29	5.00233	5.94667	4.285	7.06	7.52167	5.98367	5.57033	6.61233	6.66233	6.98033	7.276	5.558	6.27633	6.10167	2.96867	6.09333	4.749	6.086	5.34967	6.707	4.08033
LPE 22:6	7.32133	5.36567	4.11267	6.97467	4.96367	6.11233	6.19567	6.073	4.73	7.026	7.11267	6.02	5.87067	7.297	7.087	7.46733	7.60533	6.03167	6.98567	6.75067	4.99767	6.066	4.909	5.68767	5.08	7.98867	4.48933
LacCER d18:1/16:0	5.151	3.35633	1.83733	6.22733	1.60233	2.07867	1.20667	3.09367	1.74833	5.46167	6.34367	1.672	4.53133	5.851	2.34733	3.856	2.95767	1.469	6.18533	3.267	2.71	4.968	2.66467	2.47567	2.06467	1.99767	3.36267
LacCER d18:1/24:1	3.92033	2.36067	1.739	4.62867	1.28333	2.47867	2.145	1.848	2.13233	4.42	5.19433	2.566	2.815	4.11133	2.85733	2.39533	1.74133	2.35533	4.79533	1.984	2.07967	3.823	2.651	1.64433	1.46133	1.10167	2.21833
PA 32:0	4.75967	3.975	4.56967	4.13733	3.72533	2.932	2.546	3.38367	2.81467	4.12833	3.516	2.74833	3.89933	2.99833	4.31133	3.80033	4.11633	3.93867	3.14167	3.233	2.77967	4.60867	3.62033	3.857	3.671	3.66033	3.38667
PA 34:1	6.511	5.775	6.09733	5.94633	5.274	4.77133	4.59933	5.406	5.38933	6.04167	5.407	4.73833	5.66567	4.47667	5.81	5.608	5.93367	5.52433	5.16067	5.09233	4.43367	6.42567	6.12533	5.20567	5.31567	5.28033	4.122
PA 34:2	4.76033	5.314	4.58867	3.96233	4.29133	3.98633	3.72433	3.75533	4.22	4.83	4.47733	4.05333	4.236	3.31967	4.50133	4.602	5.019	4.91833	4.54133	4.04467	3.25733	5.222	5.589	3.873	4.40567	4.074	2.835
PA 34:3	3.56933	3.676	3.547	3.578	3.62633	3.289	3.51633	3.41433	3.55467	3.71067	3.39833	3.601	3.52433	3.35833	3.47067	3.708	3.777	3.73567	3.36133	3.48833	3.32633	3.84	3.97433	3.39767	3.26867	3.57867	3.35433
PA 34:5	5.97033	6.32167	6.04133	6.04933	6.35233	5.84267	6.006	5.811	5.88233	6.00133	5.896	6.04433	5.92067	5.90333	5.76033	6.11533	5.992	6.12033	5.76867	5.922	6.01	6.22533	6.593	6.25533	6.32067	5.887	5.995
PA 36:0	4.23967	3.98233	4.009	4.209	4.69233	3.03833	3.201	3.32967	3.196	3.54367	2.896	3.34367	3.329	3.26967	3.06	3.44933	3.15833	3.19567	3.46267	3.311	3.307	3.91233	4.148	4.54233	5.26633	3.08033	2.88167
PA 36:1	6.809	6.45633	6.50667	5.79633	5.33367	5.03	4.99867	5.18167	5.44133	5.74333	5.39567	4.96967	5.18933	3.47433	5.719	5.42233	5.955	5.33933	5.61967	5.24433	4.85967	6.63833	5.946	5.863	5.934	5.90267	4.55867
PA 36:2	5.892	5.73167	5.56	5.43067	5.07933	4.658	4.74167	4.94567	5.114	5.36767	5.01267	4.93633	4.98567	3.959	5.38933	5.65033	6.16267	5.67667	5.36633	5.15267	4.40367	6.55533	6.33667	4.817	4.96167	5.01067	4.72533
PA 36:3	4.43267	4.47967	3.623	3.865	4.072	3.17167	3.66067	3.50567	3.833	4.55667	4.101	3.99433	3.90867	3.84433	4.171	4.759	5.214	4.631	3.979	3.82633	3.24067	4.99567	5.49367	3.592	3.92733	3.811	3.62133
PA 36:4	4.39867	4.61067	3.79767	3.021	3.45333	2.848	2.89533	3.07333	3.04667	4.422	3.51333	2.86533	3.56567	3.172	4.53	3.51933	3.90833	3.14633	2.782	2.97867	3.246	4.11567	3.86333	3.84	2.871	4.047	3.15533
PA 38:3	4.74533	3.903	3.56867	3.62767	2.77833	3.504	3.08467	3.4	2.945	4.354	3.53333	3.07767	3.268	2.89767	4.05733	3.90467	4.64933	3.78833	3.03133	2.95467	2.665	3.98733	3.88267	3.896	4.13	3.68967	3.66167
PA 38:4	5.71	5.28867	5.15433	4.64467	3.79967	3.578	3.20033	3.801	3.621	4.94333	4.25633	3.33133	3.98233	2.87967	5.065	4.363	4.524	3.847	3.249	3.40433	3.09433	4.901	4.709	4.63733	3.814	4.337	3.19233
PC 16:0_16:0	9.77	7.97667	8.525	9.96433	7.6	7.644	6.55433	8.265	6.04333	9.186	8.01567	6.72367	9.05833	9.35367	8.56233	8.953	8.794	6.61567	7.62967	7.253	5.21933	9.43733	8.595	8.19267	7.84167	8.33467	5.79433
PC 16:0_16:1	8.59767	6.26733	7.15967	8.513	6.97433	6.18133	6.344	7.86	6.03733	7.88367	6.77367	6.741	8.235	8.78167	7.17967	7.51933	7.41967	7.01667	6.21133	5.947	5.82533	8.58067	8.732	6.96767	5.89367	7.199	6.42233
PC 16:0_18:0	7.35067	6.85033	5.88567	7.18833	5.98033	5.905	5.79733	5.695	6.805	6.82767	5.843	5.67967	6.49267	6.58	6.03667	6.48667	6.01433	6.039	5.884	6.28	6.07267	7.65633	7.218	6.37233	6.44933	6.485	6.81533
PC 16:0_18:1	11.3153	9.88333	9.83567	11.5847	9.863	9.28833	9.17933	10.462	8.638	10.8977	9.75533	9.25667	11.4023	11.224	9.87633	10.9907	10.4837	9.23433	9.49667	9.104	7.707	11.5897	10.6303	9.69567	9.69533	9.968	7.86
PC 16:0_18:2	9.31267	9.75267	7.47367	10.1573	8.77867	8.93933	8.66733	8.47867	7.849	9.966	8.89033	8.871	9.19433	10.5	8.69033	10.0423	9.571	8.93467	8.58567	8.20233	6.511	10.3277	9.93733	8.305	8.91467	8.87533	7.49333
PC 16:0_20:3	7.78933	6.73233	6.008	7.66233	6.334	6.60833	5.6	6.73333	6.31267	8.12167	6.96167	5.75333	7.442	7.70133	7.02733	7.21933	7.00333	6.26433	5.52467	6.757	5.599	6.69267	6.24667	6.60267	6.63967	6.96833	6.02833
PC 16:0_20:4	10.034	8.816	8.55233	10.436	7.91867	7.63633	6.66533	8.869	6.53967	10.0793	8.656	7.252	9.68933	9.25433	9.53933	8.60267	8.44433	6.22433	7.08833	7.14133	6.62667	9.139	8.122	8.95533	8.21133	9.54067	6.457
PC 16:1_18:1	8.85533	8.00167	8.26767	8.74033	8.58167	7.97667	7.924	8.18933	7.935	8.02733	7.62533	7.73267	8.569	8.48267	8.08067	8.23467	8.11967	7.80867	7.733	7.66233	7.37867	8.86633	9.36833	8.49067	8.151	7.849	7.41233
PC 18:0_18:1	8.57867	6.958	7.35233	8.03533	6.62067	6.31733	5.95533	7.339	6.22333	7.63333	6.82433	5.87833	8.377	7.21233	7.00033	8.049	7.503	5.91167	6.864	5.858	6.02467	9.09933	7.02467	6.912	7.17667	7.54567	6.13733
PC 18:0_18:2	8.03033	8.276	6.32967	7.835	6.70533	7.26833	7.03133	6.60933	5.946	7.99167	7.18	6.93833	7.17333	7.973	6.975	8.314	7.715	7.01133	7.18867	6.54633	6.386	9.01	8.01	6.97467	7.615	7.606	7.239
PC 18:0_20:4	9.845	8.374	8.825	8.88967	7.954	8.216	8.24367	7.73433	6.98567	8.923	7.88167	7.05467	8.658	7.80867	8.456	8.23167	8.21	7.68367	7.06133	7.51867	7.76133	8.74567	7.785	8.58767	7.87567	8.68367	7.197
PC 18:1_18:1	8.70467	6.51167	7.38967	9.01333	7.478	5.88233	6.58967	7.90967	5.567	7.475	6.75967	6.72733	8.26867	8.628	7.36867	8.83133	8.62433	6.76167	7.027	6.81067	5.39833	8.843	8.16467	6.96967	6.865	6.77667	5.64333
PC 18:1_18:2	8.01567	7.27133	6.60367	8.824	7.72233	6.53533	7.404	6.847	6.53933	7.65867	6.80033	7.51867	7.443	9.19767	7.29967	9.09667	8.64	7.909	7.02267	7.12333	6.50533	8.875	8.92467	6.58867	7.42033	6.82833	6.917
PE 16:0_18:1	7.69633	5.63267	6.12267	7.639	6.69933	5.03967	5.97233	6.67167	5.53667	6.698	5.97633	6.007	7.88833	7.45467	6.38433	7.214	6.76933	6.30733	5.74733	5.20033	4.603	7.96167	7.49267	5.90433	5.68967	6.32533	4.24533
PE 16:0_18:2	5.61067	4.51567	3.52333	6.12767	5.31733	4.17467	5.15367	4.711	4.17333	5.166	4.45867	5.09033	5.42933	6.86067	4.81433	5.80333	5.362	5.52067	4.77933	4.27267	4.829	6.64867	6.67367	4.132	4.55333	4.981	4.95033
PE 16:0_20:4	6.86633	5.12667	5.177	6.84333	4.72967	4.371	3.90733	5.689	4.49833	6.61667	5.477	4.12033	6.98367	7.088	6.45133	5.51733	5.43333	3.90667	4.10867	4.021	4.49433	5.83733	5.33967	5.555	4.37233	6.25567	3.878
PE 16:1_18:1	6.024	4.02233	3.92467	4.67033	3.995	4.44733	4.15433	4.05133	3.31267	4.166	3.877	4.29133	5.014	5.05867	4.20933	4.65033	4.74	5.12367	3.775	3.53067	4.37167	5.55033	6.50967	3.80133	3.79667	3.99367	4.12233
PE 17:0_20:1	3.73767	3.773	3.82567	3.71567	3.80033	3.66567	3.71	3.633	3.48167	3.61867	3.58933	3.72367	3.97567	3.58433	3.73	3.803	3.72933	3.47933	3.79	3.62567	3.64933	3.76633	3.799	3.779	3.776	3.513	3.71833
PE 18:0_18:0	4.458	3.17133	2.88167	3.99467	2.787	3.01333	2.49033	2.78467	2.74667	3.872	2.54033	3.24467	3.55067	4.11133	3.80967	2.88533	3.256	3.049	3.077	2.93233	2.57867	3.24533	3.357	2.65933	2.486	4.02367	3.58867
PE 18:0_18:1	8.26033	6.30067	6.77733	7.815	6.04633	5.649	5.164	6.778	4.809	7.12933	6.587	5.21533	7.69567	7.02667	5.96833	7.69	7.38333	5.28033	6.67033	5.69933	4.02367	7.86967	6.648	6.279	6.20833	6.66567	4.39033
PE 18:0_18:2	6.959	6.80567	4.79467	7.21867	6.004	5.54	5.917	5.615	4.759	5.83767	5.401	5.54667	6.10933	7.35567	5.69733	7.28033	6.97033	6.08333	5.968	5.66067	5.705	7.76867	7.29933	5.641	5.83667	5.781	4.92667
PE 18:0_20:3	6.78533	4.04533	4.793	5.88767	4.14267	4.553	3.866	5.151	4.46067	5.841	4.60967	4.141	5.97767	5.92733	4.44067	5.88767	5.86567	3.773	3.62167	3.42867	4.00633	4.61567	4.51167	5.00267	4.913	5.079	3.97367
PE 18:0_20:4	10.3437	9.35367	8.69767	9.427	7.577	7.29867	6.98533	8.40067	6.056	9.30567	8.54567	6.92867	9.56533	9.27633	9.18433	9.03867	8.91033	6.685	7.16067	7.07833	5.845	9.05967	8.457	8.626	7.781	9.13	6.174
PE 18:1_18:1	7.473	4.81	5.90567	7.756	6.16267	4.02767	5.157	6.41133	4.24133	6.261	5.52267	5.35733	7.149	7.125	5.65233	7.81667	7.642	5.523	5.919	5.455	3.09767	7.51933	7.09467	5.24067	5.02267	5.372	3.352
PE 18:1_18:2	6.42333	5.45267	4.19667	7.10067	5.86667	4.03233	5.307	5.18033	3.84533	5.40367	5.20967	5.623	5.77333	7.47233	5.35467	7.61067	7.174	6.01733	5.58267	5.326	4.94933	7.46567	7.563	4.55533	4.796	4.706	5.12767
PE 18:1_20:4	8.176	6.86567	7.023	8.21033	6.102	5.69633	4.94267	6.89633	4.99133	8.24467	7.267	5.43467	8.62633	8.541	7.63333	7.97867	7.634	5.27667	5.94267	5.746	4.90233	7.25067	6.91567	6.34233	5.75367	7.341	5.763
PE P-16:0/16:0	5.16167	4.20967	4.25667	4.15967	3.065	3.42367	2.95133	3.74633	3.40233	4.34967	3.48167	2.44167	3.73533	3.31633	4.152	3.835	4.16667	3.88367	3.89067	3.35467	3.50067	4.48767	4.29567	3.45733	2.84167	3.632	3.38133
PE P-16:0/18:1	8.667	6.95467	6.66433	7.071	6.54233	5.27233	6.65233	7.08433	6.072	6.89767	6.14333	6.01767	6.98633	6.45933	6.84133	6.71767	6.54933	6.41167	6.54533	5.52967	6.24933	8.101	7.54267	6.123	6.34567	6.89833	5.226
PE P-16:0/18:2	6.48967	5.73667	4.74867	5.961	6.00133	4.49733	6.28733	5.72933	5.08967	4.87233	4.21433	5.227	4.50833	5.94933	5.402	5.911	5.834	6.286	5.00333	4.30533	4.35067	7.63167	7.28033	4.32233	4.718	5.07133	4.26333
PE P-16:0/20:3	6.32567	3.84067	4.21967	5.73667	4.36567	3.504	4.16033	6.02067	3.79667	4.42167	3.72133	3.82767	5.15267	5.946	4.39133	5.27133	5.441	5.04667	3.73133	4.237	4.605	5.44667	5.306	4.49933	4.02833	4.666	5.52733
PE P-16:0/20:4	9.21333	8.48367	8.211	9.112	7.82733	6.92833	6.82267	8.07733	6.275	8.424	7.355	6.71533	9.39633	9.23033	8.25267	8.434	8.407	6.922	7.262	6.78567	4.91933	8.60367	8.592	7.93233	7.75933	8.26567	5.811
PE P-16:0/22:4	7.12467	6.42433	7.44533	7.49267	5.52533	5.29467	5.30333	6.136	4.65167	7.05167	5.98967	4.50467	6.311	6.48033	5.97233	6.97567	6.76333	5.68933	4.35367	5.38067	5.476	6.74533	5.92433	6.24167	5.313	5.869	5.50733
PE P-16:0/22:5	7.748	6.55267	5.58267	6.797	5.02067	5.621	5.132	6.39467	4.98533	7.43367	6.04433	5.043	6.87933	6.96267	7.06633	6.10967	6.33833	5.479	5.86633	5.72067	5.16333	6.74133	6.487	6.40133	6.19	6.29533	5.70567
PE P-16:0/22:6	7.36633	5.77167	5.72267	6.75567	5.47633	5.59733	5.17033	5.939	4.66967	6.81933	5.32733	5.082	6.38833	6.99733	6.67	5.88133	6.06633	5.071	5.931	5.70767	5.07233	6.23267	6.00067	5.424	5.17733	7.082	5.36567
PE P-18:0/18:1	5.73833	4.69367	3.487	4.99	3.91567	3.71433	4.157	4.45633	3.113	4.83267	4.37533	3.62133	3.92	4.10733	4.132	4.26667	3.507	4.14133	4.38667	3.19433	3.83467	5.12467	5.03633	3.70533	3.71333	4.04	3.634
PE P-18:0/18:2	4.71767	4.14633	3.92867	4.96067	4.161	3.545	4.694	3.926	3.236	4.26767	3.853	3.67933	4.03433	4.29333	3.45133	4.17767	4.267	4.739	4.084	4.27033	3.47	5.56433	5.36233	3.87633	4.17733	4.50133	3.716
PE P-18:0/20:4	8.91133	8.401	7.412	8.56467	6.97167	6.505	6.22267	7.529	6.245	8.414	7.46933	5.96967	7.98733	7.78533	7.60667	8.00233	7.922	6.38867	7.14367	6.328	5.60333	7.86767	7.79833	7.59833	7.577	7.67567	6.10933
PE P-18:1/16:0	5.199	4.766	4.221	4.56633	3.806	3.99133	3.57767	4.08333	3.52567	4.34433	3.686	3.42133	4.50967	4.38133	4.32933	3.84733	4.47033	3.96867	3.98867	4.03333	3.93067	4.50167	4.75533	3.45067	3.77167	3.56667	4.85067
PE P-18:1/18:1	6.61567	5.611	5.25333	5.755	4.822	4.014	4.45233	5.43833	3.50967	4.886	4.172	4.62933	5.27367	4.99433	5.06533	4.62967	5.19133	4.48333	4.42333	4.07367	3.28533	5.872	5.455	4.18767	4.41233	4.09367	4.55267
PE P-18:1/18:2	5.22533	4.987	3.71067	5.58067	4.504	4.51167	4.63567	4.372	3.95067	5.045	4.14867	3.854	4.09333	5.75767	4.57433	4.89233	4.807	4.78333	4.09933	3.788	4.75933	5.953	5.854	3.835	4.17333	4.01833	4.25467
PE P-18:1/20:4	8.21333	8.052	7.82133	8.546	7.23733	5.974	5.826	7.16267	5.47267	7.34267	6.58467	6.411	8.76167	8.80967	7.541	6.75933	6.568	6.19533	6.221	5.941	6.62767	7.528	7.80067	6.873	6.70333	6.781	5.60567
PG 16:0_18:1	6.009	4.053	3.59567	5.88733	3.33933	3.696	3.814	5.036	2.85667	4.998	3.851	3.48333	5.47967	5.92067	4.59367	5.63767	5.614	3.464	4.448	3.69367	3.50567	5.23467	4.64833	4.12967	3.247	4.388	4.558
PG 16:1_18:1	6.24367	5.34633	5.39633	5.25433	4.25533	5.04033	4.2	5.04733	4.33067	5.115	5.03467	3.59367	5.716	4.07467	4.94067	5.61933	5.919	3.771	5.461	4.694	4.12467	6.68367	5.29433	4.613	4.634	5.69167	4.143
PG 16:1_18:2	4.53633	5.782	3.67467	3.648	3.428	4.592	4.17033	3.51367	3.89767	4.34767	4.165	3.64033	3.76433	3.392	4.37167	4.94633	5.196	3.87467	5.05067	4.42433	3.57533	5.92467	5.25267	4.20167	4.19233	5.01567	4.26033
PI 15:0_22:0	6.859	6.95367	6.94867	6.814	6.54	6.92133	6.92867	6.769	6.75167	6.924	6.68433	7.02	6.864	6.89333	6.725	6.97067	6.871	6.68533	6.82733	6.748	6.777	6.763	6.69133	6.92	6.871	6.63	6.75667
PI 15:0_22:6	6.744	7.75867	6.72233	6.75433	6.74167	6.94433	7.33233	7.10033	6.89033	7.04	7.26367	7.50233	6.742	7.33567	7.26233	7.394	7.71133	8.57567	6.968	7.07433	6.91	6.968	7.367	6.98833	6.81767	7.262	9.42167
PI 18:0_20:4	9.74933	8.82667	8.62767	9.70533	7.316	7.32167	6.42133	8.131	8.09333	9.06033	8.49767	6.47733	8.96167	8.64267	8.873	9.28267	8.83633	7.44633	7.50867	7.233	7.72367	9.14833	8.30933	8.586	7.68733	8.94233	6.62733
SM d18:1/14:0	5.23767	4.44867	4.28367	5.1	3.52233	3.614	3.66267	3.883	3.54667	5.186	4.58133	4.36433	5.175	4.86467	4.39	5.17933	4.996	4.12367	4.681	3.66167	2.197	4.81967	4.73167	4.27767	3.818	4.46833	3.488
SM d18:1/16:0	9.33433	8.21033	8.83433	9.60567	7.993	7.59433	7.53467	7.99633	7.346	9.075	8.16533	7.91667	9.072	8.83433	7.931	8.96667	8.822	8.22833	8.53667	7.46367	6.56467	9.59067	8.81	8.579	8.00067	8.54833	6.849
SM d18:1/18:0	6.26867	6.72133	4.52167	5.496	5.042	4.176	4.54833	4.418	4.64033	5.61933	4.483	5.31867	4.792	3.98933	4.89167	5.03833	4.70367	5.412	4.49067	3.42333	3.402	5.638	5.965	5.71	5.05767	4.227	4.67667
SM d18:1/18:1	2.91267	3.534	1.64067	2.85967	2.17367	1.74233	1.66233	2.065	1.39233	3.09467	1.938	2.381	2.339	2.06267	2.194	1.94033	2.70467	2.1	2.177	1.069	1.54967	2.614	2.642	2.16333	2.14	1.68167	1.98433
SM d18:1/20:0	7.948	7.986	6.183	8.25333	6.85333	7.38733	7.34967	7.57067	6.791	8.63867	7.742	7.679	7.63233	8.951	7.392	8.72167	8.29467	7.66467	7.41933	7.03067	5.252	8.686	8.323	6.81567	7.09267	7.518	6.445
SM d18:1/20:1	3.85733	3.69067	2.363	3.84067	3.05033	2.72933	3.358	3.04133	2.784	4.615	3.521	3.90433	3.919	4.237	3.266	4.178	3.73033	3.94067	3.15767	2.895	3.43633	3.996	4.804	2.592	2.71633	3.17033	3.52533
SM d18:1/22:0	8.95967	8.288	7.496	8.879	7.52367	7.74067	7.914	8.46967	7.005	8.935	8.12867	8.01733	8.371	9.09433	7.97267	9.65633	9.29033	7.87533	8.21333	7.74	6.39167	9.58433	8.55333	7.61367	7.72333	8.304	6.95
SM d18:1/22:1	7.497	6.875	5.89033	7.675	6.425	6.43433	6.94233	6.94033	6.00767	8.02333	7.26433	7.16	7.06967	8.324	7.112	8.53533	8.13067	7.00467	6.89267	6.62133	5.15433	7.95733	7.71433	6.29967	6.50567	7.17333	5.61167
SM d18:1/24:0	7.31467	6.99167	5.98067	7.081	5.959	5.82267	5.51367	6.77233	5.84533	7.45167	6.32833	5.971	6.80733	6.68033	5.83567	7.85233	7.409	5.98367	6.056	5.289	4.72267	8.05	7.14	6.28833	6.04633	6.56433	5.40233
SM d18:1/24:1	8.46	8.07467	7.99867	8.28867	7.123	7.04067	6.35767	7.595	6.33167	8.454	7.65633	7.041	7.702	7.83733	7.466	8.37567	8.14	6.69567	7.45467	6.724	3.84967	8.36967	7.62467	7.62733	7.26	7.99667	6.51733
SM d18:1/26:0	3.80333	2.948	2.37467	4.679	3.56467	3.04867	3.551	3.443	3.61433	3.99367	3.08433	3.21267	4.19233	4.08267	3.39833	4.973	4.28067	3.86333	3.08833	2.93033	3.48433	6.48933	4.79533	2.987	3.268	3.245	3.247
SM d18:1/26:1	4.066	3.207	3.49667	4.80433	3.688	2.794	2.89367	3.55233	2.79033	4.33967	3.46933	3.59933	4.38	4.24933	3.372	4.99	4.41867	3.73533	3.38733	3.03133	2.83933	5.95833	4.734	3.605	3.058	3.417	3.18467
TG 36:0-FA12:0	1.25667	3.52867	1.31433	1.24967	1.57833	1.69233	1.40433	1.42733	1.52133	1.963	1.57233	1.63967	1.507	1.72633	1.22433	1.39233	1.427	3.58933	1.84067	1.62267	1.014	1.65267	2.16633	1.94567	2.83033	1.54433	2.618
TG 38:0-FA12:0	0.997	4.39533	0.963667	2.12267	1.121	1.245	1.20133	1.10467	0.970667	1.70433	1.012	1.37167	1.53067	1.25567	0.622667	1.37	1.096	4.11567	1.505	1.00467	0.45	0.998667	1.78867	1.262	2.08967	0.904	3.14467
TG 40:0-FA12:0	1.55767	5.49867	1.24833	2.70367	1.02767	1.425	1.36533	1.284	1.02167	2.00833	1.43133	2.05633	2.36267	1.02867	1.33433	2.18933	2.03367	5.45267	1.651	1.09167	0.709	1.39067	1.89967	1.23133	2.01833	0.958667	4.25967
TG 40:0-FA14:0	1.92	5.76333	1.337	1.45267	1.526	1.85433	1.76767	1.559	1.335	2.28267	1.88667	2.461	2.349	1.55167	1.43367	2.46067	2.24433	4.82767	2.02467	1.11233	1.18267	1.82267	2.045	1.386	1.94833	1.158	4.72633
TG 40:0-FA16:0	2.34633	5.929	2.00867	1.957	2.342	2.579	1.94033	1.72567	2.22367	2.99233	2.612	2.62567	2.569	2.065	1.99233	2.604	2.557	5.426	2.671	1.76433	1.695	2.46933	2.794	2.44267	2.715	1.98833	4.73767
TG 42:0-FA12:0	2.231	7.15933	1.63433	1.74067	1.892	2.013	2.19767	2.09767	1.36667	2.66567	2.20067	3.091	2.99167	1.88067	2.238	3.08233	2.86433	6.65567	2.215	1.311	1.314	2.135	2.67833	1.68667	2.45	1.497	5.98967
TG 42:0-FA14:0	3.40933	7.24833	2.53867	2.67733	2.61667	2.98333	3.293	3.02767	2.24033	3.465	3.15033	4.192	3.71733	2.79533	3.201	4.079	3.95367	6.57333	3.35333	2.189	2.47267	2.83467	3.28733	2.40767	2.701	2.43267	6.37533
TG 42:0-FA16:0	3.048	7.92933	2.50833	2.63667	2.55333	3.09667	2.907	2.857	2.61233	3.73233	3.16967	3.71733	3.788	2.60533	2.87733	3.77567	3.45233	7.131	3.242	2.161	2.34767	3.31533	3.70733	2.92933	3.19	2.571	6.69667
TG 42:1-FA12:0	1.853	7.033	3.228	0.968	0.905667	0.979667	1.68233	1.687	0.446	2.24867	1.68533	2.70367	3.354	0.883333	1.85733	2.71167	2.36033	6.871	1.73733	0.665667	3.25233	0.892333	2.287	0.554333	1.169	0.347	5.81433
TG 42:1-FA14:0	2.30267	6.369	2.93367	1.72767	1.10367	1.413	2.19033	1.938	1.067	2.56433	2.11733	3.28667	3.09833	1.30533	2.37633	3.153	2.91433	5.22333	2.16133	2.73233	2.95767	1.52933	2.39	2.623	1.03533	0.798	5.509
TG 42:1-FA16:0	1.94167	7.04467	1.18633	1.24	1.17833	1.16133	1.32567	1.014	0.954667	2.16433	1.75633	2.502	2.879	1.04167	1.38567	2.042	2.07567	6.02533	1.71033	2.65367	1.01167	1.73567	2.934	1.67833	1.81633	1.386	5.84867
TG 42:1-FA16:1	2.516	6.10833	1.62267	1.74433	1.64267	1.87867	2.47467	2.163	1.328	2.62633	2.25933	3.37367	3.08933	2.99367	2.49433	3.266	3.035	5.04633	2.35467	0.993	1.73167	1.848	2.725	1.03467	1.54233	1.512	5.36367
TG 42:1-FA18:1	1.27767	6.509	0.691	2.45567	0.546333	0.702333	0.658667	0.656	1.04533	2.161	1.63933	1.68667	2.24	0.714	0.940667	1.46133	1.41833	6.15633	1.74433	0.153333	0.809	1.049	2.09733	0.669667	1.35333	0.651667	5.27833
TG 44:0-FA12:0	2.58967	7.53733	1.70133	1.91733	1.76233	2.44067	2.40567	2.30567	1.54133	3.034	2.53233	3.25067	3.23033	2.05233	2.49333	3.38767	3.162	6.97467	2.53967	1.442	1.69333	2.29133	2.92433	2.06667	2.35967	1.65267	6.295
TG 44:0-FA14:0	4.79033	8.885	3.93733	4.00867	4.02633	4.38533	4.62633	4.36933	3.668	4.85533	4.59967	5.59533	4.95533	4.08967	4.48867	5.42033	5.237	7.64667	4.484	3.56	3.92067	4.22333	4.774	3.995	4.09567	3.70567	8.028
TG 44:0-FA16:0	4.72967	9.30133	3.925	4.03133	4.047	4.41967	4.51767	4.39433	3.55267	4.922	4.59333	5.545	5.11667	4.05867	4.43367	5.44467	5.15633	8.45667	4.483	3.43567	3.82367	4.323	4.79667	4.04567	4.08633	3.656	8.234
TG 44:0-FA18:0	1.067	5.36533	0.645667	0.768667	0.764333	1.17333	1.03033	0.756	0.572	1.73533	1.177	1.27067	1.15533	0.731667	0.661667	1.37667	0.988	4.69467	1.26267	0.133	0.472667	1.47333	1.56633	1.01567	1.469	0.745	4.099
TG 44:1-FA12:0	2.73933	8.55633	1.79633	1.69933	1.70633	1.89067	2.545	2.47267	1.31433	3.216	2.682	4.00633	4.36867	2.25533	2.95567	3.72233	3.37833	7.93633	2.35333	1.26467	1.658	1.763	3.47533	1.19433	1.896	1.27433	7.466
TG 44:1-FA14:0	4.17433	8.43033	2.98233	3.29367	3.10833	3.359	4.12033	3.83067	2.74567	4.41133	3.96367	5.287	4.931	3.27567	4.30533	5.131	4.948	7.45933	4.02033	2.51833	3.07633	3.185	4.24567	2.075	2.96633	2.83533	7.63333
TG 44:1-FA14:1	2.87967	6.21733	3.74133	2.05367	1.955	2.28867	2.818	2.61067	1.45667	3.13267	2.687	3.95967	3.36467	1.83667	3.051	3.84167	3.72667	4.858	2.73133	1.31567	1.76733	2.11733	2.52667	2.12033	1.771	1.57833	5.63167
TG 44:1-FA16:0	3.757	9.46467	2.58867	2.902	2.62367	3.08067	3.40533	3.28167	2.56233	3.98167	3.629	4.77167	4.77	3.065	3.60933	4.46867	4.19067	8.39533	3.49367	2.116	2.52933	3.48033	4.80367	2.70333	3.43433	2.45867	8.27033
TG 44:1-FA16:1	4.387	7.90433	3.288	3.60767	3.27867	3.623	4.364	4.03833	2.88567	4.546	4.13433	5.36467	4.8	3.24533	4.51367	5.321	5.15	7.07567	4.177	2.71267	3.40767	3.624	4.34833	2.27867	3.04033	3.10933	7.14967
TG 44:1-FA18:1	2.73167	8.87167	1.758	2.363	1.642	2.07433	2.02033	2.118	1.74433	3.274	2.82867	3.41833	4.022	2.22067	2.247	3.24733	2.67567	8.00767	2.637	1.075	1.70467	3.14867	4.04633	2.07333	2.698	1.47367	7.68733
TG 44:2-FA12:0	1.77067	6.359	0.878	0.943333	0.494	0.586	1.24233	0.872333	2.06667	1.636	1.24567	2.51833	3.23667	0.592667	1.624	2.48133	2.02567	5.98367	0.841667	0.649667	2.54167	0.703333	1.65367	0.358667	0.314	0.369667	5.61867
TG 44:2-FA14:0	1.91067	6.052	1.115	1.236	0.906333	1.20467	1.83333	1.47533	2.246	2	1.61333	3.088	3.16533	0.927667	2.22433	2.84633	2.67633	5.616	1.61467	2.56333	2.785	0.925333	2.02233	0.591	2.486	0.497667	5.50367
TG 44:2-FA16:0	1.53267	7.35067	0.435667	0.767333	0.674667	1.00867	0.956	0.686667	0.767667	1.65733	1.50333	2.35967	3.065	1.01567	1.15333	2.01267	1.553	6.547	1.19733	0.0336667	0.529667	1.40033	2.69567	1.03733	1.71533	0.441	6.41633
TG 44:2-FA16:1	3.621	6.93733	2.599	2.81667	2.652	2.95633	3.63233	3.351	2.13033	3.806	3.40167	4.701	4.49933	2.66733	3.96633	4.71133	4.39433	5.88767	3.56467	1.993	2.691	3.02133	4.07933	1.674	2.511	2.29367	6.48333
TG 44:2-FA18:1	1.53167	6.87233	1.093	2.83467	0.333667	0.724667	0.689667	0.72	0.625667	1.83067	1.526	2.12367	3.22367	0.894333	1.16233	1.86133	1.545	6.09933	1.53167	0.328667	1.17433	1.28667	3.32133	0.949	1.79167	0.665333	6.152
TG 44:2-FA18:2	1.01167	6.81633	-0.167667	0.441667	0.0643333	0.609333	0.423	-0.000333333	0.0243333	1.627	1.00867	1.935	2.457	0.275667	0.513	1.76433	1.08633	6.30933	0.73	-0.137333	0.316333	1.10333	2.26267	-0.0386667	0.731667	-0.222	5.96667
TG 45:0-FA14:0	4.778	6.39167	3.81033	4.07067	3.96533	4.26167	4.59167	4.30333	3.44	4.62433	4.339	5.24833	4.439	3.92867	4.43167	5.364	5.12067	5.361	4.32733	3.488	3.774	4.091	4.43667	3.82233	3.81433	3.69833	6.27767
TG 45:0-FA15:0	4.67367	6.114	3.78467	3.84133	3.98133	4.278	4.49267	4.08567	3.51633	4.52933	4.30067	5.164	4.326	3.866	4.33667	5.239	5.041	5.26467	4.3	3.45633	3.82167	4.14067	4.41533	3.89567	3.82967	3.648	6.07967
TG 45:0-FA16:0	4.945	6.945	4.04333	4.15167	4.29367	4.554	4.834	4.505	3.82033	4.876	4.67033	5.48467	4.69	4.04233	4.72	5.62267	5.34367	5.821	4.64433	3.70733	4.14267	4.47433	4.83633	4.20867	4.08067	3.98133	6.65267
TG 45:1-FA15:0	4.086	5.95133	2.985	3.146	2.949	3.19233	3.98733	3.625	2.499	4.11167	3.788	4.84167	3.90533	2.85767	4.01833	4.87267	4.70233	5.13133	3.775	2.331	2.85467	3.07933	3.60033	1.823	2.55867	2.73833	5.93367
TG 45:1-FA16:0	3.69567	6.36167	2.79467	2.92633	2.57167	2.906	3.86333	3.32	2.28567	3.77667	3.42367	4.514	3.56767	2.44267	3.65	4.46067	4.308	5.054	3.41533	2.074	2.703	3.02867	3.784	2.035	2.54133	2.359	5.83033
TG 45:1-FA18:1	2.15267	6.03733	1.66433	1.593	1.331	1.57167	2.262	1.975	1.13333	2.493	2.02167	2.91	2.55467	1.40133	2.25067	3.034	2.858	4.92767	2.127	0.926667	1.477	1.93967	3.10933	1.10567	1.38567	0.866333	5.455
TG 46:0-FA12:0	0.441667	5.229	-0.089	0.247333	0.219667	0.751667	0.382333	0.691667	-0.368667	1.22467	0.622	1.15433	0.947667	-0.0296667	0.081	1.45967	0.995	4.97667	0.618667	-0.124	-0.105333	0.143333	0.740667	0.605667	0.515667	0.144333	4.04933
TG 46:0-FA14:0	5.24233	9.65267	4.07867	4.40733	4.37567	4.78733	4.81633	4.68	4.00733	5.11867	4.82033	5.75767	5.28567	4.53633	4.726	5.716	5.41533	8.30967	4.70833	3.84867	4.165	4.709	5.12567	4.65433	4.61467	4.13	8.66933
TG 46:0-FA16:0	6.08067	10.8953	5.05633	5.37933	5.31633	5.75867	5.685	5.59333	4.84567	6.10567	5.78267	6.75433	6.328	5.47833	5.64433	6.63367	6.314	9.54933	5.631	4.76133	5.11167	5.666	6.221	5.658	5.52533	5.01367	9.83933
TG 46:0-FA18:0	2.18733	6.55733	1.258	1.605	1.377	2.08233	1.707	1.98933	0.960667	2.54333	2.11267	2.68767	2.47133	1.26067	1.73333	2.68533	2.38733	5.89067	1.948	0.837667	1.31333	1.87167	2.262	1.788	2.013	1.58933	5.517
TG 46:1-FA12:0	2.03967	10.1057	1.291	2.00667	1.133	2.37533	2.046	2.66567	1.10867	3.53567	2.78967	4.179	4.72033	2.50767	2.57267	3.78	3.16033	9.68433	2.384	0.833667	1.403	2.16867	4.19367	1.22933	2.367	0.823333	8.922
TG 46:1-FA14:0	5.005	10.3437	3.92267	4.21233	4.07933	4.47933	5.02733	4.893	3.598	5.383	5.00333	6.434	6.13267	4.40933	5.26533	6.035	5.837	8.92633	4.903	3.45567	4.01733	4.35467	5.66733	3.35867	4.07033	3.706	9.48967
TG 46:1-FA14:1	2.94033	7.03267	1.996	2.36033	2.02767	2.39733	2.84033	2.67767	1.421	3.09433	2.75033	3.891	3.453	1.86933	2.931	3.712	3.663	5.462	2.669	3.20067	1.76033	2.123	2.92767	1.20733	1.90667	1.61133	6.14467
TG 46:1-FA16:0	5.241	11.1897	4.24733	4.473	4.247	4.62367	5.13833	5.04733	3.823	5.633	5.184	6.64767	6.54733	4.738	5.37967	6.227	5.985	10.3947	5.00533	3.60933	4.131	4.582	6.19333	3.55133	4.45867	3.90167	10.1103
TG 46:1-FA16:1	5.59333	9.462	4.442	4.784	4.559	4.795	5.49933	5.22133	4.13033	5.67667	5.31267	6.59667	5.95033	4.54933	5.70833	6.45567	6.30367	8.07233	5.34433	3.97133	4.51033	4.81167	5.65133	3.68833	4.40067	4.267	8.725
TG 46:1-FA18:0	1.116	6.45433	2.53167	0.773667	0.156667	0.709333	0.910333	1.03067	0.271	1.50133	0.935667	1.64667	1.945	0.231667	0.708333	1.83767	1.32633	5.599	1.132	-0.037	0.856	1.196	2.01533	0.528667	0.650667	0.552667	5.33667
TG 46:1-FA18:1	3.88933	10.4323	2.70967	3.309	2.55167	3.47767	3.691	3.78433	2.30467	4.56067	3.98033	5.29333	5.546	3.516	3.93533	5.011	4.55567	9.80467	3.698	2.13667	2.77567	3.709	5.00767	2.465	3.27367	2.44767	9.42233
TG 46:2-FA12:0	1.668	9.014	0.696667	0.919333	0.466333	1.479	4.45733	1.62067	0.336	2.77167	1.888	3.70433	4.67233	1.93733	2.52633	3.322	2.69967	8.79967	1.71	0.322667	0.971333	1.056	4	0.377667	1.434	0.299333	8.066
TG 46:2-FA14:0	3.71433	8.177	2.474	2.797	2.67233	2.96667	3.734	3.28067	2.106	3.88367	3.572	5.08733	5.02033	2.82667	3.98233	4.712	4.47533	6.885	3.47833	1.90467	2.564	2.832	4.34933	1.64333	2.56433	2.18533	7.643
TG 46:2-FA14:1	3.613	7.475	2.53933	2.81733	2.54667	2.79967	3.52733	3.367	1.96	3.77033	3.477	4.84167	4.61833	2.59333	3.96133	4.519	4.39033	5.98067	3.39333	2.00333	2.60567	2.63433	4.059	1.755	2.37733	2.164	6.94533
TG 46:2-FA16:0	3.00033	9.22533	1.80033	2.19467	1.75867	2.595	2.76067	2.599	1.65333	3.48833	2.928	4.564	4.97333	2.611	3.38633	4.23133	3.743	8.75567	2.92433	1.30867	1.958	2.25433	4.33767	1.746	2.549	1.47367	8.301
TG 46:2-FA16:1	5.618	8.99733	4.34033	4.63867	4.43267	4.679	5.54733	5.19033	3.932	5.622	5.26633	6.618	6.33867	4.43233	5.838	6.50833	6.35833	8.021	5.24833	3.89167	4.45233	4.64933	5.824	3.42567	4.29433	4.14733	8.569
TG 46:2-FA18:1	3.533	9.338	2.302	2.92767	2.241	2.635	3.03267	2.913	2.31033	3.73567	3.45867	4.61533	5.32833	2.92833	3.45033	4.16433	3.65067	8.47733	3.24667	1.694	2.48	3.65567	5.26267	2.45067	3.173	1.89267	8.50333
TG 46:2-FA18:2	2.41167	8.541	1.35633	1.77133	1.434	1.90067	2.107	1.952	0.952	3.00467	2.37	3.77367	4.11967	1.94167	2.50367	3.53067	2.98933	8.25133	2.32433	1.08533	1.65067	2.35533	3.433	0.888	1.737	1.17567	7.66067
TG 46:3-FA14:0	0.847667	4.89467	-0.204	0.484	0.192	0.455667	0.726333	0.772333	-0.00266667	0.747	0.661667	1.66533	1.89133	0.280333	0.689333	1.528	1.044	3.737	0.665	0.141	1.94333	0.577	1.276	0.415	0.249	0.036	4.414
TG 46:3-FA14:1	4.21567	5.203	1.587	1.63333	1.54333	1.695	2.45	2.19967	1.157	2.64333	2.32467	3.61267	3.52533	2.733	2.93	3.525	3.30867	4.11	2.17633	0.986333	1.406	1.568	2.72467	0.570333	1.26133	1.11533	5.21533
TG 46:3-FA16:0	1.362	5.93067	1.148	1.00667	1.02967	0.38	0.573	4.28733	0.803333	1.01167	1.113	1.36833	2.09267	0.688333	0.809667	1.22667	1.25567	5.59	0.455	2.787	0.876667	1.22333	2.221	1.43133	1.09367	0.574	5.14567
TG 46:3-FA16:1	3.50067	6.57433	2.16967	2.39667	2.2	2.46567	3.38467	2.91367	1.81833	3.49233	3.06433	4.453	4.60167	2.164	3.752	4.35033	4.207	6.048	3.20067	1.736	2.371	2.495	3.80033	1	2.104	1.90767	6.39333
TG 46:3-FA18:1	1.341	6.551	0.586667	2.73233	2.06567	0.665333	0.527	0.653	0.635333	1.36933	1.45533	1.818	3.13267	0.362667	1.37267	1.68267	1.26533	5.97733	1.415	0.419333	0.799	1.526	3.04767	0.780667	1.499	0.143333	6.144
TG 46:3-FA18:2	1.77267	6.921	0.804667	1.09667	0.292	0.840667	1.39733	0.857333	0.721333	1.908	1.72667	2.84433	3.646	0.942333	1.801	2.67433	1.934	6.44933	1.675	0.103333	0.991667	1.55433	3.178	0.53	1.272	2.57967	6.34133
TG 47:0-FA14:0	3.793	5.70567	2.827	2.84267	2.999	3.12233	3.62067	3.203	2.46533	3.49267	3.32533	4.106	3.30867	2.942	3.254	4.28267	3.954	4.57833	3.281	2.43033	2.85233	3.062	3.30967	2.951	2.946	2.778	5.36067
TG 47:0-FA15:0	4.947	6.74667	3.84167	4.08867	4.157	4.48167	4.60933	4.336	3.706	4.73033	4.462	5.22633	4.49267	4.06	4.49867	5.35133	5.07967	5.633	4.361	3.62967	4.00333	4.33533	4.501	4.24067	4.12633	3.87767	6.39467
TG 47:0-FA16:0	5.96267	8.18533	4.92967	5.05467	5.131	5.50567	5.539	5.286	4.66633	5.68133	5.47167	6.244	5.58167	5.11233	5.484	6.41433	6.07033	6.971	5.38167	4.58433	4.95933	5.37533	5.56367	5.24767	5.17167	4.885	7.74267
TG 47:0-FA17:0	4.13233	5.78667	3.069	3.321	3.33333	3.53133	3.86067	3.52333	2.87667	3.84233	3.73967	4.45	3.66033	3.14567	3.73633	4.57633	4.37333	4.89133	3.52367	2.77733	3.17133	3.35667	3.754	3.16633	3.20567	3.01033	5.639
TG 47:1-FA14:0	4.112	7.32133	2.999	3.27133	3.05067	3.30067	4.10767	3.89967	2.657	4.224	3.93267	5.06933	4.30667	2.93833	4.25767	5.03	4.86467	6.116	3.91933	2.55467	3.04433	3.30633	3.87867	2.16967	2.71167	2.89067	6.99967
TG 47:1-FA15:0	4.918	7.57467	3.78567	3.92333	3.87267	4.07967	4.82133	4.51233	3.33533	4.981	4.56033	5.71467	4.863	3.715	4.90733	5.69733	5.50233	6.37267	4.59167	3.30667	3.801	4.17533	4.66067	2.82067	3.52033	3.546	7.37967
TG 47:1-FA16:0	5.156	7.904	3.97933	4.27767	4.09333	4.37033	5.14533	4.76733	3.64033	5.19667	4.87733	5.94067	5.15467	3.97433	5.18267	5.941	5.75233	6.59767	4.84067	3.444	4.14233	4.32333	4.798	3.07433	3.836	3.807	7.55133
TG 47:1-FA16:1	5.64967	7.128	4.478	4.81333	4.47633	4.691	5.443	5.097	3.95667	5.53567	5.181	6.256	5.17833	4.275	5.51833	6.28633	6.15767	5.911	5.15167	3.85567	4.34133	5.02967	5.00367	3.50533	4.12233	4.21667	7.10933
TG 47:1-FA17:0	3.378	5.8	2.24367	2.51767	2.31467	2.59267	3.38133	2.97733	1.75567	3.44033	3.101	4.24367	3.29367	2.09667	3.466	4.18633	4.005	4.95933	3.086	1.69933	2.49067	2.578	2.894	1.57467	2.061	2.186	5.51567
TG 47:1-FA18:1	3.868	7.48433	2.94767	3.07067	2.68433	3.106	3.82533	3.59433	2.55667	4.02833	3.529	4.738	4.166	2.63833	3.85867	4.66867	4.41433	6.32067	3.60133	2.06167	2.83967	3.12967	4.10833	2.01667	2.70333	2.552	7.105
TG 47:2-FA14:0	2.85167	5.35267	3.39933	1.71133	1.79167	1.88067	2.91033	2.205	1.31033	2.894	2.58933	3.78367	3.03033	3.01767	2.95267	3.74267	3.54467	4.323	2.584	1.14867	1.714	1.85533	2.49267	0.718667	1.478	1.325	5.30067
TG 47:2-FA15:0	3.55133	5.85933	3.761	2.45433	2.40433	2.637	3.39267	3.073	1.97667	3.502	3.23367	4.42167	3.83167	2.21367	3.711	4.33833	4.232	4.757	3.15967	1.71933	2.47967	2.63567	3.21567	1.36933	2.09233	2.23767	5.88967
TG 47:2-FA16:1	5.602	6.60333	4.325	4.509	4.42567	4.608	5.51133	5.087	3.918	5.526	5.12633	6.35067	5.30833	4.11167	5.71033	6.402	6.23867	5.71633	5.216	3.88567	4.43967	4.532	5.074	3.39533	4.089	4.092	6.99233
TG 47:2-FA18:1	3.14167	6.42933	1.975	2.21633	1.846	2.24433	3.07133	2.62167	1.61567	3.11933	2.66167	3.96467	3.48267	1.906	3.186	3.86567	3.65333	5.20533	2.80233	1.354	2.179	2.41467	3.45733	1.40233	1.78733	1.50367	6.055
TG 47:2-FA18:2	2.50733	5.374	2.87167	1.633	1.26267	1.43867	2.428	1.83133	0.800667	2.37833	2.13133	3.20767	2.77533	1.38767	2.27867	3.157	2.84867	4.51667	2.14067	0.997	1.40867	1.474	1.76967	2.15667	1.16733	0.800333	5.20233
TG 48:0-FA14:0	3.42067	7.73933	2.11533	2.438	2.233	2.97467	2.77	2.875	1.97533	3.173	2.88967	3.51367	3.15733	2.35933	2.66767	3.577	3.217	6.50333	2.69533	1.72767	2.24633	2.59633	3.15067	3.16267	2.722	2.19367	6.644
TG 48:0-FA16:0	6.83633	11.5513	5.57367	6.011	5.84233	6.45333	6.01833	6.08633	5.46567	6.73933	6.32433	6.98467	6.80433	6.073	6.076	6.94467	6.56833	10.1133	6.16067	5.281	5.51233	6.749	6.766	6.86633	6.433	5.81233	10.3847
TG 48:0-FA18:0	3.661	8.44833	2.352	2.713	2.627	3.27167	2.96033	3.15967	2.20233	3.53	3.13767	3.79667	3.51	2.71167	2.86267	3.784	3.58067	7.296	2.96133	2.02667	2.34433	2.96933	3.491	3.32467	3.18367	2.49033	7.39067
TG 48:1-FA14:0	4.72167	11.995	3.644	4.26267	3.77	4.649	4.57933	4.85533	3.43233	5.39	5.017	6.711	6.51933	4.77967	4.95967	5.69233	5.29833	10.8253	4.593	3.002	3.60767	4.32067	6.25367	3.56967	4.37667	3.44833	11.053
TG 48:1-FA14:1	1.03633	5.28867	0.166333	0.00866667	0.159667	0.69	0.829	0.667	-0.265667	1.06667	0.672667	1.50533	1.09067	0.170333	0.526333	1.689	1.196	3.75367	0.807	1.758	1.90933	0.101333	0.570667	-0.245	0.029	-0.232	4.143
TG 48:1-FA16:0	6.35767	13.0157	5.30167	5.78833	5.43967	5.90367	6.13333	6.19367	5.09033	6.74367	6.36767	7.915	7.82167	6.223	6.49267	7.20833	6.87	11.6853	6.09133	4.67567	5.34967	6.01667	7.817	5.07433	5.90967	5.09467	12.0153
TG 48:1-FA16:1	5.75633	10.4257	4.65867	4.98767	4.676	4.996	5.561	5.36567	4.35267	5.803	5.45567	6.69733	6.261	4.98867	5.78733	6.48433	6.26167	8.86667	5.41933	4.05733	4.65433	5.218	6.25667	4.23	4.73233	4.44667	9.43967
TG 48:1-FA18:0	2.42	8.38333	3.91667	1.65767	1.17633	1.98633	2.196	2.46967	1.24033	2.91	2.35	3.436	3.48867	1.66867	2.42467	3.35033	3.023	7.633	2.214	0.911	1.74433	1.97667	3.29833	1.24233	1.50867	1.088	7.26367
TG 48:1-FA18:1	5.067	12.295	3.94667	4.53333	3.95367	4.97	4.93667	5.11233	3.74367	5.77767	5.44333	6.96533	6.87967	5.15	5.29933	6.04033	5.66367	11.137	4.895	3.4	3.905	4.54467	6.61567	3.81533	4.79467	3.656	11.3883
TG 48:2-FA12:0	1.22467	9.486	0.655	0.845	0.369	1.518	0.725	1.39067	0.417667	2.64867	1.79133	3.27733	4.71267	1.687	2.01067	3.05867	2.314	9.14433	1.25267	3.09633	0.435	0.956	4.22833	0.242667	1.77767	-0.432333	8.629
TG 48:2-FA14:0	4.13067	10.8077	2.746	3.48467	3.17833	3.71367	4.05133	3.82233	2.869	4.676	4.37633	6.10733	6.36533	3.94067	4.57467	5.16	4.74433	9.69133	3.95467	2.468	3.22233	3.521	6.063	2.61	3.61433	2.57033	10.052
TG 48:2-FA14:1	3.18067	9.34133	2.095	2.75833	2.04167	2.48667	2.87533	3.051	1.54067	3.358	3.10533	4.68433	5.04733	2.646	3.445	4.04867	3.53733	7.88833	2.81433	1.25667	1.93067	2.16233	4.29967	1.63133	2.52067	1.51067	8.47833
TG 48:2-FA16:0	4.87467	11.3593	3.743	4.174	3.88467	4.36733	4.704	4.57	3.55867	5.29733	4.95567	6.68833	6.931	4.59433	5.321	5.84933	5.497	10.1613	4.58167	3.23467	4.00267	4.227	6.76167	3.35433	4.62033	3.36733	10.556
TG 48:2-FA16:1	6.41533	11.05	5.209	5.516	5.297	5.53267	6.30833	6.03367	4.87833	6.48567	6.19367	7.62233	7.57867	5.48633	6.70067	7.31633	7.091	9.58033	6.06467	4.64767	5.41167	5.444	7.487	4.53567	5.57367	4.90867	10.3597
TG 48:2-FA18:1	4.92367	11.65	3.67433	4.12467	3.649	4.298	4.628	4.599	3.32433	5.38933	5.07433	6.65233	7.279	4.69967	5.36067	6.01	5.52433	10.7563	4.58633	2.96433	3.70667	4.02667	6.92767	3.456	4.56167	3.26333	10.8873
TG 48:2-FA18:2	3.43067	10.0663	2.234	2.69367	2.55167	3.21067	3.404	2.98167	2.208	4.106	3.64933	5.232	5.25233	3.115	3.674	4.594	4.037	9.16533	3.36433	1.81	2.60167	2.92167	4.702	1.706	2.89267	2.01833	9.34267
TG 48:3-FA14:0	1.62933	7.85367	3.05567	0.849	0.605333	1.091	1.64567	1.263	0.431667	2.02533	1.74567	3.458	3.981	1.14167	2.275	2.766	2.138	6.87967	1.29733	2.94233	0.936333	0.907667	3.55633	2.53567	1.35067	0.0906667	7.29533
TG 48:3-FA14:1	2.67933	7.80767	3.688	2.10733	1.466	1.98633	2.50067	2.32033	1.27633	2.93467	2.56467	4.116	4.72733	1.95733	3.11	3.73233	3.361	6.59733	2.484	0.944667	1.69733	1.632	4.13567	0.68	2.07233	0.985333	7.289
TG 48:3-FA16:1	5.248	8.78267	3.84667	4.19233	3.97733	4.31133	5.10733	4.69267	3.583	5.21867	4.896	6.335	6.48467	4.038	5.55467	6.08967	5.93467	7.588	4.86233	3.388	4.13833	4.14167	6.20667	3.08567	4.16933	3.53167	8.577
TG 48:3-FA18:1	2.56	9.02733	1.24067	1.99133	1.48967	2.15033	2.35367	2.30167	1.22867	3.25367	2.789	4.30867	5.60233	2.17633	3.416	4.15867	3.42067	8.70633	2.33833	1.015	1.93033	2.121	4.92767	1.51167	2.51	1.00433	8.51333
TG 48:3-FA18:2	3.072	9.243	2.23033	2.461	2.18667	2.48433	3.12767	2.776	1.836	3.676	3.29833	4.82867	5.52967	2.756	3.738	4.53333	3.908	8.73	2.994	1.409	2.289	2.422	4.78833	1.41867	2.48533	1.59233	8.67333
TG 48:4-FA16:0	5.86267	6.37	5.89867	5.77833	5.81067	5.84567	5.82433	5.794	5.811	5.829	5.848	5.85267	5.829	5.76033	5.78133	5.85667	5.851	6.073	5.81933	5.851	5.82267	5.809	5.82767	5.825	5.83767	5.79733	6.11067
TG 48:4-FA16:1	1.53067	5.15067	2.32833	1.98067	0.602333	0.538667	1.036	0.578333	1.868	1.346	0.850333	2.28133	2.878	0.942667	1.53733	2.102	1.73633	4.07933	1.25567	0.267333	1.939	0.751667	1.82367	1.049	0.411667	0.359667	4.902
TG 48:4-FA18:2	1.55067	6.39133	0.826	0.867333	0.267667	0.37	1.078	1.03867	1.92033	1.64467	1.05333	2.561	3.656	0.31	1.65433	2.671	1.98467	6.35367	1.098	0.828333	0.468	0.680667	2.571	0.504	1.00767	-0.109667	6.14933
TG 49:0-FA15:0	3.03367	5.13533	1.94633	1.99833	2.38133	2.547	2.51167	2.33433	1.898	2.65	2.55233	3.084	2.58667	2.156	2.49033	3.36433	2.99967	4.082	2.26067	1.67733	1.896	2.316	2.83667	2.273	2.351	1.69767	4.61433
TG 49:0-FA16:0	5.172	7.65267	3.97133	4.23433	4.287	4.677	4.75933	4.58233	4.016	4.90433	4.62933	5.25767	4.75267	4.31033	4.67533	5.458	5.09633	6.46633	4.52333	3.864	4.22267	4.60367	4.681	4.56433	4.429	4.05533	7
TG 49:0-FA17:0	4.357	6.62	3.404	3.56367	3.64333	3.876	4.05	3.754	3.26	4.191	3.96333	4.681	4.071	3.56	3.96067	4.76867	4.50033	5.46933	3.85233	3.03767	3.39667	3.78467	4.071	3.75667	3.648	3.37567	6.01167
TG 49:0-FA18:0	3.21733	5.83167	2.278	2.25333	2.44933	2.819	2.756	2.688	1.96733	2.88567	2.74867	3.40833	2.84067	2.28	2.86567	3.673	3.19667	4.61733	2.709	1.804	2.25433	2.723	2.89867	2.64767	2.386	2.24367	5.29167
TG 49:1-FA14:0	2.39667	6.59833	1.42133	1.50367	1.56333	1.837	2.51167	2.22133	1.073	2.56433	2.309	3.43867	2.85733	1.674	2.47867	3.29733	3.01733	5.238	2.15033	0.836	1.60167	1.54933	2.28533	0.675667	2.97933	1.15233	6.02067
TG 49:1-FA15:0	4.20933	8.93	3.14333	3.40633	3.27567	3.66267	4.23767	4.03133	2.866	4.37533	4.104	5.235	4.86067	3.54467	4.405	4.99833	4.78033	7.63167	3.95533	2.58733	3.29967	3.58567	4.472	2.41167	2.98067	3.06033	8.37967
TG 49:1-FA16:0	5.35167	9.75367	4.113	4.38233	4.26433	4.68833	5.241	5.06333	3.91067	5.432	5.10667	6.21167	5.77567	4.541	5.39633	6.069	5.84133	8.46033	4.99533	3.661	4.37567	4.70233	5.384	3.684	4.08767	4.07733	9.17067
TG 49:1-FA16:1	4.44433	6.409	3.432	3.59433	3.41167	3.58433	4.39067	3.981	3.097	4.42167	4.10067	5.21533	4.18533	3.19867	4.52133	5.13267	5.03533	5.28533	4.06533	2.88	3.54367	3.80367	4.19267	2.61133	3.15033	3.282	6.27233
TG 49:1-FA17:0	4.297	7.489	3.173	3.27867	3.19833	3.489	4.28633	3.84933	2.81667	4.30167	3.943	5.06867	4.34567	3.26667	4.29133	5.04533	4.84067	6.166	3.86867	2.56	3.35567	3.39467	4.097	2.40867	3.00467	2.93933	7.056
TG 49:1-FA18:1	4.61367	9.37933	3.525	3.76133	3.629	4.015	4.576	4.475	3.177	4.874	4.57267	5.67333	5.33867	4.07967	4.77233	5.449	5.17567	8.10067	4.36767	2.964	3.71633	4.02533	4.83067	2.882	3.43067	3.324	8.86467
TG 49:2-FA14:0	2.18067	6.39733	1.563	1.41833	1.28067	1.417	2.19033	1.71833	0.565667	2.12933	1.76067	3.17067	2.88633	1.48333	2.292	2.98533	2.63333	5.18333	1.871	1.17267	3.20733	1.28767	2.113	0.918667	0.979	0.685	6.00267
TG 49:2-FA15:0	3.733	7.99733	2.58733	2.777	2.73667	3.055	3.75733	3.30567	2.37433	3.85233	3.553	4.86633	4.75633	2.895	4.03533	4.55967	4.33433	6.82767	3.41867	2.05667	2.803	3.03	4.29433	1.663	2.472	2.329	7.67333
TG 49:2-FA16:0	3.84133	8.09533	2.70533	2.886	2.688	3.09167	3.716	3.41367	2.46367	3.938	3.62667	4.85467	4.58633	2.94533	4.02	4.66533	4.29267	6.87067	3.44667	2.15333	2.86667	3.13933	4.15733	1.912	2.64633	2.40433	7.631
TG 49:2-FA16:1	5.58567	8.182	4.36967	4.665	4.37633	4.593	5.48467	5.026	3.94067	5.457	5.11333	6.372	5.749	4.27467	5.71367	6.31367	6.15133	6.915	5.10167	3.789	4.43433	4.808	5.36133	3.44233	4.19267	4.09233	7.99767
TG 49:2-FA17:0	2.84033	5.71233	1.872	1.69033	1.70433	1.988	2.979	2.37867	1.538	2.91333	2.513	3.79	3.31	1.67733	3.15367	3.66	3.50133	4.58133	2.45	2.62967	1.94467	1.92967	2.77033	0.973	2.87033	1.59233	5.536
TG 49:2-FA18:1	4.55067	8.44233	3.25667	3.52233	3.356	3.66433	4.52633	4.12933	2.98067	4.476	4.23333	5.51867	5.319	3.434	4.78533	5.371	5.11567	7.21967	4.138	2.761	3.516	3.48167	4.717	2.493	3.214	3.018	8.17
TG 49:2-FA18:2	3.11233	7.133	1.64033	2.084	2.11933	2.30267	3.078	2.57533	1.72633	3.31633	2.943	4.12767	3.702	2.238	3.23267	3.96433	3.681	6.15	2.88067	1.44933	2.12833	2.47633	3.39167	1.09133	1.75533	1.68667	6.83833
TG 49:3-FA15:0	1.662	5.159	0.687333	0.799667	0.457333	0.584333	1.27567	0.737333	0.218667	1.47067	0.964	2.35333	2.49467	0.351333	1.54567	1.97333	1.675	4.253	1.26967	0.324333	0.626	0.808	1.74567	0.626	0.518667	0.581	5.177
TG 49:3-FA16:0	1.45067	4.66767	1.01367	1.11833	0.844333	1.013	1.24133	0.834667	0.679667	1.40033	1.05933	1.87067	1.73933	1.862	1.29433	1.917	1.54367	3.65167	1.26367	0.562	0.742333	0.873	2.24467	0.725667	0.901667	0.514667	4.38667
TG 49:3-FA16:1	4.137	6.159	2.92967	3.22767	2.97667	3.259	4.13967	3.61167	2.60467	4.12267	3.82267	5.05833	4.53133	2.858	4.49167	5.063	4.84633	5.21	3.85867	2.409	3.15067	3.29067	4.01967	1.95967	2.73833	2.69067	6.39267
TG 49:3-FA18:2	2.93833	6.04567	1.784	1.936	1.787	2.04167	2.91567	2.55967	1.503	3.029	2.60333	3.948	3.67267	1.69967	3.21567	3.76767	3.57333	5.08067	2.679	1.188	2.074	1.89567	3.21333	0.896333	1.611	1.56067	6.03967
TG 50:0-FA14:0	1.40533	4.937	1.72633	0.761667	2.25	1.01267	0.784333	0.908667	0.0126667	1.126	0.785667	1.48067	0.806	0.557	0.444667	1.43733	1.327	3.80867	2.60233	0.234	0.327667	0.478	1.227	1.47133	1.15767	0.668667	4.03267
TG 50:0-FA16:0	5.67367	9.755	4.052	4.64967	4.34833	5.036	4.30333	4.78133	3.958	5.27133	4.758	5.05133	5.11733	4.28333	4.43733	5.20533	4.89767	8.57767	4.76933	3.715	4.07733	4.98333	5.206	5.883	5.41367	4.62367	8.52167
TG 50:0-FA18:0	4.838	9.37633	3.512	4.02067	3.714	4.32733	3.65267	4.24367	3.29167	4.65867	4.11567	4.35067	4.53333	3.52533	3.726	4.53467	4.153	8.12833	4.063	3.01733	3.41467	4.44467	4.626	5.20833	4.61333	4.01967	8.181
TG 50:1-FA14:0	2.153	9.101	1.50333	1.97333	1.414	2.353	2.116	2.91667	1.02267	2.96533	2.509	3.503	3.78833	1.85433	2.25733	3.34	2.89167	8.09833	2.15833	0.935667	1.61433	1.92533	3.38933	1.176	1.73233	1.23333	8.24367
TG 50:1-FA16:0	6.75467	14.3673	5.93767	6.74933	6.079	6.86267	6.266	7.00567	6.267	7.64867	7.05567	8.34067	8.53933	7.10067	6.81	7.612	7.07667	13.1107	7.009	5.34467	5.94633	6.96267	8.73167	6.46067	7.097	5.82633	13.3483
TG 50:1-FA16:1	3.871	8.549	2.646	3.293	2.86367	3.18333	3.656	3.77767	2.49	3.93833	3.356	4.437	4.2	2.80333	3.698	4.43067	4.20167	7.03433	3.52167	2.18533	3.228	3.38367	4.184	2.31633	2.65633	2.47733	7.486
TG 50:1-FA18:0	3.729	10.3113	2.486	3.352	2.75867	3.557	3.45833	4.108	2.79367	4.194	3.77867	4.902	4.89067	3.43667	3.76867	4.526	4.14767	9.162	3.76033	2.12933	3.537	3.62767	5.04467	2.72733	3.28767	2.579	9.326
TG 50:1-FA18:1	6.15333	13.399	5.17067	6.00967	5.401	6.15233	5.608	6.254	5.46267	6.939	6.39767	7.53467	7.70733	6.29667	6.111	6.89867	6.391	12.218	6.344	4.68233	5.09067	6.14567	7.764	5.682	6.30267	4.98833	12.4093
TG 50:1-FA20:1	1.37167	6.369	2.99833	0.97	0.298333	0.570333	1.317	1.50533	0.583667	1.25967	0.901	1.88567	1.94567	0.785667	0.874667	1.88167	1.455	5.334	0.78	0.432	2.613	0.750333	1.43533	0.68	0.904667	0.379333	5.984
TG 50:2-FA14:0	3.684	11.5743	2.29967	3.24567	2.54667	3.92233	3.38967	3.76567	2.571	4.569	4.36567	6.05567	6.40067	4.10467	4.32833	4.781	4.35867	10.533	3.55667	1.803	2.58967	3.29967	6.388	2.613	3.82533	1.95133	10.9113
TG 50:2-FA14:1	0.768333	6.19133	2.24933	0.728	0.424	0.320333	0.801333	0.985333	1.973	0.757667	0.786667	1.816	2.052	0.202	0.693	1.29767	1.103	4.90533	0.726333	0.360333	1.74367	0.503667	1.77033	0.529667	0.197	0.215	5.35767
TG 50:2-FA16:0	6.184	13.8473	5.056	5.91	5.73267	6.07533	5.68733	5.99667	5.71767	6.98667	6.59067	8.18933	8.61067	6.45733	6.56633	7.13267	6.486	12.6277	6.34	4.78467	5.73633	6.16033	9.02433	5.642	6.895	4.78567	12.95
TG 50:2-FA16:1	6.19833	12.9797	4.989	5.65433	5.329	5.43567	5.78033	5.975	5.012	6.436	6.22267	7.77667	8.09133	5.99833	6.48367	6.952	6.533	11.6967	5.82433	4.332	5.45433	5.54467	8.39333	5.033	6.12967	4.54433	12.0857
TG 50:2-FA18:0	2.21333	8.36233	1.39033	1.87967	1.21367	1.98567	2.05333	2.066	1.40333	2.52733	2.218	3.52267	3.84467	1.51833	2.39933	3.226	2.60533	7.31133	2.38333	0.798333	2.19733	1.588	3.847	0.847	1.58267	0.794	7.62833
TG 50:2-FA18:1	6.27067	14.0127	5.266	5.95733	5.64933	6.03767	5.91633	6.23667	5.33	6.97833	6.75867	8.49033	8.94733	6.654	6.869	7.251	6.75433	12.7593	6.13433	4.54033	5.456	5.86333	9.25367	5.45967	6.75267	4.597	13.2203
TG 50:2-FA18:2	4.488	11.278	3.24233	4.14267	3.729	4.49333	4.12533	4.10767	4.13067	5.32733	4.796	5.867	6.15667	4.26933	4.533	5.53667	4.92933	10.3297	4.85867	3.21733	3.841	4.45667	6.078	3.84533	4.63633	3.292	10.4493
TG 50:2-FA20:2	1.17167	5.20467	2.193	0.678333	0.129667	0.603667	1.13533	1.042	1.79233	1.442	0.953333	1.94033	1.81067	1.824	1.14167	2.06867	1.66467	4.261	1.11767	0.492667	2.087	0.635333	0.742667	0.625667	0.495333	-0.038	4.80667
TG 50:3-FA14:0	2.36133	10.14	0.974667	2.36133	1.68033	2.726	2.42767	2.131	1.61167	3.64833	3.264	4.86567	5.57967	2.57967	3.22667	3.81467	3.1	9.26	2.55167	0.858667	1.85267	2.12967	5.22733	1.65967	2.79767	0.818667	9.62967
TG 50:3-FA14:1	1.57933	8.14033	3.17167	1.81433	0.411667	1.27767	1.387	2.001	0.218333	2.14233	1.61967	3.37933	4.65633	1.121	2.33967	2.93767	2.11367	7.015	1.78767	0.331333	3.20867	1.059	4.34467	0.663667	1.39	2.86	7.72967
TG 50:3-FA16:0	2.77	11.0927	1.43933	2.86167	2.679	2.658	2.803	2.65067	2.94467	4.24967	3.81733	5.64567	6.36333	3.55	4.055	4.37233	3.41967	10.0767	3.5	-1.39133	3.324	2.91567	6.53667	2.19233	4.25	-0.591	10.4187
TG 50:3-FA16:1	5.60367	11.5747	4.48467	4.891	4.66	4.81533	5.44067	5.14933	4.37967	5.81467	5.547	7.16933	7.942	5.09433	6.18433	6.55233	6.12333	10.4573	5.36567	3.822	5.05433	4.83833	8.26067	4.19667	5.53633	3.92833	11.0247
TG 50:3-FA18:1	4.56067	11.4257	3.42567	4.02033	3.65633	4.202	4.38667	4.29067	3.39733	5.11467	4.87933	6.667	7.68233	4.48233	5.51833	5.783	5.16	10.4207	4.40667	2.76933	3.948	3.904	7.80733	3.32367	4.80067	2.74067	11.007
TG 50:3-FA18:2	4.469	11.4643	3.29333	3.974	3.855	4.16433	4.42067	4.132	3.827	5.24833	4.87633	6.51533	7.04133	4.48167	5.166	5.70467	5.03433	10.536	4.54333	3.03733	4.25133	3.992	6.99867	3.50167	4.78567	2.881	10.8887
TG 50:3-FA18:3	1.061	7.27433	0.477333	0.412	0.223333	0.305333	0.27	2.22733	0.282	1.61967	1.271	1.71233	2.232	0.418	0.94	1.31	0.747667	6.677	0.790333	0.00233333	0.0863333	0.599333	2.61467	0.640333	1.23433	0.808333	6.818
TG 50:4-FA16:0	5.50367	7.524	5.38467	5.36733	5.34133	5.39767	5.36633	5.35933	5.34033	5.48267	5.44333	5.451	5.62133	5.303	5.40133	5.45133	5.37833	6.81767	5.42367	5.347	5.40067	5.316	5.58233	5.49167	5.472	5.34467	7.09533
TG 50:4-FA16:1	2.506	8.10533	1.375	1.70867	1.53333	1.53833	2.455	2.03567	1.68	2.75233	2.64367	4.14433	4.99133	1.88167	3.27	3.46133	3.128	7.167	2.314	0.641333	2.38967	1.75033	5.12167	1.203	2.523	0.7	7.74567
TG 50:4-FA18:2	2.68967	8.31033	1.409	1.85367	1.62667	2.028	2.579	1.93133	1.621	3.08967	2.70167	4.34667	5.17733	1.97	3.24567	3.83633	3.21833	7.55	2.50933	1.19333	2.25533	1.753	4.85167	1.031	2.53	1.02467	8.06
TG 50:5-FA20:5	0.978333	3.78867	1.51767	1.28367	1.542	1.69233	1.72	1.40667	1.385	0.971667	0.675667	1.35367	1.283	1.45033	1.139	0.995667	0.949333	2.38733	1.53633	1.17967	0.894333	2.05967	2.19967	2.23833	1.73167	1.32433	3.403
TG 51:0-FA16:0	7.17833	7.59433	7.18067	7.19933	7.21267	7.17233	7.193	7.163	7.141	7.185	7.17433	7.15967	7.19033	7.113	7.18733	7.23933	7.16933	7.26533	7.21733	7.138	7.16433	7.13367	7.16067	7.22333	7.15133	7.163	7.46367
TG 51:0-FA17:0	2.54433	4.71867	1.153	1.494	1.49533	1.877	2.04133	1.70667	1.311	2.057	1.75967	2.362	1.86133	1.55567	1.90567	2.74333	2.28233	3.52967	1.69	1.01033	1.47533	1.68	2.245	2.27967	1.81967	1.42767	3.96367
TG 51:0-FA18:0	2.47	5.511	1.45067	1.65467	1.655	2.05	1.851	2.14467	1.272	2.142	1.934	2.53733	2.12733	1.53467	1.98067	2.517	2.38867	4.175	1.92267	1.28567	1.79933	1.92533	2.523	2.48967	1.96367	1.56067	4.617
TG 51:1-FA15:0	1.86633	6.14	2.22333	1.09067	0.856667	1.14533	1.603	1.65533	0.446	1.969	1.37567	2.51267	2.013	0.792667	1.78333	2.453	2.046	4.95567	1.363	0.504333	1.23433	1.279	2.06833	0.479333	0.801667	0.500667	5.568
TG 51:1-FA16:0	3.996	9.108	2.776	3.13533	2.89333	3.51767	3.74867	3.97067	2.921	4.13833	3.81933	4.784	4.55633	3.411	3.99167	4.62567	4.209	7.771	3.619	2.43133	3.44767	3.39867	4.19367	2.764	3.00367	2.76833	8.36767
TG 51:1-FA17:0	3.643	8.863	2.65833	2.893	2.68433	3.119	3.758	3.714	2.57933	3.97633	3.59567	4.597	4.493	3.19433	3.84433	4.33333	4.16067	7.55767	3.44933	2.15067	3.33867	3.13033	4.21067	2.37333	2.69033	2.42433	8.14967
TG 51:1-FA18:0	2.63933	7.12067	1.41333	1.69567	1.522	1.98667	2.50133	2.38133	1.32533	2.69533	2.27067	3.22667	2.90867	1.738	2.61167	3.14333	2.81733	5.97833	2.257	0.898333	2.20067	2.038	3.05233	0.951333	1.33033	1.14667	6.49433
TG 51:1-FA18:1	3.99933	8.863	2.56733	3.04667	2.72267	3.15833	3.69733	3.84433	2.66867	4.01033	3.83033	4.74967	4.48767	3.25933	4.044	4.49067	4.17267	7.66367	3.66833	2.26833	3.23633	3.31133	4.26133	2.58933	2.871	2.595	8.22233
TG 51:2-FA15:0	2.92467	8.99067	1.571	1.94033	1.84967	2.449	2.79867	2.59567	1.678	3.16133	2.783	4.26133	4.53267	2.677	3.27267	3.656	3.13933	7.89767	2.579	1.08867	2.232	2.34833	4.133	1.05367	1.79267	1.2	8.59733
TG 51:2-FA16:0	3.75767	9.585	2.47467	2.81967	2.567	3.32933	3.571	3.327	2.654	3.936	3.62467	4.851	4.90833	3.268	3.903	4.35	3.98233	8.42567	3.47533	2.034	3.119	3.04367	4.56467	2.456	2.919	2.296	8.92767
TG 51:2-FA16:1	3.872	7.378	2.719	2.95133	2.71967	2.979	3.87133	3.48567	2.43367	3.847	3.517	4.716	4.39267	2.69367	4.05033	4.60733	4.35467	6.128	3.41533	2.071	2.96567	2.95767	3.91933	2.01133	2.64367	2.338	7.015
TG 51:2-FA17:0	3.15333	8.05267	1.952	2.377	2.20333	2.536	3.32433	2.84	2.07367	3.38267	3.07467	4.375	4.19533	2.36667	3.49033	4.058	3.68167	6.94367	2.86533	1.399	2.928	2.383	3.98067	1.64467	2.39967	1.81967	7.495
TG 51:2-FA18:1	4.984	10.818	3.606	3.95533	3.82833	4.41967	4.717	4.79333	3.61133	5.11233	4.839	6.22333	6.43867	4.571	5.26333	5.70667	5.31767	9.683	4.58967	3.16867	4.196	4.04133	6.048	3.403	4.01633	3.36767	10.325
TG 51:2-FA18:2	2.43833	6.847	1.23333	1.50733	1.47	1.73167	2.238	1.82	1.34533	2.47633	2.104	3.17833	2.99533	1.48167	2.48933	3.06233	2.67367	5.894	2.098	0.909667	2.14967	1.643	3.118	0.690333	1.15533	0.975333	6.38167
TG 51:3-FA15:0	1.51567	7.65867	3.36233	3.07133	1.114	1.233	1.60167	1.19133	0.521	1.99267	1.67267	3.15633	3.569	1.49067	2.343	2.54367	1.78533	6.86033	1.46933	0.599667	1.15567	0.931	3.32667	0.5	1.023	2.50967	7.422
TG 51:3-FA16:1	3.44233	7.117	2.17833	2.356	2.38033	2.54933	3.511	2.961	2.07767	3.44667	3.10467	4.449	4.37567	2.45933	3.79033	4.32433	4.006	5.97033	3.00667	1.60933	2.631	2.27533	4.04767	1.6	2.382	2.00167	6.872
TG 51:3-FA18:2	3.36767	8.37833	1.66	2.28167	2.285	2.57533	3.29367	2.817	2.07167	3.466	3.11467	4.474	4.655	2.41567	3.68767	4.01867	3.67267	7.49167	2.94867	1.53633	2.871	2.37167	4.293	1.40567	2.11267	1.55833	8.08267
TG 51:4-FA18:2	1.996	5.92867	2.659	2.52167	0.909	0.898	1.86533	1.385	0.783	2.04967	1.82133	2.92867	2.978	0.815667	2.29033	2.54967	2.27667	5.26167	1.605	0.819333	1.51433	0.915667	3.03733	0.509667	2.274	0.827	5.91567
TG 52:0-FA16:0	3.946	7.71667	2.432	2.78967	2.84767	3.23667	2.74633	2.948	2.306	3.089	2.90567	3.08433	3.327	2.414	2.54633	3.216	3.15067	6.53733	2.76767	2.042	2.37533	2.86233	3.489	4.39367	3.94667	3.23167	6.628
TG 52:0-FA18:0	4.358	8.41667	2.71267	3.13333	2.84767	3.63467	2.777	3.54733	2.64867	3.542	3.088	3.102	3.716	2.789	2.896	3.222	3.49067	7.29733	3.329	2.354	2.95767	3.20433	4.143	5.04867	4.56633	3.666	7.38933
TG 52:0-FA20:0	1.60367	5.335	1.01733	1.60867	1.738	1.749	1.61133	1.76433	0.712	1.71767	1.55367	1.57433	1.73833	1.07433	1.214	1.77	1.36167	3.862	1.53367	0.361667	2.54133	1.422	1.82567	1.427	1.48867	1.10067	4.45667
TG 52:1-FA16:0	4.47533	11.7867	3.685	4.62667	3.459	4.888	3.84933	5.285	3.80433	5.45233	4.70533	5.38233	5.90067	4.28867	4.33367	5.398	4.793	10.77	5.133	3.22633	4.46967	4.79267	5.94933	4.10333	4.47167	3.909	10.7727
TG 52:1-FA16:1	1.807	5.71233	1.08333	1.09633	0.881333	0.952667	1.545	1.565	0.747667	1.805	1.234	2.346	1.95133	0.753	1.635	2.267	1.94567	4.35633	1.45233	0.572667	1.317	1.23867	2.27933	0.557667	0.908333	0.561667	4.78733
TG 52:1-FA18:0	4.602	12.033	3.589	4.82033	3.71467	4.878	3.85367	5.303	3.946	5.67633	4.84267	5.48667	5.99133	4.259	4.447	5.52733	4.87167	10.9597	5.38633	3.392	4.77833	4.94433	6.284	4.20367	4.62567	3.95167	10.994
TG 52:1-FA18:1	4.643	11.6617	3.52367	4.519	3.42867	4.631	3.765	5.02533	3.64533	5.50667	4.758	5.17433	5.642	3.856	4.241	5.34233	4.77333	10.493	5.038	3.14233	4.261	4.59833	5.734	3.992	4.27433	3.62567	10.6273
TG 52:1-FA20:1	1.82033	6.90867	2.822	1.84133	0.709	1.496	0.670667	2.64133	1.92333	2.14533	1.65567	2.089	2.65167	1.43133	1.28967	2.26333	1.94933	6.03533	1.631	0.524667	2.91733	1.309	1.52033	0.976667	0.859333	0.726667	6.475
TG 52:2-FA16:0	6.34767	15.1267	5.404	6.455	6.10067	6.769	5.802	6.745	6.573	7.65467	7.09633	8.78767	9.05167	7.243	6.937	7.44	6.87	14.1757	6.94233	5.13133	5.918	6.56433	9.45733	6.35333	7.534	5.001	14.333
TG 52:2-FA16:1	3.56133	9.72367	2.38533	3.17533	2.46733	2.97933	3.26467	3.87467	2.548	3.59667	3.19267	4.59033	4.89033	2.88	3.609	4.326	3.941	8.615	3.54767	1.95833	3.73267	2.97067	5.30167	2.35633	2.82467	1.91667	8.94733
TG 52:2-FA18:0	3.80633	11.0677	2.396	3.773	3.18367	3.991	3.34467	4.04333	3.68033	4.768	4.101	5.08433	5.653	3.504	3.92367	4.94733	4.18433	10.0807	4.70767	2.72233	4.67433	4.15867	6.26633	3.30867	3.83	2.99933	10.201
TG 52:2-FA18:1	7.324	15.9127	6.42967	7.468	7.04333	7.635	6.71733	7.67267	7.39867	8.58867	8.02133	9.65733	10.0033	8.14433	7.83033	8.32733	7.863	14.975	7.90233	6.079	6.75567	7.43067	10.3867	7.30367	8.362	5.76433	15.1493
TG 52:2-FA18:2	2.962	9.728	1.548	2.779	2.391	3.35	2.422	2.887	2.59233	4.059	3.35067	3.75667	4.33167	2.34733	2.749	4.25633	3.34567	8.91267	3.93367	1.991	3.47733	3.305	4.38833	2.15533	2.72067	2.35067	8.80067
TG 52:2-FA20:1	1.42733	7.92267	0.884	1.90333	0.706667	1.228	1.43267	2.43367	2.37267	1.87533	1.62567	2.836	3.516	1.45467	1.83	2.43767	2.27	7.017	1.70233	0.644333	3.15533	0.831667	3.09433	0.186667	1.16367	0.0576667	7.61567
TG 52:2-FA20:2	1.73367	5.84133	1.005	1.43767	0.766333	1.47233	0.896	1.82533	1.99167	2.20967	1.43267	2.01033	2.298	0.854333	1.56433	2.429	1.93933	4.96	1.403	0.261667	2.241	1.05833	1.41333	0.901667	0.811333	0.810333	5.316
TG 52:3-FA16:0	5.52467	13.867	4.40867	5.53433	5.44767	5.88733	5.02167	5.46033	6.01867	6.948	6.325	7.908	8.374	6.13367	6.12967	6.83967	6.14567	13.1107	6.37367	4.611	5.57033	5.45833	8.457	5.48	6.733	4.104	13.262
TG 52:3-FA16:1	4.75933	12.234	3.654	4.42767	4.11733	4.34667	4.368	4.80433	3.925	5.26833	5.014	6.79767	7.84333	4.87333	5.62933	5.89333	5.32467	11.1297	4.869	3.11633	4.69833	4.40967	8.513	3.976	5.376	2.89633	11.7543
TG 52:3-FA18:0	1.286	8.149	1.60867	1.32633	0.905333	1.25833	1.28967	1.02433	1.71933	1.92367	1.34167	2.45067	3.38567	0.957	1.557	2.476	1.625	7.416	2.04033	0.171667	3.02667	1.486	4.09867	0.690667	1.399	0.0266667	7.56033
TG 52:3-FA18:1	6.315	14.5403	5.24067	6.21167	6.002	6.40667	5.82633	6.32967	6.346	7.43767	6.98467	8.76133	9.662	6.847	7.26867	7.623	6.97833	13.72	6.95333	5.13933	6.25533	6.16667	10.232	6.11567	7.53933	4.56267	14.0093
TG 52:3-FA18:2	5.59467	13.6537	4.266	5.45767	5.29467	5.69467	5.11767	5.355	5.97267	6.85	6.25367	7.75267	8.24633	6.01533	6.139	6.90133	6.21267	12.921	6.43333	4.61033	5.673	5.40633	8.339	5.41533	6.66033	4.039	13.0423
TG 52:3-FA20:2	1.70833	6.88	0.69	1.18333	0.394667	0.993333	1.48967	1.791	1.953	1.79067	1.546	2.58	3.05333	0.816333	1.662	2.59167	2.246	5.90367	1.436	0.438	2.69433	0.73	2.37233	0.173667	0.88	0.0776667	6.454
TG 52:3-FA20:3	1.826	6.18667	1.23733	2.06633	0.726333	2.259	0.74	1.70067	1.817	2.92633	2.17533	1.754	3.13733	0.921667	1.50067	2.28367	1.668	4.827	1.73633	0.203667	0.100333	0.864333	1.38567	1.41367	1.022	1.17933	5.13567
TG 52:4-FA16:0	3.677	11.1347	0.43	2.918	2.42167	3.14367	2.049	3.209	4.053	5.12	4.75367	5.33167	6.189	3.05267	3.706	4.47233	3.53367	10.6087	4.37633	1.71967	3.088	2.93233	6.207	2.749	4.446	0.456	10.7187
TG 52:4-FA16:1	3.652	10.602	2.09833	3.27	3.033	3.081	3.21033	3.16233	3.096	4.21267	3.893	5.58833	6.727	3.44367	4.46233	4.80067	4.10067	9.851	3.886	1.962	3.98367	2.99067	6.98733	2.752	4.13367	1.66267	10.2987
TG 52:4-FA18:1	3.545	11.256	2.28467	3.39967	3.194	3.292	3.181	3.28467	3.54533	4.54267	4.25067	5.88733	7.12033	3.87567	4.73533	4.905	4.065	10.5753	4.175	2.27967	4.057	3.31967	7.531	3.223	4.69233	1.57133	10.9763
TG 52:4-FA18:2	5.20667	11.8697	3.62833	4.40633	4.43167	4.44767	4.416	4.60867	5.28333	5.94133	5.63367	6.664	7.588	4.634	5.41233	6.05633	5.305	11.2357	5.54067	3.93967	5.121	4.34867	7.786	4.24133	5.566	3.07033	11.4953
TG 52:4-FA18:3	2.13033	9.74833	0.591333	1.41	1.39633	1.727	1.42633	1.65467	2.31433	3.335	2.95767	3.666	4.51833	2.37467	2.48967	2.53567	1.716	9.33	2.38433	0.892667	1.18067	1.74833	5.09233	1.86233	2.943	0.360333	9.42667
TG 52:4-FA20:3	1.80833	7.07	2.95033	1.44967	0.445667	1.28	1.15333	1.51867	0.152667	1.93867	1.705	2.377	3.284	0.708333	1.496	2.191	1.63733	5.59433	1.52967	2.464	2.54533	0.555333	2.23767	0.653	0.907667	0.416333	6.103
TG 52:4-FA20:4	2.327	7.739	1.53767	2.91767	1.151	2.92633	0.337333	2.20867	0.872667	4.17967	3.42233	2.30133	4.74067	1.91267	2.08033	2.12267	1.51967	5.531	3.603	0.857667	0.451667	1.51167	2.11233	2.039	2.27	2.21533	6.192
TG 52:5-FA16:0	5.93333	8.33067	5.941	5.87267	5.83867	5.88733	5.84067	5.885	5.88767	5.99767	5.989	5.951	6.12933	5.845	5.907	5.90467	5.863	7.82467	5.90467	5.84067	5.86633	5.886	6.058	5.94867	5.89533	5.876	8.01933
TG 52:5-FA16:1	1.00767	8.02933	2.25933	0.854	0.552667	0.590333	0.989333	0.767333	0.568	2.079	1.842	3.14167	4.407	0.878	1.97867	2.30233	1.428	7.31367	1.93333	-0.374	1.77967	-0.0303333	4.67933	0.158667	1.56467	4.367	7.793
TG 52:5-FA18:2	2.38767	8.46667	1.62967	1.41933	1.737	1.22267	1.95767	1.51633	2.402	2.99833	2.84	3.677	4.83233	1.638	2.706	3.154	2.45633	8.06467	2.659	0.947	2.68833	1.36933	5.11033	1.18233	2.55767	2.729	8.39033
TG 52:5-FA18:3	1.73	8.15667	3.19233	3.48567	0.0803333	0.311667	0.385	3.5	1.65433	2.491	2.345	2.735	4.10233	1.148	1.759	1.80467	1.17867	7.82333	1.42033	0.728667	0.599667	1.431	4.51267	0.977	1.99533	0.929	8.045
TG 52:5-FA20:4	1.51533	8.32833	0.872667	2.12467	0.490667	1.48767	0.266	1.338	0.390333	2.83767	2.63667	3.13367	4.25567	1.22633	1.132	1.48667	0.995333	5.93333	2.767	2.59933	0.583667	0.484333	2.92033	1.08267	1.87	0.361667	6.97
TG 52:5-FA20:5	1.61667	4.85333	1.77433	1.59633	2.08467	2.37333	2.022	1.869	1.917	1.492	1.33767	1.62033	2.08033	1.958	1.595	1.574	1.70533	3.17167	2.43533	1.36533	1.38967	2.45567	2.56733	2.53167	2.41267	1.793	4.13733
TG 52:5-FA22:5	2.86933	6.627	1.13133	1.09933	2.88667	1.499	1.08767	1.09233	0.974333	1.31833	1.016	1.374	2.198	1.24067	1.011	1.151	0.961333	4.62333	1.20667	2.60067	0.408333	1.709	2.115	1.48133	1.49333	0.898667	5.383
TG 52:6-FA16:1	3.51433	5.63067	3.24	3.278	3.422	3.42867	3.408	3.46	3.537	3.311	3.45667	3.63933	3.50633	3.62233	3.321	3.42467	3.436	5.12133	3.50867	3.48033	3.57433	3.54933	3.85967	3.17567	3.30533	3.332	5.489
TG 52:6-FA18:1	1.81367	4.12033	1.70467	1.518	1.49767	1.70433	1.79667	1.79533	1.51033	1.98833	1.87933	1.77633	2.03467	1.665	1.85267	1.89667	1.82067	3.142	1.90867	1.67533	1.736	1.58533	2.107	1.75667	1.83333	1.72533	3.864
TG 52:6-FA20:5	0.379667	5.42833	0.617333	0.296667	0.613333	0.797333	0.256667	0.321333	0.257333	0.924333	0.543	1.07933	1.06133	0.682	0.351333	0.662667	0.687	3.36433	1.24967	0.269667	0.506333	0.924667	1.52033	0.569	0.370333	0.685333	4.80167
TG 52:7-FA16:0	6.993	7.357	6.96533	6.96767	6.96467	6.991	6.997	6.95133	6.94767	6.99567	6.95533	6.967	6.95633	6.88067	6.95167	7.025	6.97467	7.10067	6.99867	6.90667	6.96067	6.916	6.90567	7.04633	7.01767	6.94633	7.18933
TG 52:7-FA18:1	-0.493667	0.992667	0.0106667	-0.182667	-0.206333	-0.065	-0.465667	-0.331333	-0.24	0.00566667	-0.138667	-0.132333	-0.54	-0.248	-0.819333	-0.135333	-1.10333	-0.840333	-1.075	-0.383333	-0.393667	-0.259667	0.110333	0.472	0.122333	-0.103	-0.508667
TG 52:8-FA16:1	2.03367	4.157	1.29333	1.068	1.01367	1.20833	2.118	1.581	0.917333	1.885	1.527	2.598	1.67167	0.919333	2.07367	2.52933	2.44467	2.88467	1.70167	0.483667	1.45433	1.10433	2.08867	0.653	0.923667	0.890333	3.80767
TG 53:0-FA16:0	2.34267	5.453	1.88667	2.18733	2.641	2.222	2.25133	2.329	1.758	2.31367	2.101	2.24167	2.49067	1.88867	2.126	2.49333	2.363	4.023	2.46533	1.76533	2.17367	2.07167	2.45767	2.06567	2.25233	2.145	5.175
TG 53:1-FA16:0	1.785	6.344	0.804667	1.159	0.651667	1.549	1.64833	1.668	0.825667	1.87267	1.61633	2.13733	2.08867	1.31233	1.598	2.05167	1.569	4.81233	1.56	0.715	0.895667	1.44033	2.93567	1.03467	1.17267	0.71	5.559
TG 53:1-FA17:0	1.46067	6.245	2.443	0.507667	0.301667	0.888667	1.22833	1.59233	0.395667	1.38233	0.863333	1.751	1.833	0.352	1.45467	1.91667	1.512	4.90467	1.13067	2.11467	1.424	0.841667	2.15233	0.455	2.47733	0.256	5.549
TG 53:1-FA18:0	1.593	6.59	0.579667	0.237667	0.615	1.19233	1.366	1.72533	0.914333	1.44933	1.28933	1.999	2.094	0.621333	1.49267	1.85	1.50833	5.473	1.417	-0.059	1.967	1.15033	2.626	0.508	0.415333	0.39	5.78767
TG 53:1-FA18:1	6.82	7.72533	6.80767	6.67533	6.68067	6.75933	6.76167	6.72767	6.746	6.765	6.757	6.754	6.75333	6.69667	6.758	6.80533	6.736	7.17467	6.747	6.74667	6.787	6.68167	6.72367	6.76067	6.752	6.76033	7.436
TG 53:2-FA16:0	1.827	7.735	1.03467	1.13133	1.15133	2.20267	1.78367	1.954	1.62867	2.41233	1.98567	2.781	3.012	1.62733	1.90967	2.487	1.949	6.72267	1.999	0.582667	1.204	1.88367	2.594	1.224	1.86933	0.607333	7.22533
TG 53:2-FA17:0	2.39	9.085	1.96333	1.76167	1.562	2.309	2.46667	2.39	1.837	2.99033	2.55067	3.834	4.14067	2.40533	2.91667	3.37733	2.67167	8.00333	2.27233	0.884333	2.91533	1.869	4.06	1.565	2.144	1.09733	8.55633
TG 53:2-FA18:1	3.70133	10.1767	2.33667	2.96	2.85433	3.63167	3.59467	3.815	3.08	4.17633	3.79667	4.997	5.35033	3.578	4.087	4.42333	3.93733	9.135	3.66667	2.16533	3.72267	3.16033	5.20667	2.70833	3.28433	2.18667	9.68633
TG 53:2-FA18:2	0.410667	4.706	0.647	0.116333	0.142333	0.327333	0.956333	0.470333	0.31	0.922333	0.527	1.07833	0.931	1.36133	0.722333	1.403	0.702667	3.771	0.816	-0.249667	1.04633	0.0963333	1.38967	0.281333	0.386667	0.091	4.28067
TG 53:3-FA16:0	1.19867	6.20767	0.726667	0.541	2.05267	1.22267	0.693333	0.839	1.10233	1.62233	1.09433	1.62033	2.06633	0.617667	0.967667	1.65033	0.932667	5.22667	1.268	2.07733	0.301667	0.960333	1.59233	0.727	1.29633	-0.212333	6.07133
TG 53:3-FA17:0	1.24233	7.759	2.649	0.714	1.04533	1.34167	1.731	1.00467	1.103	2.18067	1.529	2.93767	3.47533	1.18333	1.90867	2.50967	1.70667	7.03067	1.72133	0.822667	2.246	1.03733	3.494	0.615667	1.13833	0.314667	7.45433
TG 53:3-FA18:2	1.90033	7.802	2.14567	1.24533	1.30067	1.67433	2.13533	1.53833	1.63267	2.49767	2.03333	3.265	3.63033	1.49933	2.57033	3.04267	2.31967	7.09167	1.98333	3.01567	2.51367	1.10167	3.80267	0.765667	1.56933	0.445333	7.505
TG 53:4-FA18:2	1.62367	7.063	2.96733	0.680667	0.612	1.16467	1.80033	1.04667	1.28633	2.13567	1.51633	2.97367	3.425	1.07033	2.122	2.70833	1.82833	6.45467	1.842	0.337	2.19767	0.858333	3.78633	3.26967	0.988333	2.61467	7.00167
TG 54:0-FA16:0	2.21533	4.198	1.812	2.482	2.693	2.27	2.32767	2.67033	1.26567	2.45067	2.04133	2.12567	2.27833	1.474	1.972	2.37967	2.388	3.27067	2.30067	1.217	1.54967	2.17233	2.07733	1.85267	1.90433	1.96933	3.991
TG 54:0-FA18:0	2.959	5.47267	2.24267	2.29633	2.272	2.63833	2.36867	2.35533	2.08367	2.217	1.97867	1.90667	2.398	2.05167	1.915	2.021	2.481	4.38233	2.311	1.968	2.17267	2.30667	3.358	4.069	3.508	2.91833	4.765
TG 54:1-FA16:0	1.54367	6.77333	0.906	1.832	2.55367	2.05	1.19233	2.61533	0.706333	2.46967	1.82	2.12067	2.63467	0.929667	1.45167	2.517	2.13767	5.72233	1.828	0.495333	0.841667	1.47767	1.894	1.08167	0.905333	1.042	6.04
TG 54:1-FA18:0	2.95033	9.543	1.963	2.96633	2.25567	3.431	2.13467	3.805	2.41033	3.72467	2.85467	3.186	4.19267	2.711	2.80433	3.866	3.11567	8.65167	3.784	1.82433	3.62633	3.37867	4.58267	2.50167	2.90667	2.51833	8.686
TG 54:1-FA18:1	2.67733	8.55367	2.11667	2.721	2.31833	2.845	2.50433	3.20633	2.223	3.429	2.77	2.943	3.64833	2.57333	2.498	3.45	2.871	7.38267	3.126	2.12367	2.98667	2.67	4.023	2.52	2.627	2.381	7.62133
TG 54:1-FA20:0	1.47533	7.735	0.289333	1.20933	2.71633	1.502	0.855	1.67367	0.882	2.05133	1.55367	2.04167	2.61533	1.00933	1.19833	2.058	1.42	6.351	1.399	0.169	3.21433	1.298	2.548	0.882	1.29333	2.75533	6.76167
TG 54:2-FA16:0	2.438	9.62	1.96667	3.14233	1.44633	2.806	1.72067	3.778	1.32267	3.389	2.79067	3.557	4.373	2.59	2.356	3.532	3.103	8.88667	3.01033	1.278	0.984	2.152	3.82667	1.64733	2.277	1.47633	9.31633
TG 54:2-FA18:0	4.09033	12.0103	3.37133	4.443	3.55167	4.76033	3.468	4.98633	3.97767	5.27433	4.435	5.477	6.221	4.25667	4.33	5.63733	5.086	11.2437	5.58433	3.18867	5.10233	4.601	6.81	3.97333	4.53267	3.32	11.4477
TG 54:2-FA18:1	4.899	12.7317	4.042	5.22533	4.126	5.29	4.15833	5.82933	4.469	5.96933	5.29267	6.352	6.94533	5.11367	5.136	6.33767	5.81067	11.9463	6.08633	3.92467	5.40533	5.098	7.46467	4.68767	5.28867	3.78467	12.255
TG 54:2-FA18:2	1.07833	6.65433	0.052	1.06267	0.255667	1.52567	0.619667	1.02767	0.779	1.84333	1.27167	1.552	1.97	0.362333	1.30267	2.426	1.156	6.192	2.21667	0.229	2.178	1.143	2.445	1.164	0.915667	0.503333	5.985
TG 54:2-FA20:1	2.423	9.74533	2.07967	3.40067	1.64733	2.69067	1.51033	3.98033	1.217	3.50067	2.95267	3.65133	4.49033	2.80633	2.395	3.429	3.14133	9.035	3.27233	1.44333	1.08567	2.36633	3.95333	2.03767	2.24933	1.25567	9.51767
TG 54:3-FA16:0	2.57133	9.03367	1.823	2.905	1.63933	2.82733	1.55933	3.16167	1.161	3.531	2.84633	3.30733	4.441	2.03667	2.36833	3.84133	3.11767	8.38367	3.139	1.309	1.228	2.03033	3.412	2.058	2.436	1.594	8.72
TG 54:3-FA16:1	1.19033	6.90333	0.567333	1.427	0.509	0.669	1.17133	1.97633	-0.228	1.51533	1.44767	2.608	3.34167	0.982667	1.714	2.38933	2.031	6.22667	1.47533	0.433333	2.857	0.724333	3.11267	0.335	0.669	0.312	7.01167
TG 54:3-FA18:0	3.75533	10.8537	2.28233	3.81433	3.181	4.116	3.02767	3.706	3.80133	4.74667	4.17333	4.815	5.69867	3.45867	3.74133	5.496	4.598	10.348	5.22233	2.89033	4.78733	3.73933	6.188	3.42233	3.97133	2.70567	10.4427
TG 54:3-FA18:1	6.60867	14.938	5.56233	6.709	6.07033	6.913	5.834	7.057	6.415	7.753	7.11333	8.88633	9.792	7.072	7.37633	8.11667	7.698	14.205	7.63167	5.63	6.916	6.688	10.5347	6.55033	7.571	5.09	14.6413
TG 54:3-FA18:2	3.58067	10.5993	2.058	3.472	2.90867	3.73067	3.01633	3.43767	3.51867	4.45733	3.88067	4.59167	5.444	3.166	3.55033	5.27967	4.435	9.98133	4.91967	2.71067	4.583	3.50367	5.88933	2.86233	3.47433	2.28967	10.2213
TG 54:3-FA20:1	1.49133	8.57667	3.13867	2.14133	0.778333	1.584	3.34133	2.379	0.582	2.29433	1.773	2.95167	4.15567	1.636	1.92	2.77833	2.24167	8.02633	2.41133	0.481667	0.531333	1.19167	3.85733	0.748667	1.59433	0.257333	8.46533
TG 54:3-FA20:2	2.16133	8.59133	1.544	2.70767	1.15367	2.073	1.28667	2.94833	0.691333	2.864	2.44433	3.062	3.93067	1.59667	2.09167	3.38667	2.877	7.748	2.71833	0.914667	1.03267	1.442	3.165	1.529	1.93767	0.971667	8.11433
TG 54:3-FA20:3	0.683	4.36833	0.354667	1.051	-0.0756667	1.49233	-0.148	1.41333	1.03433	2.129	1.41033	0.467	2.23033	0.117333	0.178667	1.57133	0.730333	3.29733	1.198	2.14467	-0.391667	0.310333	1.11933	0.915667	0.000666667	0.652667	3.258
TG 54:4-FA16:0	2.76933	8.87767	2.47767	3.38133	1.51	3.04467	1.16767	3	1.44267	4.15133	3.33967	3.069	4.837	2.27533	2.63	3.72533	3.109	7.877	3.45733	1.465	1.30567	2.15233	3.228	2.64333	2.501	2.21867	8.15133
TG 54:4-FA16:1	1.26733	6.36667	0.582	1.09167	0.421333	0.652	0.792667	1.396	-0.266	1.54867	1.14833	2.18333	3.13167	0.038	1.56667	2.467	1.73667	5.579	1.483	0.547333	0.369667	0.534	2.73367	0.367333	0.592667	-0.217333	6.28467
TG 54:4-FA18:0	2.756	8.30233	1.15067	2.186	1.845	2.365	1.72233	2.268	2.64933	3.722	3.24733	2.861	4.151	1.59133	2.254	3.802	2.77467	7.824	3.785	1.618	3.40567	2.40833	4.36	1.98667	2.27867	1.60433	7.96867
TG 54:4-FA18:1	5.78433	13.3023	4.153	5.532	5.093	5.534	4.81167	5.54867	5.70333	6.67	6.19133	7.71967	8.802	5.682	6.377	7.431	6.76067	12.877	6.852	4.69667	6.27	5.28767	9.216	5.29333	6.465	3.78167	13.251
TG 54:4-FA18:2	5.052	12.1947	3.29	4.59367	4.31367	4.60267	4.142	4.639	5.02767	5.846	5.42967	6.68333	7.72833	4.67467	5.40233	6.622	5.897	11.718	6.10567	3.91867	5.57733	4.514	8.17067	4.301	5.51533	3.04967	12.0963
TG 54:4-FA20:2	1.24967	7.324	2.94567	1.49867	0.047	1.04133	0.765	1.22033	0.118667	1.859	1.45333	2.24633	3.287	0.446333	1.41633	2.68167	1.883	6.655	1.91367	0.387	0.214	0.619667	3.00067	0.223	0.836333	0.233667	7.02733
TG 54:4-FA20:3	2.86267	8.88733	2.24267	3.061	1.63167	2.76667	1.25933	3.17733	1.337	3.86633	3.37367	2.99467	4.75133	2.18033	2.434	3.55933	3.11733	7.60333	3.487	1.05167	1.37933	1.55033	3.462	2.58467	2.541	1.517	7.87667
TG 54:4-FA20:4	2.10133	6.52133	1.42433	2.544	0.932667	2.748	0.148	2.186	0.544333	3.63933	2.83833	0.582333	4.14133	1.2	1.835	1.90533	1.195	4.462	3.11433	0.394333	0.606667	1.80433	1.30233	2.23233	1.51433	2.242	4.963
TG 54:5-FA16:0	2.466	8.99967	1.61867	2.78	1.53933	2.592	0.803333	2.272	1.059	3.75033	3.14567	3.102	4.752	1.85267	1.96333	2.93133	2.18667	7.23833	3.717	0.938	1.21833	1.70133	3.25067	2.24767	2.686	1.681	7.87033
TG 54:5-FA16:1	1.28567	6.577	0.638667	1.20633	0.214667	0.566667	0.711333	0.849667	-0.00333333	1.36067	1.054	1.71633	3.04933	0.523333	1.26567	1.84267	1.09	5.239	1.32967	-0.0106667	0.478	0.143667	2.45633	0.635	0.597333	0.00766667	5.924
TG 54:5-FA18:0	0.366333	5.41233	0.692667	0.893667	1.64133	-0.015	-0.549667	-0.0403333	0.262	1.29467	1.03033	-0.318333	1.62233	-0.146333	0.0476667	-0.0753333	-0.338667	4.92533	1.042	-0.334667	0.0153333	-0.0426667	1.658	0.477	-0.196333	-0.678667	4.90367
TG 54:5-FA18:1	4.48833	10.7093	1.70767	3.34733	2.925	2.665	2.27967	3.59633	4.05867	5.08833	4.98933	5.178	6.55433	2.90867	3.867	5.24367	4.33533	10.256	5.17233	2.468	4.07533	3.05367	6.925	2.77267	4.24833	1.08233	10.6453
TG 54:5-FA18:2	5.03033	10.3697	2.51833	3.76667	3.79833	3.599	3.45933	4.216	4.90967	5.379	5.32833	5.57467	6.57467	3.31167	4.49433	5.865	5.02567	10.0127	5.50767	3.646	4.93733	3.844	6.90933	3.48733	4.468	2.66267	10.4137
TG 54:5-FA18:3	2.119	8.62167	0.441	3.44967	3.37533	0.869667	0.561333	1.04233	1.96367	2.75467	2.26233	2.748	4.16433	1.18867	1.81433	2.16967	1.574	8.43333	2.156	0.473333	1.30567	1.22333	4.90767	1.05033	2.18267	0.314333	8.71133
TG 54:5-FA20:3	1.815	7.55667	0.615667	1.82367	0.811	1.65533	0.838	1.267	2.90767	2.68867	2.167	2.40467	3.73167	1.00267	1.538	2.70533	1.72967	6.435	2.306	0.374333	1.072	2.53033	3.25133	1.103	1.67433	2.55267	6.68633
TG 54:5-FA20:4	3.89433	10.307	2.92467	4.253	2.57133	3.33167	1.38667	3.67267	2.41267	5.08067	4.76033	4.49433	6.23967	3.15467	3.17867	3.68667	3.054	8.13133	5.38	2.25533	2.59367	2.48367	4.41567	3.49533	3.91433	2.82433	8.87033
TG 54:5-FA22:5	1.841	7.407	2.147	2.31333	1.848	2.59133	2.12967	2.00133	1.84533	2.979	2.04233	1.87567	3.436	1.932	2.134	2.25333	1.68567	5.41267	2.51667	1.36933	1.24	2.59933	2.74267	2.734	2.50967	2.3	6.15767
TG 54:6-FA16:0	2.10267	7.699	1.82167	2.08467	1.89233	2.43633	1.59733	1.735	1.86633	3.023	2.57	2.456	3.685	1.759	2.067	2.36167	1.98367	5.96633	3.31133	2.03067	2.232	1.84367	2.74667	2.177	2.52433	2.184	6.98933
TG 54:6-FA18:1	5.57333	8.00833	5.45467	5.41133	5.35567	5.43067	5.386	5.527	5.52267	5.605	5.60167	5.56133	5.87333	5.387	5.44433	5.5	5.452	7.56833	5.57667	5.44733	5.48167	5.44833	5.82533	5.46567	5.50033	5.431	7.95567
TG 54:6-FA18:2	5.31367	8.43533	2.84133	3.00333	3.21833	2.55667	2.65367	4.356	4.92333	5.34767	5.498	4.37333	5.111	2.40067	3.601	4.37567	3.759	7.63667	4.74567	3.47367	3.40133	3.804	5.35133	2.562	3.38967	2.52567	8.075
TG 54:6-FA18:3	2.21633	7.023	0.451667	0.381333	0.702667	0.896	-0.243	3.318	1.796	2.39467	2.568	1.749	3.175	0.550667	1.06267	1.35633	0.977667	6.86467	1.568	0.541667	0.432333	0.967	3.71567	0.899	1.30567	0.463333	7.20033
TG 54:6-FA20:4	2.66967	8.86333	3.13867	2.75233	1.57467	2.378	0.496	1.623	1.237	3.78033	3.54933	3.60933	5.03233	1.692	1.966	2.81667	1.88267	6.88267	4.359	1.14667	1.97833	1.30467	3.93033	1.83967	2.78433	1.40733	7.712
TG 54:6-FA20:5	1.26967	7.23933	4.37367	2.158	0.397667	0.755667	0.220667	0.497333	0.638333	1.58833	1.35767	1.648	2.34633	0.927333	0.524	0.764	0.626667	5.42667	3.201	0.755333	1.285	0.831667	2.608	1.22733	1.63767	0.460667	6.433
TG 54:6-FA22:5	0.479	7.604	0.604333	0.583	0.289667	0.389667	2.966	0.198	0.109333	1.438	1.06933	1.20767	2.64433	0.437	0.515333	0.833333	0.768333	5.29467	1.165	0.0283333	1.78833	0.697	2.19167	0.404333	0.878	0.145667	6.44233
TG 54:6-FA22:6	1.135	7.33	2.55367	1.52933	1.04833	2.23933	1.00167	1.24433	1.08367	2.391	1.377	1.13833	3.04	1.26667	1.20567	1.80033	1.28833	5.477	3.03733	1.32633	1.72067	1.638	1.84567	0.998667	1.10967	2.184	7.02233
TG 54:7-FA18:2	3.16567	5.824	0.994	1.20033	1.26567	0.623667	0.569667	2.114	2.61267	3.07833	3.43433	1.74767	2.72433	0.762	1.50433	1.39067	1.317	4.637	2.02167	1.19533	0.953333	1.466	2.57133	0.731	1.29133	0.556	5.30967
TG 54:7-FA20:5	0.472	5.85767	0.708667	0.834333	0.934	0.568333	0.769333	0.942	0.208	1.15033	0.822667	1.075	1.96533	0.588	0.413667	0.798	0.476667	4.35133	2.48133	0.317333	1.138	0.798667	2.30667	0.338	1.29767	0.158	5.55233
TG 54:7-FA22:6	0.140667	7.49267	2.865	2.61333	0.606333	1.24767	2.764	2.16933	-0.138	1.231	3.142	0.973	2.766	0.8	2.72833	1.44167	0.891667	5.36833	2.26133	0.468333	1.62467	0.551333	2.21333	0.402333	0.784333	0.222	7.26467
TG 54:8-FA18:2	2.19767	3.59533	2.186	2.01833	2.035	2.03133	2.22533	2.13567	2.186	2.26133	2.291	2.19833	2.23467	2.13533	2.082	2.14	2.16	2.65767	2.247	2.133	2.22233	1.936	2.30067	2.13233	2.11167	2.10767	3.25567
TG 55:1-FA16:0	1.41733	5.35767	2.11567	1.08467	0.309667	1.36633	0.793	1.16867	1.641	1.82133	1.39633	1.55233	2.33433	0.234	1.17567	2.1	1.397	4.08633	2.07433	0.826	0.935667	0.719667	1.12633	2.672	0.659	0.837333	5.391
TG 55:2-FA18:1	5.81867	7.20467	5.871	5.775	5.75233	5.863	5.82867	5.84233	5.85967	5.86367	5.892	5.90033	5.95767	5.734	5.88133	5.97733	5.84967	6.57933	5.912	5.81833	5.894	5.797	5.86633	5.81533	5.822	5.78267	7.03567
TG 55:2-FA18:2	1.22133	2.59633	1.13167	0.872333	1.20767	1.249	1.197	1.075	1.051	1.27067	1.22667	1.25	1.45433	1.078	1.25233	1.27567	1.28133	1.87033	1.42567	1.13967	1.31333	1.07833	1.45633	0.967667	1.108	1.12	2.56333
TG 55:3-FA18:1	1.56867	7.68867	3.67533	1.32633	1.02033	1.97733	1.446	1.74667	1.36867	2.19933	1.75233	2.733	3.45967	1.38533	1.9	2.45	2.079	6.921	2.20467	0.890333	1.457	1.25667	3.354	1.056	1.75567	0.172667	7.71567
TG 55:4-FA18:1	1.043	5.95	0.027	0.688	0.0263333	0.847667	0.383667	0.834	0.641667	1.29733	1.082	1.29267	2.31067	0.0646667	0.801	1.47767	0.998667	5.28867	1.33867	0.469333	0.496667	0.470667	2.06533	0.264	0.870333	0.679333	6.31567
TG 56:1-FA16:0	1.682	4.08133	1.52833	1.61567	0.618333	1.645	1.18367	2.047	0.319667	1.88167	1.32033	1.77133	2.37933	1.87467	1.41367	2.322	1.836	2.98367	1.35567	0.379	0.862333	2.47067	2.08	0.338	0.601	0.856333	3.561
TG 56:1-FA18:1	1.256	4.57567	0.452	0.919333	0.386333	1.173	0.973333	1.223	0.0813333	1.25733	0.721667	1.465	1.596	1.53367	0.976	1.77333	1.38333	3.33333	0.921333	0.382	0.850333	0.225	0.868667	0.501667	1.52433	0.207333	3.99733
TG 56:2-FA18:0	0.782	6.62833	0.318333	1.29733	2.25233	1.42067	-0.0123333	2.40267	2.019	1.37	0.842667	0.671	2.07533	0.409333	0.374	1.643	1.42633	6.05033	1.632	0.626667	0.298333	0.634	1.901	0.716333	0.1	-0.0753333	6.65767
TG 56:2-FA20:0	0.407	6.89867	2.43467	0.631	0.0323333	1.08367	-0.316333	1.21467	2.602	1.36633	0.681333	1.23133	2.13133	0.663667	0.821	1.92	1.41867	5.86567	1.19433	0.476	2.52533	0.477333	2.66733	0.196333	0.993667	0.185333	6.43033
TG 56:2-FA20:1	0.331	6.634	2.40133	1.316	0.443	1.24967	-0.280333	2.50733	-0.233667	1.31667	0.592333	0.826667	1.99567	0.319	0.372667	1.758	1.011	6.19933	1.51233	-0.586667	2.08367	0.513667	1.71733	0.184	0.0926667	-0.182	6.67733
TG 56:3-FA18:0	0.704333	5.96667	2.112	1.54667	0.235	1.49267	-0.177333	1.96567	0.367667	2.011	1.04533	0.585	2.22533	0.68	0.707667	2.44267	1.61767	5.67133	1.97833	0.798667	0.339	0.808333	1.77733	0.812	0.248333	0.470333	5.941
TG 56:3-FA18:1	2.548	9.637	1.97033	3.55033	1.726	2.85033	1.31033	3.955	1.32133	3.38233	2.92767	3.79767	5.10933	2.758	2.94367	4.28867	3.925	9.24167	3.704	1.61533	1.594	2.36967	4.86767	2.007	2.53733	1.31533	9.911
TG 56:3-FA20:1	1.725	8.96633	1.11033	2.71033	1.021	2.049	0.358333	3.29233	0.477333	2.70533	2.09833	2.924	4.344	1.69533	2.08567	3.48467	3.06067	8.62067	3.028	0.790667	0.671667	1.56167	4.03667	1.20867	4.10933	0.28	9.27033
TG 56:4-FA16:0	1.00667	5.85633	0.956667	1.33367	0.577333	0.855333	0.708667	1.24133	1.568	2.129	1.10833	0.438	2.54433	0.561667	0.399333	1.463	0.945	4.452	1.02133	0.280667	3.36233	0.511	0.584333	0.566667	0.608	0.277667	4.95867
TG 56:4-FA18:0	1.71467	6.116	1.44	2.22367	0.652333	2.23433	0.0276667	2.095	-0.0173333	2.98	2.05933	0.587333	3.391	0.626333	1.07267	2.74067	2.30933	5.346	2.712	0.520667	0.838333	0.887	1.69	1.715	1.28667	1.43733	5.58267
TG 56:4-FA18:1	2.62533	8.82233	1.83633	3.32967	1.659	2.63933	1.45633	3.31	1.20233	3.50433	3.05267	3.35233	4.95567	2.192	2.704	4.551	4.01133	8.55967	3.87633	1.57733	1.572	1.863	4.412	2.19567	2.33933	1.173	9.059
TG 56:4-FA18:2	1.29767	7.20067	0.277333	1.31067	0.857333	1.11933	0.001	1.37133	2.734	1.84733	1.42233	1.97433	3.437	0.641	1.37	3.11967	2.416	7.05967	2.37233	0.397	0.518333	0.704333	2.97467	0.589333	2.725	0.785667	7.59733
TG 56:4-FA20:1	1.10733	7.522	3.216	1.69633	0.573	1.021	2.37133	1.405	0.502333	1.88567	1.497	1.98367	3.60867	0.855333	1.19867	3.03333	2.544	7.416	2.32633	1.059	2.777	0.567333	3.33567	0.689333	1.01033	0.847667	7.98033
TG 56:4-FA20:2	0.971	7.50933	2.77433	1.68533	0.171333	1.022	-0.0936667	1.97333	2.31633	1.76367	1.28467	1.923	3.46	0.321	1.16467	3.08767	2.466	7.09733	2.22067	0.872	0.754	0.755333	2.911	0.794	0.806	-0.00433333	7.61567
TG 56:4-FA20:3	1.47233	5.76233	0.639	1.832	0.336667	1.73433	-0.291667	1.98967	0.028	2.39067	1.769	0.281	3.03433	0.413	0.825333	2.53167	1.81533	4.98167	2.18	0.183667	0.281333	1.766	1.616	1.23433	0.4	1.77733	5.087
TG 56:4-FA20:4	0.203	4.11933	0.626	0.685667	-0.248	0.954333	-0.143667	0.742	-0.353333	1.75733	0.803333	1.42233	2.25233	0.226	0.553	0.595667	0.379	2.65167	1.42533	-0.364333	0.214333	0.494333	-0.2	0.757	0.902667	0.527333	2.81667
TG 56:5-FA16:0	1.33	8.38633	1.518	2.45233	2.66433	1.541	0.105333	1.635	-0.175667	2.95967	2.46067	2.18033	3.802	0.760667	0.997667	2.482	2.00633	6.62333	2.10333	0.311333	4.66	0.977	2.16267	1.508	1.152	0.822333	7.52033
TG 56:5-FA18:0	1.69067	6.79967	1.18233	1.98967	2.66467	1.98533	0.322333	1.64467	0.927667	2.805	2.30667	1.18367	3.53833	0.842	1.34667	2.26233	1.81	5.351	2.95	1.058	1.27433	1.06633	1.87633	1.89	1.585	1.36567	5.82467
TG 56:5-FA18:1	3.11567	9.248	2.76633	3.729	2.15067	2.75633	1.48967	3.21733	1.725	4.057	3.703	3.51733	5.21633	2.44033	2.849	4.64	3.89767	8.17833	4.164	1.614	1.863	2.11033	4.35133	3.01067	2.68233	1.713	8.85033
TG 56:5-FA18:2	1.355	6.38933	0.296	1.13233	0.350667	1.071	0.384667	0.727	0.25	2.017	1.55467	1.64967	2.98133	2.03433	0.976667	3.249	2.478	6.167	2.44533	0.31	0.545667	0.139	2.59667	0.523667	0.840333	-0.102333	6.57433
TG 56:5-FA20:3	2.18567	7.70133	1.243	2.37033	0.977667	1.895	0.441333	2.25767	2.867	2.99833	2.25733	2.15667	4.01667	1.05367	1.34333	3.411	2.757	6.90033	3.12933	0.362667	1.41	0.868	3.511	1.75267	1.812	2.71133	7.298
TG 56:5-FA20:4	2.976	8.05633	2.299	3.17033	1.52167	2.79333	0.977667	2.85933	1.639	4.022	3.281	2.208	4.86267	1.93867	2.23267	2.899	2.20533	6.31467	4.35733	1.36	1.75633	2.07633	3.092	2.85967	2.34133	2.28033	6.84267
TG 56:5-FA22:4	3.799	8.874	2.144	2.849	0.627667	1.568	0.677667	2.148	0.275333	3.45367	2.87	2.51	4.32933	1.137	1.44333	3.08	2.29033	7.127	2.58633	3.21233	4.77733	1.25467	2.44567	1.451	1.35233	1.02833	8.088
TG 56:5-FA22:5	0.854667	5.67433	1.03333	1.16633	2.00567	1.39967	0.531	0.894	0.203333	2.187	1.302	0.134	2.358	0.738333	1.30367	1.023	0.801667	4.025	1.58333	1.82367	0.213667	1.446	1.07333	1.38667	1.29833	1.648	4.66967
TG 56:6-FA16:0	1.35567	8.62467	0.596333	1.73933	0.709	1.94433	0.283333	1.342	0.754667	2.912	2.251	2.19733	3.73967	1.247	1.18333	2.623	2.03967	7.173	2.98467	0.839333	0.823333	1.041	2.59333	1.49533	1.88067	1.21933	8.08267
TG 56:6-FA18:1	1.806	9.15833	0.180667	2.48	0.0843333	0.884	0.375333	1.26867	3.292	3.28867	2.82833	2.787	4.72267	0.467	1.04	3.472	2.37633	7.74333	4.033	-0.748	0.711	-1.63733	3.83533	1.14933	1.775	0.173333	8.59767
TG 56:6-FA18:2	1.691	6.89167	1.04333	1.378	0.563	1.45	2.142	0.637	0.475667	2.606	1.92067	1.68167	3.548	0.425	1.00033	3.237	2.31133	5.968	2.76967	0.797333	0.846	0.617667	2.44833	0.887667	1.18733	0.525333	6.512
TG 56:6-FA20:4	3.315	8.98567	2.01633	3.49267	2.05433	2.68167	0.959333	2.88233	1.93433	4.24433	3.97633	3.52433	5.488	2.10267	2.58733	3.72567	2.969	7.22767	5.19	1.93133	2.44267	1.85867	4.28133	2.73033	3.00467	1.87833	8.09933
TG 56:6-FA22:4	0.888	7.492	0.782333	1.455	0.679	1.04067	0.518	0.494667	4.97867	2.08433	1.57433	1.55767	3.204	0.462	0.647667	1.99667	1.31767	5.81467	1.69867	1.32667	2.46567	0.305	2.21467	1.37233	0.664	0.0613333	6.71467
TG 56:6-FA22:5	2.04867	9.643	1.97967	2.57	1.40867	2.32033	0.873667	2.174	1.52367	3.726	2.89567	2.83767	4.38733	1.905	2.13533	3.165	2.59733	7.78733	3.55533	1.495	1.37033	2.09233	3.58133	2.23433	2.39667	1.777	8.65567
TG 56:6-FA22:6	0.0103333	5.70967	1.64767	0.479333	2.06433	1.56267	-0.485667	1.20133	2.181	1.74333	0.524333	-0.619	2.05567	0.442333	0.131333	1.065	0.316667	4.14333	2.19867	0.261	1.23933	0.274	0.969333	0.559	0.308	1.75533	5.33467
TG 56:7-FA16:0	2.31967	7.59667	1.46833	1.85033	1.82567	2.308	1.82467	1.94067	1.41767	2.60767	2.26167	2.39	3.24533	1.85767	1.87433	3.09333	2.459	6.01633	3.116	1.73933	2.04467	1.50633	2.57167	1.84633	2.025	1.70433	7.399
TG 56:7-FA18:0	3.84867	4.543	3.94433	3.894	4.051	3.97867	3.99533	3.93467	3.88867	4.03667	4.00033	3.93367	4.079	3.84367	3.923	3.99167	3.94933	4.12233	4.02767	3.97333	3.99867	3.91867	3.88833	3.91733	3.91933	3.98733	4.45267
TG 56:7-FA18:1	4.846	7.77067	4.73867	4.73533	4.723	4.84667	4.77833	4.775	4.742	4.898	4.91333	4.89	5.219	4.676	4.78767	4.97267	4.84533	6.49167	5.28667	4.76967	4.88667	4.72433	5.00933	4.81133	4.83567	4.74733	7.636
TG 56:7-FA18:2	0.918333	6.67867	-0.604333	-0.189	-0.63	-0.344333	-2.29267	-0.974667	-0.154	1.62133	1.15233	0.585	2.92033	1.50633	-0.336333	2.122	0.874667	5.44533	2.70633	-0.920333	0.353	-2.03667	2.07167	-0.82	0.107	-1.96133	6.26233
TG 56:7-FA20:4	2.60467	7.38367	0.846333	2.151	1.03233	1.87933	0.158	1.275	0.687333	3.46367	3.27733	2.55933	4.50233	0.833667	1.317	3.00933	2.03567	5.84933	4.482	0.923333	1.90033	0.722333	3.197	1.54733	2.16833	1.11467	6.69867
TG 56:7-FA22:5	0.801	8.00667	4.966	1.373	3.48933	1.131	0.159	0.759667	0.388667	2.356	1.539	1.696	3.15	0.899	0.778333	2.251	1.62533	6.134	2.45633	0.451	0.865667	0.873	2.956	2.79733	1.29833	0.447	7.14167
TG 56:7-FA22:6	1.91967	9.379	1.708	2.58633	1.819	2.91667	1.45667	1.953	1.64767	3.12267	2.296	2.48733	4.31233	2.19967	2.09067	3.65633	2.798	7.60633	4.66533	2.67233	3.41133	1.75167	3.76833	1.741	2.29833	2.34667	9.249
TG 56:8-FA16:0	1.36267	5.40933	1.69467	0.543	0.395	1.27133	0.744333	0.934333	2.05633	1.778	1.45633	1.15833	2.25433	2.36467	0.912	1.95467	1.34067	4.02467	2.002	0.524	0.968667	0.511667	1.06767	0.825667	0.850333	0.783333	5.43467
TG 56:8-FA16:1	1.655	4.43633	1.98	1.00933	2.37	1.14733	1.67633	1.09733	0.344	1.69467	1.32267	2.13467	1.92333	0.724667	1.468	2.486	2.041	2.87067	1.70067	0.715333	1.23933	0.843333	2.76433	0.456	0.602333	0.745333	4.63833
TG 56:8-FA18:2	3.00933	5.47067	2.92033	2.89633	2.833	2.96567	2.97	2.87067	3.02467	3.09033	3.042	2.96633	3.38467	2.78467	2.849	3.17633	2.94533	4.54133	3.44433	3.03367	3.162	2.78367	3.17	2.99767	3.00467	2.88567	5.43233
TG 56:8-FA22:6	0.604333	7.83067	2.79933	1.54667	1.02067	1.60933	0.693	0.504333	2.70567	1.96167	1.30633	1.34567	3.28067	0.912	1.159	2.80167	1.84467	6.05033	3.65333	1.46667	2.63933	0.380667	2.92867	2.59133	1.19967	1.168	7.86033
TG 57:2-FA18:1	4.76833	5.69133	4.86167	4.849	4.91667	4.99267	4.90233	4.95233	4.917	4.97833	4.94633	4.944	5.043	4.85133	4.93133	5.08933	5.01167	5.321	5.05133	4.93167	4.96733	4.81867	4.88067	4.796	4.758	4.9	5.971
TG 58:2-FA18:1	1.10133	4.752	0.810333	2.16367	0.660333	1.435	0.815	2.26167	1.59067	2.053	1.45833	1.55433	2.77633	0.401	1.18167	2.61967	2.32467	3.86633	1.58833	0.577333	1.108	1.16433	1.77633	1.14167	1.826	0.550667	4.20933
TG 58:6-FA18:1	-0.129333	7.357	0.641333	1.949	-1.56533	-0.922333	-1.641	1.01	-0.911333	2.14267	1.91967	0.436333	3.684	-1.487	0.982	3.03633	2.071	6.01	2.42133	-0.652333	6.747	-0.829333	1.97733	-1.298	-1.05167	-1.88733	7.21433
TG 58:6-FA22:4	1.38167	7.034	1.11233	2.03433	0.751	0.54	4.95733	1.25533	2.61633	2.35633	2.17533	1.14567	3.42433	0.636333	0.719	2.99967	2.353	5.80067	2.38233	0.325667	4.78433	0.670667	2.14533	1.433	0.368	0.134667	6.87667
TG 58:7-FA16:0	1.50233	3.54567	0.979	1.49333	1.26467	1.37267	1.16	1.20667	1.54533	1.93867	1.527	1.697	2.07067	1.076	1.13733	2.149	1.88167	2.61733	1.493	0.642	0.908333	1.14033	1.232	1.46033	1.90867	1.26633	3.60967
TG 58:7-FA18:0	2.92767	4.89733	2.716	2.81233	2.81467	3.13933	2.87133	2.94733	2.88567	3.26567	3.18933	2.95667	3.37733	2.76833	2.89067	3.33433	3.16567	4.187	3.65767	3.05333	3.145	2.94767	3.00167	2.83933	2.745	3.109	4.91367
TG 58:7-FA18:1	3.92267	7.55333	3.70533	3.908	3.64767	3.87033	3.669	3.807	3.70567	4.08633	3.99133	3.85533	4.515	3.65833	3.78533	4.48267	4.26167	6.39133	4.601	3.78433	3.80667	3.61867	4.18233	3.78167	3.68667	3.80767	7.58667
TG 58:7-FA22:5	2.91733	7.83467	1.23	1.82833	0.900333	1.37133	0.270667	1.07133	0.174667	2.68367	2.05233	1.56167	3.369	0.886333	0.922333	3.1	2.594	6.16767	3.283	1.54333	0.998	1.32633	3.02667	1.00433	1.07767	0.839667	7.36367
TG 58:7-FA22:6	1.026	6.171	0.171	1.224	2.10433	1.46567	2.303	0.858	-0.125333	1.71633	0.767	1.13533	2.475	0.727	0.136667	2.19333	1.29533	4.64867	3.41733	0.706333	1.99833	0.27	1.04967	0.501	1.397	1.39167	6.21767
TG 58:8-FA18:2	1.90367	5.01267	1.965	1.94033	1.63733	2.14467	1.94667	1.953	1.93333	2.235	2.27033	1.886	2.80433	1.84967	2.02367	2.91067	2.40567	3.91633	2.92667	2.07333	2.119	1.91633	2.255	1.911	1.89267	2.05433	5.178
TG 58:8-FA22:6	3.201	7.695	0.672333	1.734	0.936	1.92467	0.630667	1.38267	0.502667	1.94367	1.48433	1.16567	3.53633	0.78	1.13233	3.69667	2.992	6.14033	4.32233	1.73467	3.02867	0.969333	3.11467	2.7	1.07267	1.26967	8.073
TG 58:9-FA18:1	4.62233	5.63167	4.81633	4.65433	4.50367	4.69933	4.70833	4.66533	4.696	4.83333	4.78833	4.73267	4.88333	4.58267	4.74033	4.94433	4.789	5.16267	4.95567	4.77367	4.77167	4.66967	4.69633	4.65867	4.61833	4.742	5.87433
TG 58:9-FA22:6	1.63767	6.23767	1.06433	1.17033	0.233667	1.131	0.0576667	0.262	0.0796667	1.35033	0.704667	0.702	2.66033	0.294333	0.333	3.17667	2.117	4.825	3.76267	0.902667	2.38233	1.394	2.04467	1.19033	1.42233	0.465	6.71033

## Sheet: S3b
	V1	V2
CE 22:4	2.17602	0.363284
HexCER d18:1/16:0	1.87858	0.634328
CE 20:2	1.86671	0.443466
CE 22:5	1.84286	0.40588
CE 24:1	1.83826	0.359202
PE 18:0_18:1	1.81044	0.780381
PC 16:0_16:0	1.7234	0.79091
PE 18:1_20:4	1.72109	0.683546
LPE 22:6	1.70297	0.264757
LPC 22:6	1.67409	0.42221
PI 18:0_20:4	1.65974	0.659735
PE P-16:0/22:6	1.65336	0.545551
HexCER d18:1/22:0	1.64212	0.867446
PC 16:0_20:4	1.64043	0.669745
HexCER d18:1/24:0	1.63592	0.878494
LPE 22:5	1.60958	0.538844
PG 16:1_18:1	1.60843	0.645663
LPC 22:5	1.60456	0.575995
HexCER d18:1/24:1	1.60129	0.828061
CE 22:1	1.59742	0.429991
PE 16:0_20:4	1.58178	0.577424
PC 18:0_18:1	1.57108	0.786591
PG 16:0_18:1	1.54073	0.671334
Cer d18:1/24:1	1.53588	0.741005
PE 18:0_20:4	1.53311	0.837341
SM d18:1/16:0	1.53115	0.838262
Cer d18:1/16:0	1.52942	0.76407
PC 16:0_20:3	1.52927	0.555021
PE 18:0_20:3	1.51806	0.621478
CE 20:3	1.51708	0.703086
LacCER d18:1/16:0	1.51121	0.40251
SM d18:1/24:1	1.49182	0.819426
PC 16:0_18:1	1.49126	0.839927
LPE 20:4	1.48778	0.607735
CE 20:1	1.48048	0.382671
LPC 20:4	1.46428	0.650982
SM d18:1/22:0	1.45811	0.85938
SM d18:1/14:0	1.45574	0.897986
LPE 22:4	1.44972	0.824906
DG 18:1_20:3	1.44862	0.615085
PE P-18:0/20:4	1.43379	0.899223
Cer d18:1/24:0	1.42561	0.944604
DG 18:1_20:4	1.4207	0.705508
LPC 16:0	1.39598	0.773695
PE 18:1_18:1	1.38336	0.779821
DG 16:0_20:3	1.383	0.652229
TG 52:4-FA18:1	1.37332	1.02752
TG 50:3-FA16:0	1.37095	1.00125
LPE 16:0	1.36941	0.631265
TG 54:6-FA22:5	1.36163	1.0089
LPC 20:3	1.36134	0.545841
PC 18:1_18:1	1.35367	0.792796
TG 52:3-FA18:0	1.35124	1.04084
DG 16:0_20:4	1.34824	0.566866
PE P-16:0/22:4	1.345	0.630908
TG 52:4-FA16:1	1.3449	1.04506
PE P-16:0/20:4	1.34306	0.827381
TG 44:2-FA14:0	1.33803	0.976013
TG 52:4-FA18:2	1.32842	1.05598
TG 52:3-FA18:1	1.32474	1.05152
TG 50:5-FA20:5	1.31862	0.726676
TG 50:4-FA16:1	1.31779	1.05362
TG 52:3-FA16:1	1.31186	1.05835
TG 53:3-FA17:0	1.30856	1.06211
PE P-16:0/22:5	1.30754	0.808927
TG 52:4-FA18:3	1.30685	1.04878
TG 53:3-FA18:2	1.30099	1.04784
TG 52:3-FA18:2	1.29801	1.06928
TG 52:3-FA16:0	1.29582	1.06734
SM d18:1/24:0	1.29384	0.977509
TG 50:3-FA18:2	1.28898	1.08174
TG 52:6-FA16:1	1.28154	1.03749
TG 50:2-FA16:0	1.2804	1.08022
TG 53:2-FA17:0	1.27145	1.09355
TG 52:5-FA18:2	1.2706	1.04691
CE 22:2	1.26685	0.491056
TG 50:3-FA16:1	1.26345	1.08027
LPC 22:4	1.26238	0.840892
TG 52:2-FA16:0	1.25936	1.07566
TG 54:4-FA18:2	1.25655	1.07091
CE 22:6	1.25222	0.518223
TG 54:4-FA18:1	1.25103	1.07085
TG 50:3-FA18:1	1.2506	1.07497
TG 50:2-FA14:1	1.24987	1.03529
TG 50:2-FA18:1	1.24935	1.08678
TG 52:2-FA20:1	1.24862	1.06779
TG 53:1-FA18:0	1.24813	1.08218
TG 53:2-FA18:1	1.24612	1.10028
TG 54:5-FA18:3	1.24539	1.01792
TG 52:2-FA18:1	1.24392	1.0805
TG 50:4-FA18:2	1.24285	1.0815
TG 53:3-FA16:0	1.24042	1.03323
TG 46:2-FA12:0	1.23808	1.05201
TG 50:2-FA16:1	1.23654	1.1011
TG 54:3-FA18:1	1.23009	1.08186
TG 52:4-FA16:0	1.22932	1.04653
TG 53:2-FA18:2	1.22708	1.07088
TG 53:1-FA17:0	1.22416	1.00772
TG 36:0-FA12:0	1.22367	0.78387
LPC 18:1	1.20905	0.396114
TG 50:3-FA14:0	1.20778	1.09594
TG 54:7-FA20:5	1.20775	1.05786
TG 52:3-FA20:2	1.20663	1.08037
TG 52:5-FA20:5	1.20589	0.860173
SM d18:1/22:1	1.2027	0.822927
TG 52:2-FA16:1	1.19393	1.11102
Cer d18:1/22:0	1.19273	0.945324
TG 44:2-FA16:0	1.19106	1.10826
TG 54:5-FA18:2	1.19045	1.06841
TG 52:2-FA18:0	1.18977	1.1011
TG 46:3-FA14:0	1.18839	1.07965
TG 52:0-FA20:0	1.18808	1.02943
TG 51:3-FA18:2	1.18731	1.10352
PA 34:5	1.18633	0.66341
TG 53:2-FA16:0	1.18549	1.11298
TG 51:2-FA17:0	1.1851	1.1093
TG 58:6-FA22:4	1.18207	0.895773
TG 48:2-FA16:0	1.17938	1.11491
TG 50:2-FA18:0	1.1727	1.12382
TG 55:2-FA18:2	1.17096	1.06845
DG 16:0_22:6	1.16891	0.536551
TG 50:2-FA14:0	1.16435	1.10771
PC 18:0_20:4	1.16354	0.691577
TG 54:1-FA20:0	1.16323	1.02573
TG 44:2-FA12:0	1.16288	1.05966
TG 56:6-FA22:4	1.16166	0.973682
TG 48:2-FA14:0	1.1614	1.11694
TG 51:2-FA18:2	1.15997	1.11637
TG 50:2-FA18:2	1.15968	1.12408
TG 54:5-FA18:1	1.15861	1.06871
TG 51:2-FA15:0	1.15821	1.11834
TG 51:2-FA16:0	1.15743	1.12864
DG 12:0_18:1	1.15226	0.921176
TG 46:3-FA18:1	1.15103	1.05842
TG 54:6-FA18:1	1.14978	1.09909
TG 56:2-FA20:0	1.14791	1.04171
TG 50:4-FA16:0	1.14695	1.08687
TG 55:3-FA18:1	1.14426	1.09129
TG 54:3-FA18:2	1.1436	1.11029
TG 48:4-FA18:2	1.14302	1.08729
TG 49:1-FA14:0	1.13984	1.0862
TG 46:2-FA18:1	1.13689	1.12675
TG 51:2-FA18:1	1.13607	1.12797
TG 48:3-FA18:1	1.13215	1.11188
TG 48:2-FA18:2	1.13148	1.12986
TG 54:3-FA18:0	1.13061	1.10906
TG 50:1-FA16:0	1.12976	1.12307
TG 48:1-FA16:0	1.12853	1.13398
TG 52:5-FA16:0	1.12838	1.09117
LPC 24:0	1.12816	0.745983
TG 44:2-FA18:2	1.12814	1.12647
TG 49:2-FA14:0	1.12503	1.07776
TG 50:1-FA18:0	1.12476	1.13313
TG 52:5-FA22:5	1.12476	0.940358
TG 54:3-FA16:1	1.12408	1.09576
TG 53:1-FA16:0	1.12383	1.12595
TG 50:1-FA20:1	1.1208	1.05484
TG 48:2-FA18:1	1.12061	1.12568
TG 51:4-FA18:2	1.11965	1.0679
TG 48:3-FA14:0	1.11902	1.04083
TG 52:1-FA16:1	1.11556	1.13142
TG 44:1-FA16:0	1.1101	1.14168
TG 50:1-FA18:1	1.10926	1.13106
TG 53:0-FA16:0	1.10748	1.08665
TG 48:1-FA14:0	1.10663	1.1349
LPE 20:3	1.10613	0.414874
TG 48:1-FA18:1	1.10476	1.13492
PE P-16:0/16:0	1.10441	0.738522
TG 54:2-FA18:0	1.1043	1.12334
TG 48:3-FA18:2	1.10419	1.12533
TG 53:4-FA18:2	1.10271	1.02487
PC 16:0_16:1	1.10101	0.743293
TG 54:8-FA18:2	1.10003	1.04322
TG 51:1-FA18:0	1.0981	1.13041
TG 51:1-FA17:0	1.09765	1.13693
TG 49:3-FA16:0	1.0959	1.11505
TG 54:3-FA20:1	1.09589	1.09506
DG 14:1_20:0	1.0957	1.00985
TG 44:0-FA18:0	1.09306	1.08821
TG 55:2-FA18:1	1.09294	1.1042
TG 42:0-FA12:0	1.09222	1.12883
TG 56:8-FA18:2	1.08902	1.1067
TG 42:1-FA16:0	1.08862	1.08494
TG 54:2-FA18:1	1.08859	1.13172
TG 46:2-FA16:0	1.08698	1.1371
TG 48:2-FA12:0	1.08649	1.08657
TG 42:1-FA12:0	1.08618	1.06297
TG 54:0-FA18:0	1.08617	0.821498
DG 12:0_18:2	1.08396	0.850299
DG 14:0_18:2	1.08377	1.04409
TG 51:3-FA16:1	1.08218	1.10303
TG 50:3-FA18:3	1.08169	1.11189
TG 56:8-FA16:1	1.08167	1.0009
TG 52:6-FA18:1	1.07922	1.11295
TG 52:6-FA20:5	1.07856	1.09408
PE 16:0_18:1	1.07683	0.860566
TG 48:2-FA16:1	1.07579	1.12721
TG 44:1-FA18:1	1.07575	1.13627
TG 54:2-FA18:2	1.07399	1.1112
TG 40:0-FA16:0	1.0688	1.07914
TG 56:7-FA18:1	1.06812	1.11139
TG 54:1-FA18:1	1.06784	1.1337
TG 51:1-FA16:0	1.06619	1.14598
TG 48:2-FA14:1	1.06512	1.14293
TG 51:0-FA18:0	1.06436	1.11054
TG 49:2-FA17:0	1.06235	1.03485
TG 46:1-FA16:0	1.06135	1.14485
TG 46:0-FA16:0	1.06059	1.14347
TG 51:1-FA18:1	1.05856	1.14631
TG 56:4-FA20:1	1.05853	1.09916
LPE 20:2	1.05821	0.935179
TG 46:1-FA12:0	1.05697	1.13979
TG 54:4-FA18:0	1.05534	1.11377
TG 42:0-FA16:0	1.05529	1.13756
TG 56:4-FA18:2	1.05518	1.08487
TG 52:2-FA18:2	1.05296	1.13631
TG 44:1-FA12:0	1.05232	1.1426
TG 49:0-FA15:0	1.05142	1.11977
TG 45:1-FA18:1	1.05102	1.14238
TG 55:4-FA18:1	1.04978	1.14138
TG 46:0-FA14:0	1.04871	1.14364
TG 46:2-FA18:2	1.04783	1.14696
TG 40:0-FA14:0	1.04758	1.14031
TG 44:0-FA14:0	1.04254	1.14707
TG 53:1-FA18:1	1.04231	1.05386
CE 18:0	1.04109	0.804688
TG 48:0-FA18:0	1.04087	1.13281
TG 52:0-FA16:0	1.04038	1.03095
TG 48:1-FA14:1	1.03564	1.06062
TG 54:5-FA18:0	1.03425	1.03525
TG 49:2-FA15:0	1.03344	1.12851
TG 48:4-FA16:0	1.0334	1.02539
TG 44:0-FA16:0	1.02821	1.15139
TG 49:3-FA15:0	1.02819	1.14473
TG 50:1-FA14:0	1.02808	1.15776
DG 14:1_16:0	1.02797	0.910436
TG 48:0-FA14:0	1.0272	1.13488
TG 50:2-FA20:2	1.0259	1.05212
TG 51:0-FA17:0	1.02384	1.103
TG 52:1-FA18:0	1.02186	1.14605
TG 44:0-FA12:0	1.02138	1.15037
TG 51:1-FA15:0	1.01976	1.1338
SM d18:1/26:1	1.01945	0.82621
TG 46:1-FA14:0	1.01868	1.14945
TG 46:1-FA18:1	1.01575	1.15671
TG 48:4-FA16:1	1.01558	1.04621
TG 54:5-FA16:1	1.01509	1.15368
TG 50:1-FA16:1	1.01446	1.15205
TG 48:1-FA16:1	1.01357	1.15571
TG 49:2-FA16:0	1.01267	1.14228
TG 48:3-FA16:1	1.01185	1.10457
SM d18:1/20:0	1.01131	0.855216
TG 48:0-FA16:0	1.0109	1.12779
TG 48:3-FA14:1	1.00955	1.10935
TG 54:1-FA18:0	1.00932	1.13238
PI 15:0_22:6	1.00866	0.906899
TG 44:2-FA18:1	1.00829	1.11446
TG 52:5-FA16:1	1.00597	1.02921
TG 52:0-FA18:0	1.00453	1.01399
TG 49:2-FA18:2	1.00217	1.13392
TG 49:1-FA15:0	0.998085	1.1484
TG 52:1-FA16:0	0.995843	1.15372
TG 46:2-FA14:0	0.99378	1.13313
TG 54:6-FA18:3	0.993063	1.0726
TG 38:0-FA12:0	0.992705	1.01326
TG 52:8-FA16:1	0.991876	1.05711
TG 54:6-FA16:0	0.991175	1.1301
TG 51:2-FA16:1	0.990974	1.12552
TG 49:2-FA18:1	0.988126	1.12903
TG 54:4-FA16:1	0.986187	1.15418
TG 49:1-FA18:1	0.983265	1.15295
LPC 20:1	0.982664	0.734042
LacCER d18:1/24:1	0.980908	0.381117
TG 49:1-FA16:0	0.980649	1.15264
TG 52:1-FA18:1	0.979248	1.16232
TG 49:0-FA16:0	0.978144	1.13571
TG 50:3-FA14:1	0.977562	1.07879
TG 42:0-FA14:0	0.977035	1.15558
TG 46:1-FA18:0	0.976658	1.12644
TG 56:8-FA22:6	0.976236	1.07464
TG 58:7-FA22:6	0.975839	1.04278
TG 48:1-FA18:0	0.973391	1.13521
TG 46:0-FA18:0	0.971163	1.1535
TG 56:1-FA18:1	0.966718	1.10943
TG 47:2-FA18:1	0.966583	1.13157
TG 56:2-FA18:0	0.966211	1.08724
TG 56:7-FA16:0	0.966207	1.16308
TG 46:0-FA12:0	0.960639	1.13836
TG 52:2-FA20:2	0.956257	1.13236
TG 46:3-FA18:2	0.956138	1.12832
TG 50:0-FA18:0	0.951327	1.10308
PE 18:0_18:0	0.95069	0.561961
TG 50:0-FA16:0	0.948633	1.09727
TG 47:1-FA18:1	0.947878	1.14378
TG 49:0-FA18:0	0.946792	1.14384
TG 49:3-FA18:2	0.944065	1.11046
TG 42:1-FA18:1	0.942574	1.12903
TG 52:4-FA20:3	0.941822	1.10079
TG 49:0-FA17:0	0.940771	1.14377
TG 54:7-FA22:6	0.940224	1.05293
TG 50:0-FA14:0	0.935777	1.0062
TG 56:3-FA20:1	0.9331	1.12131
PA 34:1	0.932615	0.850968
LPC 16:1	0.932027	0.644896
TG 44:1-FA14:0	0.927633	1.14675
TG 42:1-FA14:0	0.926417	1.06481
TG 56:4-FA16:0	0.925184	1.05574
TG 56:5-FA16:0	0.921846	1.07087
TG 46:1-FA16:1	0.920548	1.14514
TG 52:7-FA16:0	0.920276	0.975409
TG 49:1-FA17:0	0.918482	1.12511
TG 42:1-FA16:1	0.914118	1.13573
TG 54:5-FA22:5	0.909953	1.09362
TG 46:2-FA14:1	0.90941	1.13564
PA 32:0	0.908357	0.79715
TG 56:7-FA22:5	0.906538	0.990877
HexCER d18:1/20:0	0.906388	0.965685
TG 46:3-FA16:0	0.905673	0.979627
TG 47:0-FA16:0	0.902207	1.14262
TG 51:3-FA15:0	0.900544	1.10279
CE 24:0	0.899114	0.39696
TG 46:2-FA16:1	0.899049	1.12733
TG 56:7-FA18:0	0.898556	1.03636
TG 46:3-FA16:1	0.897093	1.10962
TG 56:7-FA22:6	0.895166	1.15058
LPC 18:0	0.894687	1.07069
TG 58:7-FA18:1	0.89437	1.16921
TG 54:6-FA18:2	0.894084	1.05135
LPC 24:1	0.89308	0.865117
DG 14:0_18:1	0.893045	1.13633
TG 54:5-FA20:3	0.892707	1.11096
TG 47:0-FA14:0	0.882866	1.11524
TG 57:2-FA18:1	0.882253	1.13028
TG 44:2-FA16:1	0.880589	1.12953
TG 47:0-FA17:0	0.876778	1.11394
TG 52:5-FA18:3	0.876448	1.07306
TG 45:0-FA16:0	0.871881	1.11748
TG 40:0-FA12:0	0.871153	1.12177
TG 56:6-FA18:1	0.868217	1.09638
TG 52:1-FA20:1	0.867001	1.1321
TG 47:0-FA15:0	0.864817	1.12519
TG 54:6-FA20:5	0.864476	1.02402
TG 45:1-FA16:0	0.863481	1.10901
TG 46:1-FA14:1	0.859492	1.12814
TG 54:4-FA20:2	0.858066	1.16094
DG 18:0_22:6	0.856662	0.590603
TG 44:1-FA16:1	0.855496	1.13963
DG 16:0_18:1	0.855186	1.00475
TG 54:1-FA16:0	0.854069	1.1501
TG 52:5-FA20:4	0.852916	1.10929
TG 56:6-FA18:2	0.850631	1.16353
FA 20:4	0.848297	0.969523
TG 51:0-FA16:0	0.847012	1.02296
PC 16:0_18:2	0.844598	0.909838
TG 56:4-FA20:2	0.840122	1.14571
TG 54:2-FA16:0	0.839488	1.18228
TG 56:2-FA20:1	0.837589	1.13499
DG 14:1_18:1	0.837504	1.06282
DG 16:0_22:5	0.83305	0.780103
PE P-18:1/20:4	0.829906	0.64027
TG 54:3-FA20:2	0.826843	1.19437
TG 45:0-FA15:0	0.824281	1.0954
TG 49:2-FA16:1	0.823761	1.10903
TG 54:7-FA18:2	0.821761	1.03802
TG 56:3-FA18:1	0.817241	1.17854
TG 56:6-FA16:0	0.817087	1.18392
TG 54:2-FA20:1	0.815751	1.18006
TG 47:1-FA14:0	0.808349	1.1331
TG 56:6-FA22:5	0.807821	1.187
LPE 18:0	0.806731	1.0145
TG 47:1-FA16:0	0.803281	1.11198
TG 47:1-FA15:0	0.802605	1.11501
TG 54:3-FA16:0	0.799723	1.19767
TG 54:6-FA20:4	0.788209	1.13098
TG 47:2-FA18:2	0.785969	1.1112
TG 58:7-FA16:0	0.775134	1.10648
TG 56:8-FA16:0	0.774323	1.12424
TG 47:1-FA17:0	0.770879	1.10421
TG 56:5-FA18:2	0.769287	1.174
PA 38:4	0.768889	0.876368
TG 49:1-FA16:1	0.76136	1.07451
TG 58:8-FA18:2	0.756349	1.17913
TG 49:3-FA16:1	0.749945	1.06177
TG 58:9-FA18:1	0.742446	1.142
TG 56:4-FA18:1	0.74224	1.19534
TG 56:7-FA18:2	0.739423	1.11182
TG 54:5-FA16:0	0.736924	1.18098
TG 45:0-FA14:0	0.734473	1.11644
TG 54:6-FA22:6	0.732568	1.15676
TG 58:7-FA18:0	0.725059	1.17311
TG 44:1-FA14:1	0.717012	1.11722
TG 55:1-FA16:0	0.712115	1.1253
DG 15:0_18:1	0.70974	0.972253
PE P-16:0/20:3	0.703331	0.456289
TG 56:6-FA22:6	0.695303	1.04966
TG 47:2-FA15:0	0.686505	1.07143
TG 47:2-FA14:0	0.686309	1.04464
HexCER d18:1/20:1	0.685943	0.449052
TG 56:5-FA22:4	0.685004	1.11379
TG 56:5-FA20:3	0.684484	1.16201
TG 58:9-FA22:6	0.682265	1.10705
TG 54:0-FA16:0	0.678051	1.06653
LPE 18:1	0.676114	0.423145
TG 56:5-FA18:1	0.670508	1.20934
Cer d18:1/20:0	0.66905	1.0191
TG 54:4-FA20:3	0.667642	1.20609
TG 58:2-FA18:1	0.663765	1.13563
PC 18:0_18:2	0.661256	1.0254
LPE 20:5	0.659266	0.0869188
TG 58:8-FA22:6	0.656183	1.12294
TG 56:6-FA20:4	0.655345	1.16962
TG 56:5-FA18:0	0.655165	1.14433
FA 22:4	0.651429	0.886297
LPC 22:0	0.650274	0.872399
PE P-16:0/18:1	0.649166	0.937833
TG 46:3-FA14:1	0.64752	1.08624
Cer d18:0/16:0	0.647139	0.763567
TG 54:5-FA20:4	0.645445	1.16187
TG 58:6-FA18:1	0.635743	1.01153
TG 56:5-FA22:5	0.633328	1.05411
TG 45:1-FA15:0	0.631982	1.07774
LPE 20:1	0.626845	0.935689
Cer d18:1/26:1	0.624488	0.855197
DG 16:1_18:2	0.623728	0.98448
DG 18:0_18:1	0.622577	0.814895
DG 16:1_18:0	0.617837	1.01797
DG 16:0_18:3	0.612405	0.78704
TG 56:7-FA20:4	0.611027	1.14535
TG 58:7-FA22:5	0.609423	1.20596
FA 20:0	0.605949	1.05497
DG 18:1_18:1	0.60563	1.03875
LPC 20:5	0.594591	0.361332
PA 38:3	0.593925	0.953493
PE 18:0_18:2	0.593634	0.875701
PE P-18:1/18:1	0.589544	0.93599
CE 18:3	0.577864	0.826792
PE P-18:0/18:1	0.575631	0.89098
LPC 22:1	0.575302	0.631407
TG 54:4-FA16:0	0.56116	1.22316
CE 18:1	0.546419	0.946028
FA 22:0	0.54347	1.08393
CE 18:2	0.542891	0.818984
LPC 20:2	0.540561	0.765223
TG 47:2-FA16:1	0.533604	0.96485
FA 24:0	0.524723	0.795647
PA 36:4	0.518151	0.825765
TG 47:1-FA16:1	0.514247	1.05514
CE 20:4	0.510718	0.832731
TG 52:3-FA20:3	0.504192	1.18802
DG 16:1_16:1	0.495472	0.814519
TG 56:3-FA18:0	0.490338	1.21481
FA 16:1	0.48255	1.00412
LPC 18:3	0.478645	0.434697
PE 18:1_18:2	0.472599	0.781455
PA 36:1	0.458695	0.687028
FA 15:0	0.447295	1.04217
FA 17:0	0.441449	1.04787
SM d18:1/26:0	0.441149	0.712126
DG 16:0_20:5	0.440612	0.648463
TG 56:4-FA20:4	0.43679	1.11884
PC 16:1_18:1	0.432148	0.928098
CE 22:0	0.41201	0.470713
TG 56:5-FA20:4	0.407252	1.19399
SM d18:1/18:0	0.403632	1.09112
CE 20:0	0.401866	0.30943
HexCER d18:1/14:0	0.395051	0.847967
PC 18:1_18:2	0.390496	0.82359
PA 36:0	0.369088	0.705617
DG 18:1_18:2	0.363992	1.06232
LPC 18:2	0.363417	0.510853
TG 52:7-FA18:1	0.358957	0.254784
DG 16:0_18:2	0.338198	1.05614
FA 14:1	0.331999	0.985063
HexCER d18:1/18:0	0.331548	1.02253
PG 16:1_18:2	0.32993	0.71581
FA 14:0	0.315762	0.998402
TG 56:1-FA16:0	0.314031	1.15794
FA 20:2	0.3117	0.878168
DG 14:0_16:0	0.311688	0.981442
PE P-18:0/18:2	0.305608	0.7244
FA 20:3	0.304313	1.02815
PA 36:2	0.291633	0.849149
FA 18:2	0.282378	1.08657
DG 18:0_18:2	0.280628	0.861978
LPC 17:0	0.277719	0.824472
PE P-18:1/16:0	0.27625	0.813825
TG 52:4-FA20:4	0.26835	1.16271
CE 14:0	0.263469	1.0035
LPE 16:1	0.262711	0.627326
FA 20:1	0.256076	1.06424
PI 15:0_22:0	0.254379	0.302979
PC 16:0_18:0	0.237005	0.73533
DG 16:0_18:0	0.230218	0.680053
CE 15:0	0.216459	1.00954
DG 14:0_16:1	0.215739	0.760261
FA 22:2	0.203636	1.09785
LPC 20:0	0.198587	0.56667
PE P-16:0/18:2	0.195105	0.827227
TG 56:4-FA18:0	0.180064	1.22638
DG 16:0_16:1	0.178164	1.01337
PA 34:2	0.174163	0.874695
FA 12:0	0.171536	0.925794
PE 16:0_18:2	0.168695	0.696465
SM d18:1/18:1	0.166567	1.08721
TG 54:3-FA20:3	0.162931	1.13045
DG 16:0_16:0	0.158856	0.808701
FA 18:1	0.158677	1.08655
PE P-18:1/18:2	0.149178	0.768124
DG 18:1_22:4	0.133359	0.688297
FA 22:1	0.128913	1.07133
FA 22:5	0.12616	1.04186
DG 16:1_18:1	0.111547	1.12644
FA 20:5	0.110119	0.96309
LPE 18:3	0.102416	0.589996
FA 24:1	0.0966451	0.968499
TG 56:4-FA20:3	0.0910008	1.23242
FA 22:6	0.0859785	1.02095
Cer d18:1/18:0	0.0836767	0.943746
CE 16:1	0.0824906	1.03036
TG 54:4-FA20:4	0.0651646	1.13917
SM d18:1/20:1	0.0641609	0.845395
Cer d18:1/26:0	0.0636398	0.761768
CE 16:0	0.0548675	0.966142
LPE 18:2	0.0431057	0.343038
PE 17:0_20:1	0.0426605	0.517133
FA 18:4	0.0383277	1.06404
PA 36:3	0.0338129	0.99839
FA 18:3	0.0320301	0.994675
PA 34:3	0.0314985	0.788278
PE 16:1_18:1	0.0190741	0.83869
CE 20:5	0.0110771	0.640322
CE 14:1	0.00622865	0.90269
